# Supplementary material for: Enhanced prime editing systems by manipulating cellular determinants of editing outcomes
Source: Cell. 2021 Oct 28;184(22):5635–5652.e29. doi: 10.1016/j.cell.2021.09.018 (PMC8584034; doi:10.1016/j.cell.2021.09.018)
Supplement: Table S1. List of CRISPRi guide RNAs in prime editing Repair-seq libraries, related to Figures 1 and 2 — Sequences of each CRISPRi sgRNA spacer and the associated oligonucleotide used to clone lentiviral plasmid libraries for Repair-seq screens (additional details in STAR Methods). [file mmc1.xlsx]

## Sheet: Sheet1
Spacer_Sequence_Sense+5'G	Forward_CRISPRi_Library_Oligo	Reverse_CRISPRi_Library_Oligo	Counts_in_oligo-pool	CRISPRi_guide_ID_1	Gene_Symbol_1	Transcript_1	CRISPRi_guide_ID_2	Gene_Symbol_2	Transcript_2	CRISPRi_guide_ID_3	Gene_Symbol_3	Transcript_3	CRISPRi_guide_ID_4	Gene_Symbol_4	Transcript_4
GCCCACCTCAGGCAACAAAG	TATGAACCACTAAGGCGTccaccttgttgGCCCACCTCAGGCAACAAAGgtttaagagctaagctgCGTAAAGTCTGCTGGTGA	TCACCAGCAGACTTTACGCAGCTTAGCTCTTAAACCTTTGTTGCCTGAGGTGGGCCAACAAGGTGGACGCCTTAGTGGTTCATA	1	ACTL6A_+_179280744.23-P1P2	ACTL6A	P1P2	na	na	na	na	na	na	na	na	na
GCGGCGCGACTCCTACCCTA	TATGAACCACTAAGGCGTccaccttgttgGCGGCGCGACTCCTACCCTAgtttaagagctaagctgCGTAAAGTCTGCTGGTGA	TCACCAGCAGACTTTACGCAGCTTAGCTCTTAAACTAGGGTAGGAGTCGCGCCGCCAACAAGGTGGACGCCTTAGTGGTTCATA	1	ACTL6A_+_179280849.23-P1P2	ACTL6A	P1P2	na	na	na	na	na	na	na	na	na
GGCCAGTTAGCCCTTAGGGT	TATGAACCACTAAGGCGTccaccttgttgGGCCAGTTAGCCCTTAGGGTgtttaagagctaagctgCGTAAAGTCTGCTGGTGA	TCACCAGCAGACTTTACGCAGCTTAGCTCTTAAACACCCTAAGGGCTAACTGGCCCAACAAGGTGGACGCCTTAGTGGTTCATA	1	ACTL6A_-_179280860.23-P1P2	ACTL6A	P1P2	na	na	na	na	na	na	na	na	na
GACTGGGTCCGGTGCGGCAC	TATGAACCACTAAGGCGTccaccttgttgGACTGGGTCCGGTGCGGCACgtttaagagctaagctgCGTAAAGTCTGCTGGTGA	TCACCAGCAGACTTTACGCAGCTTAGCTCTTAAACGTGCCGCACCGGACCCAGTCCAACAAGGTGGACGCCTTAGTGGTTCATA	1	ACTR5_+_37377152.23-P1P2	ACTR5	P1P2	na	na	na	na	na	na	na	na	na
GGACGCGCGCTCCAAGATGG	TATGAACCACTAAGGCGTccaccttgttgGGACGCGCGCTCCAAGATGGgtttaagagctaagctgCGTAAAGTCTGCTGGTGA	TCACCAGCAGACTTTACGCAGCTTAGCTCTTAAACCCATCTTGGAGCGCGCGTCCCAACAAGGTGGACGCCTTAGTGGTTCATA	1	ACTR5_-_37377127.23-P1P2	ACTR5	P1P2	na	na	na	na	na	na	na	na	na
GGGCACGGGCGTCGCGGAAC	TATGAACCACTAAGGCGTccaccttgttgGGGCACGGGCGTCGCGGAACgtttaagagctaagctgCGTAAAGTCTGCTGGTGA	TCACCAGCAGACTTTACGCAGCTTAGCTCTTAAACGTTCCGCGACGCCCGTGCCCCAACAAGGTGGACGCCTTAGTGGTTCATA	1	ACTR5_+_37377138.23-P1P2	ACTR5	P1P2	na	na	na	na	na	na	na	na	na
GAGTCGTGGCTGCAGCGCTG	TATGAACCACTAAGGCGTccaccttgttgGAGTCGTGGCTGCAGCGCTGgtttaagagctaagctgCGTAAAGTCTGCTGGTGA	TCACCAGCAGACTTTACGCAGCTTAGCTCTTAAACCAGCGCTGCAGCCACGACTCCAACAAGGTGGACGCCTTAGTGGTTCATA	1	ACTR8_+_53916157.23-P1P2	ACTR8	P1P2	na	na	na	na	na	na	na	na	na
GGCTGAGGCGAGAGGTTGGT	TATGAACCACTAAGGCGTccaccttgttgGGCTGAGGCGAGAGGTTGGTgtttaagagctaagctgCGTAAAGTCTGCTGGTGA	TCACCAGCAGACTTTACGCAGCTTAGCTCTTAAACACCAACCTCTCGCCTCAGCCCAACAAGGTGGACGCCTTAGTGGTTCATA	1	ACTR8_+_53916142.23-P1P2	ACTR8	P1P2	na	na	na	na	na	na	na	na	na
GTCTCCGGCCATAATGACCC	TATGAACCACTAAGGCGTccaccttgttgGTCTCCGGCCATAATGACCCgtttaagagctaagctgCGTAAAGTCTGCTGGTGA	TCACCAGCAGACTTTACGCAGCTTAGCTCTTAAACGGGTCATTATGGCCGGAGACCAACAAGGTGGACGCCTTAGTGGTTCATA	1	ACTR8_+_53916118.23-P1P2	ACTR8	P1P2	na	na	na	na	na	na	na	na	na
GCCACTATGGACAGGTAAAG	TATGAACCACTAAGGCGTccaccttgttgGCCACTATGGACAGGTAAAGgtttaagagctaagctgCGTAAAGTCTGCTGGTGA	TCACCAGCAGACTTTACGCAGCTTAGCTCTTAAACCTTTACCTGTCCATAGTGGCCAACAAGGTGGACGCCTTAGTGGTTCATA	1	AICDA_+_8765346.23-P1P2	AICDA	P1P2	na	na	na	na	na	na	na	na	na
GGACACTCTGGACACCACTA	TATGAACCACTAAGGCGTccaccttgttgGGACACTCTGGACACCACTAgtttaagagctaagctgCGTAAAGTCTGCTGGTGA	TCACCAGCAGACTTTACGCAGCTTAGCTCTTAAACTAGTGGTGTCCAGAGTGTCCCAACAAGGTGGACGCCTTAGTGGTTCATA	1	AICDA_+_8765359.23-P1P2	AICDA	P1P2	na	na	na	na	na	na	na	na	na
GTTCTGGCCTGAGACTTGCA	TATGAACCACTAAGGCGTccaccttgttgGTTCTGGCCTGAGACTTGCAgtttaagagctaagctgCGTAAAGTCTGCTGGTGA	TCACCAGCAGACTTTACGCAGCTTAGCTCTTAAACTGCAAGTCTCAGGCCAGAACCAACAAGGTGGACGCCTTAGTGGTTCATA	1	AICDA_+_8765390.23-P1P2	AICDA	P1P2	na	na	na	na	na	na	na	na	na
GAATCCCGCAGTCACCCTGG	TATGAACCACTAAGGCGTccaccttgttgGAATCCCGCAGTCACCCTGGgtttaagagctaagctgCGTAAAGTCTGCTGGTGA	TCACCAGCAGACTTTACGCAGCTTAGCTCTTAAACCCAGGGTGACTGCGGGATTCCAACAAGGTGGACGCCTTAGTGGTTCATA	1	ALKBH2_-_109531258.23-P1P2	ALKBH2	P1P2	na	na	na	na	na	na	na	na	na
GAGGCCACCAGGGTGACTGC	TATGAACCACTAAGGCGTccaccttgttgGAGGCCACCAGGGTGACTGCgtttaagagctaagctgCGTAAAGTCTGCTGGTGA	TCACCAGCAGACTTTACGCAGCTTAGCTCTTAAACGCAGTCACCCTGGTGGCCTCCAACAAGGTGGACGCCTTAGTGGTTCATA	1	ALKBH2_+_109531240.23-P1P2	ALKBH2	P1P2	na	na	na	na	na	na	na	na	na
GTCCCACCACGAGGCCACCA	TATGAACCACTAAGGCGTccaccttgttgGTCCCACCACGAGGCCACCAgtttaagagctaagctgCGTAAAGTCTGCTGGTGA	TCACCAGCAGACTTTACGCAGCTTAGCTCTTAAACTGGTGGCCTCGTGGTGGGACCAACAAGGTGGACGCCTTAGTGGTTCATA	1	ALKBH2_+_109531250.23-P1P2	ALKBH2	P1P2	na	na	na	na	na	na	na	na	na
GAGACTGCGGAGTGGGTCAG	TATGAACCACTAAGGCGTccaccttgttgGAGACTGCGGAGTGGGTCAGgtttaagagctaagctgCGTAAAGTCTGCTGGTGA	TCACCAGCAGACTTTACGCAGCTTAGCTCTTAAACCTGACCCACTCCGCAGTCTCCAACAAGGTGGACGCCTTAGTGGTTCATA	1	ALKBH3_-_43902421.23-P1P2	ALKBH3	P1P2	na	na	na	na	na	na	na	na	na
GAGGTTCCGATCACAGACTG	TATGAACCACTAAGGCGTccaccttgttgGAGGTTCCGATCACAGACTGgtttaagagctaagctgCGTAAAGTCTGCTGGTGA	TCACCAGCAGACTTTACGCAGCTTAGCTCTTAAACCAGTCTGTGATCGGAACCTCCAACAAGGTGGACGCCTTAGTGGTTCATA	1	ALKBH3_-_43902408.23-P1P2	ALKBH3	P1P2	na	na	na	na	na	na	na	na	na
GGCAAACCCGGTAGGACTTG	TATGAACCACTAAGGCGTccaccttgttgGGCAAACCCGGTAGGACTTGgtttaagagctaagctgCGTAAAGTCTGCTGGTGA	TCACCAGCAGACTTTACGCAGCTTAGCTCTTAAACCAAGTCCTACCGGGTTTGCCCAACAAGGTGGACGCCTTAGTGGTTCATA	1	ALKBH3_+_43902434.23-P1P2	ALKBH3	P1P2	na	na	na	na	na	na	na	na	na
GCGGCGGGCCCATCCGGAAC	TATGAACCACTAAGGCGTccaccttgttgGCGGCGGGCCCATCCGGAACgtttaagagctaagctgCGTAAAGTCTGCTGGTGA	TCACCAGCAGACTTTACGCAGCTTAGCTCTTAAACGTTCCGGATGGGCCCGCCGCCAACAAGGTGGACGCCTTAGTGGTTCATA	1	ALYREF_+_79849261.23-P1P2	ALYREF	P1P2	na	na	na	na	na	na	na	na	na
GCGGGCGCGGAATCGGGCAT	TATGAACCACTAAGGCGTccaccttgttgGCGGGCGCGGAATCGGGCATgtttaagagctaagctgCGTAAAGTCTGCTGGTGA	TCACCAGCAGACTTTACGCAGCTTAGCTCTTAAACATGCCCGATTCCGCGCCCGCCAACAAGGTGGACGCCTTAGTGGTTCATA	1	ALYREF_-_79849458.23-P1P2	ALYREF	P1P2	na	na	na	na	na	na	na	na	na
GGGAGGCGGCAGGAACCGAC	TATGAACCACTAAGGCGTccaccttgttgGggAGGCGGCAGGAACCGACgtttaagagctaagctgCGTAAAGTCTGCTGGTGA	TCACCAGCAGACTTTACGCAGCTTAGCTCTTAAACGTCGGTTCCTGCCGCCTCCCCAACAAGGTGGACGCCTTAGTGGTTCATA	1	ALYREF_+_79849212.23-P1P2	ALYREF	P1P2	na	na	na	na	na	na	na	na	na
GCGTATCTGCACCGGCCCGA	TATGAACCACTAAGGCGTccaccttgttgGCGTATCTGCACCGGCCCGAgtttaagagctaagctgCGTAAAGTCTGCTGGTGA	TCACCAGCAGACTTTACGCAGCTTAGCTCTTAAACTCGGGCCGGTGCAGATACGCCAACAAGGTGGACGCCTTAGTGGTTCATA	1	APEX1_+_20923418.23-P1P2	APEX1	P1P2	na	na	na	na	na	na	na	na	na
GGAGGAGCTAGGCTGCCATC	TATGAACCACTAAGGCGTccaccttgttgGGAGGAGCTAGGCTGCCATCgtttaagagctaagctgCGTAAAGTCTGCTGGTGA	TCACCAGCAGACTTTACGCAGCTTAGCTCTTAAACGATGGCAGCCTAGCTCCTCCCAACAAGGTGGACGCCTTAGTGGTTCATA	1	APEX1_-_20923425.23-P1P2	APEX1	P1P2	na	na	na	na	na	na	na	na	na
GTCTTTGTGCTCGGGTTAGG	TATGAACCACTAAGGCGTccaccttgttgGTCTTTGTGCTCGGGTTAGGgtttaagagctaagctgCGTAAAGTCTGCTGGTGA	TCACCAGCAGACTTTACGCAGCTTAGCTCTTAAACCCTAACCCGAGCACAAAGACCAACAAGGTGGACGCCTTAGTGGTTCATA	1	APEX1_-_20923407.23-P1P2	APEX1	P1P2	na	na	na	na	na	na	na	na	na
GAGTTCGCTCGCGCCTAGGT	TATGAACCACTAAGGCGTccaccttgttgGAGTTCGCTCGCGCCTAGGTgtttaagagctaagctgCGTAAAGTCTGCTGGTGA	TCACCAGCAGACTTTACGCAGCTTAGCTCTTAAACACCTAGGCGCGAGCGAACTCCAACAAGGTGGACGCCTTAGTGGTTCATA	1	APEX2_-_55026823.23-P1P2	APEX2	P1P2	na	na	na	na	na	na	na	na	na
GGCTCGCGCCTAGGTTGGCG	TATGAACCACTAAGGCGTccaccttgttgGGCTCGCGCCTAGGTTGGCGgtttaagagctaagctgCGTAAAGTCTGCTGGTGA	TCACCAGCAGACTTTACGCAGCTTAGCTCTTAAACCGCCAACCTAGGCGCGAGCCCAACAAGGTGGACGCCTTAGTGGTTCATA	1	APEX2_-_55026828.23-P1P2	APEX2	P1P2	na	na	na	na	na	na	na	na	na
GTCCCAGCCCGCGCCAACCT	TATGAACCACTAAGGCGTccaccttgttgGTCCCAGCCCGCGCCAACCTgtttaagagctaagctgCGTAAAGTCTGCTGGTGA	TCACCAGCAGACTTTACGCAGCTTAGCTCTTAAACAGGTTGGCGCGGGCTGGGACCAACAAGGTGGACGCCTTAGTGGTTCATA	1	APEX2_+_55026814.23-P1P2	APEX2	P1P2	na	na	na	na	na	na	na	na	na
GCACCGAGGGAGGGCCTCAA	TATGAACCACTAAGGCGTccaccttgttgGCACCGAGGGAGGGCCTCAAgtttaagagctaagctgCGTAAAGTCTGCTGGTGA	TCACCAGCAGACTTTACGCAGCTTAGCTCTTAAACTTGAGGCCCTCCCTCGGTGCCAACAAGGTGGACGCCTTAGTGGTTCATA	1	APLF_+_68694742.23-P1P2	APLF	P1P2	na	na	na	na	na	na	na	na	na
GCGCTGCTGGGAGTAAGTGT	TATGAACCACTAAGGCGTccaccttgttgGCGCTGCTGGGAGTAAGTGTgtttaagagctaagctgCGTAAAGTCTGCTGGTGA	TCACCAGCAGACTTTACGCAGCTTAGCTCTTAAACACACTTACTCCCAGCAGCGCCAACAAGGTGGACGCCTTAGTGGTTCATA	1	APLF_-_68694969.23-P1P2	APLF	P1P2	na	na	na	na	na	na	na	na	na
GGGCCGGGCTCTGAGAGGAC	TATGAACCACTAAGGCGTccaccttgttgGGGCCGGGCTCTGAGAGGACgtttaagagctaagctgCGTAAAGTCTGCTGGTGA	TCACCAGCAGACTTTACGCAGCTTAGCTCTTAAACGTCCTCTCAGAGCCCGGCCCCAACAAGGTGGACGCCTTAGTGGTTCATA	1	APLF_-_68694726.23-P1P2	APLF	P1P2	na	na	na	na	na	na	na	na	na
GAAAGGTAAAATGGATCCGG	TATGAACCACTAAGGCGTccaccttgttgGAAAGGTAAAATGGATCCGGgtttaagagctaagctgCGTAAAGTCTGCTGGTGA	TCACCAGCAGACTTTACGCAGCTTAGCTCTTAAACCCGGATCCATTTTACCTTTCCAACAAGGTGGACGCCTTAGTGGTTCATA	1	APOBEC1_+_7818434.23-P1P2	APOBEC1	P1P2	na	na	na	na	na	na	na	na	na
GCAACTTATGACTCCAGAGG	TATGAACCACTAAGGCGTccaccttgttgGCAACTTATGACTCCAGAGGgtttaagagctaagctgCGTAAAGTCTGCTGGTGA	TCACCAGCAGACTTTACGCAGCTTAGCTCTTAAACCCTCTGGAGTCATAAGTTGCCAACAAGGTGGACGCCTTAGTGGTTCATA	1	APOBEC1_+_7818488.23-P1P2	APOBEC1	P1P2	na	na	na	na	na	na	na	na	na
GGCACAACTTATGACTCCAG	TATGAACCACTAAGGCGTccaccttgttgGGCACAACTTATGACTCCAGgtttaagagctaagctgCGTAAAGTCTGCTGGTGA	TCACCAGCAGACTTTACGCAGCTTAGCTCTTAAACCTGGAGTCATAAGTTGTGCCCAACAAGGTGGACGCCTTAGTGGTTCATA	1	APOBEC1_+_7818491.23-P1P2	APOBEC1	P1P2	na	na	na	na	na	na	na	na	na
GCTGTGACAATCTCAAAGGG	TATGAACCACTAAGGCGTccaccttgttgGCTGTGACAATCTCAAAGGGgtttaagagctaagctgCGTAAAGTCTGCTGGTGA	TCACCAGCAGACTTTACGCAGCTTAGCTCTTAAACCCCTTTGAGATTGTCACAGCCAACAAGGTGGACGCCTTAGTGGTTCATA	1	APOBEC2_+_41021194.23-P1P2	APOBEC2	P1P2	na	na	na	na	na	na	na	na	na
GTCCATGGCCCAGAAGGAAG	TATGAACCACTAAGGCGTccaccttgttgGTCCATGGCCCAGAAGGAAGgtttaagagctaagctgCGTAAAGTCTGCTGGTGA	TCACCAGCAGACTTTACGCAGCTTAGCTCTTAAACCTTCCTTCTGGGCCATGGACCAACAAGGTGGACGCCTTAGTGGTTCATA	1	APOBEC2_-_41021104.23-P1P2	APOBEC2	P1P2	na	na	na	na	na	na	na	na	na
GTGTGGCTCAGGAGTCACTG	TATGAACCACTAAGGCGTccaccttgttgGTGTGGCTCAGGAGTCACTGgtttaagagctaagctgCGTAAAGTCTGCTGGTGA	TCACCAGCAGACTTTACGCAGCTTAGCTCTTAAACCAGTGACTCCTGAGCCACACCAACAAGGTGGACGCCTTAGTGGTTCATA	1	APOBEC2_+_41021056.23-P1P2	APOBEC2	P1P2	na	na	na	na	na	na	na	na	na
GACAGACCAGGAACCGAGAA	TATGAACCACTAAGGCGTccaccttgttgGACAGACCAGGAACCGAGAAgtttaagagctaagctgCGTAAAGTCTGCTGGTGA	TCACCAGCAGACTTTACGCAGCTTAGCTCTTAAACTTCTCGGTTCCTGGTCTGTCCAACAAGGTGGACGCCTTAGTGGTTCATA	1	APOBEC3A_-_39353687.23-P1P2	APOBEC3A	P1P2	APOBEC3A_B_-_39353687.23-P1P2	APOBEC3A_B	P1P2	na	na	na	na	na	na
GAGCAAGTCGCAAGAGCGGG	TATGAACCACTAAGGCGTccaccttgttgGAGCAAGTCGCAAGAGCGGGgtttaagagctaagctgCGTAAAGTCTGCTGGTGA	TCACCAGCAGACTTTACGCAGCTTAGCTCTTAAACCCCGCTCTTGCGACTTGCTCCAACAAGGTGGACGCCTTAGTGGTTCATA	1	APOBEC3A_-_39353663.23-P1P2	APOBEC3A	P1P2	APOBEC3A_B_-_39353663.23-P1P2	APOBEC3A_B	P1P2	na	na	na	na	na	na
GCGCTCTTGCGACTTGCTCA	TATGAACCACTAAGGCGTccaccttgttgGCGCTCTTGCGACTTGCTCAgtttaagagctaagctgCGTAAAGTCTGCTGGTGA	TCACCAGCAGACTTTACGCAGCTTAGCTCTTAAACTGAGCAAGTCGCAAGAGCGCCAACAAGGTGGACGCCTTAGTGGTTCATA	1	APOBEC3A_+_39353637.23-P1P2	APOBEC3A	P1P2	APOBEC3A_B_+_39353637.23-P1P2	APOBEC3A_B	P1P2	na	na	na	na	na	na
GAGCCTGACTGGGATTCGTG	TATGAACCACTAAGGCGTccaccttgttgGAGCCTGACTGGGATTCGTGgtttaagagctaagctgCGTAAAGTCTGCTGGTGA	TCACCAGCAGACTTTACGCAGCTTAGCTCTTAAACCACGAATCCCAGTCAGGCTCCAACAAGGTGGACGCCTTAGTGGTTCATA	1	APOBEC3B_+_39378603.23-P1P2	APOBEC3B	P1P2	na	na	na	na	na	na	na	na	na
GCAGGACAAAGAGCCTGACT	TATGAACCACTAAGGCGTccaccttgttgGCAGGACAAAGAGCCTGACTgtttaagagctaagctgCGTAAAGTCTGCTGGTGA	TCACCAGCAGACTTTACGCAGCTTAGCTCTTAAACAGTCAGGCTCTTTGTCCTGCCAACAAGGTGGACGCCTTAGTGGTTCATA	1	APOBEC3B_+_39378613.23-P1P2	APOBEC3B	P1P2	na	na	na	na	na	na	na	na	na
GTTCAAAAAAAGAGCGGGAC	TATGAACCACTAAGGCGTccaccttgttgGTTCAAAAAAAGAGCGGGACgtttaagagctaagctgCGTAAAGTCTGCTGGTGA	TCACCAGCAGACTTTACGCAGCTTAGCTCTTAAACGTCCCGCTCTTTTTTTGAACCAACAAGGTGGACGCCTTAGTGGTTCATA	1	APOBEC3B_-_39378432.23-P1P2	APOBEC3B	P1P2	na	na	na	na	na	na	na	na	na
GCAGAGCTCCCAGGAATAGT	TATGAACCACTAAGGCGTccaccttgttgGCAGAGCTCCCAGGAATAGTgtttaagagctaagctgCGTAAAGTCTGCTGGTGA	TCACCAGCAGACTTTACGCAGCTTAGCTCTTAAACACTATTCCTGGGAGCTCTGCCAACAAGGTGGACGCCTTAGTGGTTCATA	2	APOBEC3C_+_39410687.23-P1P2	APOBEC3C	P1P2	APOBEC3D_+_39410687.23-P1P2	APOBEC3D	P1P2	na	na	na	na	na	na
GCAGCGCTTCAGAAAAGAGT	TATGAACCACTAAGGCGTccaccttgttgGCAGCGCTTCAGAAAAGAGTgtttaagagctaagctgCGTAAAGTCTGCTGGTGA	TCACCAGCAGACTTTACGCAGCTTAGCTCTTAAACACTCTTTTCTGAAGCGCTGCCAACAAGGTGGACGCCTTAGTGGTTCATA	2	APOBEC3C_-_39410336.23-P1P2	APOBEC3C	P1P2	APOBEC3D_-_39410336.23-P1P2	APOBEC3D	P1P2	na	na	na	na	na	na
GTTCAGAAAAGAGTGGGACA	TATGAACCACTAAGGCGTccaccttgttgGTTCAGAAAAGAGTGGGACAgtttaagagctaagctgCGTAAAGTCTGCTGGTGA	TCACCAGCAGACTTTACGCAGCTTAGCTCTTAAACTGTCCCACTCTTTTCTGAACCAACAAGGTGGACGCCTTAGTGGTTCATA	2	APOBEC3C_-_39410342.23-P1P2	APOBEC3C	P1P2	APOBEC3D_-_39410342.23-P1P2	APOBEC3D	P1P2	na	na	na	na	na	na
GCAGAGCAGGAAAAAGAGCC	TATGAACCACTAAGGCGTccaccttgttgGCAGAGCAGGAAAAAGAGCCgtttaagagctaagctgCGTAAAGTCTGCTGGTGA	TCACCAGCAGACTTTACGCAGCTTAGCTCTTAAACGGCTCTTTTTCCTGCTCTGCCAACAAGGTGGACGCCTTAGTGGTTCATA	1	APOBEC3F_+_39437128.23-P1P2	APOBEC3F	P1P2	na	na	na	na	na	na	na	na	na
GGCCCTGCCATGACTTTCGG	TATGAACCACTAAGGCGTccaccttgttgGGCCCTGCCATGACTTTCGGgtttaagagctaagctgCGTAAAGTCTGCTGGTGA	TCACCAGCAGACTTTACGCAGCTTAGCTCTTAAACCCGAAAGTCATGGCAGGGCCCAACAAGGTGGACGCCTTAGTGGTTCATA	1	APOBEC3F_+_39437229.23-P1P2	APOBEC3F	P1P2	na	na	na	na	na	na	na	na	na
GGGAGGGCTGTCCTGAAACC	TATGAACCACTAAGGCGTccaccttgttgGGGAGGGCTGTCCTGAAACCgtttaagagctaagctgCGTAAAGTCTGCTGGTGA	TCACCAGCAGACTTTACGCAGCTTAGCTCTTAAACGGTTTCAGGACAGCCCTCCCCAACAAGGTGGACGCCTTAGTGGTTCATA	1	APOBEC3F_-_39436896.23-P1P2	APOBEC3F	P1P2	na	na	na	na	na	na	na	na	na
GACCTGGGCTGGGACAGATG	TATGAACCACTAAGGCGTccaccttgttgGACCTGGGCTGGGACAGATGgtttaagagctaagctgCGTAAAGTCTGCTGGTGA	TCACCAGCAGACTTTACGCAGCTTAGCTCTTAAACCATCTGTCCCAGCCCAGGTCCAACAAGGTGGACGCCTTAGTGGTTCATA	1	APOBEC3G_+_39473587.23-P1P2	APOBEC3G	P1P2	na	na	na	na	na	na	na	na	na
GAGGAGCCTGGCTGGGAGTA	TATGAACCACTAAGGCGTccaccttgttgGAGGAGCCTGGCTGGGAGTAgtttaagagctaagctgCGTAAAGTCTGCTGGTGA	TCACCAGCAGACTTTACGCAGCTTAGCTCTTAAACTACTCCCAGCCAGGCTCCTCCAACAAGGTGGACGCCTTAGTGGTTCATA	1	APOBEC3G_+_39473517.23-P1P2	APOBEC3G	P1P2	na	na	na	na	na	na	na	na	na
GTCCAGAGTTCAGGAATGGC	TATGAACCACTAAGGCGTccaccttgttgGTCCAGAGTTCAGGAATGGCgtttaagagctaagctgCGTAAAGTCTGCTGGTGA	TCACCAGCAGACTTTACGCAGCTTAGCTCTTAAACGCCATTCCTGAACTCTGGACCAACAAGGTGGACGCCTTAGTGGTTCATA	1	APOBEC3G_+_39473688.23-P1P2	APOBEC3G	P1P2	na	na	na	na	na	na	na	na	na
GACTTGCCCCTGCTTGTCTG	TATGAACCACTAAGGCGTccaccttgttgGACTTGCCCCTGCTTGTCTGgtttaagagctaagctgCGTAAAGTCTGCTGGTGA	TCACCAGCAGACTTTACGCAGCTTAGCTCTTAAACCAGACAAGCAGGGGCAAGTCCAACAAGGTGGACGCCTTAGTGGTTCATA	1	APOBEC3H_+_39493291.23-P1P2	APOBEC3H	P1P2	na	na	na	na	na	na	na	na	na
GCAGGGCAAAGAGCCTGGGT	TATGAACCACTAAGGCGTccaccttgttgGCAGGGCAAAGAGCCTGGGTgtttaagagctaagctgCGTAAAGTCTGCTGGTGA	TCACCAGCAGACTTTACGCAGCTTAGCTCTTAAACACCCAGGCTCTTTGCCCTGCCAACAAGGTGGACGCCTTAGTGGTTCATA	1	APOBEC3H_+_39493488.23-P1P2	APOBEC3H	P1P2	na	na	na	na	na	na	na	na	na
GTAGTGCCTCAGACAAGCAG	TATGAACCACTAAGGCGTccaccttgttgGTAGTGCCTCAGACAAGCAGgtttaagagctaagctgCGTAAAGTCTGCTGGTGA	TCACCAGCAGACTTTACGCAGCTTAGCTCTTAAACCTGCTTGTCTGAGGCACTACCAACAAGGTGGACGCCTTAGTGGTTCATA	1	APOBEC3H_-_39493307.23-P1P2	APOBEC3H	P1P2	na	na	na	na	na	na	na	na	na
GCAGCAAGGGCTTTCTAACT	TATGAACCACTAAGGCGTccaccttgttgGCAGCAAGGGCTTTCTAACTgtttaagagctaagctgCGTAAAGTCTGCTGGTGA	TCACCAGCAGACTTTACGCAGCTTAGCTCTTAAACAGTTAGAAAGCCCTTGCTGCCAACAAGGTGGACGCCTTAGTGGTTCATA	1	APOBEC4_+_183622401.23-P1P2	APOBEC4	P1P2	na	na	na	na	na	na	na	na	na
GGAAAGCCCTTGCTGAGGTG	TATGAACCACTAAGGCGTccaccttgttgGGAAAGCCCTTGCTGAGGTGgtttaagagctaagctgCGTAAAGTCTGCTGGTGA	TCACCAGCAGACTTTACGCAGCTTAGCTCTTAAACCACCTCAGCAAGGGCTTTCCCAACAAGGTGGACGCCTTAGTGGTTCATA	1	APOBEC4_-_183622430.23-P1P2	APOBEC4	P1P2	na	na	na	na	na	na	na	na	na
GGGTAGCCACACCTCAGCAA	TATGAACCACTAAGGCGTccaccttgttgGGGTAGCCACACCTCAGCAAgtttaagagctaagctgCGTAAAGTCTGCTGGTGA	TCACCAGCAGACTTTACGCAGCTTAGCTCTTAAACTTGCTGAGGTGTGGCTACCCCAACAAGGTGGACGCCTTAGTGGTTCATA	1	APOBEC4_+_183622414.23-P1P2	APOBEC4	P1P2	na	na	na	na	na	na	na	na	na
GCAGCCCAAGGTAGTAACAG	TATGAACCACTAAGGCGTccaccttgttgGCAGCCCAAGGTAGTAACAGgtttaagagctaagctgCGTAAAGTCTGCTGGTGA	TCACCAGCAGACTTTACGCAGCTTAGCTCTTAAACCTGTTACTACCTTGGGCTGCCAACAAGGTGGACGCCTTAGTGGTTCATA	1	APTX_-_33001417.23-P1	APTX	P1	na	na	na	na	na	na	na	na	na
GCCCAGCCAGCAGAAGAGAT	TATGAACCACTAAGGCGTccaccttgttgGCCCAGCCAGCAGAAGAGATgtttaagagctaagctgCGTAAAGTCTGCTGGTGA	TCACCAGCAGACTTTACGCAGCTTAGCTCTTAAACATCTCTTCTGCTGGCTGGGCCAACAAGGTGGACGCCTTAGTGGTTCATA	1	APTX_-_33001547.23-P1	APTX	P1	na	na	na	na	na	na	na	na	na
GGTCCGTCTCCGACTTCTGG	TATGAACCACTAAGGCGTccaccttgttgGGTCCGTCTCCGACTTCTGGgtttaagagctaagctgCGTAAAGTCTGCTGGTGA	TCACCAGCAGACTTTACGCAGCTTAGCTCTTAAACCCAGAAGTCGGAGACGGACCCAACAAGGTGGACGCCTTAGTGGTTCATA	1	APTX_+_33001563.23-P1	APTX	P1	na	na	na	na	na	na	na	na	na
GCACTCTCAGGCTCGCTGAG	TATGAACCACTAAGGCGTccaccttgttgGCACTCTCAGGCTCGCTGAGgtttaagagctaagctgCGTAAAGTCTGCTGGTGA	TCACCAGCAGACTTTACGCAGCTTAGCTCTTAAACCTCAGCGAGCCTGAGAGTGCCAACAAGGTGGACGCCTTAGTGGTTCATA	1	APTX_-_33025057.23-P2	APTX	P2	na	na	na	na	na	na	na	na	na
GCGGCGCTCGTGGAATCTTC	TATGAACCACTAAGGCGTccaccttgttgGCGGCGCTCGTGGAATCTTCgtttaagagctaagctgCGTAAAGTCTGCTGGTGA	TCACCAGCAGACTTTACGCAGCTTAGCTCTTAAACGAAGATTCCACGAGCGCCGCCAACAAGGTGGACGCCTTAGTGGTTCATA	1	APTX_+_33025069.23-P2	APTX	P2	na	na	na	na	na	na	na	na	na
GCTGCGCCGAAAGGCCTTGT	TATGAACCACTAAGGCGTccaccttgttgGCTGCGCCGAAAGGCCTTGTgtttaagagctaagctgCGTAAAGTCTGCTGGTGA	TCACCAGCAGACTTTACGCAGCTTAGCTCTTAAACACAAGGCCTTTCGGCGCAGCCAACAAGGTGGACGCCTTAGTGGTTCATA	1	APTX_+_33025113.23-P2	APTX	P2	na	na	na	na	na	na	na	na	na
GCCGGCCCGGAGCGTTTGTG	TATGAACCACTAAGGCGTccaccttgttgGCCGGCCCGGAGCGTTTGTGgtttaagagctaagctgCGTAAAGTCTGCTGGTGA	TCACCAGCAGACTTTACGCAGCTTAGCTCTTAAACCACAAACGCTCCGGGCCGGCCAACAAGGTGGACGCCTTAGTGGTTCATA	2	AQR_+_35261919.23-P1P2	AQR	P1P2	na	na	na	na	na	na	na	na	na
GCTGTTGTACGGGTTCCCTA	TATGAACCACTAAGGCGTccaccttgttgGCTGTTGTACGGGTTCCCTAgtttaagagctaagctgCGTAAAGTCTGCTGGTGA	TCACCAGCAGACTTTACGCAGCTTAGCTCTTAAACTAGGGAACCCGTACAACAGCCAACAAGGTGGACGCCTTAGTGGTTCATA	2	AQR_+_35261962.23-P1P2	AQR	P1P2	na	na	na	na	na	na	na	na	na
GGCGCCCCGGCAGTAACTTA	TATGAACCACTAAGGCGTccaccttgttgGGCGCCCCGGCAGTAACTTAgtttaagagctaagctgCGTAAAGTCTGCTGGTGA	TCACCAGCAGACTTTACGCAGCTTAGCTCTTAAACTAAGTTACTGCCGGGGCGCCCAACAAGGTGGACGCCTTAGTGGTTCATA	2	AQR_+_35261886.23-P1P2	AQR	P1P2	na	na	na	na	na	na	na	na	na
GAAAGCGGAGAGTCACAGCG	TATGAACCACTAAGGCGTccaccttgttgGAAAGCGGAGAGTCACAGCGgtttaagagctaagctgCGTAAAGTCTGCTGGTGA	TCACCAGCAGACTTTACGCAGCTTAGCTCTTAAACCGCTGTGACTCTCCGCTTTCCAACAAGGTGGACGCCTTAGTGGTTCATA	1	ARID1A_-_27022545.23-P1P2	ARID1A	P1P2	na	na	na	na	na	na	na	na	na
GCCCTTGCCTGGGAATGAGG	TATGAACCACTAAGGCGTccaccttgttgGCCCTTGCCTGGGAATGAGGgtttaagagctaagctgCGTAAAGTCTGCTGGTGA	TCACCAGCAGACTTTACGCAGCTTAGCTCTTAAACCCTCATTCCCAGGCAAGGGCCAACAAGGTGGACGCCTTAGTGGTTCATA	1	ARID1A_+_27022576.23-P1P2	ARID1A	P1P2	na	na	na	na	na	na	na	na	na
GTTTCTCCGGCAGCAGAAAG	TATGAACCACTAAGGCGTccaccttgttgGTTTCTCCGGCAGCAGAAAGgtttaagagctaagctgCGTAAAGTCTGCTGGTGA	TCACCAGCAGACTTTACGCAGCTTAGCTCTTAAACCTTTCTGCTGCCGGAGAAACCAACAAGGTGGACGCCTTAGTGGTTCATA	1	ARID1A_-_27022530.23-P1P2	ARID1A	P1P2	na	na	na	na	na	na	na	na	na
GCACCGGGACCCATGCTGGG	TATGAACCACTAAGGCGTccaccttgttgGcaccgggacccatgctggggtttaagagctaagctgCGTAAAGTCTGCTGGTGA	TCACCAGCAGACTTTACGCAGCTTAGCTCTTAAACCCCAGCATGGGTCCCGGTGCCAACAAGGTGGACGCCTTAGTGGTTCATA	1	ARID1B_-_157098992.23-P1	ARID1B	P1	na	na	na	na	na	na	na	na	na
GCCGAGGCGGCTCTCAAGGA	TATGAACCACTAAGGCGTccaccttgttgGCCGAGGCGGCTCTCAAGGAgtttaagagctaagctgCGTAAAGTCTGCTGGTGA	TCACCAGCAGACTTTACGCAGCTTAGCTCTTAAACTCCTTGAGAGCCGCCTCGGCCAACAAGGTGGACGCCTTAGTGGTTCATA	1	ARID1B_-_157099145.23-P1	ARID1B	P1	na	na	na	na	na	na	na	na	na
GCGCGCGGCCATGATCGCCG	TATGAACCACTAAGGCGTccaccttgttgGCGCGCGGCCATGATcgccggtttaagagctaagctgCGTAAAGTCTGCTGGTGA	TCACCAGCAGACTTTACGCAGCTTAGCTCTTAAACCGGCGATCATGGCCGCGCGCCAACAAGGTGGACGCCTTAGTGGTTCATA	1	ARID1B_+_157098803.23-P1	ARID1B	P1	na	na	na	na	na	na	na	na	na
GCAGAACCAGCACCCGTCGG	TATGAACCACTAAGGCGTccaccttgttgGCAGAACCAGCACCCGTCGGgtttaagagctaagctgCGTAAAGTCTGCTGGTGA	TCACCAGCAGACTTTACGCAGCTTAGCTCTTAAACCCGACGGGTGCTGGTTCTGCCAACAAGGTGGACGCCTTAGTGGTTCATA	1	ARID1B_-_157100305.23-P2	ARID1B	P2	na	na	na	na	na	na	na	na	na
GCCATGATGCGGAGCTACGG	TATGAACCACTAAGGCGTccaccttgttgGCCATGATGCGGAGCTACGGgtttaagagctaagctgCGTAAAGTCTGCTGGTGA	TCACCAGCAGACTTTACGCAGCTTAGCTCTTAAACCCGTAGCTCCGCATCATGGCCAACAAGGTGGACGCCTTAGTGGTTCATA	1	ARID1B_-_157100366.23-P2	ARID1B	P2	na	na	na	na	na	na	na	na	na
GGAGGTGAGCAGCTGATTGA	TATGAACCACTAAGGCGTccaccttgttgGGAGGTGAGCAGCTGATTGAgtttaagagctaagctgCGTAAAGTCTGCTGGTGA	TCACCAGCAGACTTTACGCAGCTTAGCTCTTAAACTCAATCAGCTGCTCACCTCCCAACAAGGTGGACGCCTTAGTGGTTCATA	1	ARID1B_+_157100315.23-P2	ARID1B	P2	na	na	na	na	na	na	na	na	na
GAACCGGGGGGGCAGCGCCG	TATGAACCACTAAGGCGTccaccttgttgGAACCGGGGGGGCAGCGCCGgtttaagagctaagctgCGTAAAGTCTGCTGGTGA	TCACCAGCAGACTTTACGCAGCTTAGCTCTTAAACCGGCGCTGCCCCCCCGGTTCCAACAAGGTGGACGCCTTAGTGGTTCATA	1	ARID2_-_46123742.23-P1P2	ARID2	P1P2	na	na	na	na	na	na	na	na	na
GCCGCCGCCGGCCGAGGAAT	TATGAACCACTAAGGCGTccaccttgttgGCCGCCGCCGGCCGAGGAATgtttaagagctaagctgCGTAAAGTCTGCTGGTGA	TCACCAGCAGACTTTACGCAGCTTAGCTCTTAAACATTCCTCGGCCGGCGGCGGCCAACAAGGTGGACGCCTTAGTGGTTCATA	1	ARID2_-_46123531.23-P1P2	ARID2	P1P2	na	na	na	na	na	na	na	na	na
GCTCAGTCATGGGCCGGCGG	TATGAACCACTAAGGCGTccaccttgttgGCTCAGTCATGGGCcggcgggtttaagagctaagctgCGTAAAGTCTGCTGGTGA	TCACCAGCAGACTTTACGCAGCTTAGCTCTTAAACCCGCCGGCCCATGACTGAGCCAACAAGGTGGACGCCTTAGTGGTTCATA	1	ARID2_+_46123483.23-P1P2	ARID2	P1P2	na	na	na	na	na	na	na	na	na
GAAGACGCACAGACCCGGCG	TATGAACCACTAAGGCGTccaccttgttgGAAGACGCACAGACCCGGCGgtttaagagctaagctgCGTAAAGTCTGCTGGTGA	TCACCAGCAGACTTTACGCAGCTTAGCTCTTAAACCGCCGGGTCTGTGCGTCTTCCAACAAGGTGGACGCCTTAGTGGTTCATA	1	ASCC3_-_101329193.23-P1P2	ASCC3	P1P2	na	na	na	na	na	na	na	na	na
GACGCAAAGACGCACAGACC	TATGAACCACTAAGGCGTccaccttgttgGACGCAAAGACGCACAGACCgtttaagagctaagctgCGTAAAGTCTGCTGGTGA	TCACCAGCAGACTTTACGCAGCTTAGCTCTTAAACGGTCTGTGCGTCTTTGCGTCCAACAAGGTGGACGCCTTAGTGGTTCATA	1	ASCC3_-_101329188.23-P1P2	ASCC3	P1P2	na	na	na	na	na	na	na	na	na
GCGCACAGACCCGGCGAGGA	TATGAACCACTAAGGCGTccaccttgttgGCGCACAGACCCGGCGAGGAgtttaagagctaagctgCGTAAAGTCTGCTGGTGA	TCACCAGCAGACTTTACGCAGCTTAGCTCTTAAACTCCTCGCCGGGTCTGTGCGCCAACAAGGTGGACGCCTTAGTGGTTCATA	1	ASCC3_-_101329197.23-P1P2	ASCC3	P1P2	na	na	na	na	na	na	na	na	na
GCCGGCCAGACGTCGTGCAG	TATGAACCACTAAGGCGTccaccttgttgGCCGGCCAGACGTCGTGCAGgtttaagagctaagctgCGTAAAGTCTGCTGGTGA	TCACCAGCAGACTTTACGCAGCTTAGCTCTTAAACCTGCACGACGTCTGGCCGGCCAACAAGGTGGACGCCTTAGTGGTTCATA	1	ASF1A_+_119215456.23-P1P2	ASF1A	P1P2	na	na	na	na	na	na	na	na	na
GGGCTGTAGTTTAGTGAAAT	TATGAACCACTAAGGCGTccaccttgttgGGGCTGTAGTTTAGTGAAATgtttaagagctaagctgCGTAAAGTCTGCTGGTGA	TCACCAGCAGACTTTACGCAGCTTAGCTCTTAAACATTTCACTAAACTACAGCCCCAACAAGGTGGACGCCTTAGTGGTTCATA	1	ASF1A_-_119215390.23-P1P2	ASF1A	P1P2	na	na	na	na	na	na	na	na	na
GGTTCAGGTGAACAATGTAG	TATGAACCACTAAGGCGTccaccttgttgGGTTCAGGTGAACAATGTAGgtttaagagctaagctgCGTAAAGTCTGCTGGTGA	TCACCAGCAGACTTTACGCAGCTTAGCTCTTAAACCTACATTGTTCACCTGAACCCAACAAGGTGGACGCCTTAGTGGTTCATA	1	ASF1A_-_119215607.23-P1P2	ASF1A	P1P2	na	na	na	na	na	na	na	na	na
GAAGAAGCCGTGGCCGCGGG	TATGAACCACTAAGGCGTccaccttgttgGAAGAAGCCGTGGCCGCGGGgtttaagagctaagctgCGTAAAGTCTGCTGGTGA	TCACCAGCAGACTTTACGCAGCTTAGCTCTTAAACCCCGCGGCCACGGCTTCTTCCAACAAGGTGGACGCCTTAGTGGTTCATA	1	ATM_-_108093839.23-P1P2	ATM	P1P2	na	na	na	na	na	na	na	na	na
GTAGGTAGCTGCGTGGCTAA	TATGAACCACTAAGGCGTccaccttgttgGTAGGTAGCTGCGTGGCTAAgtttaagagctaagctgCGTAAAGTCTGCTGGTGA	TCACCAGCAGACTTTACGCAGCTTAGCTCTTAAACTTAGCCACGCAGCTACCTACCAACAAGGTGGACGCCTTAGTGGTTCATA	1	ATM_-_108093813.23-P1P2	ATM	P1P2	na	na	na	na	na	na	na	na	na
GTTGAACCGGAAGCGGGAGT	TATGAACCACTAAGGCGTccaccttgttgGTTGAACCGGAAGCGGGAGTgtttaagagctaagctgCGTAAAGTCTGCTGGTGA	TCACCAGCAGACTTTACGCAGCTTAGCTCTTAAACACTCCCGCTTCCGGTTCAACCAACAAGGTGGACGCCTTAGTGGTTCATA	1	ATM_-_108093795.23-P1P2	ATM	P1P2	na	na	na	na	na	na	na	na	na
GGGAGGGACTGCGGCAGTGT	TATGAACCACTAAGGCGTccaccttgttgGGGAGGGACTGCGGCAGTGTgtttaagagctaagctgCGTAAAGTCTGCTGGTGA	TCACCAGCAGACTTTACGCAGCTTAGCTCTTAAACACACTGCCGCAGTCCCTCCCCAACAAGGTGGACGCCTTAGTGGTTCATA	1	ATP13A2_+_17338415.23-P1P2	ATP13A2	P1P2	na	na	na	na	na	na	na	na	na
GGGCTGGAGCAGGGCTGACG	TATGAACCACTAAGGCGTccaccttgttgGGGCTGGAGCAGGGCTGACGgtttaagagctaagctgCGTAAAGTCTGCTGGTGA	TCACCAGCAGACTTTACGCAGCTTAGCTCTTAAACCGTCAGCCCTGCTCCAGCCCCAACAAGGTGGACGCCTTAGTGGTTCATA	1	ATP13A2_-_17338380.23-P1P2	ATP13A2	P1P2	na	na	na	na	na	na	na	na	na
GTGGGCCACCAGGCTCGGCG	TATGAACCACTAAGGCGTccaccttgttgGTGGGCCACCAGGCTCGGCGgtttaagagctaagctgCGTAAAGTCTGCTGGTGA	TCACCAGCAGACTTTACGCAGCTTAGCTCTTAAACCGCCGAGCCTGGTGGCCCACCAACAAGGTGGACGCCTTAGTGGTTCATA	1	ATP13A2_-_17338412.23-P1P2	ATP13A2	P1P2	na	na	na	na	na	na	na	na	na
GAGCCCAAGGCGGTGAGTAT	TATGAACCACTAAGGCGTccaccttgttgGAGCCCAAGGCGGTGAGTATgtttaagagctaagctgCGTAAAGTCTGCTGGTGA	TCACCAGCAGACTTTACGCAGCTTAGCTCTTAAACATACTCACCGCCTTGGGCTCCAACAAGGTGGACGCCTTAGTGGTTCATA	1	ATP13A5_+_193096393.23-P1P2	ATP13A5	P1P2	na	na	na	na	na	na	na	na	na
GCTCGCCGGTTGAGTTCAGA	TATGAACCACTAAGGCGTccaccttgttgGCTCGCCGGTTGAGTTCAGAgtttaagagctaagctgCGTAAAGTCTGCTGGTGA	TCACCAGCAGACTTTACGCAGCTTAGCTCTTAAACTCTGAACTCAACCGGCGAGCCAACAAGGTGGACGCCTTAGTGGTTCATA	1	ATP13A5_+_193096510.23-P1P2	ATP13A5	P1P2	na	na	na	na	na	na	na	na	na
GGCTTTGCTCAACCAGGGAG	TATGAACCACTAAGGCGTccaccttgttgGGCTTTGCTCAACCAGGGAGgtttaagagctaagctgCGTAAAGTCTGCTGGTGA	TCACCAGCAGACTTTACGCAGCTTAGCTCTTAAACCTCCCTGGTTGAGCAAAGCCCAACAAGGTGGACGCCTTAGTGGTTCATA	1	ATP13A5_+_193096462.23-P1P2	ATP13A5	P1P2	na	na	na	na	na	na	na	na	na
GAGACGCCGGGAACCCGCGT	TATGAACCACTAAGGCGTccaccttgttgGAGACGCCGGGAACCCGCGTgtttaagagctaagctgCGTAAAGTCTGCTGGTGA	TCACCAGCAGACTTTACGCAGCTTAGCTCTTAAACACGCGGGTTCCCGGCGTCTCCAACAAGGTGGACGCCTTAGTGGTTCATA	2	ATR_+_142297576.23-P1P2	ATR	P1P2	na	na	na	na	na	na	na	na	na
GCCGGGAACCCGCGTTGGCG	TATGAACCACTAAGGCGTccaccttgttgGCCGGGAACCCGCGTTGGCGgtttaagagctaagctgCGTAAAGTCTGCTGGTGA	TCACCAGCAGACTTTACGCAGCTTAGCTCTTAAACCGCCAACGCGGGTTCCCGGCCAACAAGGTGGACGCCTTAGTGGTTCATA	2	ATR_+_142297571.23-P1P2	ATR	P1P2	na	na	na	na	na	na	na	na	na
GGCCCGACGGAGCCGTGTGG	TATGAACCACTAAGGCGTccaccttgttgGGCCCGACGGAGCCGTGTGGgtttaagagctaagctgCGTAAAGTCTGCTGGTGA	TCACCAGCAGACTTTACGCAGCTTAGCTCTTAAACCCACACGGCTCCGTCGGGCCCAACAAGGTGGACGCCTTAGTGGTTCATA	2	ATR_-_142297649.23-P1P2	ATR	P1P2	na	na	na	na	na	na	na	na	na
GCACTCGCGGCGGAGGCAAG	TATGAACCACTAAGGCGTccaccttgttgGCACTCGCGGCGGAGGCAAGgtttaagagctaagctgCGTAAAGTCTGCTGGTGA	TCACCAGCAGACTTTACGCAGCTTAGCTCTTAAACCTTGCCTCCGCCGCGAGTGCCAACAAGGTGGACGCCTTAGTGGTTCATA	1	ATRIP_-_48488160.23-P1P2	ATRIP	P1P2	na	na	na	na	na	na	na	na	na
GTCGGCGCTGTCGGATACTT	TATGAACCACTAAGGCGTccaccttgttgGTCGGCGCTGTCGGATACTTgtttaagagctaagctgCGTAAAGTCTGCTGGTGA	TCACCAGCAGACTTTACGCAGCTTAGCTCTTAAACAAGTATCCGACAGCGCCGACCAACAAGGTGGACGCCTTAGTGGTTCATA	1	ATRIP_-_48488235.23-P1P2	ATRIP	P1P2	na	na	na	na	na	na	na	na	na
GTGCCGCCAGGCCGGAGAAC	TATGAACCACTAAGGCGTccaccttgttgGTGCCGCCAGGCCGGAGAACgtttaagagctaagctgCGTAAAGTCTGCTGGTGA	TCACCAGCAGACTTTACGCAGCTTAGCTCTTAAACGTTCTCCGGCCTGGCGGCACCAACAAGGTGGACGCCTTAGTGGTTCATA	1	ATRIP_+_48488180.23-P1P2	ATRIP	P1P2	na	na	na	na	na	na	na	na	na
GGAGCCTCGGCCCAACAAAA	TATGAACCACTAAGGCGTccaccttgttgGGAGCCTCGGCCCAACAAAAgtttaagagctaagctgCGTAAAGTCTGCTGGTGA	TCACCAGCAGACTTTACGCAGCTTAGCTCTTAAACTTTTGTTGGGCCGAGGCTCCCAACAAGGTGGACGCCTTAGTGGTTCATA	1	ATRX_+_77041684.23-P1P2	ATRX	P1P2	na	na	na	na	na	na	na	na	na
GGGCGCGGGGGAGCGCAGAT	TATGAACCACTAAGGCGTccaccttgttgGGGCGCGGGGGAGCGCAGATgtttaagagctaagctgCGTAAAGTCTGCTGGTGA	TCACCAGCAGACTTTACGCAGCTTAGCTCTTAAACATCTGCGCTCCCCCGCGCCCCAACAAGGTGGACGCCTTAGTGGTTCATA	1	ATRX_+_77041530.23-P1P2	ATRX	P1P2	na	na	na	na	na	na	na	na	na
GTGCCTGGGCCCAGACCGCT	TATGAACCACTAAGGCGTccaccttgttgGTGCCTGGGCCCAGACCGCTgtttaagagctaagctgCGTAAAGTCTGCTGGTGA	TCACCAGCAGACTTTACGCAGCTTAGCTCTTAAACAGCGGTCTGGGCCCAGGCACCAACAAGGTGGACGCCTTAGTGGTTCATA	1	ATRX_-_77041440.23-P1P2	ATRX	P1P2	na	na	na	na	na	na	na	na	na
GCGGCTTCCTAGTGAGTCGG	TATGAACCACTAAGGCGTccaccttgttgGCGGCTTCCTAGTGAGTCGGgtttaagagctaagctgCGTAAAGTCTGCTGGTGA	TCACCAGCAGACTTTACGCAGCTTAGCTCTTAAACCCGACTCACTAGGAAGCCGCCAACAAGGTGGACGCCTTAGTGGTTCATA	1	BABAM1_-_17378297.23-P1P2	BABAM1	P1P2	na	na	na	na	na	na	na	na	na
GCTTCCGGCTGTAAAGATGG	TATGAACCACTAAGGCGTccaccttgttgGCTTCCGGCTGTAAAGATGGgtttaagagctaagctgCGTAAAGTCTGCTGGTGA	TCACCAGCAGACTTTACGCAGCTTAGCTCTTAAACCCATCTTTACAGCCGGAAGCCAACAAGGTGGACGCCTTAGTGGTTCATA	1	BABAM1_-_17378278.23-P1P2	BABAM1	P1P2	na	na	na	na	na	na	na	na	na
GGCTACGGTGAGCCGAAGGT	TATGAACCACTAAGGCGTccaccttgttgGGCTACGGTGAGCCGAAGGTgtttaagagctaagctgCGTAAAGTCTGCTGGTGA	TCACCAGCAGACTTTACGCAGCTTAGCTCTTAAACACCTTCGGCTCACCGTAGCCCAACAAGGTGGACGCCTTAGTGGTTCATA	1	BABAM1_-_17378340.23-P1P2	BABAM1	P1P2	na	na	na	na	na	na	na	na	na
GACAGGTCCAGTGAAGGCGC	TATGAACCACTAAGGCGTccaccttgttgGACAGGTCCAGTGAAggcgcgtttaagagctaagctgCGTAAAGTCTGCTGGTGA	TCACCAGCAGACTTTACGCAGCTTAGCTCTTAAACGCGCCTTCACTGGACCTGTCCAACAAGGTGGACGCCTTAGTGGTTCATA	1	BACH1_-_30671379.23-P1P2	BACH1	P1P2	na	na	na	na	na	na	na	na	na
GCGGCGGACAGGTCCAGTGA	TATGAACCACTAAGGCGTccaccttgttgGCGGCGGACAGGTCCAGTGAgtttaagagctaagctgCGTAAAGTCTGCTGGTGA	TCACCAGCAGACTTTACGCAGCTTAGCTCTTAAACTCACTGGACCTGTCCGCCGCCAACAAGGTGGACGCCTTAGTGGTTCATA	1	BACH1_-_30671373.23-P1P2	BACH1	P1P2	na	na	na	na	na	na	na	na	na
GGCGCCTCAGCTCTGGTGAG	TATGAACCACTAAGGCGTccaccttgttgGGCGCCTCAGCTCTGGTGAGgtttaagagctaagctgCGTAAAGTCTGCTGGTGA	TCACCAGCAGACTTTACGCAGCTTAGCTCTTAAACCTCACCAGAGCTGAGGCGCCCAACAAGGTGGACGCCTTAGTGGTTCATA	1	BACH1_-_30671281.23-P1P2	BACH1	P1P2	na	na	na	na	na	na	na	na	na
GCGGCCCGCCGTCCCAGACG	TATGAACCACTAAGGCGTccaccttgttgGCGGCCCGCCGTCCCAGACGgtttaagagctaagctgCGTAAAGTCTGCTGGTGA	TCACCAGCAGACTTTACGCAGCTTAGCTCTTAAACCGTCTGGGACGGCGGGCCGCCAACAAGGTGGACGCCTTAGTGGTTCATA	1	BARD1_+_215674399.23-P1P2	BARD1	P1P2	na	na	na	na	na	na	na	na	na
GGGAAGCCTCGGGAAACCAC	TATGAACCACTAAGGCGTccaccttgttgGGGAAGCCTCGGGAAACCACgtttaagagctaagctgCGTAAAGTCTGCTGGTGA	TCACCAGCAGACTTTACGCAGCTTAGCTCTTAAACGTGGTTTCCCGAGGCTTCCCCAACAAGGTGGACGCCTTAGTGGTTCATA	1	BARD1_-_215674358.23-P1P2	BARD1	P1P2	na	na	na	na	na	na	na	na	na
GTAATCGGCAGCCGAGGAAC	TATGAACCACTAAGGCGTccaccttgttgGTAATCGGCAGCCGAGGAACgtttaagagctaagctgCGTAAAGTCTGCTGGTGA	TCACCAGCAGACTTTACGCAGCTTAGCTCTTAAACGTTCCTCGGCTGCCGATTACCAACAAGGTGGACGCCTTAGTGGTTCATA	1	BARD1_+_215674263.23-P1P2	BARD1	P1P2	na	na	na	na	na	na	na	na	na
GACTTCCCAGGAGCTCCGAG	TATGAACCACTAAGGCGTccaccttgttgGACTTCCCAGGAGCTCCGAGgtttaagagctaagctgCGTAAAGTCTGCTGGTGA	TCACCAGCAGACTTTACGCAGCTTAGCTCTTAAACCTCGGAGCTCCTGGGAAGTCCAACAAGGTGGACGCCTTAGTGGTTCATA	1	BAZ1A_+_35344519.23-P1P2	BAZ1A	P1P2	na	na	na	na	na	na	na	na	na
GCCAGGAGCTCCGAGAGGCG	TATGAACCACTAAGGCGTccaccttgttgGCCAGGAGCTCCGAGAGGCGgtttaagagctaagctgCGTAAAGTCTGCTGGTGA	TCACCAGCAGACTTTACGCAGCTTAGCTCTTAAACCGCCTCTCGGAGCTCCTGGCCAACAAGGTGGACGCCTTAGTGGTTCATA	1	BAZ1A_+_35344514.23-P1P2	BAZ1A	P1P2	na	na	na	na	na	na	na	na	na
GCCGAGAGGCGGGGAAGTGG	TATGAACCACTAAGGCGTccaccttgttgGCCGAGAGGCGGGGAAGTGGgtttaagagctaagctgCGTAAAGTCTGCTGGTGA	TCACCAGCAGACTTTACGCAGCTTAGCTCTTAAACCCACTTCCCCGCCTCTCGGCCAACAAGGTGGACGCCTTAGTGGTTCATA	1	BAZ1A_+_35344505.23-P1P2	BAZ1A	P1P2	na	na	na	na	na	na	na	na	na
GCGGCCGCCGGGACCCGAAG	TATGAACCACTAAGGCGTccaccttgttgGCGGCCGCCGGGACCCGAAGgtttaagagctaagctgCGTAAAGTCTGCTGGTGA	TCACCAGCAGACTTTACGCAGCTTAGCTCTTAAACCTTCGGGTCCCGGCGGCCGCCAACAAGGTGGACGCCTTAGTGGTTCATA	1	BAZ1B_+_72936507.23-P1P2	BAZ1B	P1P2	na	na	na	na	na	na	na	na	na
GGTCATGGAGCGGAACGCCA	TATGAACCACTAAGGCGTccaccttgttgGGTCATGGAGCGGAACGCCAgtttaagagctaagctgCGTAAAGTCTGCTGGTGA	TCACCAGCAGACTTTACGCAGCTTAGCTCTTAAACTGGCGTTCCGCTCCATGACCCAACAAGGTGGACGCCTTAGTGGTTCATA	1	BAZ1B_-_72936454.23-P1P2	BAZ1B	P1P2	na	na	na	na	na	na	na	na	na
GTCCTCCTCAGCAGCACCGG	TATGAACCACTAAGGCGTccaccttgttgGTCCTCCTCAGCAGCACCGGgtttaagagctaagctgCGTAAAGTCTGCTGGTGA	TCACCAGCAGACTTTACGCAGCTTAGCTCTTAAACCCGGTGCTGCTGAGGAGGACCAACAAGGTGGACGCCTTAGTGGTTCATA	1	BAZ1B_-_72936561.23-P1P2	BAZ1B	P1P2	na	na	na	na	na	na	na	na	na
GCGCAGGGAAGATGAATTGT	TATGAACCACTAAGGCGTccaccttgttgGCGCAGGGAAGATGAATTGTgtttaagagctaagctgCGTAAAGTCTGCTGGTGA	TCACCAGCAGACTTTACGCAGCTTAGCTCTTAAACACAATTCATCTTCCCTGCGCCAACAAGGTGGACGCCTTAGTGGTTCATA	1	BCL11A_-_60780590.23-P1P2	BCL11A	P1P2	na	na	na	na	na	na	na	na	na
GGCTTGCGGCGAGACATGGT	TATGAACCACTAAGGCGTccaccttgttgGGCTTGCGGCGAGACATGGTgtttaagagctaagctgCGTAAAGTCTGCTGGTGA	TCACCAGCAGACTTTACGCAGCTTAGCTCTTAAACACCATGTCTCGCCGCAAGCCCAACAAGGTGGACGCCTTAGTGGTTCATA	1	BCL11A_-_60780410.23-P1P2	BCL11A	P1P2	na	na	na	na	na	na	na	na	na
GTGAGCTGCAAGTTCAAGTG	TATGAACCACTAAGGCGTccaccttgttgGTGAGCTGCAAGTTCAAGTGgtttaagagctaagctgCGTAAAGTCTGCTGGTGA	TCACCAGCAGACTTTACGCAGCTTAGCTCTTAAACCACTTGAACTTGCAGCTCACCAACAAGGTGGACGCCTTAGTGGTTCATA	1	BCL11A_-_60780738.23-P1P2	BCL11A	P1P2	na	na	na	na	na	na	na	na	na
GAAAGAAACCAGCCAGTCCG	TATGAACCACTAAGGCGTccaccttgttgGAAAGAAACCAGCCAGTCCGgtttaagagctaagctgCGTAAAGTCTGCTGGTGA	TCACCAGCAGACTTTACGCAGCTTAGCTCTTAAACCGGACTGGCTGGTTTCTTTCCAACAAGGTGGACGCCTTAGTGGTTCATA	1	BCL11B_+_99737879.23-P1P2	BCL11B	P1P2	na	na	na	na	na	na	na	na	na
GCCTCCTCCTCTGCCCGGGT	TATGAACCACTAAGGCGTccaccttgttgGCCTCCTCCTCTGCCCGGGTgtttaagagctaagctgCGTAAAGTCTGCTGGTGA	TCACCAGCAGACTTTACGCAGCTTAGCTCTTAAACACCCGGGCAGAGGAGGAGGCCAACAAGGTGGACGCCTTAGTGGTTCATA	1	BCL11B_-_99737696.23-P1P2	BCL11B	P1P2	na	na	na	na	na	na	na	na	na
GCTTTCTTTCAGGGTCTGGT	TATGAACCACTAAGGCGTccaccttgttgGCTTTCTTTCAGGGTCTGGTgtttaagagctaagctgCGTAAAGTCTGCTGGTGA	TCACCAGCAGACTTTACGCAGCTTAGCTCTTAAACACCAGACCCTGAAAGAAAGCCAACAAGGTGGACGCCTTAGTGGTTCATA	1	BCL11B_-_99738038.23-P1P2	BCL11B	P1P2	na	na	na	na	na	na	na	na	na
GCTGTGCGCGAGTGAGTGAG	TATGAACCACTAAGGCGTccaccttgttgGctgtgCGCGAGTGAGTGAGgtttaagagctaagctgCGTAAAGTCTGCTGGTGA	TCACCAGCAGACTTTACGCAGCTTAGCTCTTAAACCTCACTCACTCGCGCACAGCCAACAAGGTGGACGCCTTAGTGGTTCATA	1	BCL7A_-_122459912.23-P1P2	BCL7A	P1P2	na	na	na	na	na	na	na	na	na
GGAGCGCGAGCAGGACCCGG	TATGAACCACTAAGGCGTccaccttgttgGGAGCGCGAGCAGGACCCGGgtttaagagctaagctgCGTAAAGTCTGCTGGTGA	TCACCAGCAGACTTTACGCAGCTTAGCTCTTAAACCCGGGTCCTGCTCGCGCTCCCAACAAGGTGGACGCCTTAGTGGTTCATA	1	BCL7A_-_122459961.23-P1P2	BCL7A	P1P2	na	na	na	na	na	na	na	na	na
GTCCCCGCCGGAACCATGTC	TATGAACCACTAAGGCGTccaccttgttgGTCCCCGCCGGAACCATGTCgtttaagagctaagctgCGTAAAGTCTGCTGGTGA	TCACCAGCAGACTTTACGCAGCTTAGCTCTTAAACGACATGGTTCCGGCGGGGACCAACAAGGTGGACGCCTTAGTGGTTCATA	1	BCL7A_-_122460004.23-P1P2	BCL7A	P1P2	na	na	na	na	na	na	na	na	na
GACCGACCGGCCCGACATGG	TATGAACCACTAAGGCGTccaccttgttgGACCGACCGGCCCGACATgggtttaagagctaagctgCGTAAAGTCTGCTGGTGA	TCACCAGCAGACTTTACGCAGCTTAGCTCTTAAACCCATGTCGGGCCGGTCGGTCCAACAAGGTGGACGCCTTAGTGGTTCATA	1	BCL7B_-_72971912.23-P1P2	BCL7B	P1P2	na	na	na	na	na	na	na	na	na
GCACTGCTCCCAAGACACCG	TATGAACCACTAAGGCGTccaccttgttgGcACTGCTCCCAAGACACCGgtttaagagctaagctgCGTAAAGTCTGCTGGTGA	TCACCAGCAGACTTTACGCAGCTTAGCTCTTAAACCGGTGTCTTGGGAGCAGTGCCAACAAGGTGGACGCCTTAGTGGTTCATA	1	BCL7B_-_72971958.23-P1P2	BCL7B	P1P2	na	na	na	na	na	na	na	na	na
GTGGGACTGGCGGGTCAGGT	TATGAACCACTAAGGCGTccaccttgttgGTGGGACTGGCGGGTCAGGTgtttaagagctaagctgCGTAAAGTCTGCTGGTGA	TCACCAGCAGACTTTACGCAGCTTAGCTCTTAAACACCTGACCCGCCAGTCCCACCAACAAGGTGGACGCCTTAGTGGTTCATA	1	BCL7B_+_72971736.23-P1P2	BCL7B	P1P2	na	na	na	na	na	na	na	na	na
GGAGGGCGCGGCCAACTCCA	TATGAACCACTAAGGCGTccaccttgttgGGAGGGCGCGGCCAACTCCAgtttaagagctaagctgCGTAAAGTCTGCTGGTGA	TCACCAGCAGACTTTACGCAGCTTAGCTCTTAAACTGGAGTTGGCCGCGCCCTCCCAACAAGGTGGACGCCTTAGTGGTTCATA	1	BCL7C_+_30905372.23-P1P2	BCL7C	P1P2	na	na	na	na	na	na	na	na	na
GGGCCAGGGACGGGACACAG	TATGAACCACTAAGGCGTccaccttgttgGGGCCAGGGACGGGACACAGgtttaagagctaagctgCGTAAAGTCTGCTGGTGA	TCACCAGCAGACTTTACGCAGCTTAGCTCTTAAACCTGTGTCCCGTCCCTGGCCCCAACAAGGTGGACGCCTTAGTGGTTCATA	1	BCL7C_+_30905135.23-P1P2	BCL7C	P1P2	na	na	na	na	na	na	na	na	na
GGGCGCGGCCAACTCCAGGG	TATGAACCACTAAGGCGTccaccttgttgGGGCGCGGCCAACTCCAGGGgtttaagagctaagctgCGTAAAGTCTGCTGGTGA	TCACCAGCAGACTTTACGCAGCTTAGCTCTTAAACCCCTGGAGTTGGCCGCGCCCCAACAAGGTGGACGCCTTAGTGGTTCATA	1	BCL7C_+_30905369.23-P1P2	BCL7C	P1P2	na	na	na	na	na	na	na	na	na
GAGACGTGCTAGCGCGTCGA	TATGAACCACTAAGGCGTccaccttgttgGAGACGTGCTAGCGCGTCGAgtttaagagctaagctgCGTAAAGTCTGCTGGTGA	TCACCAGCAGACTTTACGCAGCTTAGCTCTTAAACTCGACGCGCTAGCACGTCTCCAACAAGGTGGACGCCTTAGTGGTTCATA	1	BCLAF1_+_136610946.23-P1P2	BCLAF1	P1P2	na	na	na	na	na	na	na	na	na
GCGCGTCGAAGGTAGCTCTA	TATGAACCACTAAGGCGTccaccttgttgGCGCGTCGAAGGTAGCTCTAgtttaagagctaagctgCGTAAAGTCTGCTGGTGA	TCACCAGCAGACTTTACGCAGCTTAGCTCTTAAACTAGAGCTACCTTCGACGCGCCAACAAGGTGGACGCCTTAGTGGTTCATA	1	BCLAF1_+_136610935.23-P1P2	BCLAF1	P1P2	na	na	na	na	na	na	na	na	na
GTCGGGAAATGGCCGCTGTG	TATGAACCACTAAGGCGTccaccttgttgGTCGGGAAATGGCCGCTGTGgtttaagagctaagctgCGTAAAGTCTGCTGGTGA	TCACCAGCAGACTTTACGCAGCTTAGCTCTTAAACCACAGCGGCCATTTCCCGACCAACAAGGTGGACGCCTTAGTGGTTCATA	1	BCLAF1_+_136610894.23-P1P2	BCLAF1	P1P2	na	na	na	na	na	na	na	na	na
GCACGCAGACTCCTAGCGGA	TATGAACCACTAAGGCGTccaccttgttgGCACGCAGACTCCTAGCGGAgtttaagagctaagctgCGTAAAGTCTGCTGGTGA	TCACCAGCAGACTTTACGCAGCTTAGCTCTTAAACTCCGCTAGGAGTCTGCGTGCCAACAAGGTGGACGCCTTAGTGGTTCATA	1	BLM_+_91260645.23-P1P2	BLM	P1P2	na	na	na	na	na	na	na	na	na
GCTCGCACGCAGACTCCTAG	TATGAACCACTAAGGCGTccaccttgttgGCTCGCACGCAGACTCCTAGgtttaagagctaagctgCGTAAAGTCTGCTGGTGA	TCACCAGCAGACTTTACGCAGCTTAGCTCTTAAACCTAGGAGTCTGCGTGCGAGCCAACAAGGTGGACGCCTTAGTGGTTCATA	1	BLM_+_91260649.23-P1P2	BLM	P1P2	na	na	na	na	na	na	na	na	na
GGCGCGGGAAGTTTGGATCC	TATGAACCACTAAGGCGTccaccttgttgGGCGCGGGAAGTTTGGATCCgtttaagagctaagctgCGTAAAGTCTGCTGGTGA	TCACCAGCAGACTTTACGCAGCTTAGCTCTTAAACGGATCCAAACTTCCCGCGCCCAACAAGGTGGACGCCTTAGTGGTTCATA	1	BLM_-_91260642.23-P1P2	BLM	P1P2	na	na	na	na	na	na	na	na	na
GAGATCGGGGCGAGACAATG	TATGAACCACTAAGGCGTccaccttgttgGAGATCGGGGCGAGACAATGgtttaagagctaagctgCGTAAAGTCTGCTGGTGA	TCACCAGCAGACTTTACGCAGCTTAGCTCTTAAACCATTGTCTCGCCCCGATCTCCAACAAGGTGGACGCCTTAGTGGTTCATA	1	BMI1_-_22610195.23-P1P2	BMI1	P1P2	na	na	na	na	na	na	na	na	na
GGCAGAGTGGAAACTGACAC	TATGAACCACTAAGGCGTccaccttgttgGGCAGAGTGGAAACTGACACgtttaagagctaagctgCGTAAAGTCTGCTGGTGA	TCACCAGCAGACTTTACGCAGCTTAGCTCTTAAACGTGTCAGTTTCCACTCTGCCCAACAAGGTGGACGCCTTAGTGGTTCATA	1	BMI1_+_22610019.23-P1P2	BMI1	P1P2	na	na	na	na	na	na	na	na	na
GGGCGAGACAATGGGGATGT	TATGAACCACTAAGGCGTccaccttgttgGGGCGAGACAATGGGGATGTgtttaagagctaagctgCGTAAAGTCTGCTGGTGA	TCACCAGCAGACTTTACGCAGCTTAGCTCTTAAACACATCCCCATTGTCTCGCCCCAACAAGGTGGACGCCTTAGTGGTTCATA	1	BMI1_-_22610202.23-P1P2	BMI1	P1P2	na	na	na	na	na	na	na	na	na
GCACAGCCTGTCCCCCGTCC	TATGAACCACTAAGGCGTccaccttgttgGCACAGCCTGTCCCCCGTCCgtttaagagctaagctgCGTAAAGTCTGCTGGTGA	TCACCAGCAGACTTTACGCAGCTTAGCTCTTAAACGGACGGGGGACAGGCTGTGCCAACAAGGTGGACGCCTTAGTGGTTCATA	1	BRCA1_-_41277370.23-P1P2	BRCA1	P1P2	na	na	na	na	na	na	na	na	na
GGAAGGCCTCCTGAGCGCAG	TATGAACCACTAAGGCGTccaccttgttgGGAAGGCCTCCTGAGCGCAGgtttaagagctaagctgCGTAAAGTCTGCTGGTGA	TCACCAGCAGACTTTACGCAGCTTAGCTCTTAAACCTGCGCTCAGGAGGCCTTCCCAACAAGGTGGACGCCTTAGTGGTTCATA	1	BRCA1_-_41277328.23-P1P2	BRCA1	P1P2	na	na	na	na	na	na	na	na	na
GTCGCTGAGACTTCCTGGAC	TATGAACCACTAAGGCGTccaccttgttgGTCGCTGAGACTTCCTGGACgtttaagagctaagctgCGTAAAGTCTGCTGGTGA	TCACCAGCAGACTTTACGCAGCTTAGCTCTTAAACGTCCAGGAAGTCTCAGCGACCAACAAGGTGGACGCCTTAGTGGTTCATA	1	BRCA1_+_41277361.23-P1P2	BRCA1	P1P2	na	na	na	na	na	na	na	na	na
GGACACCCGAGGCGCAGCAG	TATGAACCACTAAGGCGTccaccttgttgGGACACCCGAGGCGCAGCAGgtttaagagctaagctgCGTAAAGTCTGCTGGTGA	TCACCAGCAGACTTTACGCAGCTTAGCTCTTAAACCTGCTGCGCCTCGGGTGTCCCAACAAGGTGGACGCCTTAGTGGTTCATA	1	BRCA2_+_32889673.23-P1P2	BRCA2	P1P2	na	na	na	na	na	na	na	na	na
GGAGGGGACAGATTTGTGAC	TATGAACCACTAAGGCGTccaccttgttgGGAGGGGACAGATTTGTGACgtttaagagctaagctgCGTAAAGTCTGCTGGTGA	TCACCAGCAGACTTTACGCAGCTTAGCTCTTAAACGTCACAAATCTGTCCCCTCCCAACAAGGTGGACGCCTTAGTGGTTCATA	1	BRCA2_-_32889750.23-P1P2	BRCA2	P1P2	na	na	na	na	na	na	na	na	na
GGGCGCGAGCTTCTGAAACT	TATGAACCACTAAGGCGTccaccttgttgGGGCGCGAGCTTCTGAAACTgtttaagagctaagctgCGTAAAGTCTGCTGGTGA	TCACCAGCAGACTTTACGCAGCTTAGCTCTTAAACAGTTTCAGAAGCTCGCGCCCCAACAAGGTGGACGCCTTAGTGGTTCATA	1	BRCA2_-_32889639.23-P1P2	BRCA2	P1P2	na	na	na	na	na	na	na	na	na
GCCCGAGGCGGACGTGAGAA	TATGAACCACTAAGGCGTccaccttgttgGCCCGAGGCGGACGTGAGAAgtttaagagctaagctgCGTAAAGTCTGCTGGTGA	TCACCAGCAGACTTTACGCAGCTTAGCTCTTAAACTTCTCACGTCCGCCTCGGGCCAACAAGGTGGACGCCTTAGTGGTTCATA	1	BRCC3_-_154299791.23-P1P2	BRCC3	P1P2	na	na	na	na	na	na	na	na	na
GGAGAAGGGTCGGGCCAAGA	TATGAACCACTAAGGCGTccaccttgttgGGAGAAGGGTCGGGCCAAGAgtttaagagctaagctgCGTAAAGTCTGCTGGTGA	TCACCAGCAGACTTTACGCAGCTTAGCTCTTAAACTCTTGGCCCGACCCTTCTCCCAACAAGGTGGACGCCTTAGTGGTTCATA	1	BRCC3_-_154299805.23-P1P2	BRCC3	P1P2	na	na	na	na	na	na	na	na	na
GGGACCAAGTGGGCCCGAGG	TATGAACCACTAAGGCGTccaccttgttgGGGACCAAGTGGGCCCGAGGgtttaagagctaagctgCGTAAAGTCTGCTGGTGA	TCACCAGCAGACTTTACGCAGCTTAGCTCTTAAACCCTCGGGCCCACTTGGTCCCCAACAAGGTGGACGCCTTAGTGGTTCATA	1	BRCC3_-_154299779.23-P1P2	BRCC3	P1P2	na	na	na	na	na	na	na	na	na
GCCCCTCCTCACCCTCGTAG	TATGAACCACTAAGGCGTccaccttgttgGccccTCCTCACCCTCGTAGgtttaagagctaagctgCGTAAAGTCTGCTGGTGA	TCACCAGCAGACTTTACGCAGCTTAGCTCTTAAACCTACGAGGGTGAGGAGGGGCCAACAAGGTGGACGCCTTAGTGGTTCATA	1	BRD7_-_50402646.23-P1P2	BRD7	P1P2	na	na	na	na	na	na	na	na	na
GGATGCCCCTCTCGAGAAGA	TATGAACCACTAAGGCGTccaccttgttgGgATGCCCCTCTCGAGAAGAgtttaagagctaagctgCGTAAAGTCTGCTGGTGA	TCACCAGCAGACTTTACGCAGCTTAGCTCTTAAACTCTTCTCGAGAGGGGCATCCCAACAAGGTGGACGCCTTAGTGGTTCATA	1	BRD7_-_50402854.23-P1P2	BRD7	P1P2	na	na	na	na	na	na	na	na	na
GGGGCCCGCCGCCCGCACCC	TATGAACCACTAAGGCGTccaccttgttgGgggcccgccgcccgcacccgtttaagagctaagctgCGTAAAGTCTGCTGGTGA	TCACCAGCAGACTTTACGCAGCTTAGCTCTTAAACGGGTGCGGGCGGCGGGCCCCCAACAAGGTGGACGCCTTAGTGGTTCATA	1	BRD7_-_50402623.23-P1P2	BRD7	P1P2	na	na	na	na	na	na	na	na	na
GCCAAGATGGCGACGGGAAC	TATGAACCACTAAGGCGTccaccttgttgGCCAAGATGGCGACGGGAACgtttaagagctaagctgCGTAAAGTCTGCTGGTGA	TCACCAGCAGACTTTACGCAGCTTAGCTCTTAAACGTTCCCGTCGCCATCTTGGCCAACAAGGTGGACGCCTTAGTGGTTCATA	1	BRD8_+_137514286.23-P1P2	BRD8	P1P2	na	na	na	na	na	na	na	na	na
GCTCAGGGTTGGAGACTTCG	TATGAACCACTAAGGCGTccaccttgttgGCTCAGGGTTGGAGACTTCGgtttaagagctaagctgCGTAAAGTCTGCTGGTGA	TCACCAGCAGACTTTACGCAGCTTAGCTCTTAAACCGAAGTCTCCAACCCTGAGCCAACAAGGTGGACGCCTTAGTGGTTCATA	1	BRD8_+_137514308.23-P1P2	BRD8	P1P2	na	na	na	na	na	na	na	na	na
GTCGGGGCCAAGATGGCGAC	TATGAACCACTAAGGCGTccaccttgttgGTCGGGGCCAAGATGGCGACgtttaagagctaagctgCGTAAAGTCTGCTGGTGA	TCACCAGCAGACTTTACGCAGCTTAGCTCTTAAACGTCGCCATCTTGGCCCCGACCAACAAGGTGGACGCCTTAGTGGTTCATA	1	BRD8_+_137514292.23-P1P2	BRD8	P1P2	na	na	na	na	na	na	na	na	na
GGCCGCCGCCTCACCCTCGT	TATGAACCACTAAGGCGTccaccttgttgGGCCGCCGCCTCACCCTCGTgtttaagagctaagctgCGTAAAGTCTGCTGGTGA	TCACCAGCAGACTTTACGCAGCTTAGCTCTTAAACACGAGGGTGAGGCGGCGGCCCAACAAGGTGGACGCCTTAGTGGTTCATA	1	BRD9_-_892728.23-P1P2	BRD9	P1P2	TRIP13_-_892728.23-P1P2	TRIP13	P1P2	na	na	na	na	na	na
GTCGTCCTACGAGGGTGAGG	TATGAACCACTAAGGCGTccaccttgttgGTCGTCCTACGAGGGTGAGGgtttaagagctaagctgCGTAAAGTCTGCTGGTGA	TCACCAGCAGACTTTACGCAGCTTAGCTCTTAAACCCTCACCCTCGTAGGACGACCAACAAGGTGGACGCCTTAGTGGTTCATA	1	BRD9_+_892711.23-P1P2	BRD9	P1P2	TRIP13_+_892711.23-P1P2	TRIP13	P1P2	na	na	na	na	na	na
GCCAGCGAGCTCGGCAACCT	TATGAACCACTAAGGCGTccaccttgttgGCCAGCGAGCTCGGCAACCTgtttaagagctaagctgCGTAAAGTCTGCTGGTGA	TCACCAGCAGACTTTACGCAGCTTAGCTCTTAAACAGGTTGCCGAGCTCGCTGGCCAACAAGGTGGACGCCTTAGTGGTTCATA	1	BRD9_+_892880.23-P1P2	BRD9	P1P2	na	na	na	na	na	na	na	na	na
GACTTAGTCCGATCGGTAAC	TATGAACCACTAAGGCGTccaccttgttgGACTTAGTCCGATCGGTAACgtttaagagctaagctgCGTAAAGTCTGCTGGTGA	TCACCAGCAGACTTTACGCAGCTTAGCTCTTAAACGTTACCGATCGGACTAAGTCCAACAAGGTGGACGCCTTAGTGGTTCATA	1	BRE_+_28113682.23-P1P2	BRE	P1P2	na	na	na	na	na	na	na	na	na
GAGGTCGGTGCGTCTGTCGG	TATGAACCACTAAGGCGTccaccttgttgGAGGTCGGTGCGTCTGTCGGgtttaagagctaagctgCGTAAAGTCTGCTGGTGA	TCACCAGCAGACTTTACGCAGCTTAGCTCTTAAACCCGACAGACGCACCGACCTCCAACAAGGTGGACGCCTTAGTGGTTCATA	1	BRE_-_28113650.23-P1P2	BRE	P1P2	na	na	na	na	na	na	na	na	na
GGACTCGCCTCCTCTTCCTA	TATGAACCACTAAGGCGTccaccttgttgGGACTCGCCTCCTCTTCCTAgtttaagagctaagctgCGTAAAGTCTGCTGGTGA	TCACCAGCAGACTTTACGCAGCTTAGCTCTTAAACTAGGAAGAGGAGGCGAGTCCCAACAAGGTGGACGCCTTAGTGGTTCATA	1	BRE_-_28113815.23-P1P2	BRE	P1P2	na	na	na	na	na	na	na	na	na
GCGGAGGGAAGTCCACGGAA	TATGAACCACTAAGGCGTccaccttgttgGCGGAGGGAAGTCCACGGAAgtttaagagctaagctgCGTAAAGTCTGCTGGTGA	TCACCAGCAGACTTTACGCAGCTTAGCTCTTAAACTTCCGTGGACTTCCCTCCGCCAACAAGGTGGACGCCTTAGTGGTTCATA	1	BRIP1_+_59940616.23-P1P2	BRIP1	P1P2	na	na	na	na	na	na	na	na	na
GGGTCTGGTGGGTCGAGGAA	TATGAACCACTAAGGCGTccaccttgttgGGGTCTGGTGGGTCGAGGAAgtttaagagctaagctgCGTAAAGTCTGCTGGTGA	TCACCAGCAGACTTTACGCAGCTTAGCTCTTAAACTTCCTCGACCCACCAGACCCCAACAAGGTGGACGCCTTAGTGGTTCATA	1	BRIP1_+_59940833.23-P1P2	BRIP1	P1P2	na	na	na	na	na	na	na	na	na
GTGAGGGGTCTGGTGGGTCG	TATGAACCACTAAGGCGTccaccttgttgGTGAGGGGTCTGGTGGGTCGgtttaagagctaagctgCGTAAAGTCTGCTGGTGA	TCACCAGCAGACTTTACGCAGCTTAGCTCTTAAACCGACCCACCAGACCCCTCACCAACAAGGTGGACGCCTTAGTGGTTCATA	1	BRIP1_+_59940838.23-P1P2	BRIP1	P1P2	na	na	na	na	na	na	na	na	na
GCTGCGCGGGGTATTCGAAT	TATGAACCACTAAGGCGTccaccttgttgGCTGCGCGGGGTATTCGAATgtttaagagctaagctgCGTAAAGTCTGCTGGTGA	TCACCAGCAGACTTTACGCAGCTTAGCTCTTAAACATTCGAATACCCCGCGCAGCCAACAAGGTGGACGCCTTAGTGGTTCATA	1	BUB1_+_111435629.23-P1P2	BUB1	P1P2	na	na	na	na	na	na	na	na	na
GGAATGTGTCCCACCCAGCA	TATGAACCACTAAGGCGTccaccttgttgGGAATGTGTCCCACCCAGCAgtttaagagctaagctgCGTAAAGTCTGCTGGTGA	TCACCAGCAGACTTTACGCAGCTTAGCTCTTAAACTGCTGGGTGGGACACATTCCCAACAAGGTGGACGCCTTAGTGGTTCATA	1	BUB1_+_111435409.23-P1P2	BUB1	P1P2	na	na	na	na	na	na	na	na	na
GGCTTCCCCACCCCACCAGA	TATGAACCACTAAGGCGTccaccttgttgGGCTTCCCCACCCCACCAGAgtttaagagctaagctgCGTAAAGTCTGCTGGTGA	TCACCAGCAGACTTTACGCAGCTTAGCTCTTAAACTCTGGTGGGGTGGGGAAGCCCAACAAGGTGGACGCCTTAGTGGTTCATA	1	BUB1_-_111435537.23-P1P2	BUB1	P1P2	na	na	na	na	na	na	na	na	na
GCTGTATTCGGGCCTTGGAC	TATGAACCACTAAGGCGTccaccttgttgGCTGTATTCGGGCCTTGGACgtttaagagctaagctgCGTAAAGTCTGCTGGTGA	TCACCAGCAGACTTTACGCAGCTTAGCTCTTAAACGTCCAAGGCCCGAATACAGCCAACAAGGTGGACGCCTTAGTGGTTCATA	1	C19orf40_-_33463237.23-P1P2	C19orf40	P1P2	na	na	na	na	na	na	na	na	na
GGGTTCCTGCCGGCTGTATT	TATGAACCACTAAGGCGTccaccttgttgGGGTTCCTGCCGGCTGTATTgtttaagagctaagctgCGTAAAGTCTGCTGGTGA	TCACCAGCAGACTTTACGCAGCTTAGCTCTTAAACAATACAGCCGGCAGGAACCCCAACAAGGTGGACGCCTTAGTGGTTCATA	1	C19orf40_-_33463225.23-P1P2	C19orf40	P1P2	na	na	na	na	na	na	na	na	na
GTCTCTAGACTGGGACGGTG	TATGAACCACTAAGGCGTccaccttgttgGTCTCTAGACTGGGACGGTGgtttaagagctaagctgCGTAAAGTCTGCTGGTGA	TCACCAGCAGACTTTACGCAGCTTAGCTCTTAAACCACCGTCCCAGTCTAGAGACCAACAAGGTGGACGCCTTAGTGGTTCATA	1	C19orf40_-_33463205.23-P1P2	C19orf40	P1P2	na	na	na	na	na	na	na	na	na
GCCATTTAGCCACATGGGAA	TATGAACCACTAAGGCGTccaccttgttgGCCATTTAGCCACATGGGAAgtttaagagctaagctgCGTAAAGTCTGCTGGTGA	TCACCAGCAGACTTTACGCAGCTTAGCTCTTAAACTTCCCATGTGGCTAAATGGCCAACAAGGTGGACGCCTTAGTGGTTCATA	1	C1orf86_+_2130134.23-P1P2	C1orf86	P1P2	na	na	na	na	na	na	na	na	na
GGCTTGCGCTCACTTCCGCC	TATGAACCACTAAGGCGTccaccttgttgGgCTTGCGCTCACTTCCGCCgtttaagagctaagctgCGTAAAGTCTGCTGGTGA	TCACCAGCAGACTTTACGCAGCTTAGCTCTTAAACGGCGGAAGTGAGCGCAAGCCCAACAAGGTGGACGCCTTAGTGGTTCATA	1	C1orf86_+_2126199.23-P1P2	C1orf86	P1P2	na	na	na	na	na	na	na	na	na
GGGCGGCTCAACCCCAGCCG	TATGAACCACTAAGGCGTccaccttgttgGggcggcTCAACCCCAGCCGgtttaagagctaagctgCGTAAAGTCTGCTGGTGA	TCACCAGCAGACTTTACGCAGCTTAGCTCTTAAACCGGCTGGGGTTGAGCCGCCCCAACAAGGTGGACGCCTTAGTGGTTCATA	1	C1orf86_-_2126169.23-P1P2	C1orf86	P1P2	na	na	na	na	na	na	na	na	na
GCGCGAGGCTGGGTTACGTG	TATGAACCACTAAGGCGTccaccttgttgGCGCGAGGCTGGGTTACGTGgtttaagagctaagctgCGTAAAGTCTGCTGGTGA	TCACCAGCAGACTTTACGCAGCTTAGCTCTTAAACCACGTAACCCAGCCTCGCGCCAACAAGGTGGACGCCTTAGTGGTTCATA	1	CABIN1_-_24407927.23-P1P2	CABIN1	P1P2	na	na	na	na	na	na	na	na	na
GGAATGGGTTCCGGCCTCCG	TATGAACCACTAAGGCGTccaccttgttgGGAATGGGTTCCGGCCTCCGgtttaagagctaagctgCGTAAAGTCTGCTGGTGA	TCACCAGCAGACTTTACGCAGCTTAGCTCTTAAACCGGAGGCCGGAACCCATTCCCAACAAGGTGGACGCCTTAGTGGTTCATA	1	CABIN1_-_24408062.23-P1P2	CABIN1	P1P2	na	na	na	na	na	na	na	na	na
GGCCCTGAGGTGCCTAGAAT	TATGAACCACTAAGGCGTccaccttgttgGGCCCTGAGGTGCCTAGAATgtttaagagctaagctgCGTAAAGTCTGCTGGTGA	TCACCAGCAGACTTTACGCAGCTTAGCTCTTAAACATTCTAGGCACCTCAGGGCCCAACAAGGTGGACGCCTTAGTGGTTCATA	1	CABIN1_-_24408047.23-P1P2	CABIN1	P1P2	na	na	na	na	na	na	na	na	na
GCCGCGGGCGTGTAAACAAA	TATGAACCACTAAGGCGTccaccttgttgGCCGCGGGCGTGTAAACAAAgtttaagagctaagctgCGTAAAGTCTGCTGGTGA	TCACCAGCAGACTTTACGCAGCTTAGCTCTTAAACTTTGTTTACACGCCCGCGGCCAACAAGGTGGACGCCTTAGTGGTTCATA	1	CBX2_+_77752406.23-P1P2	CBX2	P1P2	na	na	na	na	na	na	na	na	na
GGGCGGTCCGGGCGGGTGAC	TATGAACCACTAAGGCGTccaccttgttgGggcggtccgggcgggtgacgtttaagagctaagctgCGTAAAGTCTGCTGGTGA	TCACCAGCAGACTTTACGCAGCTTAGCTCTTAAACGTCACCCGCCCGGACCGCCCCAACAAGGTGGACGCCTTAGTGGTTCATA	1	CBX2_-_77751997.23-P1P2	CBX2	P1P2	na	na	na	na	na	na	na	na	na
GGGTCCGGGCGGGTGACTGG	TATGAACCACTAAGGCGTccaccttgttgGggtccgggcgggtgactgggtttaagagctaagctgCGTAAAGTCTGCTGGTGA	TCACCAGCAGACTTTACGCAGCTTAGCTCTTAAACCCAGTCACCCGCCCGGACCCCAACAAGGTGGACGCCTTAGTGGTTCATA	1	CBX2_-_77752000.23-P1P2	CBX2	P1P2	na	na	na	na	na	na	na	na	na
GCCATGGAGCTGCCAGCTGT	TATGAACCACTAAGGCGTccaccttgttgGCCATGGAGCTGCCAGCTGTgtttaagagctaagctgCGTAAAGTCTGCTGGTGA	TCACCAGCAGACTTTACGCAGCTTAGCTCTTAAACACAGCTGGCAGCTCCATGGCCAACAAGGTGGACGCCTTAGTGGTTCATA	1	CBX4_+_77813030.23-P1P2	CBX4	P1P2	na	na	na	na	na	na	na	na	na
GGACAACTGAGCCCGGGCCG	TATGAACCACTAAGGCGTccaccttgttgGGACAACTGAGCCCGGGCCGgtttaagagctaagctgCGTAAAGTCTGCTGGTGA	TCACCAGCAGACTTTACGCAGCTTAGCTCTTAAACCGGCCCGGGCTCAGTTGTCCCAACAAGGTGGACGCCTTAGTGGTTCATA	1	CBX4_-_77813253.23-P1P2	CBX4	P1P2	na	na	na	na	na	na	na	na	na
GTGGTCGCCCAAGTAAGTCG	TATGAACCACTAAGGCGTccaccttgttgGTGGTCGCCCAAGTAAGTCGgtttaagagctaagctgCGTAAAGTCTGCTGGTGA	TCACCAGCAGACTTTACGCAGCTTAGCTCTTAAACCGACTTACTTGGGCGACCACCAACAAGGTGGACGCCTTAGTGGTTCATA	1	CBX4_+_77812798.23-P1P2	CBX4	P1P2	na	na	na	na	na	na	na	na	na
GAGGGAGTATTATGGGCTGT	TATGAACCACTAAGGCGTccaccttgttgGAGGGAGTATTATGGGCTGTgtttaagagctaagctgCGTAAAGTCTGCTGGTGA	TCACCAGCAGACTTTACGCAGCTTAGCTCTTAAACACAGCCCATAATACTCCCTCCAACAAGGTGGACGCCTTAGTGGTTCATA	1	CBX6_+_39268209.23-P1P2	CBX6	P1P2	na	na	na	na	na	na	na	na	na
GCCTGCGCCCGCGGCCGGTG	TATGAACCACTAAGGCGTccaccttgttgGCCTgcgcccgcggccggtggtttaagagctaagctgCGTAAAGTCTGCTGGTGA	TCACCAGCAGACTTTACGCAGCTTAGCTCTTAAACCACCGGCCGCGGGCGCAGGCCAACAAGGTGGACGCCTTAGTGGTTCATA	1	CBX6_-_39268249.23-P1P2	CBX6	P1P2	na	na	na	na	na	na	na	na	na
GCGGGCGCAGGGAGTATTAT	TATGAACCACTAAGGCGTccaccttgttgGcgggcgcAGGGAGTATTATgtttaagagctaagctgCGTAAAGTCTGCTGGTGA	TCACCAGCAGACTTTACGCAGCTTAGCTCTTAAACATAATACTCCCTGCGCCCGCCAACAAGGTGGACGCCTTAGTGGTTCATA	1	CBX6_+_39268216.23-P1P2	CBX6	P1P2	na	na	na	na	na	na	na	na	na
GCGCGTGCGCGCCCGGACGA	TATGAACCACTAAGGCGTccaccttgttgGcgcgtgcgcgcccgGACGAgtttaagagctaagctgCGTAAAGTCTGCTGGTGA	TCACCAGCAGACTTTACGCAGCTTAGCTCTTAAACTCGTCCGGGCGCGCACGCGCCAACAAGGTGGACGCCTTAGTGGTTCATA	1	CBX7_+_39548552.23-P1P2	CBX7	P1P2	na	na	na	na	na	na	na	na	na
GCTGTCAGCCATCGGCGAGC	TATGAACCACTAAGGCGTccaccttgttgGCTGTCAGCCATCGGCGAGCgtttaagagctaagctgCGTAAAGTCTGCTGGTGA	TCACCAGCAGACTTTACGCAGCTTAGCTCTTAAACGCTCGCCGATGGCTGACAGCCAACAAGGTGGACGCCTTAGTGGTTCATA	1	CBX7_+_39548421.23-P1P2	CBX7	P1P2	na	na	na	na	na	na	na	na	na
GGACGGGAGGGACCCCACTG	TATGAACCACTAAGGCGTccaccttgttgGGACGGGAGGGACCCCACTGgtttaagagctaagctgCGTAAAGTCTGCTGGTGA	TCACCAGCAGACTTTACGCAGCTTAGCTCTTAAACCAGTGGGGTCCCTCCCGTCCCAACAAGGTGGACGCCTTAGTGGTTCATA	1	CBX7_-_39548350.23-P1P2	CBX7	P1P2	na	na	na	na	na	na	na	na	na
GGACTCGCCGCTTCCCCCCT	TATGAACCACTAAGGCGTccaccttgttgGGACTCGCCGCTTCCCCCCTgtttaagagctaagctgCGTAAAGTCTGCTGGTGA	TCACCAGCAGACTTTACGCAGCTTAGCTCTTAAACAGGGGGGAAGCGGCGAGTCCCAACAAGGTGGACGCCTTAGTGGTTCATA	1	CBX8_-_77770821.23-P1P2	CBX8	P1P2	na	na	na	na	na	na	na	na	na
GGGGAAGCGGCGAGTCAACA	TATGAACCACTAAGGCGTccaccttgttgGGGGAAGCGGCGAGTCAACAgtttaagagctaagctgCGTAAAGTCTGCTGGTGA	TCACCAGCAGACTTTACGCAGCTTAGCTCTTAAACTGTTGACTCGCCGCTTCCCCCAACAAGGTGGACGCCTTAGTGGTTCATA	1	CBX8_+_77770793.23-P1P2	CBX8	P1P2	na	na	na	na	na	na	na	na	na
GTGCTCCTGGAAGCGGCCAA	TATGAACCACTAAGGCGTccaccttgttgGTGCTCCTGGAAGCGGCCAAgtttaagagctaagctgCGTAAAGTCTGCTGGTGA	TCACCAGCAGACTTTACGCAGCTTAGCTCTTAAACTTGGCCGCTTCCAGGAGCACCAACAAGGTGGACGCCTTAGTGGTTCATA	1	CBX8_+_77770815.23-P1P2	CBX8	P1P2	na	na	na	na	na	na	na	na	na
GCTGCTCTGTAGGAGGAGGG	TATGAACCACTAAGGCGTccaccttgttgGCTGCTCTGTAGGAGGAGGGgtttaagagctaagctgCGTAAAGTCTGCTGGTGA	TCACCAGCAGACTTTACGCAGCTTAGCTCTTAAACCCCTCCTCCTACAGAGCAGCCAACAAGGTGGACGCCTTAGTGGTTCATA	1	CCDC58_+_122101827.23-P1P2	CCDC58	P1P2	na	na	na	na	na	na	na	na	na
GGCCAATCACCGCGGAGCAA	TATGAACCACTAAGGCGTccaccttgttgGGCCAATCACCGCGGAGCAAgtttaagagctaagctgCGTAAAGTCTGCTGGTGA	TCACCAGCAGACTTTACGCAGCTTAGCTCTTAAACTTGCTCCGCGGTGATTGGCCCAACAAGGTGGACGCCTTAGTGGTTCATA	1	CCDC58_-_122102121.23-P1P2	CCDC58	P1P2	na	na	na	na	na	na	na	na	na
GTCGCCGAGTTCCAGGTGAT	TATGAACCACTAAGGCGTccaccttgttgGTCGCCGAGTTCCAGGTGATgtttaagagctaagctgCGTAAAGTCTGCTGGTGA	TCACCAGCAGACTTTACGCAGCTTAGCTCTTAAACATCACCTGGAACTCGGCGACCAACAAGGTGGACGCCTTAGTGGTTCATA	1	CCDC58_+_122102012.23-P1P2	CCDC58	P1P2	na	na	na	na	na	na	na	na	na
GAAGATAACGACGGGAAGAG	TATGAACCACTAAGGCGTccaccttgttgGAAGATAACGACGGGAAGAGgtttaagagctaagctgCGTAAAGTCTGCTGGTGA	TCACCAGCAGACTTTACGCAGCTTAGCTCTTAAACCTCTTCCCGTCGTTATCTTCCAACAAGGTGGACGCCTTAGTGGTTCATA	1	CCNA1_-_37006672.23-P1P2	CCNA1	P1P2	na	na	na	na	na	na	na	na	na
GCACATAGAAAGATAACGAC	TATGAACCACTAAGGCGTccaccttgttgGCACATAGAAAGATAACGACgtttaagagctaagctgCGTAAAGTCTGCTGGTGA	TCACCAGCAGACTTTACGCAGCTTAGCTCTTAAACGTCGTTATCTTTCTATGTGCCAACAAGGTGGACGCCTTAGTGGTTCATA	1	CCNA1_-_37006664.23-P1P2	CCNA1	P1P2	na	na	na	na	na	na	na	na	na
GTCTCAGCTGGGAAGGACCG	TATGAACCACTAAGGCGTccaccttgttgGTCTCAGCTGGGAAGGACCGgtttaagagctaagctgCGTAAAGTCTGCTGGTGA	TCACCAGCAGACTTTACGCAGCTTAGCTCTTAAACCGGTCCTTCCCAGCTGAGACCAACAAGGTGGACGCCTTAGTGGTTCATA	1	CCNA1_-_37006844.23-P1P2	CCNA1	P1P2	na	na	na	na	na	na	na	na	na
GGCCGCCAGCGCGGTGTAGG	TATGAACCACTAAGGCGTccaccttgttgGGCCGCCAGCGCGGTGTAGGgtttaagagctaagctgCGTAAAGTCTGCTGGTGA	TCACCAGCAGACTTTACGCAGCTTAGCTCTTAAACCCTACACCGCGCTGGCGGCCCAACAAGGTGGACGCCTTAGTGGTTCATA	1	CCNE1_-_30302934.23-P1P2	CCNE1	P1P2	na	na	na	na	na	na	na	na	na
GGCGGCCGCCAGCGCGGTGT	TATGAACCACTAAGGCGTccaccttgttgGGCGGCCGCCAGCGCGGTGTgtttaagagctaagctgCGTAAAGTCTGCTGGTGA	TCACCAGCAGACTTTACGCAGCTTAGCTCTTAAACACACCGCGCTGGCGGCCGCCCAACAAGGTGGACGCCTTAGTGGTTCATA	1	CCNE1_-_30302931.23-P1P2	CCNE1	P1P2	na	na	na	na	na	na	na	na	na
GTCCGCCGCGGACAAGACCC	TATGAACCACTAAGGCGTccaccttgttgGTCCGCCGCGGACAAGACCCgtttaagagctaagctgCGTAAAGTCTGCTGGTGA	TCACCAGCAGACTTTACGCAGCTTAGCTCTTAAACGGGTCTTGTCCGCGGCGGACCAACAAGGTGGACGCCTTAGTGGTTCATA	1	CCNE1_-_30303059.23-P1P2	CCNE1	P1P2	na	na	na	na	na	na	na	na	na
GAAGATCTCGCGGAAGCCTA	TATGAACCACTAAGGCGTccaccttgttgGAAGATCTCGCGGAAGCCTAgtttaagagctaagctgCGTAAAGTCTGCTGGTGA	TCACCAGCAGACTTTACGCAGCTTAGCTCTTAAACTAGGCTTCCGCGAGATCTTCCAACAAGGTGGACGCCTTAGTGGTTCATA	1	CCNH_-_86708719.23-P1P2	CCNH	P1P2	na	na	na	na	na	na	na	na	na
GGCTTCCGCGAGATCTTCGG	TATGAACCACTAAGGCGTccaccttgttgGGCTTCCGCGAGATCTTCGGgtttaagagctaagctgCGTAAAGTCTGCTGGTGA	TCACCAGCAGACTTTACGCAGCTTAGCTCTTAAACCCGAAGATCTCGCGGAAGCCCAACAAGGTGGACGCCTTAGTGGTTCATA	1	CCNH_+_86708692.23-P1P2	CCNH	P1P2	na	na	na	na	na	na	na	na	na
GTCCGCGAGATCTTCGGTGG	TATGAACCACTAAGGCGTccaccttgttgGTCCGCGAGATCTTCGGTGGgtttaagagctaagctgCGTAAAGTCTGCTGGTGA	TCACCAGCAGACTTTACGCAGCTTAGCTCTTAAACCCACCGAAGATCTCGCGGACCAACAAGGTGGACGCCTTAGTGGTTCATA	1	CCNH_+_86708689.23-P1P2	CCNH	P1P2	na	na	na	na	na	na	na	na	na
GGACCCTGAACCCGAACCAT	TATGAACCACTAAGGCGTccaccttgttgGGACCCTGAACCCGAACCATgtttaagagctaagctgCGTAAAGTCTGCTGGTGA	TCACCAGCAGACTTTACGCAGCTTAGCTCTTAAACATGGTTCGGGTTCAGGGTCCCAACAAGGTGGACGCCTTAGTGGTTCATA	1	CDC40_+_110501678.23-P1P2	CDC40	P1P2	na	na	na	na	na	na	na	na	na
GTAACCCGGTACCTAACAAG	TATGAACCACTAAGGCGTccaccttgttgGTAACCCGGTACCTAACAAGgtttaagagctaagctgCGTAAAGTCTGCTGGTGA	TCACCAGCAGACTTTACGCAGCTTAGCTCTTAAACCTTGTTAGGTACCGGGTTACCAACAAGGTGGACGCCTTAGTGGTTCATA	1	CDC40_+_110501897.23-P1P2	CDC40	P1P2	na	na	na	na	na	na	na	na	na
GTTACCTTAACTGCCACCTC	TATGAACCACTAAGGCGTccaccttgttgGTTACCTTAACTGCCACCTCgtttaagagctaagctgCGTAAAGTCTGCTGGTGA	TCACCAGCAGACTTTACGCAGCTTAGCTCTTAAACGAGGTGGCAGTTAAGGTAACCAACAAGGTGGACGCCTTAGTGGTTCATA	1	CDC40_+_110501818.23-P1P2	CDC40	P1P2	na	na	na	na	na	na	na	na	na
GAATTGAGCGGAGAGCGACG	TATGAACCACTAAGGCGTccaccttgttgGAATTGAGCGGAGAGCGACGgtttaagagctaagctgCGTAAAGTCTGCTGGTGA	TCACCAGCAGACTTTACGCAGCTTAGCTCTTAAACCGTCGCTCTCCGCTCAATTCCAACAAGGTGGACGCCTTAGTGGTTCATA	1	CDK1_-_62538284.23-P1P2	CDK1	P1P2	na	na	na	na	na	na	na	na	na
GGACGGCCGAGGGCCTCGGA	TATGAACCACTAAGGCGTccaccttgttgGGACGGCCGAGGGCCTCGGAgtttaagagctaagctgCGTAAAGTCTGCTGGTGA	TCACCAGCAGACTTTACGCAGCTTAGCTCTTAAACTCCGAGGCCCTCGGCCGTCCCAACAAGGTGGACGCCTTAGTGGTTCATA	1	CDK1_-_62538382.23-P1P2	CDK1	P1P2	na	na	na	na	na	na	na	na	na
GTACCCGGCTTATTATTCCG	TATGAACCACTAAGGCGTccaccttgttgGTACCCGGCTTATTATTCCGgtttaagagctaagctgCGTAAAGTCTGCTGGTGA	TCACCAGCAGACTTTACGCAGCTTAGCTCTTAAACCGGAATAATAAGCCGGGTACCAACAAGGTGGACGCCTTAGTGGTTCATA	1	CDK1_+_62538309.23-P1P2	CDK1	P1P2	na	na	na	na	na	na	na	na	na
GCTCTCTGGAAGGACGGGGA	TATGAACCACTAAGGCGTccaccttgttgGCTCTCTGGAAGGACGGGGAgtttaagagctaagctgCGTAAAGTCTGCTGGTGA	TCACCAGCAGACTTTACGCAGCTTAGCTCTTAAACTCCCCGTCCTTCCAGAGAGCCAACAAGGTGGACGCCTTAGTGGTTCATA	1	CDK7_-_68530895.23-P1P2	CDK7	P1P2	na	na	na	na	na	na	na	na	na
GGCCCGACTCCAGCCGAAAA	TATGAACCACTAAGGCGTccaccttgttgGGCCCGACTCCAGCCGAAAAgtttaagagctaagctgCGTAAAGTCTGCTGGTGA	TCACCAGCAGACTTTACGCAGCTTAGCTCTTAAACTTTTCGGCTGGAGTCGGGCCCAACAAGGTGGACGCCTTAGTGGTTCATA	1	CDK7_+_68530767.23-P1P2	CDK7	P1P2	na	na	na	na	na	na	na	na	na
GGGCGGGGATACTAAAGCGA	TATGAACCACTAAGGCGTccaccttgttgGGGCGGGGATACTAAAGCGAgtttaagagctaagctgCGTAAAGTCTGCTGGTGA	TCACCAGCAGACTTTACGCAGCTTAGCTCTTAAACTCGCTTTAGTATCCCCGCCCCAACAAGGTGGACGCCTTAGTGGTTCATA	1	CDK7_-_68530696.23-P1P2	CDK7	P1P2	na	na	na	na	na	na	na	na	na
GGCTCCTCGGAAGCCATGGT	TATGAACCACTAAGGCGTccaccttgttgGGCTCCTCGGAAGCCATGGTgtttaagagctaagctgCGTAAAGTCTGCTGGTGA	TCACCAGCAGACTTTACGCAGCTTAGCTCTTAAACACCATGGCTTCCGAGGAGCCCAACAAGGTGGACGCCTTAGTGGTTCATA	1	CDYL_+_4777011.23-P1	CDYL	P1	na	na	na	na	na	na	na	na	na
GGGGCGGCGCGGCCGGATCG	TATGAACCACTAAGGCGTccaccttgttgGgggcggcgcggCCGGATCGgtttaagagctaagctgCGTAAAGTCTGCTGGTGA	TCACCAGCAGACTTTACGCAGCTTAGCTCTTAAACCGATCCGGCCGCGCCGCCCCCAACAAGGTGGACGCCTTAGTGGTTCATA	1	CDYL_+_4776680.23-P1	CDYL	P1	na	na	na	na	na	na	na	na	na
GTCTGCACTACACCGGAGAG	TATGAACCACTAAGGCGTccaccttgttgGTCTGCACTACACCGGAGAGgtttaagagctaagctgCGTAAAGTCTGCTGGTGA	TCACCAGCAGACTTTACGCAGCTTAGCTCTTAAACCTCTCCGGTGTAGTGCAGACCAACAAGGTGGACGCCTTAGTGGTTCATA	1	CDYL_-_4776677.23-P1	CDYL	P1	na	na	na	na	na	na	na	na	na
GACAACAACGGGAGCAGGTC	TATGAACCACTAAGGCGTccaccttgttgGACAACAACGGGAGCAGGTCgtttaagagctaagctgCGTAAAGTCTGCTGGTGA	TCACCAGCAGACTTTACGCAGCTTAGCTCTTAAACGACCTGCTCCCGTTGTTGTCCAACAAGGTGGACGCCTTAGTGGTTCATA	1	CDYL_-_4773412.23-P2	CDYL	P2	na	na	na	na	na	na	na	na	na
GCCAAACAATTGATCATCGA	TATGAACCACTAAGGCGTccaccttgttgGCCAAACAATTGATCATCGAgtttaagagctaagctgCGTAAAGTCTGCTGGTGA	TCACCAGCAGACTTTACGCAGCTTAGCTCTTAAACTCGATGATCAATTGTTTGGCCAACAAGGTGGACGCCTTAGTGGTTCATA	1	CDYL_+_4773335.23-P2	CDYL	P2	na	na	na	na	na	na	na	na	na
GGTTATCATTCTCCCGAGAT	TATGAACCACTAAGGCGTccaccttgttgGGTTATCATTCTCCCGAGATgtttaagagctaagctgCGTAAAGTCTGCTGGTGA	TCACCAGCAGACTTTACGCAGCTTAGCTCTTAAACATCTCGGGAGAATGATAACCCAACAAGGTGGACGCCTTAGTGGTTCATA	1	CDYL_-_4773285.23-P2	CDYL	P2	na	na	na	na	na	na	na	na	na
GACGTCGGTTGCCTAACAAC	TATGAACCACTAAGGCGTccaccttgttgGACGTCGGTTGCCTAACAACgtttaagagctaagctgCGTAAAGTCTGCTGGTGA	TCACCAGCAGACTTTACGCAGCTTAGCTCTTAAACGTTGTTAGGCAACCGACGTCCAACAAGGTGGACGCCTTAGTGGTTCATA	1	CETN2_+_151999272.23-P1	CETN2	P1	na	na	na	na	na	na	na	na	na
GGCCGAGTCAGTGTACACGT	TATGAACCACTAAGGCGTccaccttgttgGGCCGAGTCAGTGTACACGTgtttaagagctaagctgCGTAAAGTCTGCTGGTGA	TCACCAGCAGACTTTACGCAGCTTAGCTCTTAAACACGTGTACACTGACTCGGCCCAACAAGGTGGACGCCTTAGTGGTTCATA	1	CETN2_+_151999287.23-P1	CETN2	P1	na	na	na	na	na	na	na	na	na
GTGTCGCGCCCCACGCCCAG	TATGAACCACTAAGGCGTccaccttgttgGTGTCGCGCCCCACGCCCAGgtttaagagctaagctgCGTAAAGTCTGCTGGTGA	TCACCAGCAGACTTTACGCAGCTTAGCTCTTAAACCTGGGCGTGGGGCGCGACACCAACAAGGTGGACGCCTTAGTGGTTCATA	1	CETN2_+_151999213.23-P1	CETN2	P1	na	na	na	na	na	na	na	na	na
GAAGGGGTAGAGAGGTGATA	TATGAACCACTAAGGCGTccaccttgttgGAAGGGGTAGAGAGGTGATAgtttaagagctaagctgCGTAAAGTCTGCTGGTGA	TCACCAGCAGACTTTACGCAGCTTAGCTCTTAAACTATCACCTCTCTACCCCTTCCAACAAGGTGGACGCCTTAGTGGTTCATA	1	CETN2_-_151998083.23-P2	CETN2	P2	na	na	na	na	na	na	na	na	na
GGAGGAAAGGAAGGGCAGTA	TATGAACCACTAAGGCGTccaccttgttgGGAGGAAAGGAAGGGCAGTAgtttaagagctaagctgCGTAAAGTCTGCTGGTGA	TCACCAGCAGACTTTACGCAGCTTAGCTCTTAAACTACTGCCCTTCCTTTCCTCCCAACAAGGTGGACGCCTTAGTGGTTCATA	1	CETN2_-_151998124.23-P2	CETN2	P2	na	na	na	na	na	na	na	na	na
GTTCAGTTCTTTAACATCTA	TATGAACCACTAAGGCGTccaccttgttgGTTCAGTTCTTTAACATCTAgtttaagagctaagctgCGTAAAGTCTGCTGGTGA	TCACCAGCAGACTTTACGCAGCTTAGCTCTTAAACTAGATGTTAAAGAACTGAACCAACAAGGTGGACGCCTTAGTGGTTCATA	1	CETN2_-_151998167.23-P2	CETN2	P2	na	na	na	na	na	na	na	na	na
GGCGGGAGGGCGAAGAGCAG	TATGAACCACTAAGGCGTccaccttgttgGgcgggagggcgaagagcaggtttaagagctaagctgCGTAAAGTCTGCTGGTGA	TCACCAGCAGACTTTACGCAGCTTAGCTCTTAAACCTGCTCTTCGCCCTCCCGCCCAACAAGGTGGACGCCTTAGTGGTTCATA	1	CHAF1A_-_4402698.23-P1P2	CHAF1A	P1P2	na	na	na	na	na	na	na	na	na
GGGCAGCTCGACCTCCTCTC	TATGAACCACTAAGGCGTccaccttgttgGGGCAGCTCGACCTCCTCTCgtttaagagctaagctgCGTAAAGTCTGCTGGTGA	TCACCAGCAGACTTTACGCAGCTTAGCTCTTAAACGAGAGGAGGTCGAGCTGCCCCAACAAGGTGGACGCCTTAGTGGTTCATA	1	CHAF1A_+_4402728.23-P1P2	CHAF1A	P1P2	na	na	na	na	na	na	na	na	na
GGGCGCGGGCTCCCCTCAGG	TATGAACCACTAAGGCGTccaccttgttgGGGCGCGGGCTCCCCTCAGggtttaagagctaagctgCGTAAAGTCTGCTGGTGA	TCACCAGCAGACTTTACGCAGCTTAGCTCTTAAACCCTGAGGGGAGCCCGCGCCCCAACAAGGTGGACGCCTTAGTGGTTCATA	1	CHAF1A_+_4402699.23-P1P2	CHAF1A	P1P2	na	na	na	na	na	na	na	na	na
GCAGGGAAGCCGTACCTGGA	TATGAACCACTAAGGCGTccaccttgttgGCAGGGAAGCCGTACCTGGAgtttaagagctaagctgCGTAAAGTCTGCTGGTGA	TCACCAGCAGACTTTACGCAGCTTAGCTCTTAAACTCCAGGTACGGCTTCCCTGCCAACAAGGTGGACGCCTTAGTGGTTCATA	2	CHAF1B_+_37757741.23-P1P2	CHAF1B	P1P2	na	na	na	na	na	na	na	na	na
GGAGGGACCCGGACAGTCAG	TATGAACCACTAAGGCGTccaccttgttgGGAGGGACCCGGACAGTCAGgtttaagagctaagctgCGTAAAGTCTGCTGGTGA	TCACCAGCAGACTTTACGCAGCTTAGCTCTTAAACCTGACTGTCCGGGTCCCTCCCAACAAGGTGGACGCCTTAGTGGTTCATA	2	CHAF1B_+_37757724.23-P1P2	CHAF1B	P1P2	na	na	na	na	na	na	na	na	na
GGTCCGGGTCCCTCCAGGTA	TATGAACCACTAAGGCGTccaccttgttgGGTCCGGGTCCCTCCAGGTAgtttaagagctaagctgCGTAAAGTCTGCTGGTGA	TCACCAGCAGACTTTACGCAGCTTAGCTCTTAAACTACCTGGAGGGACCCGGACCCAACAAGGTGGACGCCTTAGTGGTTCATA	2	CHAF1B_-_37757754.23-P1P2	CHAF1B	P1P2	na	na	na	na	na	na	na	na	na
GACTGAGGGCCGAGCCGAGG	TATGAACCACTAAGGCGTccaccttgttgGACTGAGGGCCGAGCCGAGGgtttaagagctaagctgCGTAAAGTCTGCTGGTGA	TCACCAGCAGACTTTACGCAGCTTAGCTCTTAAACCCTCGGCTCGGCCCTCAGTCCAACAAGGTGGACGCCTTAGTGGTTCATA	1	CHD1L_-_146714437.23-P1P2	CHD1L	P1P2	na	na	na	na	na	na	na	na	na
GAGCGCCTGGCTTCTTACTG	TATGAACCACTAAGGCGTccaccttgttgGAGCGCCTGGCTTCTTACTGgtttaagagctaagctgCGTAAAGTCTGCTGGTGA	TCACCAGCAGACTTTACGCAGCTTAGCTCTTAAACCAGTAAGAAGCCAGGCGCTCCAACAAGGTGGACGCCTTAGTGGTTCATA	1	CHD1L_-_146714409.23-P1P2	CHD1L	P1P2	na	na	na	na	na	na	na	na	na
GGAAGCCGCAGTAAGAAGCC	TATGAACCACTAAGGCGTccaccttgttgGGAAGCCGCAGTAAGAAGCCgtttaagagctaagctgCGTAAAGTCTGCTGGTGA	TCACCAGCAGACTTTACGCAGCTTAGCTCTTAAACGGCTTCTTACTGCGGCTTCCCAACAAGGTGGACGCCTTAGTGGTTCATA	1	CHD1L_+_146714392.23-P1P2	CHD1L	P1P2	na	na	na	na	na	na	na	na	na
GACGACCTGGGCTCTCAGTA	TATGAACCACTAAGGCGTccaccttgttgGACGACCTGGGCTCTCAGTAgtttaagagctaagctgCGTAAAGTCTGCTGGTGA	TCACCAGCAGACTTTACGCAGCTTAGCTCTTAAACTACTGAGAGCCCAGGTCGTCCAACAAGGTGGACGCCTTAGTGGTTCATA	1	CHD2_+_93443780.23-P1	CHD2	P1	na	na	na	na	na	na	na	na	na
GGCAGAGCGCGCTCTCTCTA	TATGAACCACTAAGGCGTccaccttgttgGGCAGAGCGCGCTCTCTCTAgtttaagagctaagctgCGTAAAGTCTGCTGGTGA	TCACCAGCAGACTTTACGCAGCTTAGCTCTTAAACTAGAGAGAGCGCGCTCTGCCCAACAAGGTGGACGCCTTAGTGGTTCATA	1	CHD2_+_93443587.23-P1	CHD2	P1	na	na	na	na	na	na	na	na	na
GGTTGCGTAAAGTGAGGCAA	TATGAACCACTAAGGCGTccaccttgttgGGTTGCGTAAAGTGAGGCAAgtttaagagctaagctgCGTAAAGTCTGCTGGTGA	TCACCAGCAGACTTTACGCAGCTTAGCTCTTAAACTTGCCTCACTTTACGCAACCCAACAAGGTGGACGCCTTAGTGGTTCATA	1	CHD2_+_93443615.23-P1	CHD2	P1	na	na	na	na	na	na	na	na	na
GCAACATGGCCTCTTCGCTG	TATGAACCACTAAGGCGTccaccttgttgGCAACATGGCCTCTTCGCTggtttaagagctaagctgCGTAAAGTCTGCTGGTGA	TCACCAGCAGACTTTACGCAGCTTAGCTCTTAAACCAGCGAAGAGGCCATGTTGCCAACAAGGTGGACGCCTTAGTGGTTCATA	1	CHD2_+_93425965.23-P2	CHD2	P2	na	na	na	na	na	na	na	na	na
GGAGGGAGTAAAGCCTAGAG	TATGAACCACTAAGGCGTccaccttgttgGGAGGGAGTAAAGCCTAGAGgtttaagagctaagctgCGTAAAGTCTGCTGGTGA	TCACCAGCAGACTTTACGCAGCTTAGCTCTTAAACCTCTAGGCTTTACTCCCTCCCAACAAGGTGGACGCCTTAGTGGTTCATA	1	CHD2_-_93426037.23-P2	CHD2	P2	na	na	na	na	na	na	na	na	na
GTAAAGCCTAGAGAGGAGAC	TATGAACCACTAAGGCGTccaccttgttgGTAAAGCCTAGAGAGGAGACgtttaagagctaagctgCGTAAAGTCTGCTGGTGA	TCACCAGCAGACTTTACGCAGCTTAGCTCTTAAACGTCTCCTCTCTAGGCTTTACCAACAAGGTGGACGCCTTAGTGGTTCATA	1	CHD2_-_93426044.23-P2	CHD2	P2	na	na	na	na	na	na	na	na	na
GAGGATGGCTTCCCCTCTGA	TATGAACCACTAAGGCGTccaccttgttgGAGGATGGCTTCCCCTCTGAgtttaagagctaagctgCGTAAAGTCTGCTGGTGA	TCACCAGCAGACTTTACGCAGCTTAGCTCTTAAACTCAGAGGGGAAGCCATCCTCCAACAAGGTGGACGCCTTAGTGGTTCATA	1	CHD3_-_7788142.23-P1P2	CHD3	P1P2	na	na	na	na	na	na	na	na	na
GGCTTCCCCTCTGAGGGACG	TATGAACCACTAAGGCGTccaccttgttgGGCTTCCCCTCTGAGggacggtttaagagctaagctgCGTAAAGTCTGCTGGTGA	TCACCAGCAGACTTTACGCAGCTTAGCTCTTAAACCGTCCCTCAGAGGGGAAGCCCAACAAGGTGGACGCCTTAGTGGTTCATA	1	CHD3_-_7788148.23-P1P2	CHD3	P1P2	na	na	na	na	na	na	na	na	na
GTCCTCCTCGTCCCTCAGAG	TATGAACCACTAAGGCGTccaccttgttgGtcctcctcgtccCTCAGAGgtttaagagctaagctgCGTAAAGTCTGCTGGTGA	TCACCAGCAGACTTTACGCAGCTTAGCTCTTAAACCTCTGAGGGACGAGGAGGACCAACAAGGTGGACGCCTTAGTGGTTCATA	1	CHD3_+_7788131.23-P1P2	CHD3	P1P2	na	na	na	na	na	na	na	na	na
GCCGGACCCAGCGCGACCTG	TATGAACCACTAAGGCGTccaccttgttgGCCGGACCCAGCGCGACCTGgtttaagagctaagctgCGTAAAGTCTGCTGGTGA	TCACCAGCAGACTTTACGCAGCTTAGCTCTTAAACCAGGTCGCGCTGGGTCCGGCCAACAAGGTGGACGCCTTAGTGGTTCATA	1	CHD4_+_6716475.23-P1P2	CHD4	P1P2	na	na	na	na	na	na	na	na	na
GGGTCGGCTCCTCTGGGCAA	TATGAACCACTAAGGCGTccaccttgttgGGGTCGGCTCCTCTGGGCAAgtttaagagctaagctgCGTAAAGTCTGCTGGTGA	TCACCAGCAGACTTTACGCAGCTTAGCTCTTAAACTTGCCCAGAGGAGCCGACCCCAACAAGGTGGACGCCTTAGTGGTTCATA	1	CHD4_-_6716355.23-P1P2	CHD4	P1P2	na	na	na	na	na	na	na	na	na
GTCCGGAGACGCCTGAGGAA	TATGAACCACTAAGGCGTccaccttgttgGTCCGGAGACGCCTGAGGAAgtttaagagctaagctgCGTAAAGTCTGCTGGTGA	TCACCAGCAGACTTTACGCAGCTTAGCTCTTAAACTTCCTCAGGCGTCTCCGGACCAACAAGGTGGACGCCTTAGTGGTTCATA	1	CHD4_-_6716389.23-P1P2	CHD4	P1P2	na	na	na	na	na	na	na	na	na
GAGCCGGCCGAGGGTGGCGG	TATGAACCACTAAGGCGTccaccttgttgGAGCCGGCCGAGGGTGGCGGgtttaagagctaagctgCGTAAAGTCTGCTGGTGA	TCACCAGCAGACTTTACGCAGCTTAGCTCTTAAACCCGCCACCCTCGGCCGGCTCCAACAAGGTGGACGCCTTAGTGGTTCATA	1	CHD5_-_6240357.23-P1P2	CHD5	P1P2	na	na	na	na	na	na	na	na	na
GAGGCGGCCGAGAGAAAGGG	TATGAACCACTAAGGCGTccaccttgttgGAGGCGGCCGAGAGAAAGGGgtttaagagctaagctgCGTAAAGTCTGCTGGTGA	TCACCAGCAGACTTTACGCAGCTTAGCTCTTAAACCCCTTTCTCTCGGCCGCCTCCAACAAGGTGGACGCCTTAGTGGTTCATA	1	CHD5_+_6240253.23-P1P2	CHD5	P1P2	na	na	na	na	na	na	na	na	na
GCGCAGCCGGCCGAGGGTGG	TATGAACCACTAAGGCGTccaccttgttgGCGCAGCCGGCCGAGGGTGGgtttaagagctaagctgCGTAAAGTCTGCTGGTGA	TCACCAGCAGACTTTACGCAGCTTAGCTCTTAAACCCACCCTCGGCCGGCTGCGCCAACAAGGTGGACGCCTTAGTGGTTCATA	1	CHD5_-_6240354.23-P1P2	CHD5	P1P2	na	na	na	na	na	na	na	na	na
GCGGTCCGCCGAGGCCAGGG	TATGAACCACTAAGGCGTccaccttgttgGCGGTCCGCCGAGGCCAGGGgtttaagagctaagctgCGTAAAGTCTGCTGGTGA	TCACCAGCAGACTTTACGCAGCTTAGCTCTTAAACCCCTGGCCTCGGCGGACCGCCAACAAGGTGGACGCCTTAGTGGTTCATA	1	CHD6_-_40246949.23-P1P2	CHD6	P1P2	na	na	na	na	na	na	na	na	na
GCTGCTGCAGGAGCCATTTT	TATGAACCACTAAGGCGTccaccttgttgGCTGCTGCAGGAGCCATTTTgtttaagagctaagctgCGTAAAGTCTGCTGGTGA	TCACCAGCAGACTTTACGCAGCTTAGCTCTTAAACAAAATGGCTCCTGCAGCAGCCAACAAGGTGGACGCCTTAGTGGTTCATA	1	CHD6_+_40246977.23-P1P2	CHD6	P1P2	na	na	na	na	na	na	na	na	na
GTGAATGGAGCCGGGATGAG	TATGAACCACTAAGGCGTccaccttgttgGTGAATGGAGCCGGGATGAGgtttaagagctaagctgCGTAAAGTCTGCTGGTGA	TCACCAGCAGACTTTACGCAGCTTAGCTCTTAAACCTCATCCCGGCTCCATTCACCAACAAGGTGGACGCCTTAGTGGTTCATA	1	CHD6_+_40246852.23-P1P2	CHD6	P1P2	na	na	na	na	na	na	na	na	na
GAAGGGCGGCCGGTAGAGTA	TATGAACCACTAAGGCGTccaccttgttgGAAGGGCGGCCGGTAGAGTAgtttaagagctaagctgCGTAAAGTCTGCTGGTGA	TCACCAGCAGACTTTACGCAGCTTAGCTCTTAAACTACTCTACCGGCCGCCCTTCCAACAAGGTGGACGCCTTAGTGGTTCATA	2	CHEK1_-_125495934.23-P1P2	CHEK1	P1P2	na	na	na	na	na	na	na	na	na
GAGGATATAGGGAGCGGTAT	TATGAACCACTAAGGCGTccaccttgttgGAGGATATAGGGAGCGGTATgtttaagagctaagctgCGTAAAGTCTGCTGGTGA	TCACCAGCAGACTTTACGCAGCTTAGCTCTTAAACATACCGCTCCCTATATCCTCCAACAAGGTGGACGCCTTAGTGGTTCATA	2	CHEK1_+_125496272.23-P1P2	CHEK1	P1P2	na	na	na	na	na	na	na	na	na
GATGGGGCAGAAAACGCCTG	TATGAACCACTAAGGCGTccaccttgttgGATGGGGCAGAAAACGCCTGgtttaagagctaagctgCGTAAAGTCTGCTGGTGA	TCACCAGCAGACTTTACGCAGCTTAGCTCTTAAACCAGGCGTTTTCTGCCCCATCCAACAAGGTGGACGCCTTAGTGGTTCATA	2	CHEK1_+_125496255.23-P1P2	CHEK1	P1P2	na	na	na	na	na	na	na	na	na
GGAGAGTGTGCGGCTCCAGG	TATGAACCACTAAGGCGTccaccttgttgGGAGAGTGTGCGGCTCCAGGgtttaagagctaagctgCGTAAAGTCTGCTGGTGA	TCACCAGCAGACTTTACGCAGCTTAGCTCTTAAACCCTGGAGCCGCACACTCTCCCAACAAGGTGGACGCCTTAGTGGTTCATA	1	CHEK2_+_29137765.23-P1P2	CHEK2	P1P2	na	na	na	na	na	na	na	na	na
GGGCTCCAGGTGGGCTCACG	TATGAACCACTAAGGCGTccaccttgttgGGGCTCCAGGTGGGCTCACGgtttaagagctaagctgCGTAAAGTCTGCTGGTGA	TCACCAGCAGACTTTACGCAGCTTAGCTCTTAAACCGTGAGCCCACCTGGAGCCCCAACAAGGTGGACGCCTTAGTGGTTCATA	1	CHEK2_+_29137755.23-P1P2	CHEK2	P1P2	na	na	na	na	na	na	na	na	na
GTCACGCGGTGAGTCATATG	TATGAACCACTAAGGCGTccaccttgttgGTCACGCGGTGAGTCATATGgtttaagagctaagctgCGTAAAGTCTGCTGGTGA	TCACCAGCAGACTTTACGCAGCTTAGCTCTTAAACCATATGACTCACCGCGTGACCAACAAGGTGGACGCCTTAGTGGTTCATA	1	CHEK2_+_29137741.23-P1P2	CHEK2	P1P2	na	na	na	na	na	na	na	na	na
GCCGCAATGTCTCTTGACAG	TATGAACCACTAAGGCGTccaccttgttgGCCGCAATGTCTCTTGACAGgtttaagagctaagctgCGTAAAGTCTGCTGGTGA	TCACCAGCAGACTTTACGCAGCTTAGCTCTTAAACCTGTCAAGAGACATTGCGGCCAACAAGGTGGACGCCTTAGTGGTTCATA	1	CHFR_+_133464171.23-P1P2	CHFR	P1P2	na	na	na	na	na	na	na	na	na
GTGGAGACTCCCGACCCCAG	TATGAACCACTAAGGCGTccaccttgttgGTGGAGACTCCCGACCCCAGgtttaagagctaagctgCGTAAAGTCTGCTGGTGA	TCACCAGCAGACTTTACGCAGCTTAGCTCTTAAACCTGGGGTCGGGAGTCTCCACCAACAAGGTGGACGCCTTAGTGGTTCATA	1	CHFR_-_133463971.23-P1P2	CHFR	P1P2	na	na	na	na	na	na	na	na	na
GTGTCTCTTGACAGCGGCGG	TATGAACCACTAAGGCGTccaccttgttgGTGTCTCTTGACAGCGGCGGgtttaagagctaagctgCGTAAAGTCTGCTGGTGA	TCACCAGCAGACTTTACGCAGCTTAGCTCTTAAACCCGCCGCTGTCAAGAGACACCAACAAGGTGGACGCCTTAGTGGTTCATA	1	CHFR_+_133464165.23-P1P2	CHFR	P1P2	na	na	na	na	na	na	na	na	na
GAGGTTCGGAGCGGGAGCTC	TATGAACCACTAAGGCGTccaccttgttgGAGGTTCGGAGCGGGAGCTCgtttaagagctaagctgCGTAAAGTCTGCTGGTGA	TCACCAGCAGACTTTACGCAGCTTAGCTCTTAAACGAGCTCCCGCTCCGAACCTCCAACAAGGTGGACGCCTTAGTGGTTCATA	1	CHTF18_-_838671.23-P1P2	CHTF18	P1P2	na	na	na	na	na	na	na	na	na
GCTCGGGCTCGCGGACGGTA	TATGAACCACTAAGGCGTccaccttgttgGCTCGGGCTCGCGGACGGTAgtttaagagctaagctgCGTAAAGTCTGCTGGTGA	TCACCAGCAGACTTTACGCAGCTTAGCTCTTAAACTACCGTCCGCGAGCCCGAGCCAACAAGGTGGACGCCTTAGTGGTTCATA	1	CHTF18_-_838687.23-P1P2	CHTF18	P1P2	na	na	na	na	na	na	na	na	na
GGGGCTCGCGGACGGTATGG	TATGAACCACTAAGGCGTccaccttgttgGGGGCTCGCGGACGGTATGGgtttaagagctaagctgCGTAAAGTCTGCTGGTGA	TCACCAGCAGACTTTACGCAGCTTAGCTCTTAAACCCATACCGTCCGCGAGCCCCCAACAAGGTGGACGCCTTAGTGGTTCATA	1	CHTF18_-_838690.23-P1P2	CHTF18	P1P2	na	na	na	na	na	na	na	na	na
GACGTGCTCGCTCACGGCGG	TATGAACCACTAAGGCGTccaccttgttgGACGTGCTCGCTCACGGCGGgtttaagagctaagctgCGTAAAGTCTGCTGGTGA	TCACCAGCAGACTTTACGCAGCTTAGCTCTTAAACCCGCCGTGAGCGAGCACGTCCAACAAGGTGGACGCCTTAGTGGTTCATA	1	CLK2_+_155243267.23-P1P2	CLK2	P1P2	na	na	na	na	na	na	na	na	na
GCGGAGACCGAGCTGGGATC	TATGAACCACTAAGGCGTccaccttgttgGCGGAGACCGAGCTGGGATCgtttaagagctaagctgCGTAAAGTCTGCTGGTGA	TCACCAGCAGACTTTACGCAGCTTAGCTCTTAAACGATCCCAGCTCGGTCTCCGCCAACAAGGTGGACGCCTTAGTGGTTCATA	1	CLK2_+_155243222.23-P1P2	CLK2	P1P2	na	na	na	na	na	na	na	na	na
GCGTACGTGCTCGCTCACGG	TATGAACCACTAAGGCGTccaccttgttgGCGTACGTGCTCGCTCACGGgtttaagagctaagctgCGTAAAGTCTGCTGGTGA	TCACCAGCAGACTTTACGCAGCTTAGCTCTTAAACCCGTGAGCGAGCACGTACGCCAACAAGGTGGACGCCTTAGTGGTTCATA	1	CLK2_+_155243270.23-P1P2	CLK2	P1P2	na	na	na	na	na	na	na	na	na
GCCGGGCGGGCGCCTCTCAC	TATGAACCACTAAGGCGTccaccttgttgGCCGGGCGGGCGCCTCTCACgtttaagagctaagctgCGTAAAGTCTGCTGGTGA	TCACCAGCAGACTTTACGCAGCTTAGCTCTTAAACGTGAGAGGCGCCCGCCCGGCCAACAAGGTGGACGCCTTAGTGGTTCATA	1	CLOCK_-_56412950.23-P1P2	CLOCK	P1P2	na	na	na	na	na	na	na	na	na
GCGCCGCCAAGGAAGCCAAC	TATGAACCACTAAGGCGTccaccttgttgGCGCCGCCAAGGAAGCCAACgtttaagagctaagctgCGTAAAGTCTGCTGGTGA	TCACCAGCAGACTTTACGCAGCTTAGCTCTTAAACGTTGGCTTCCTTGGCGGCGCCAACAAGGTGGACGCCTTAGTGGTTCATA	1	CLOCK_-_56412906.23-P1P2	CLOCK	P1P2	na	na	na	na	na	na	na	na	na
GTCACCGGGAGCGCTCGCGG	TATGAACCACTAAGGCGTccaccttgttgGTCACCGGGAGCGCTCGCGGgtttaagagctaagctgCGTAAAGTCTGCTGGTGA	TCACCAGCAGACTTTACGCAGCTTAGCTCTTAAACCCGCGAGCGCTCCCGGTGACCAACAAGGTGGACGCCTTAGTGGTTCATA	1	CLOCK_-_56412965.23-P1P2	CLOCK	P1P2	na	na	na	na	na	na	na	na	na
GCCTCCCCTGCGCTCCACTA	TATGAACCACTAAGGCGTccaccttgttgGCCTCCCCTGCGCTCCACTAgtttaagagctaagctgCGTAAAGTCTGCTGGTGA	TCACCAGCAGACTTTACGCAGCTTAGCTCTTAAACTAGTGGAGCGCAGGGGAGGCCAACAAGGTGGACGCCTTAGTGGTTCATA	2	CLSPN_-_36235500.23-P1P2	CLSPN	P1P2	na	na	na	na	na	na	na	na	na
GGCCGCTGCTCTCCGGCTGA	TATGAACCACTAAGGCGTccaccttgttgGGCCGCTGCTCTCCGGCTGAgtttaagagctaagctgCGTAAAGTCTGCTGGTGA	TCACCAGCAGACTTTACGCAGCTTAGCTCTTAAACTCAGCCGGAGAGCAGCGGCCCAACAAGGTGGACGCCTTAGTGGTTCATA	2	CLSPN_+_36235519.23-P1P2	CLSPN	P1P2	na	na	na	na	na	na	na	na	na
GGGGTCAGCGGGGTCTACCC	TATGAACCACTAAGGCGTccaccttgttgGGGGTCAGCGGGGTCTACCCgtttaagagctaagctgCGTAAAGTCTGCTGGTGA	TCACCAGCAGACTTTACGCAGCTTAGCTCTTAAACGGGTAGACCCCGCTGACCCCCAACAAGGTGGACGCCTTAGTGGTTCATA	2	CLSPN_-_36235382.23-P1P2	CLSPN	P1P2	na	na	na	na	na	na	na	na	na
GCGGGTCCGCGACAAGATGG	TATGAACCACTAAGGCGTccaccttgttgGCGGGTCCGCGACAAGATGGgtttaagagctaagctgCGTAAAGTCTGCTGGTGA	TCACCAGCAGACTTTACGCAGCTTAGCTCTTAAACCCATCTTGTCGCGGACCCGCCAACAAGGTGGACGCCTTAGTGGTTCATA	1	CREBBP_-_3930696.23-P1P2	CREBBP	P1P2	na	na	na	na	na	na	na	na	na
GGCTTCGAGCGCGATCTACT	TATGAACCACTAAGGCGTccaccttgttgGGCTTCGAGCGCGATCTACTgtttaagagctaagctgCGTAAAGTCTGCTGGTGA	TCACCAGCAGACTTTACGCAGCTTAGCTCTTAAACAGTAGATCGCGCTCGAAGCCCAACAAGGTGGACGCCTTAGTGGTTCATA	1	CREBBP_+_3930647.23-P1P2	CREBBP	P1P2	na	na	na	na	na	na	na	na	na
GTCGCGCTCGAAGCCCCGGT	TATGAACCACTAAGGCGTccaccttgttgGTCGCGCTCGAAGCCCCGGTgtttaagagctaagctgCGTAAAGTCTGCTGGTGA	TCACCAGCAGACTTTACGCAGCTTAGCTCTTAAACACCGGGGCTTCGAGCGCGACCAACAAGGTGGACGCCTTAGTGGTTCATA	1	CREBBP_-_3930677.23-P1P2	CREBBP	P1P2	na	na	na	na	na	na	na	na	na
GGAGTCTTGCCTGTCAGCAG	TATGAACCACTAAGGCGTccaccttgttgGGAGTCTTGCCTGTCAGCAGgtttaagagctaagctgCGTAAAGTCTGCTGGTGA	TCACCAGCAGACTTTACGCAGCTTAGCTCTTAAACCTGCTGACAGGCAAGACTCCCAACAAGGTGGACGCCTTAGTGGTTCATA	1	CXorf57_-_105855208.23-P1P2	CXorf57	P1P2	na	na	na	na	na	na	na	na	na
GTAGTTTGCCCCGTCCAAAG	TATGAACCACTAAGGCGTccaccttgttgGTAGTTTGCCCCGTCCAAAGgtttaagagctaagctgCGTAAAGTCTGCTGGTGA	TCACCAGCAGACTTTACGCAGCTTAGCTCTTAAACCTTTGGACGGGGCAAACTACCAACAAGGTGGACGCCTTAGTGGTTCATA	1	CXorf57_+_105855251.23-P1P2	CXorf57	P1P2	na	na	na	na	na	na	na	na	na
GTTGCAGCCTCGCTACGGGG	TATGAACCACTAAGGCGTccaccttgttgGTTGCAGCCTCGCTACGGGGgtttaagagctaagctgCGTAAAGTCTGCTGGTGA	TCACCAGCAGACTTTACGCAGCTTAGCTCTTAAACCCCCGTAGCGAGGCTGCAACCAACAAGGTGGACGCCTTAGTGGTTCATA	1	CXorf57_-_105855187.23-P1P2	CXorf57	P1P2	na	na	na	na	na	na	na	na	na
GCTGCCACTCGGCACCCCAA	TATGAACCACTAAGGCGTccaccttgttgGCTGCCACTCGGCACCCCAAgtttaagagctaagctgCGTAAAGTCTGCTGGTGA	TCACCAGCAGACTTTACGCAGCTTAGCTCTTAAACTTGGGGTGCCGAGTGGCAGCCAACAAGGTGGACGCCTTAGTGGTTCATA	1	DCLRE1A_-_115613933.23-P1P2	DCLRE1A	P1P2	na	na	na	na	na	na	na	na	na
GGGGCGGTGAGGGTCCTTGA	TATGAACCACTAAGGCGTccaccttgttgGGGGCGGTGAGGGTCCTTGAgtttaagagctaagctgCGTAAAGTCTGCTGGTGA	TCACCAGCAGACTTTACGCAGCTTAGCTCTTAAACTCAAGGACCCTCACCGCCCCCAACAAGGTGGACGCCTTAGTGGTTCATA	1	DCLRE1A_+_115613885.23-P1P2	DCLRE1A	P1P2	na	na	na	na	na	na	na	na	na
GGTTCCCGCCAAGACCCTAA	TATGAACCACTAAGGCGTccaccttgttgGGTTCCCGCCAAGACCCTAAgtttaagagctaagctgCGTAAAGTCTGCTGGTGA	TCACCAGCAGACTTTACGCAGCTTAGCTCTTAAACTTAGGGTCTTGGCGGGAACCCAACAAGGTGGACGCCTTAGTGGTTCATA	1	DCLRE1A_+_115614111.23-P1P2	DCLRE1A	P1P2	na	na	na	na	na	na	na	na	na
GACAGGGCCAGAGACCCTAA	TATGAACCACTAAGGCGTccaccttgttgGACAGGGCCAGAGACCCTAAgtttaagagctaagctgCGTAAAGTCTGCTGGTGA	TCACCAGCAGACTTTACGCAGCTTAGCTCTTAAACTTAGGGTCTCTGGCCCTGTCCAACAAGGTGGACGCCTTAGTGGTTCATA	1	DCLRE1B_+_114448083.23-P1P2	DCLRE1B	P1P2	na	na	na	na	na	na	na	na	na
GCCCGCTGGAGCCCAAATCG	TATGAACCACTAAGGCGTccaccttgttgGCCCGCTGGAGCCCAAATCGgtttaagagctaagctgCGTAAAGTCTGCTGGTGA	TCACCAGCAGACTTTACGCAGCTTAGCTCTTAAACCGATTTGGGCTCCAGCGGGCCAACAAGGTGGACGCCTTAGTGGTTCATA	1	DCLRE1B_+_114448004.23-P1P2	DCLRE1B	P1P2	na	na	na	na	na	na	na	na	na
GGCTGGAGCCCAAATCGCGG	TATGAACCACTAAGGCGTccaccttgttgGGCTGGAGCCCAAATCGCGGgtttaagagctaagctgCGTAAAGTCTGCTGGTGA	TCACCAGCAGACTTTACGCAGCTTAGCTCTTAAACCCGCGATTTGGGCTCCAGCCCAACAAGGTGGACGCCTTAGTGGTTCATA	1	DCLRE1B_+_114448001.23-P1P2	DCLRE1B	P1P2	na	na	na	na	na	na	na	na	na
GCGCCGCCGATCCCAGAGTC	TATGAACCACTAAGGCGTccaccttgttgGCGCCGCCGATCCCAGAGTCgtttaagagctaagctgCGTAAAGTCTGCTGGTGA	TCACCAGCAGACTTTACGCAGCTTAGCTCTTAAACGACTCTGGGATCGGCGGCGCCAACAAGGTGGACGCCTTAGTGGTTCATA	1	DCLRE1C_-_14996032.23-P1P2	DCLRE1C	P1P2	na	na	na	na	na	na	na	na	na
GGGAAGTGGCGGCGCGGTCA	TATGAACCACTAAGGCGTccaccttgttgGGGAAGTGGCGGCGCGGTCAgtttaagagctaagctgCGTAAAGTCTGCTGGTGA	TCACCAGCAGACTTTACGCAGCTTAGCTCTTAAACTGACCGCGCCGCCACTTCCCCAACAAGGTGGACGCCTTAGTGGTTCATA	1	DCLRE1C_+_14996065.23-P1P2	DCLRE1C	P1P2	na	na	na	na	na	na	na	na	na
GGGGTCCCGGACTCTGGGAT	TATGAACCACTAAGGCGTccaccttgttgGGGGTCCCGGACTCTGGGATgtttaagagctaagctgCGTAAAGTCTGCTGGTGA	TCACCAGCAGACTTTACGCAGCTTAGCTCTTAAACATCCCAGAGTCCGGGACCCCCAACAAGGTGGACGCCTTAGTGGTTCATA	1	DCLRE1C_+_14996016.23-P1P2	DCLRE1C	P1P2	na	na	na	na	na	na	na	na	na
GGCCGGGGCGCGGGGCATCA	TATGAACCACTAAGGCGTccaccttgttgGGCCGGGGCGCGGGGCATCAgtttaagagctaagctgCGTAAAGTCTGCTGGTGA	TCACCAGCAGACTTTACGCAGCTTAGCTCTTAAACTGATGCCCCGCGCCCCGGCCCAACAAGGTGGACGCCTTAGTGGTTCATA	1	DDB1_-_61100604.23-P1	DDB1	P1	na	na	na	na	na	na	na	na	na
GGGCCTGCAACGTGTCTCTG	TATGAACCACTAAGGCGTccaccttgttgGGGCCTGCAACGTGTCTCTGgtttaagagctaagctgCGTAAAGTCTGCTGGTGA	TCACCAGCAGACTTTACGCAGCTTAGCTCTTAAACCAGAGACACGTTGCAGGCCCCAACAAGGTGGACGCCTTAGTGGTTCATA	1	DDB1_+_61100555.23-P1	DDB1	P1	na	na	na	na	na	na	na	na	na
GGTCGCGCTCGAGTCCCGAC	TATGAACCACTAAGGCGTccaccttgttgGGTCGCGCTCGAGTCCCGACgtttaagagctaagctgCGTAAAGTCTGCTGGTGA	TCACCAGCAGACTTTACGCAGCTTAGCTCTTAAACGTCGGGACTCGAGCGCGACCCAACAAGGTGGACGCCTTAGTGGTTCATA	1	DDB1_+_61100457.23-P1	DDB1	P1	na	na	na	na	na	na	na	na	na
GGAAAAGTCCTCAATACGGT	TATGAACCACTAAGGCGTccaccttgttgGGAAAAGTCCTCAATACGGTgtttaagagctaagctgCGTAAAGTCTGCTGGTGA	TCACCAGCAGACTTTACGCAGCTTAGCTCTTAAACACCGTATTGAGGACTTTTCCCAACAAGGTGGACGCCTTAGTGGTTCATA	1	DDB1_-_61081136.23-P2	DDB1	P2	na	na	na	na	na	na	na	na	na
GGAACGAAAAGTCCTCAATA	TATGAACCACTAAGGCGTccaccttgttgGGAACGAAAAGTCCTCAATAgtttaagagctaagctgCGTAAAGTCTGCTGGTGA	TCACCAGCAGACTTTACGCAGCTTAGCTCTTAAACTATTGAGGACTTTTCGTTCCCAACAAGGTGGACGCCTTAGTGGTTCATA	1	DDB1_-_61081132.23-P2	DDB1	P2	na	na	na	na	na	na	na	na	na
GTTGGGCTCAACATTGAGAC	TATGAACCACTAAGGCGTccaccttgttgGTTGGGCTCAACATTGAGACgtttaagagctaagctgCGTAAAGTCTGCTGGTGA	TCACCAGCAGACTTTACGCAGCTTAGCTCTTAAACGTCTCAATGTTGAGCCCAACCAACAAGGTGGACGCCTTAGTGGTTCATA	1	DDB1_+_61081332.23-P2	DDB1	P2	na	na	na	na	na	na	na	na	na
GCTTCACACGGAGGACGCGA	TATGAACCACTAAGGCGTccaccttgttgGCTTCACACGGAGGACGCGAgtttaagagctaagctgCGTAAAGTCTGCTGGTGA	TCACCAGCAGACTTTACGCAGCTTAGCTCTTAAACTCGCGTCCTCCGTGTGAAGCCAACAAGGTGGACGCCTTAGTGGTTCATA	1	DDB2_-_47236690.23-P1P2	DDB2	P1P2	na	na	na	na	na	na	na	na	na
GGAGGATTGAGAGGCCTCTG	TATGAACCACTAAGGCGTccaccttgttgGGAGGATTGAGAGGCCTCTGgtttaagagctaagctgCGTAAAGTCTGCTGGTGA	TCACCAGCAGACTTTACGCAGCTTAGCTCTTAAACCAGAGGCCTCTCAATCCTCCCAACAAGGTGGACGCCTTAGTGGTTCATA	1	DDB2_+_47236615.23-P1P2	DDB2	P1P2	na	na	na	na	na	na	na	na	na
GTCTATGCGAAGATCATGGA	TATGAACCACTAAGGCGTccaccttgttgGTCTATGCGAAGATCATGGAgtttaagagctaagctgCGTAAAGTCTGCTGGTGA	TCACCAGCAGACTTTACGCAGCTTAGCTCTTAAACTCCATGATCTTCGCATAGACCAACAAGGTGGACGCCTTAGTGGTTCATA	1	DDB2_+_47236636.23-P1P2	DDB2	P1P2	na	na	na	na	na	na	na	na	na
GAGGCGAAGCCGCGGAGGAC	TATGAACCACTAAGGCGTccaccttgttgGAGGCGAAGCCGCGGAGGACgtttaagagctaagctgCGTAAAGTCTGCTGGTGA	TCACCAGCAGACTTTACGCAGCTTAGCTCTTAAACGTCCTCCGCGGCTTCGCCTCCAACAAGGTGGACGCCTTAGTGGTTCATA	1	DDX1_-_15732050.23-P1P2	DDX1	P1P2	na	na	na	na	na	na	na	na	na
GCGAGCAGGCGAAGCCGCGG	TATGAACCACTAAGGCGTccaccttgttgGCGAGCAGGCGAAGCCGCGGgtttaagagctaagctgCGTAAAGTCTGCTGGTGA	TCACCAGCAGACTTTACGCAGCTTAGCTCTTAAACCCGCGGCTTCGCCTGCTCGCCAACAAGGTGGACGCCTTAGTGGTTCATA	1	DDX1_-_15732045.23-P1P2	DDX1	P1P2	na	na	na	na	na	na	na	na	na
GGAGCGAGCAGGCGAAGCCG	TATGAACCACTAAGGCGTccaccttgttgGGAGCGAGCAGGCGAAGCCGgtttaagagctaagctgCGTAAAGTCTGCTGGTGA	TCACCAGCAGACTTTACGCAGCTTAGCTCTTAAACCGGCTTCGCCTGCTCGCTCCCAACAAGGTGGACGCCTTAGTGGTTCATA	1	DDX1_-_15732042.23-P1P2	DDX1	P1P2	na	na	na	na	na	na	na	na	na
GACGCCACTGAGTTAGAAAC	TATGAACCACTAAGGCGTccaccttgttgGACGCCACTGAGTTAGAAACgtttaagagctaagctgCGTAAAGTCTGCTGGTGA	TCACCAGCAGACTTTACGCAGCTTAGCTCTTAAACGTTTCTAACTCAGTGGCGTCCAACAAGGTGGACGCCTTAGTGGTTCATA	1	DDX11_+_31226826.23-P1P2	DDX11	P1P2	na	na	na	na	na	na	na	na	na
GCCACTGAGTTAGAAACTGG	TATGAACCACTAAGGCGTccaccttgttgGCCACTGAGTTAGAAACTGGgtttaagagctaagctgCGTAAAGTCTGCTGGTGA	TCACCAGCAGACTTTACGCAGCTTAGCTCTTAAACCCAGTTTCTAACTCAGTGGCCAACAAGGTGGACGCCTTAGTGGTTCATA	1	DDX11_+_31226823.23-P1P2	DDX11	P1P2	na	na	na	na	na	na	na	na	na
GGCAGCAGCGAGAATCTACA	TATGAACCACTAAGGCGTccaccttgttgGGCAGCAGCGAGAATCTACAgtttaagagctaagctgCGTAAAGTCTGCTGGTGA	TCACCAGCAGACTTTACGCAGCTTAGCTCTTAAACTGTAGATTCTCGCTGCTGCCCAACAAGGTGGACGCCTTAGTGGTTCATA	1	DDX11_+_31226729.23-P1P2	DDX11	P1P2	na	na	na	na	na	na	na	na	na
GATCTGCCTAGCTCCCACTA	TATGAACCACTAAGGCGTccaccttgttgGATCTGCCTAGCTCCCACTAgtttaagagctaagctgCGTAAAGTCTGCTGGTGA	TCACCAGCAGACTTTACGCAGCTTAGCTCTTAAACTAGTGGGAGCTAGGCAGATCCAACAAGGTGGACGCCTTAGTGGTTCATA	1	DDX3X_-_41192858.23-P1P2	DDX3X	P1P2	na	na	na	na	na	na	na	na	na
GCCCTCTCACGGGAGAACTG	TATGAACCACTAAGGCGTccaccttgttgGCCCTCTCACGGGAGAACTGgtttaagagctaagctgCGTAAAGTCTGCTGGTGA	TCACCAGCAGACTTTACGCAGCTTAGCTCTTAAACCAGTTCTCCCGTGAGAGGGCCAACAAGGTGGACGCCTTAGTGGTTCATA	1	DDX3X_+_41193418.23-P1P2	DDX3X	P1P2	na	na	na	na	na	na	na	na	na
GTCCCGTGAGAGGGCCTTCG	TATGAACCACTAAGGCGTccaccttgttgGTCCCGTGAGAGGGCCTTCGgtttaagagctaagctgCGTAAAGTCTGCTGGTGA	TCACCAGCAGACTTTACGCAGCTTAGCTCTTAAACCGAAGGCCCTCTCACGGGACCAACAAGGTGGACGCCTTAGTGGTTCATA	1	DDX3X_-_41193448.23-P1P2	DDX3X	P1P2	na	na	na	na	na	na	na	na	na
GAAGCTGCACTACTAGAGAC	TATGAACCACTAAGGCGTccaccttgttgGAAGCTGCACTACTAGAGACgtttaagagctaagctgCGTAAAGTCTGCTGGTGA	TCACCAGCAGACTTTACGCAGCTTAGCTCTTAAACGTCTCTAGTAGTGCAGCTTCCAACAAGGTGGACGCCTTAGTGGTTCATA	1	DDX5_-_62502390.23-P1P2	DDX5	P1P2	na	na	na	na	na	na	na	na	na
GAGACCGGTAGAAATGAATG	TATGAACCACTAAGGCGTccaccttgttgGAGACCGGTAGAAATGAATGgtttaagagctaagctgCGTAAAGTCTGCTGGTGA	TCACCAGCAGACTTTACGCAGCTTAGCTCTTAAACCATTCATTTCTACCGGTCTCCAACAAGGTGGACGCCTTAGTGGTTCATA	1	DDX5_-_62502405.23-P1P2	DDX5	P1P2	na	na	na	na	na	na	na	na	na
GTGACGGCGAAGCCTTGCGG	TATGAACCACTAAGGCGTccaccttgttgGTGACGGCGAAGCCTTGCGGgtttaagagctaagctgCGTAAAGTCTGCTGGTGA	TCACCAGCAGACTTTACGCAGCTTAGCTCTTAAACCCGCAAGGCTTCGCCGTCACCAACAAGGTGGACGCCTTAGTGGTTCATA	1	DDX5_-_62502333.23-P1P2	DDX5	P1P2	na	na	na	na	na	na	na	na	na
GCGTAGCTAGCTGCAAGCAG	TATGAACCACTAAGGCGTccaccttgttgGCGTAGCTAGCTGCAAGCAGgtttaagagctaagctgCGTAAAGTCTGCTGGTGA	TCACCAGCAGACTTTACGCAGCTTAGCTCTTAAACCTGCTTGCAGCTAGCTACGCCAACAAGGTGGACGCCTTAGTGGTTCATA	1	DDX58_+_32526169.23-P1P2	DDX58	P1P2	na	na	na	na	na	na	na	na	na
GGCTAGCTGCAAGCAGAGGC	TATGAACCACTAAGGCGTccaccttgttgGGCTAGCTGCAAGCAGAGGCgtttaagagctaagctgCGTAAAGTCTGCTGGTGA	TCACCAGCAGACTTTACGCAGCTTAGCTCTTAAACGCCTCTGCTTGCAGCTAGCCCAACAAGGTGGACGCCTTAGTGGTTCATA	1	DDX58_+_32526165.23-P1P2	DDX58	P1P2	na	na	na	na	na	na	na	na	na
GTAGTGAGGCACAGCCTGCG	TATGAACCACTAAGGCGTccaccttgttgGTAGTGAGGCACAGCCTGCGgtttaagagctaagctgCGTAAAGTCTGCTGGTGA	TCACCAGCAGACTTTACGCAGCTTAGCTCTTAAACCGCAGGCTGTGCCTCACTACCAACAAGGTGGACGCCTTAGTGGTTCATA	1	DDX58_+_32526193.23-P1P2	DDX58	P1P2	na	na	na	na	na	na	na	na	na
GACCGTGTGGGCTGTAGTAG	TATGAACCACTAAGGCGTccaccttgttgGACCGTGTGGGCTGTAGTAGgtttaagagctaagctgCGTAAAGTCTGCTGGTGA	TCACCAGCAGACTTTACGCAGCTTAGCTCTTAAACCTACTACAGCCCACACGGTCCAACAAGGTGGACGCCTTAGTGGTTCATA	2	DHX15_+_24586116.23-P1P2	DHX15	P1P2	na	na	na	na	na	na	na	na	na
GGGTTCCGGCCGCACCGTGT	TATGAACCACTAAGGCGTccaccttgttgGGGTTCCGGCCGCACCGTGTgtttaagagctaagctgCGTAAAGTCTGCTGGTGA	TCACCAGCAGACTTTACGCAGCTTAGCTCTTAAACACACGGTGCGGCCGGAACCCCAACAAGGTGGACGCCTTAGTGGTTCATA	2	DHX15_+_24586128.23-P1P2	DHX15	P1P2	na	na	na	na	na	na	na	na	na
GTGTGGGCTGTAGTAGCGGG	TATGAACCACTAAGGCGTccaccttgttgGTGTGGGCTGTAGTAGCGGGgtttaagagctaagctgCGTAAAGTCTGCTGGTGA	TCACCAGCAGACTTTACGCAGCTTAGCTCTTAAACCCCGCTACTACAGCCCACACCAACAAGGTGGACGCCTTAGTGGTTCATA	2	DHX15_+_24586112.23-P1P2	DHX15	P1P2	na	na	na	na	na	na	na	na	na
GAGCGGTTGCTGGTTCTGAC	TATGAACCACTAAGGCGTccaccttgttgGAGCGGTTGCTGGTTCTGACgtttaagagctaagctgCGTAAAGTCTGCTGGTGA	TCACCAGCAGACTTTACGCAGCTTAGCTCTTAAACGTCAGAACCAGCAACCGCTCCAACAAGGTGGACGCCTTAGTGGTTCATA	1	DHX36_+_154042223.23-P1P2	DHX36	P1P2	na	na	na	na	na	na	na	na	na
GGCCCGGACGCCATTTCCAG	TATGAACCACTAAGGCGTccaccttgttgGGCCCGGACGCCATTTCCAGgtttaagagctaagctgCGTAAAGTCTGCTGGTGA	TCACCAGCAGACTTTACGCAGCTTAGCTCTTAAACCTGGAAATGGCGTCCGGGCCCAACAAGGTGGACGCCTTAGTGGTTCATA	1	DHX36_+_154042240.23-P1P2	DHX36	P1P2	na	na	na	na	na	na	na	na	na
GGGCATCCCGGGCACCTGAA	TATGAACCACTAAGGCGTccaccttgttgGGGCATCCCGGGCACCTGAAgtttaagagctaagctgCGTAAAGTCTGCTGGTGA	TCACCAGCAGACTTTACGCAGCTTAGCTCTTAAACTTCAGGTGCCCGGGATGCCCCAACAAGGTGGACGCCTTAGTGGTTCATA	1	DHX36_+_154042029.23-P1P2	DHX36	P1P2	na	na	na	na	na	na	na	na	na
GCGCTCAGAGCTACTCCGGC	TATGAACCACTAAGGCGTccaccttgttgGCGCTCAGAGCTACTCCGGCgtttaagagctaagctgCGTAAAGTCTGCTGGTGA	TCACCAGCAGACTTTACGCAGCTTAGCTCTTAAACGCCGGAGTAGCTCTGAGCGCCAACAAGGTGGACGCCTTAGTGGTTCATA	2	DHX8_+_41561345.23-P1P2	DHX8	P1P2	na	na	na	na	na	na	na	na	na
GGCGGGAGCCTTAATCGGGT	TATGAACCACTAAGGCGTccaccttgttgGGCGGGAGCCTTAATCGGGTgtttaagagctaagctgCGTAAAGTCTGCTGGTGA	TCACCAGCAGACTTTACGCAGCTTAGCTCTTAAACACCCGATTAAGGCTCCCGCCCAACAAGGTGGACGCCTTAGTGGTTCATA	2	DHX8_-_41561447.23-P1P2	DHX8	P1P2	na	na	na	na	na	na	na	na	na
GGCTCTGAGCGCCGGCTGTG	TATGAACCACTAAGGCGTccaccttgttgGGCTCTGAGCGCCGGCTGTGgtttaagagctaagctgCGTAAAGTCTGCTGGTGA	TCACCAGCAGACTTTACGCAGCTTAGCTCTTAAACCACAGCCGGCGCTCAGAGCCCAACAAGGTGGACGCCTTAGTGGTTCATA	2	DHX8_-_41561378.23-P1P2	DHX8	P1P2	na	na	na	na	na	na	na	na	na
GAAACGCACAGCAACTCGCA	TATGAACCACTAAGGCGTccaccttgttgGAAACGCACAGCAACTCGCAgtttaagagctaagctgCGTAAAGTCTGCTGGTGA	TCACCAGCAGACTTTACGCAGCTTAGCTCTTAAACTGCGAGTTGCTGTGCGTTTCCAACAAGGTGGACGCCTTAGTGGTTCATA	1	DHX9_+_182808499.23-P1P2	DHX9	P1P2	na	na	na	na	na	na	na	na	na
GAGAAGGCCAGAGTCACACA	TATGAACCACTAAGGCGTccaccttgttgGAGAAGGCCAGAGTCACACAgtttaagagctaagctgCGTAAAGTCTGCTGGTGA	TCACCAGCAGACTTTACGCAGCTTAGCTCTTAAACTGTGTGACTCTGGCCTTCTCCAACAAGGTGGACGCCTTAGTGGTTCATA	1	DHX9_-_182808557.23-P1P2	DHX9	P1P2	na	na	na	na	na	na	na	na	na
GGGCGAAATGGCTCCGACCG	TATGAACCACTAAGGCGTccaccttgttgGGGCGAAATGGCTCCGACCGgtttaagagctaagctgCGTAAAGTCTGCTGGTGA	TCACCAGCAGACTTTACGCAGCTTAGCTCTTAAACCGGTCGGAGCCATTTCGCCCCAACAAGGTGGACGCCTTAGTGGTTCATA	1	DHX9_+_182808470.23-P1P2	DHX9	P1P2	na	na	na	na	na	na	na	na	na
GATGGAGTAACCTGACAGCG	TATGAACCACTAAGGCGTccaccttgttgGATGGAGTAACCTGACAGCGgtttaagagctaagctgCGTAAAGTCTGCTGGTGA	TCACCAGCAGACTTTACGCAGCTTAGCTCTTAAACCGCTGTCAGGTTACTCCATCCAACAAGGTGGACGCCTTAGTGGTTCATA	1	DICER1_+_95623701.23-P1P2	DICER1	P1P2	na	na	na	na	na	na	na	na	na
GCAACTGCGGCCCAACGCCA	TATGAACCACTAAGGCGTccaccttgttgGCAACTGCGGCCCAACGCCAgtttaagagctaagctgCGTAAAGTCTGCTGGTGA	TCACCAGCAGACTTTACGCAGCTTAGCTCTTAAACTGGCGTTGGGCCGCAGTTGCCAACAAGGTGGACGCCTTAGTGGTTCATA	1	DICER1_+_95624055.23-P1P2	DICER1	P1P2	na	na	na	na	na	na	na	na	na
GTAACCTGACAGCGGGGACG	TATGAACCACTAAGGCGTccaccttgttgGTAACCTGACAGCGGGGACGgtttaagagctaagctgCGTAAAGTCTGCTGGTGA	TCACCAGCAGACTTTACGCAGCTTAGCTCTTAAACCGTCCCCGCTGTCAGGTTACCAACAAGGTGGACGCCTTAGTGGTTCATA	1	DICER1_+_95623695.23-P1P2	DICER1	P1P2	na	na	na	na	na	na	na	na	na
GCAGCTGCCGGACCCAGGTG	TATGAACCACTAAGGCGTccaccttgttgGCAGCTGCCGGACCCAGGTGgtttaagagctaagctgCGTAAAGTCTGCTGGTGA	TCACCAGCAGACTTTACGCAGCTTAGCTCTTAAACCACCTGGGTCCGGCAGCTGCCAACAAGGTGGACGCCTTAGTGGTTCATA	1	DMAP1_-_44679204.23-P1P2	DMAP1	P1P2	na	na	na	na	na	na	na	na	na
GCGCGGCTTTGCGGGGACGG	TATGAACCACTAAGGCGTccaccttgttgGCGCGGCTTTGCGGGGACGGgtttaagagctaagctgCGTAAAGTCTGCTGGTGA	TCACCAGCAGACTTTACGCAGCTTAGCTCTTAAACCCGTCCCCGCAAAGCCGCGCCAACAAGGTGGACGCCTTAGTGGTTCATA	1	DMAP1_-_44679165.23-P1P2	DMAP1	P1P2	na	na	na	na	na	na	na	na	na
GGGGAGCCACCGGAGGTCAA	TATGAACCACTAAGGCGTccaccttgttgGGGGAGCCACCGGAGGTCAAgtttaagagctaagctgCGTAAAGTCTGCTGGTGA	TCACCAGCAGACTTTACGCAGCTTAGCTCTTAAACTTGACCTCCGGTGGCTCCCCCAACAAGGTGGACGCCTTAGTGGTTCATA	1	DMAP1_+_44679387.23-P1P2	DMAP1	P1P2	na	na	na	na	na	na	na	na	na
GCGTTTGGCGCCAAACCCTG	TATGAACCACTAAGGCGTccaccttgttgGCGTTTGGCGCCAAACCCTGgtttaagagctaagctgCGTAAAGTCTGCTGGTGA	TCACCAGCAGACTTTACGCAGCTTAGCTCTTAAACCAGGGTTTGGCGCCAAACGCCAACAAGGTGGACGCCTTAGTGGTTCATA	1	DMC1_+_38966174.23-P1P2	DMC1	P1P2	na	na	na	na	na	na	na	na	na
GCTAACTCGGGCCTAGAACA	TATGAACCACTAAGGCGTccaccttgttgGCTAACTCGGGCCTAGAACAgtttaagagctaagctgCGTAAAGTCTGCTGGTGA	TCACCAGCAGACTTTACGCAGCTTAGCTCTTAAACTGTTCTAGGCCCGAGTTAGCCAACAAGGTGGACGCCTTAGTGGTTCATA	1	DMC1_-_38966148.23-P1P2	DMC1	P1P2	na	na	na	na	na	na	na	na	na
GGCTGACAGGATTCTAACTC	TATGAACCACTAAGGCGTccaccttgttgGGCTGACAGGATTCTAACTCgtttaagagctaagctgCGTAAAGTCTGCTGGTGA	TCACCAGCAGACTTTACGCAGCTTAGCTCTTAAACGAGTTAGAATCCTGTCAGCCCAACAAGGTGGACGCCTTAGTGGTTCATA	1	DMC1_-_38966136.23-P1P2	DMC1	P1P2	na	na	na	na	na	na	na	na	na
GCCCGGGCCCGGTCAGTCTG	TATGAACCACTAAGGCGTccaccttgttgGCCCGGGCCCGGTCAGTCTGgtttaagagctaagctgCGTAAAGTCTGCTGGTGA	TCACCAGCAGACTTTACGCAGCTTAGCTCTTAAACCAGACTGACCGGGCCCGGGCCAACAAGGTGGACGCCTTAGTGGTTCATA	1	DNA2_-_70231468.23-P1P2	DNA2	P1P2	na	na	na	na	na	na	na	na	na
GGGAGCTGTGAGCGGAGAGG	TATGAACCACTAAGGCGTccaccttgttgGGGAGCTGTGAGCGGAGAGGgtttaagagctaagctgCGTAAAGTCTGCTGGTGA	TCACCAGCAGACTTTACGCAGCTTAGCTCTTAAACCCTCTCCGCTCACAGCTCCCCAACAAGGTGGACGCCTTAGTGGTTCATA	1	DNA2_+_70231531.23-P1P2	DNA2	P1P2	na	na	na	na	na	na	na	na	na
GGGGCCCGGTCAGTCTGAGG	TATGAACCACTAAGGCGTccaccttgttgGGGGCCCGGTCAGTCTGAGGgtttaagagctaagctgCGTAAAGTCTGCTGGTGA	TCACCAGCAGACTTTACGCAGCTTAGCTCTTAAACCCTCAGACTGACCGGGCCCCCAACAAGGTGGACGCCTTAGTGGTTCATA	1	DNA2_-_70231471.23-P1P2	DNA2	P1P2	na	na	na	na	na	na	na	na	na
GGTACGCGCCGGCATCTCGG	TATGAACCACTAAGGCGTccaccttgttgGGTACGCGCCGGCATCTCGGgtttaagagctaagctgCGTAAAGTCTGCTGGTGA	TCACCAGCAGACTTTACGCAGCTTAGCTCTTAAACCCGAGATGCCGGCGCGTACCCAACAAGGTGGACGCCTTAGTGGTTCATA	1	DNMT1_-_10305582.23-P1P2	DNMT1	P1P2	na	na	na	na	na	na	na	na	na
GTCGGAGGCTTCAGCAGACG	TATGAACCACTAAGGCGTccaccttgttgGTCGGAGGCTTCAGCAGACGgtttaagagctaagctgCGTAAAGTCTGCTGGTGA	TCACCAGCAGACTTTACGCAGCTTAGCTCTTAAACCGTCTGCTGAAGCCTCCGACCAACAAGGTGGACGCCTTAGTGGTTCATA	1	DNMT1_-_10305597.23-P1P2	DNMT1	P1P2	na	na	na	na	na	na	na	na	na
GTGGCCGGGACGGCCAGTGT	TATGAACCACTAAGGCGTccaccttgttgGTGGCCGGGACGGCCAGTGTgtttaagagctaagctgCGTAAAGTCTGCTGGTGA	TCACCAGCAGACTTTACGCAGCTTAGCTCTTAAACACACTGGCCGTCCCGGCCACCAACAAGGTGGACGCCTTAGTGGTTCATA	1	DNMT1_-_10305544.23-P1P2	DNMT1	P1P2	na	na	na	na	na	na	na	na	na
GCACTCCTCGAGGGCTCCAG	TATGAACCACTAAGGCGTccaccttgttgGCACTCCTCGAGGGCTCCAGgtttaagagctaagctgCGTAAAGTCTGCTGGTGA	TCACCAGCAGACTTTACGCAGCTTAGCTCTTAAACCTGGAGCCCTCGAGGAGTGCCAACAAGGTGGACGCCTTAGTGGTTCATA	1	DNMT3A_+_25474834.23-ENST00000402667.1	DNMT3A	ENST00000402667.1	na	na	na	na	na	na	na	na	na
GCCAAGGCCCCACTCCTCGA	TATGAACCACTAAGGCGTccaccttgttgGCCAAGGCCCCACTCCTCGAgtttaagagctaagctgCGTAAAGTCTGCTGGTGA	TCACCAGCAGACTTTACGCAGCTTAGCTCTTAAACTCGAGGAGTGGGGCCTTGGCCAACAAGGTGGACGCCTTAGTGGTTCATA	1	DNMT3A_+_25474843.23-ENST00000402667.1	DNMT3A	ENST00000402667.1	na	na	na	na	na	na	na	na	na
GCCCCGCTGGAGGGCCTGGT	TATGAACCACTAAGGCGTccaccttgttgGCCCCGCTGGAGGGCCTGGTgtttaagagctaagctgCGTAAAGTCTGCTGGTGA	TCACCAGCAGACTTTACGCAGCTTAGCTCTTAAACACCAGGCCCTCCAGCGGGGCCAACAAGGTGGACGCCTTAGTGGTTCATA	1	DNMT3A_-_25475282.23-ENST00000402667.1	DNMT3A	ENST00000402667.1	na	na	na	na	na	na	na	na	na
GCAGCCCTCGAAGCAGCTGG	TATGAACCACTAAGGCGTccaccttgttgGCAGCCCTCGAAGCAGCTGGgtttaagagctaagctgCGTAAAGTCTGCTGGTGA	TCACCAGCAGACTTTACGCAGCTTAGCTCTTAAACCCAGCTGCTTCGAGGGCTGCCAACAAGGTGGACGCCTTAGTGGTTCATA	1	DNMT3B_+_31350536.23-P1	DNMT3B	P1	na	na	na	na	na	na	na	na	na
GCCACTCCCGCTGCCCCGTC	TATGAACCACTAAGGCGTccaccttgttgGCCACTCCCGCTGCCCCGTCgtttaagagctaagctgCGTAAAGTCTGCTGGTGA	TCACCAGCAGACTTTACGCAGCTTAGCTCTTAAACGACGGGGCAGCGGGAGTGGCCAACAAGGTGGACGCCTTAGTGGTTCATA	1	DNMT3B_-_31350213.23-P1	DNMT3B	P1	na	na	na	na	na	na	na	na	na
GGCCGGTCCCGTCCGTCGGG	TATGAACCACTAAGGCGTccaccttgttgGGCCGGTCCCGTCCGTCGGGgtttaagagctaagctgCGTAAAGTCTGCTGGTGA	TCACCAGCAGACTTTACGCAGCTTAGCTCTTAAACCCCGACGGACGGGACCGGCCCAACAAGGTGGACGCCTTAGTGGTTCATA	1	DNMT3B_+_31350282.23-P1	DNMT3B	P1	na	na	na	na	na	na	na	na	na
GGCACCCCGGAGATCAGAGG	TATGAACCACTAAGGCGTccaccttgttgGGCACCCCGGAGATCAGAGGgtttaagagctaagctgCGTAAAGTCTGCTGGTGA	TCACCAGCAGACTTTACGCAGCTTAGCTCTTAAACCCTCTGATCTCCGGGGTGCCCAACAAGGTGGACGCCTTAGTGGTTCATA	1	DNMT3B_-_31368274.23-P2	DNMT3B	P2	na	na	na	na	na	na	na	na	na
GGGATAGCCTCCAGGATTGG	TATGAACCACTAAGGCGTccaccttgttgGGGATAGCCTCCAGGATTGGgtttaagagctaagctgCGTAAAGTCTGCTGGTGA	TCACCAGCAGACTTTACGCAGCTTAGCTCTTAAACCCAATCCTGGAGGCTATCCCCAACAAGGTGGACGCCTTAGTGGTTCATA	1	DNMT3B_+_31368231.23-P2	DNMT3B	P2	na	na	na	na	na	na	na	na	na
GTCCGCACCCCGGAGATCAG	TATGAACCACTAAGGCGTccaccttgttgGTCCGCACCCCGGAGATCAGgtttaagagctaagctgCGTAAAGTCTGCTGGTGA	TCACCAGCAGACTTTACGCAGCTTAGCTCTTAAACCTGATCTCCGGGGTGCGGACCAACAAGGTGGACGCCTTAGTGGTTCATA	1	DNMT3B_-_31368271.23-P2	DNMT3B	P2	na	na	na	na	na	na	na	na	na
GACGCTCGTGGTGGATCCAT	TATGAACCACTAAGGCGTccaccttgttgGACGCTCGTGGTGGATCCATgtttaagagctaagctgCGTAAAGTCTGCTGGTGA	TCACCAGCAGACTTTACGCAGCTTAGCTCTTAAACATGGATCCACCACGAGCGTCCAACAAGGTGGACGCCTTAGTGGTTCATA	1	DNTT_+_98064251.23-P1P2	DNTT	P1P2	na	na	na	na	na	na	na	na	na
GCACCAGATGGGCCAGCCAG	TATGAACCACTAAGGCGTccaccttgttgGCACCAGATGGGCCAGCCAGgtttaagagctaagctgCGTAAAGTCTGCTGGTGA	TCACCAGCAGACTTTACGCAGCTTAGCTCTTAAACCTGGCTGGCCCATCTGGTGCCAACAAGGTGGACGCCTTAGTGGTTCATA	1	DNTT_-_98064235.23-P1P2	DNTT	P1P2	na	na	na	na	na	na	na	na	na
GTTCTTCCGAGGGCTCAAGT	TATGAACCACTAAGGCGTccaccttgttgGTTCTTCCGAGGGCTCAAGTgtttaagagctaagctgCGTAAAGTCTGCTGGTGA	TCACCAGCAGACTTTACGCAGCTTAGCTCTTAAACACTTGAGCCCTCGGAAGAACCAACAAGGTGGACGCCTTAGTGGTTCATA	1	DNTT_+_98064273.23-P1P2	DNTT	P1P2	na	na	na	na	na	na	na	na	na
GCATGTTGCGACTCCTGGTG	TATGAACCACTAAGGCGTccaccttgttgGCATGTTGCGACTCCTGGTGgtttaagagctaagctgCGTAAAGTCTGCTGGTGA	TCACCAGCAGACTTTACGCAGCTTAGCTCTTAAACCACCAGGAGTCGCAACATGCCAACAAGGTGGACGCCTTAGTGGTTCATA	1	DPF2_-_65101520.23-P1	DPF2	P1	na	na	na	na	na	na	na	na	na
GCTGCGCGCTGCGGACTGTG	TATGAACCACTAAGGCGTccaccttgttgGCTGCGCGCTGCGGACTGTGgtttaagagctaagctgCGTAAAGTCTGCTGGTGA	TCACCAGCAGACTTTACGCAGCTTAGCTCTTAAACCACAGTCCGCAGCGCGCAGCCAACAAGGTGGACGCCTTAGTGGTTCATA	1	DPF2_-_65101325.23-P1	DPF2	P1	na	na	na	na	na	na	na	na	na
GGCTTCTCGGCCCGAGGCAG	TATGAACCACTAAGGCGTccaccttgttgGGCTTCTCGGCCCGAGGCAGgtttaagagctaagctgCGTAAAGTCTGCTGGTGA	TCACCAGCAGACTTTACGCAGCTTAGCTCTTAAACCTGCCTCGGGCCGAGAAGCCCAACAAGGTGGACGCCTTAGTGGTTCATA	1	DPF2_-_65101346.23-P1	DPF2	P1	na	na	na	na	na	na	na	na	na
GCAGGATGGCAGTAGTTTAG	TATGAACCACTAAGGCGTccaccttgttgGCAGGATGGCAGTAGTTTAGgtttaagagctaagctgCGTAAAGTCTGCTGGTGA	TCACCAGCAGACTTTACGCAGCTTAGCTCTTAAACCTAAACTACTGCCATCCTGCCAACAAGGTGGACGCCTTAGTGGTTCATA	1	DPF2_-_65108928.23-P2	DPF2	P2	na	na	na	na	na	na	na	na	na
GCAGTACCTGACAATAATCA	TATGAACCACTAAGGCGTccaccttgttgGCAGTACCTGACAATAATCAgtttaagagctaagctgCGTAAAGTCTGCTGGTGA	TCACCAGCAGACTTTACGCAGCTTAGCTCTTAAACTGATTATTGTCAGGTACTGCCAACAAGGTGGACGCCTTAGTGGTTCATA	1	DPF2_+_65109171.23-P2	DPF2	P2	na	na	na	na	na	na	na	na	na
GGGTCACAGGAAACTCGCCC	TATGAACCACTAAGGCGTccaccttgttgGGGTCACAGGAAACTCGCCCgtttaagagctaagctgCGTAAAGTCTGCTGGTGA	TCACCAGCAGACTTTACGCAGCTTAGCTCTTAAACGGGCGAGTTTCCTGTGACCCCAACAAGGTGGACGCCTTAGTGGTTCATA	1	DPF2_+_65108993.23-P2	DPF2	P2	na	na	na	na	na	na	na	na	na
GAAAGCCAGGCTACTACCGC	TATGAACCACTAAGGCGTccaccttgttgGAAAGCCAGGCTACTACCGCgtttaagagctaagctgCGTAAAGTCTGCTGGTGA	TCACCAGCAGACTTTACGCAGCTTAGCTCTTAAACGCGGTAGTAGCCTGGCTTTCCAACAAGGTGGACGCCTTAGTGGTTCATA	2	DROSHA_-_31532156.23-P1P2	DROSHA	P1P2	na	na	na	na	na	na	na	na	na
GACCGCAGGTACCAAGACAG	TATGAACCACTAAGGCGTccaccttgttgGACCGCAGGTACCAAGACAGgtttaagagctaagctgCGTAAAGTCTGCTGGTGA	TCACCAGCAGACTTTACGCAGCTTAGCTCTTAAACCTGTCTTGGTACCTGCGGTCCAACAAGGTGGACGCCTTAGTGGTTCATA	2	DROSHA_-_31532170.23-P1P2	DROSHA	P1P2	na	na	na	na	na	na	na	na	na
GCTCCGGAACAGGAAACCGA	TATGAACCACTAAGGCGTccaccttgttgGCTCCGGAACAGGAAACCGAgtttaagagctaagctgCGTAAAGTCTGCTGGTGA	TCACCAGCAGACTTTACGCAGCTTAGCTCTTAAACTCGGTTTCCTGTTCCGGAGCCAACAAGGTGGACGCCTTAGTGGTTCATA	2	DROSHA_-_31532204.23-P1P2	DROSHA	P1P2	na	na	na	na	na	na	na	na	na
GAACAGGGCTTGACAGCGCG	TATGAACCACTAAGGCGTccaccttgttgGAACAGGGCTTGACAGCGCGgtttaagagctaagctgCGTAAAGTCTGCTGGTGA	TCACCAGCAGACTTTACGCAGCTTAGCTCTTAAACCGCGCTGTCAAGCCCTGTTCCAACAAGGTGGACGCCTTAGTGGTTCATA	1	DTL_+_212208875.23-P1P2	DTL	P1P2	INTS7_+_212208875.23-P1P2	INTS7	P1P2	na	na	na	na	na	na
GGACAAACCGCGGGGTGACC	TATGAACCACTAAGGCGTccaccttgttgGGACAAACCGCGGGGTGACCgtttaagagctaagctgCGTAAAGTCTGCTGGTGA	TCACCAGCAGACTTTACGCAGCTTAGCTCTTAAACGGTCACCCCGCGGTTTGTCCCAACAAGGTGGACGCCTTAGTGGTTCATA	1	DTL_+_212208907.23-P1P2	DTL	P1P2	na	na	na	na	na	na	na	na	na
GTTACAGTGGCGGGAGTTGG	TATGAACCACTAAGGCGTccaccttgttgGTTACAGTGGCGGGAGTTGGgtttaagagctaagctgCGTAAAGTCTGCTGGTGA	TCACCAGCAGACTTTACGCAGCTTAGCTCTTAAACCCAACTCCCGCCACTGTAACCAACAAGGTGGACGCCTTAGTGGTTCATA	1	DTL_-_212209129.23-P1P2	DTL	P1P2	na	na	na	na	na	na	na	na	na
GAGGAGACCACCGGGGGAAG	TATGAACCACTAAGGCGTccaccttgttgGAGGAGACCACCGGGGGAAGgtttaagagctaagctgCGTAAAGTCTGCTGGTGA	TCACCAGCAGACTTTACGCAGCTTAGCTCTTAAACCTTCCCCCGGTGGTCTCCTCCAACAAGGTGGACGCCTTAGTGGTTCATA	2	DUT_+_48624405.23-P1P2	DUT	P1P2	na	na	na	na	na	na	na	na	na
GAGGCGAGCGAGGAGACCAC	TATGAACCACTAAGGCGTccaccttgttgGAGGCGAGCGAGGAGACCACgtttaagagctaagctgCGTAAAGTCTGCTGGTGA	TCACCAGCAGACTTTACGCAGCTTAGCTCTTAAACGTGGTCTCCTCGCTCGCCTCCAACAAGGTGGACGCCTTAGTGGTTCATA	2	DUT_+_48624414.23-P1P2	DUT	P1P2	na	na	na	na	na	na	na	na	na
GCGAGCGAGGAGACCACCGG	TATGAACCACTAAGGCGTccaccttgttgGCGAGCGAGGAGACCACCGGgtttaagagctaagctgCGTAAAGTCTGCTGGTGA	TCACCAGCAGACTTTACGCAGCTTAGCTCTTAAACCCGGTGGTCTCCTCGCTCGCCAACAAGGTGGACGCCTTAGTGGTTCATA	2	DUT_+_48624411.23-P1P2	DUT	P1P2	na	na	na	na	na	na	na	na	na
GCGGCCCGGGTGACAGGCGG	TATGAACCACTAAGGCGTccaccttgttgGcggcccgggtgacaggcgggtttaagagctaagctgCGTAAAGTCTGCTGGTGA	TCACCAGCAGACTTTACGCAGCTTAGCTCTTAAACCCGCCTGTCACCCGGGCCGCCAACAAGGTGGACGCCTTAGTGGTTCATA	1	E2F1_-_32274108.23-P1P2	E2F1	P1P2	na	na	na	na	na	na	na	na	na
GGCCGCTGCCTGCAAAGTCC	TATGAACCACTAAGGCGTccaccttgttgGGCCGCTGCCTGCAAAGTCCgtttaagagctaagctgCGTAAAGTCTGCTGGTGA	TCACCAGCAGACTTTACGCAGCTTAGCTCTTAAACGGACTTTGCAGGCAGCGGCCCAACAAGGTGGACGCCTTAGTGGTTCATA	1	E2F1_-_32274192.23-P1P2	E2F1	P1P2	na	na	na	na	na	na	na	na	na
GTGGCGGCAGGCCTCGGCGA	TATGAACCACTAAGGCGTccaccttgttgGTGGCGGCAGGCCTCGGCGAgtttaagagctaagctgCGTAAAGTCTGCTGGTGA	TCACCAGCAGACTTTACGCAGCTTAGCTCTTAAACTCGCCGAGGCCTGCCGCCACCAACAAGGTGGACGCCTTAGTGGTTCATA	1	E2F1_-_32274146.23-P1P2	E2F1	P1P2	na	na	na	na	na	na	na	na	na
GCTGAAACGTCTTTGGAAGG	TATGAACCACTAAGGCGTccaccttgttgGCTGAAACGTCTTTGGAAGGgtttaagagctaagctgCGTAAAGTCTGCTGGTGA	TCACCAGCAGACTTTACGCAGCTTAGCTCTTAAACCCTTCCAAAGACGTTTCAGCCAACAAGGTGGACGCCTTAGTGGTTCATA	1	EED_-_85955876.23-P1P2	EED	P1P2	na	na	na	na	na	na	na	na	na
GGCAGCGGGTCGGAGATCGA	TATGAACCACTAAGGCGTccaccttgttgGGCAGCGGGTCGGAGATCGAgtttaagagctaagctgCGTAAAGTCTGCTGGTGA	TCACCAGCAGACTTTACGCAGCTTAGCTCTTAAACTCGATCTCCGACCCGCTGCCCAACAAGGTGGACGCCTTAGTGGTTCATA	1	EED_-_85955838.23-P1P2	EED	P1P2	na	na	na	na	na	na	na	na	na
GGTCTTTGGAAGGAGGAAGG	TATGAACCACTAAGGCGTccaccttgttgGGTCTTTGGAAGGAGGAAGGgtttaagagctaagctgCGTAAAGTCTGCTGGTGA	TCACCAGCAGACTTTACGCAGCTTAGCTCTTAAACCCTTCCTCCTTCCAAAGACCCAACAAGGTGGACGCCTTAGTGGTTCATA	1	EED_-_85955883.23-P1P2	EED	P1P2	na	na	na	na	na	na	na	na	na
GATCTCTGGTGGCTCTGCTA	TATGAACCACTAAGGCGTccaccttgttgGATCTCTGGTGGCTCTGCTAgtttaagagctaagctgCGTAAAGTCTGCTGGTGA	TCACCAGCAGACTTTACGCAGCTTAGCTCTTAAACTAGCAGAGCCACCAGAGATCCAACAAGGTGGACGCCTTAGTGGTTCATA	1	ELP3_-_27950720.23-P1P2	ELP3	P1P2	na	na	na	na	na	na	na	na	na
GCTACGGCGGCGCAGAAATG	TATGAACCACTAAGGCGTccaccttgttgGCTACGGCGGCGCAGAAATGgtttaagagctaagctgCGTAAAGTCTGCTGGTGA	TCACCAGCAGACTTTACGCAGCTTAGCTCTTAAACCATTTCTGCGCCGCCGTAGCCAACAAGGTGGACGCCTTAGTGGTTCATA	1	ELP3_-_27950736.23-P1P2	ELP3	P1P2	na	na	na	na	na	na	na	na	na
GTCTGGTGGCTCTGCTACGG	TATGAACCACTAAGGCGTccaccttgttgGTCTGGTGGCTCTGCTACGGgtttaagagctaagctgCGTAAAGTCTGCTGGTGA	TCACCAGCAGACTTTACGCAGCTTAGCTCTTAAACCCGTAGCAGAGCCACCAGACCAACAAGGTGGACGCCTTAGTGGTTCATA	1	ELP3_-_27950723.23-P1P2	ELP3	P1P2	na	na	na	na	na	na	na	na	na
GCCACCAAGATTCTGCAGAG	TATGAACCACTAAGGCGTccaccttgttgGCCACCAAGATTCTGCAGAGgtttaagagctaagctgCGTAAAGTCTGCTGGTGA	TCACCAGCAGACTTTACGCAGCTTAGCTCTTAAACCTCTGCAGAATCTTGGTGGCCAACAAGGTGGACGCCTTAGTGGTTCATA	1	EME1_+_48450692.23-P1P2	EME1	P1P2	na	na	na	na	na	na	na	na	na
GGAGTGGCGGGAGAAGTTGC	TATGAACCACTAAGGCGTccaccttgttgGGAGTGGCGGGAGAAGTTGCgtttaagagctaagctgCGTAAAGTCTGCTGGTGA	TCACCAGCAGACTTTACGCAGCTTAGCTCTTAAACGCAACTTCTCCCGCCACTCCCAACAAGGTGGACGCCTTAGTGGTTCATA	1	EME1_-_48450638.23-P1P2	EME1	P1P2	na	na	na	na	na	na	na	na	na
GTGCGTGGCAGTTGAAAGAG	TATGAACCACTAAGGCGTccaccttgttgGTGCGTGGCAGTTGAAAGAGgtttaagagctaagctgCGTAAAGTCTGCTGGTGA	TCACCAGCAGACTTTACGCAGCTTAGCTCTTAAACCTCTTTCAACTGCCACGCACCAACAAGGTGGACGCCTTAGTGGTTCATA	1	EME1_-_48450622.23-P1P2	EME1	P1P2	na	na	na	na	na	na	na	na	na
GAGCGAGGAAGAGGTCGGTC	TATGAACCACTAAGGCGTccaccttgttgGAGCGAGGAAGAGGTCGGTCgtttaagagctaagctgCGTAAAGTCTGCTGGTGA	TCACCAGCAGACTTTACGCAGCTTAGCTCTTAAACGACCGACCTCTTCCTCGCTCCAACAAGGTGGACGCCTTAGTGGTTCATA	1	EME2_-_1823225.23-P1P2	EME2	P1P2	na	na	na	na	na	na	na	na	na
GCCGGAAGCGAGGAAGAGGT	TATGAACCACTAAGGCGTccaccttgttgGCCGGAAGCGAGGAAGAGGTgtttaagagctaagctgCGTAAAGTCTGCTGGTGA	TCACCAGCAGACTTTACGCAGCTTAGCTCTTAAACACCTCTTCCTCGCTTCCGGCCAACAAGGTGGACGCCTTAGTGGTTCATA	1	EME2_-_1823220.23-P1P2	EME2	P1P2	na	na	na	na	na	na	na	na	na
GGCGCGGGTTGGACCCGGGA	TATGAACCACTAAGGCGTccaccttgttgGGCGCGGGTTGGACCCGGGAgtttaagagctaagctgCGTAAAGTCTGCTGGTGA	TCACCAGCAGACTTTACGCAGCTTAGCTCTTAAACTCCCGGGTCCAACCCGCGCCCAACAAGGTGGACGCCTTAGTGGTTCATA	1	EME2_-_1823252.23-P1P2	EME2	P1P2	na	na	na	na	na	na	na	na	na
GCTAGGGACTGTGGCCTCGG	TATGAACCACTAAGGCGTccaccttgttgGCTAGGGACTGTGGCCTCGGgtttaagagctaagctgCGTAAAGTCTGCTGGTGA	TCACCAGCAGACTTTACGCAGCTTAGCTCTTAAACCCGAGGCCACAGTCCCTAGCCAACAAGGTGGACGCCTTAGTGGTTCATA	1	ENDOV_-_78389318.23-P1P2	ENDOV	P1P2	na	na	na	na	na	na	na	na	na
GGAGAACCGCGCCCACCCCG	TATGAACCACTAAGGCGTccaccttgttgGGAGAACCGCGCCCACCCCGgtttaagagctaagctgCGTAAAGTCTGCTGGTGA	TCACCAGCAGACTTTACGCAGCTTAGCTCTTAAACCGGGGTGGGCGCGGTTCTCCCAACAAGGTGGACGCCTTAGTGGTTCATA	1	ENDOV_+_78389220.23-P1P2	ENDOV	P1P2	na	na	na	na	na	na	na	na	na
GGCGGAAGCGGAGGGATCTC	TATGAACCACTAAGGCGTccaccttgttgGGCGGAAGCGGAGGGATCTCgtttaagagctaagctgCGTAAAGTCTGCTGGTGA	TCACCAGCAGACTTTACGCAGCTTAGCTCTTAAACGAGATCCCTCCGCTTCCGCCCAACAAGGTGGACGCCTTAGTGGTTCATA	1	ENDOV_-_78389210.23-P1P2	ENDOV	P1P2	na	na	na	na	na	na	na	na	na
GAGAGAGAGCGGGCGAGAGT	TATGAACCACTAAGGCGTccaccttgttgGAGAGAGAGCGGGCGAGAGTgtttaagagctaagctgCGTAAAGTCTGCTGGTGA	TCACCAGCAGACTTTACGCAGCTTAGCTCTTAAACACTCTCGCCCGCTCTCTCTCCAACAAGGTGGACGCCTTAGTGGTTCATA	1	EP300_-_41487846.23-P1P2	EP300	P1P2	na	na	na	na	na	na	na	na	na
GCTACCGCTAGCCTGTAAGG	TATGAACCACTAAGGCGTccaccttgttgGCTACCGCTAGCCTGTAAGGgtttaagagctaagctgCGTAAAGTCTGCTGGTGA	TCACCAGCAGACTTTACGCAGCTTAGCTCTTAAACCCTTACAGGCTAGCGGTAGCCAACAAGGTGGACGCCTTAGTGGTTCATA	1	EP300_-_41487756.23-P1P2	EP300	P1P2	na	na	na	na	na	na	na	na	na
GCTAGCCTGTAAGGAGGATT	TATGAACCACTAAGGCGTccaccttgttgGCTAGCCTGTAAGGAGGATTgtttaagagctaagctgCGTAAAGTCTGCTGGTGA	TCACCAGCAGACTTTACGCAGCTTAGCTCTTAAACAATCCTCCTTACAGGCTAGCCAACAAGGTGGACGCCTTAGTGGTTCATA	1	EP300_-_41487762.23-P1P2	EP300	P1P2	na	na	na	na	na	na	na	na	na
GACGGCAGCGTCCAGGGTCC	TATGAACCACTAAGGCGTccaccttgttgGACGGCAGCGTCCAGGGTCCgtttaagagctaagctgCGTAAAGTCTGCTGGTGA	TCACCAGCAGACTTTACGCAGCTTAGCTCTTAAACGGACCCTGGACGCTGCCGTCCAACAAGGTGGACGCCTTAGTGGTTCATA	2	EP400_-_132434647.23-P1P2	EP400	P1P2	na	na	na	na	na	na	na	na	na
GCGCTCCGGCCGCGTCAGGA	TATGAACCACTAAGGCGTccaccttgttgGCGCTCCGGCCGCGTCAGGAgtttaagagctaagctgCGTAAAGTCTGCTGGTGA	TCACCAGCAGACTTTACGCAGCTTAGCTCTTAAACTCCTGACGCGGCCGGAGCGCCAACAAGGTGGACGCCTTAGTGGTTCATA	2	EP400_+_132434542.23-P1P2	EP400	P1P2	na	na	na	na	na	na	na	na	na
GTGAGGCCCAGGGTAAGTGA	TATGAACCACTAAGGCGTccaccttgttgGTGAGGCCCAGGGTAAGTGAgtttaagagctaagctgCGTAAAGTCTGCTGGTGA	TCACCAGCAGACTTTACGCAGCTTAGCTCTTAAACTCACTTACCCTGGGCCTCACCAACAAGGTGGACGCCTTAGTGGTTCATA	2	EP400_-_132434591.23-P1P2	EP400	P1P2	na	na	na	na	na	na	na	na	na
GCGCGATGCAGTGTGGGGAA	TATGAACCACTAAGGCGTccaccttgttgGCGCGATGCAGTGTGGGGAAgtttaagagctaagctgCGTAAAGTCTGCTGGTGA	TCACCAGCAGACTTTACGCAGCTTAGCTCTTAAACTTCCCCACACTGCATCGCGCCAACAAGGTGGACGCCTTAGTGGTTCATA	1	EPC1_+_32636107.23-P1P2	EPC1	P1P2	na	na	na	na	na	na	na	na	na
GCGCTGCGCGATGCAGTGTG	TATGAACCACTAAGGCGTccaccttgttgGCGCTGCGCGATGCAGTGTGgtttaagagctaagctgCGTAAAGTCTGCTGGTGA	TCACCAGCAGACTTTACGCAGCTTAGCTCTTAAACCACACTGCATCGCGCAGCGCCAACAAGGTGGACGCCTTAGTGGTTCATA	1	EPC1_+_32636112.23-P1P2	EPC1	P1P2	na	na	na	na	na	na	na	na	na
GTAACACCAGCCGGGAGGGT	TATGAACCACTAAGGCGTccaccttgttgGTAACACCAGCCGGGAGGGTgtttaagagctaagctgCGTAAAGTCTGCTGGTGA	TCACCAGCAGACTTTACGCAGCTTAGCTCTTAAACACCCTCCCGGCTGGTGTTACCAACAAGGTGGACGCCTTAGTGGTTCATA	1	EPC1_-_32636004.23-P1P2	EPC1	P1P2	na	na	na	na	na	na	na	na	na
GAAAGACTGCAGAGGGATCG	TATGAACCACTAAGGCGTccaccttgttgGAAAGACTGCAGAGGGATCGgtttaagagctaagctgCGTAAAGTCTGCTGGTGA	TCACCAGCAGACTTTACGCAGCTTAGCTCTTAAACCGATCCCTCTGCAGTCTTTCCAACAAGGTGGACGCCTTAGTGGTTCATA	1	ERCC1_-_45927125.23-P1P2	ERCC1	P1P2	na	na	na	na	na	na	na	na	na
GGACTGCAGAGGGATCGAGG	TATGAACCACTAAGGCGTccaccttgttgGGACTGCAGAGGGATCGAGGgtttaagagctaagctgCGTAAAGTCTGCTGGTGA	TCACCAGCAGACTTTACGCAGCTTAGCTCTTAAACCCTCGATCCCTCTGCAGTCCCAACAAGGTGGACGCCTTAGTGGTTCATA	1	ERCC1_-_45927128.23-P1P2	ERCC1	P1P2	na	na	na	na	na	na	na	na	na
GGTCCAGATGCTAGCCTCGG	TATGAACCACTAAGGCGTccaccttgttgGGTCCAGATGCTAGCCTCGGgtttaagagctaagctgCGTAAAGTCTGCTGGTGA	TCACCAGCAGACTTTACGCAGCTTAGCTCTTAAACCCGAGGCTAGCATCTGGACCCAACAAGGTGGACGCCTTAGTGGTTCATA	1	ERCC1_+_45926922.23-P1P2	ERCC1	P1P2	na	na	na	na	na	na	na	na	na
GCGGCGCCATGAAGTGAGAA	TATGAACCACTAAGGCGTccaccttgttgGCGGCGCCATGAAGTGAGAAgtttaagagctaagctgCGTAAAGTCTGCTGGTGA	TCACCAGCAGACTTTACGCAGCTTAGCTCTTAAACTTCTCACTTCATGGCGCCGCCAACAAGGTGGACGCCTTAGTGGTTCATA	2	ERCC2_+_45873783.23-P1P2	ERCC2	P1P2	na	na	na	na	na	na	na	na	na
GGGGAGCAGCAGTGATAGCG	TATGAACCACTAAGGCGTccaccttgttgGGGGAGCAGCAGTGATAGCGgtttaagagctaagctgCGTAAAGTCTGCTGGTGA	TCACCAGCAGACTTTACGCAGCTTAGCTCTTAAACCGCTATCACTGCTGCTCCCCCAACAAGGTGGACGCCTTAGTGGTTCATA	2	ERCC2_+_45873641.23-P1P2	ERCC2	P1P2	na	na	na	na	na	na	na	na	na
GGGTCGTCGAGCCCAGAGAA	TATGAACCACTAAGGCGTccaccttgttgGGGTCGTCGAGCCCAGAGAAgtttaagagctaagctgCGTAAAGTCTGCTGGTGA	TCACCAGCAGACTTTACGCAGCTTAGCTCTTAAACTTCTCTGGGCTCGACGACCCCAACAAGGTGGACGCCTTAGTGGTTCATA	2	ERCC2_-_45873576.23-P1P2	ERCC2	P1P2	na	na	na	na	na	na	na	na	na
GCCCAAAGGCCTGTCCCAAC	TATGAACCACTAAGGCGTccaccttgttgGCCCAAAGGCCTGTCCCAACgtttaagagctaagctgCGTAAAGTCTGCTGGTGA	TCACCAGCAGACTTTACGCAGCTTAGCTCTTAAACGTTGGGACAGGCCTTTGGGCCAACAAGGTGGACGCCTTAGTGGTTCATA	1	ERCC3_-_128051508.23-P1P2	ERCC3	P1P2	na	na	na	na	na	na	na	na	na
GCGCTCCCACAGGCCCGCCG	TATGAACCACTAAGGCGTccaccttgttgGCGCTCCCACAGGCCCGCCGgtttaagagctaagctgCGTAAAGTCTGCTGGTGA	TCACCAGCAGACTTTACGCAGCTTAGCTCTTAAACCGGCGGGCCTGTGGGAGCGCCAACAAGGTGGACGCCTTAGTGGTTCATA	1	ERCC3_-_128051709.23-P1P2	ERCC3	P1P2	na	na	na	na	na	na	na	na	na
GGTGGACAACAGGGAGCTTC	TATGAACCACTAAGGCGTccaccttgttgGGTGGACAACAGGGAGCTTCgtttaagagctaagctgCGTAAAGTCTGCTGGTGA	TCACCAGCAGACTTTACGCAGCTTAGCTCTTAAACGAAGCTCCCTGTTGTCCACCCAACAAGGTGGACGCCTTAGTGGTTCATA	1	ERCC3_+_128051740.23-P1P2	ERCC3	P1P2	na	na	na	na	na	na	na	na	na
GGTCAGGGCAGCCGGCTCGA	TATGAACCACTAAGGCGTccaccttgttgGGTCAGGGCAGCCGGCTCGAgtttaagagctaagctgCGTAAAGTCTGCTGGTGA	TCACCAGCAGACTTTACGCAGCTTAGCTCTTAAACTCGAGCCGGCTGCCCTGACCCAACAAGGTGGACGCCTTAGTGGTTCATA	1	ERCC4_-_14014048.23-P1	ERCC4	P1	na	na	na	na	na	na	na	na	na
GGTCGCTCGTACTCCAGCAG	TATGAACCACTAAGGCGTccaccttgttgGGTCGCTCGTACTCCAGCAGgtttaagagctaagctgCGTAAAGTCTGCTGGTGA	TCACCAGCAGACTTTACGCAGCTTAGCTCTTAAACCTGCTGGAGTACGAGCGACCCAACAAGGTGGACGCCTTAGTGGTTCATA	1	ERCC4_+_14014061.23-P1	ERCC4	P1	na	na	na	na	na	na	na	na	na
GTACTCCAGCAGCGGCGCCA	TATGAACCACTAAGGCGTccaccttgttgGTACTCCAGCAGCGGCGCCAgtttaagagctaagctgCGTAAAGTCTGCTGGTGA	TCACCAGCAGACTTTACGCAGCTTAGCTCTTAAACTGGCGCCGCTGCTGGAGTACCAACAAGGTGGACGCCTTAGTGGTTCATA	1	ERCC4_+_14014053.23-P1	ERCC4	P1	na	na	na	na	na	na	na	na	na
GGACAGATCACAGTAGTGGG	TATGAACCACTAAGGCGTccaccttgttgGGACAGATCACAGTAGTGGGgtttaagagctaagctgCGTAAAGTCTGCTGGTGA	TCACCAGCAGACTTTACGCAGCTTAGCTCTTAAACCCCACTACTGTGATCTGTCCCAACAAGGTGGACGCCTTAGTGGTTCATA	1	ERCC4_-_14025890.23-P2	ERCC4	P2	na	na	na	na	na	na	na	na	na
GGGGAGGCGGTGTGGTTGGT	TATGAACCACTAAGGCGTccaccttgttgGGGGAGGCGGTGTGGTTGGTgtttaagagctaagctgCGTAAAGTCTGCTGGTGA	TCACCAGCAGACTTTACGCAGCTTAGCTCTTAAACACCAACCACACCGCCTCCCCCAACAAGGTGGACGCCTTAGTGGTTCATA	1	ERCC4_-_14025906.23-P2	ERCC4	P2	na	na	na	na	na	na	na	na	na
GTAGTGGGAGGCGGTGTGGT	TATGAACCACTAAGGCGTccaccttgttgGTAGTGGGAGGCGGTGTGGTgtttaagagctaagctgCGTAAAGTCTGCTGGTGA	TCACCAGCAGACTTTACGCAGCTTAGCTCTTAAACACCACACCGCCTCCCACTACCAACAAGGTGGACGCCTTAGTGGTTCATA	1	ERCC4_-_14025902.23-P2	ERCC4	P2	na	na	na	na	na	na	na	na	na
GAGTGGGGGACGGCACTAAT	TATGAACCACTAAGGCGTccaccttgttgGAGTGGGGGACGGCACTAATgtttaagagctaagctgCGTAAAGTCTGCTGGTGA	TCACCAGCAGACTTTACGCAGCTTAGCTCTTAAACATTAGTGCCGTCCCCCACTCCAACAAGGTGGACGCCTTAGTGGTTCATA	1	ERCC5_+_103498446.23-P1P2	ERCC5	P1P2	na	na	na	na	na	na	na	na	na
GGGACGCAGCCGCCTCATGG	TATGAACCACTAAGGCGTccaccttgttgGGGACGCAGCCGCCTCATGGgtttaagagctaagctgCGTAAAGTCTGCTGGTGA	TCACCAGCAGACTTTACGCAGCTTAGCTCTTAAACCCATGAGGCGGCTGCGTCCCCAACAAGGTGGACGCCTTAGTGGTTCATA	1	ERCC5_-_103498622.23-P1P2	ERCC5	P1P2	na	na	na	na	na	na	na	na	na
GGTCCCCCACTGGAAAACCG	TATGAACCACTAAGGCGTccaccttgttgGGTCCCCCACTGGAAAACCGgtttaagagctaagctgCGTAAAGTCTGCTGGTGA	TCACCAGCAGACTTTACGCAGCTTAGCTCTTAAACCGGTTTTCCAGTGGGGGACCCAACAAGGTGGACGCCTTAGTGGTTCATA	1	ERCC5_-_103498479.23-P1P2	ERCC5	P1P2	na	na	na	na	na	na	na	na	na
GCCCGTCGAGCTGGGTTCCA	TATGAACCACTAAGGCGTccaccttgttgGCCCGTCGAGCTGGGTTCCAgtttaagagctaagctgCGTAAAGTCTGCTGGTGA	TCACCAGCAGACTTTACGCAGCTTAGCTCTTAAACTGGAACCCAGCTCGACGGGCCAACAAGGTGGACGCCTTAGTGGTTCATA	1	ERCC6_+_50747060.23-P1P2	ERCC6	P1P2	ERCC6-PGBD3_+_50747060.23-P1P2	ERCC6-PGBD3	P1P2	PGBD3_+_50747060.23-P1P2	PGBD3	P1P2	na	na	na
GGTCGAGCTGGGTTCCAAGG	TATGAACCACTAAGGCGTccaccttgttgGGTCGAGCTGGGTTCCAAGGgtttaagagctaagctgCGTAAAGTCTGCTGGTGA	TCACCAGCAGACTTTACGCAGCTTAGCTCTTAAACCCTTGGAACCCAGCTCGACCCAACAAGGTGGACGCCTTAGTGGTTCATA	1	ERCC6_+_50747057.23-P1P2	ERCC6	P1P2	ERCC6-PGBD3_+_50747057.23-P1P2	ERCC6-PGBD3	P1P2	PGBD3_+_50747057.23-P1P2	PGBD3	P1P2	na	na	na
GTGGGTTCCAAGGCGGCTGG	TATGAACCACTAAGGCGTccaccttgttgGTGGGTTCCAAGGCGGCTGGgtttaagagctaagctgCGTAAAGTCTGCTGGTGA	TCACCAGCAGACTTTACGCAGCTTAGCTCTTAAACCCAGCCGCCTTGGAACCCACCAACAAGGTGGACGCCTTAGTGGTTCATA	1	ERCC6_+_50747050.23-P1P2	ERCC6	P1P2	ERCC6-PGBD3_+_50747050.23-P1P2	ERCC6-PGBD3	P1P2	PGBD3_+_50747050.23-P1P2	PGBD3	P1P2	na	na	na
GGAGCTTGGAGCTTAGAGTT	TATGAACCACTAAGGCGTccaccttgttgGgagcttggagcttagagttgtttaagagctaagctgCGTAAAGTCTGCTGGTGA	TCACCAGCAGACTTTACGCAGCTTAGCTCTTAAACAACTCTAAGCTCCAAGCTCCCAACAAGGTGGACGCCTTAGTGGTTCATA	1	ERCC6L_-_71458843.23-P1P2	ERCC6L	P1P2	na	na	na	na	na	na	na	na	na
GGAGGCATCCCGAAGGTTTC	TATGAACCACTAAGGCGTccaccttgttgGGAGGCATCCCGAAGGTTTCgtttaagagctaagctgCGTAAAGTCTGCTGGTGA	TCACCAGCAGACTTTACGCAGCTTAGCTCTTAAACGAAACCTTCGGGATGCCTCCCAACAAGGTGGACGCCTTAGTGGTTCATA	1	ERCC6L_+_71458736.23-P1P2	ERCC6L	P1P2	na	na	na	na	na	na	na	na	na
GGTTAGCTAGACCCGCCCAG	TATGAACCACTAAGGCGTccaccttgttgGGTTAGCTAGACCCGCCCAGgtttaagagctaagctgCGTAAAGTCTGCTGGTGA	TCACCAGCAGACTTTACGCAGCTTAGCTCTTAAACCTGGGCGGGTCTAGCTAACCCAACAAGGTGGACGCCTTAGTGGTTCATA	1	ERCC6L_-_71458681.23-P1P2	ERCC6L	P1P2	na	na	na	na	na	na	na	na	na
GCCGCCCCTGAGCTCTGTCA	TATGAACCACTAAGGCGTccaccttgttgGCCGCCCCTGAGCTCTGTCAgtttaagagctaagctgCGTAAAGTCTGCTGGTGA	TCACCAGCAGACTTTACGCAGCTTAGCTCTTAAACTGACAGAGCTCAGGGGCGGCCAACAAGGTGGACGCCTTAGTGGTTCATA	1	ERCC8_+_60240871.23-P1P2	ERCC8	P1P2	na	na	na	na	na	na	na	na	na
GGCATATCGTGTCCTCACAC	TATGAACCACTAAGGCGTccaccttgttgGGCATATCGTGTCCTCACACgtttaagagctaagctgCGTAAAGTCTGCTGGTGA	TCACCAGCAGACTTTACGCAGCTTAGCTCTTAAACGTGTGAGGACACGATATGCCCAACAAGGTGGACGCCTTAGTGGTTCATA	1	ERCC8_-_60240852.23-P1P2	ERCC8	P1P2	na	na	na	na	na	na	na	na	na
GGTGAGGACACGATATGCTG	TATGAACCACTAAGGCGTccaccttgttgGGTGAGGACACGATATGCTGgtttaagagctaagctgCGTAAAGTCTGCTGGTGA	TCACCAGCAGACTTTACGCAGCTTAGCTCTTAAACCAGCATATCGTGTCCTCACCCAACAAGGTGGACGCCTTAGTGGTTCATA	1	ERCC8_+_60240826.23-P1P2	ERCC8	P1P2	na	na	na	na	na	na	na	na	na
GAGGGTCAGACTAGCGCCAG	TATGAACCACTAAGGCGTccaccttgttgGAGGGTCAGACTAGCGCCAGgtttaagagctaagctgCGTAAAGTCTGCTGGTGA	TCACCAGCAGACTTTACGCAGCTTAGCTCTTAAACCTGGCGCTAGTCTGACCCTCCAACAAGGTGGACGCCTTAGTGGTTCATA	1	ESCO1_-_19180622.23-P1P2	ESCO1	P1P2	na	na	na	na	na	na	na	na	na
GCCTCCGCCAGGCAAAAGGA	TATGAACCACTAAGGCGTccaccttgttgGCCTCCGCCAGGCAAAAGGAgtttaagagctaagctgCGTAAAGTCTGCTGGTGA	TCACCAGCAGACTTTACGCAGCTTAGCTCTTAAACTCCTTTTGCCTGGCGGAGGCCAACAAGGTGGACGCCTTAGTGGTTCATA	1	ESCO1_+_19180582.23-P1P2	ESCO1	P1P2	na	na	na	na	na	na	na	na	na
GGGTACGCGAGCGTCCCTGA	TATGAACCACTAAGGCGTccaccttgttgGGGTACGCGAGCGTCCCTGAgtttaagagctaagctgCGTAAAGTCTGCTGGTGA	TCACCAGCAGACTTTACGCAGCTTAGCTCTTAAACTCAGGGACGCTCGCGTACCCCAACAAGGTGGACGCCTTAGTGGTTCATA	1	ESCO1_+_19180562.23-P1P2	ESCO1	P1P2	na	na	na	na	na	na	na	na	na
GGACTGCCCCGGGCCGCTGA	TATGAACCACTAAGGCGTccaccttgttgGGACTGCCCCGGGCCGCTGAgtttaagagctaagctgCGTAAAGTCTGCTGGTGA	TCACCAGCAGACTTTACGCAGCTTAGCTCTTAAACTCAGCGGCCCGGGGCAGTCCCAACAAGGTGGACGCCTTAGTGGTTCATA	2	ESPL1_-_53662296.23-P1P2	ESPL1	P1P2	na	na	na	na	na	na	na	na	na
GGTCCTGTACCTAGGAAAGA	TATGAACCACTAAGGCGTccaccttgttgGGTCCTGTACCTAGGAAAGAgtttaagagctaagctgCGTAAAGTCTGCTGGTGA	TCACCAGCAGACTTTACGCAGCTTAGCTCTTAAACTCTTTCCTAGGTACAGGACCCAACAAGGTGGACGCCTTAGTGGTTCATA	2	ESPL1_-_53662146.23-P1P2	ESPL1	P1P2	na	na	na	na	na	na	na	na	na
GTCCTGGAGGGAGTGTCGGG	TATGAACCACTAAGGCGTccaccttgttgGTCCTGGAGGGAGTGTCGGGgtttaagagctaagctgCGTAAAGTCTGCTGGTGA	TCACCAGCAGACTTTACGCAGCTTAGCTCTTAAACCCCGACACTCCCTCCAGGACCAACAAGGTGGACGCCTTAGTGGTTCATA	2	ESPL1_-_53662268.23-P1P2	ESPL1	P1P2	na	na	na	na	na	na	na	na	na
GCGTCCACGGGTGAGTATGG	TATGAACCACTAAGGCGTccaccttgttgGCGTCCACGGGTGAGTATGGgtttaagagctaagctgCGTAAAGTCTGCTGGTGA	TCACCAGCAGACTTTACGCAGCTTAGCTCTTAAACCCATACTCACCCGTGGACGCCAACAAGGTGGACGCCTTAGTGGTTCATA	1	EWSR1_-_29664350.23-P1P2	EWSR1	P1P2	na	na	na	na	na	na	na	na	na
GGTTCCACCATACTCACCCG	TATGAACCACTAAGGCGTccaccttgttgGGTTCCACCATACTCACCCGgtttaagagctaagctgCGTAAAGTCTGCTGGTGA	TCACCAGCAGACTTTACGCAGCTTAGCTCTTAAACCGGGTGAGTATGGTGGAACCCAACAAGGTGGACGCCTTAGTGGTTCATA	1	EWSR1_+_29664332.23-P1P2	EWSR1	P1P2	na	na	na	na	na	na	na	na	na
GTGGCGTCCACGGGTGAGTA	TATGAACCACTAAGGCGTccaccttgttgGTGGCGTCCACGGGTGAGTAgtttaagagctaagctgCGTAAAGTCTGCTGGTGA	TCACCAGCAGACTTTACGCAGCTTAGCTCTTAAACTACTCACCCGTGGACGCCACCAACAAGGTGGACGCCTTAGTGGTTCATA	1	EWSR1_-_29664347.23-P1P2	EWSR1	P1P2	na	na	na	na	na	na	na	na	na
GGGAACCCGCGCAAATTGAA	TATGAACCACTAAGGCGTccaccttgttgGGGAACCCGCGCAAATTGAAgtttaagagctaagctgCGTAAAGTCTGCTGGTGA	TCACCAGCAGACTTTACGCAGCTTAGCTCTTAAACTTCAATTTGCGCGGGTTCCCCAACAAGGTGGACGCCTTAGTGGTTCATA	1	EXO1_-_242011502.23-P1P2	EXO1	P1P2	na	na	na	na	na	na	na	na	na
GGGCCGGCAACGCAGAACAC	TATGAACCACTAAGGCGTccaccttgttgGGGCCGGCAACGCAGAACACgtttaagagctaagctgCGTAAAGTCTGCTGGTGA	TCACCAGCAGACTTTACGCAGCTTAGCTCTTAAACGTGTTCTGCGTTGCCGGCCCCAACAAGGTGGACGCCTTAGTGGTTCATA	1	EXO1_+_242011534.23-P1P2	EXO1	P1P2	na	na	na	na	na	na	na	na	na
GTGGCCAGAGCACCCACGGC	TATGAACCACTAAGGCGTccaccttgttgGTGGCCAGAGCACCCACGGCgtttaagagctaagctgCGTAAAGTCTGCTGGTGA	TCACCAGCAGACTTTACGCAGCTTAGCTCTTAAACGCCGTGGGTGCTCTGGCCACCAACAAGGTGGACGCCTTAGTGGTTCATA	1	EXO1_+_242011550.23-P1P2	EXO1	P1P2	na	na	na	na	na	na	na	na	na
GACCCGCGGCTCGGGATGGA	TATGAACCACTAAGGCGTccaccttgttgGACCCGCGGCTCGGGATGGAgtttaagagctaagctgCGTAAAGTCTGCTGGTGA	TCACCAGCAGACTTTACGCAGCTTAGCTCTTAAACTCCATCCCGAGCCGCGGGTCCAACAAGGTGGACGCCTTAGTGGTTCATA	1	EZH1_+_40897027.23-P1P2	EZH1	P1P2	na	na	na	na	na	na	na	na	na
GCGGGACCCGCGGCTCGGGA	TATGAACCACTAAGGCGTccaccttgttgGCGGGACCCGCGGCTCGGGAgtttaagagctaagctgCGTAAAGTCTGCTGGTGA	TCACCAGCAGACTTTACGCAGCTTAGCTCTTAAACTCCCGAGCCGCGGGTCCCGCCAACAAGGTGGACGCCTTAGTGGTTCATA	1	EZH1_+_40897031.23-P1P2	EZH1	P1P2	na	na	na	na	na	na	na	na	na
GGTCCTAGCAGCGGGACCCG	TATGAACCACTAAGGCGTccaccttgttgGGTCCTAGCAGCGGGACCCGgtttaagagctaagctgCGTAAAGTCTGCTGGTGA	TCACCAGCAGACTTTACGCAGCTTAGCTCTTAAACCGGGTCCCGCTGCTAGGACCCAACAAGGTGGACGCCTTAGTGGTTCATA	1	EZH1_+_40897041.23-P1P2	EZH1	P1P2	na	na	na	na	na	na	na	na	na
GCCGGACCGAGCGCCAAACG	TATGAACCACTAAGGCGTccaccttgttgGCCGGACCGAGCGCCAAACGgtttaagagctaagctgCGTAAAGTCTGCTGGTGA	TCACCAGCAGACTTTACGCAGCTTAGCTCTTAAACCGTTTGGCGCTCGGTCCGGCCAACAAGGTGGACGCCTTAGTGGTTCATA	1	EZH2_-_148581386.23-P1P2	EZH2	P1P2	na	na	na	na	na	na	na	na	na
GGCCCCGCTCGGCGATACCC	TATGAACCACTAAGGCGTccaccttgttgGGCCCCGCTCGGCGATACCCgtttaagagctaagctgCGTAAAGTCTGCTGGTGA	TCACCAGCAGACTTTACGCAGCTTAGCTCTTAAACGGGTATCGCCGAGCGGGGCCCAACAAGGTGGACGCCTTAGTGGTTCATA	1	EZH2_-_148581155.23-P1P2	EZH2	P1P2	na	na	na	na	na	na	na	na	na
GGTCGCGTCCGACACCCGGT	TATGAACCACTAAGGCGTccaccttgttgGGTCGCGTCCGACACCCGGTgtttaagagctaagctgCGTAAAGTCTGCTGGTGA	TCACCAGCAGACTTTACGCAGCTTAGCTCTTAAACACCGGGTGTCGGACGCGACCCAACAAGGTGGACGCCTTAGTGGTTCATA	1	EZH2_+_148581344.23-P1P2	EZH2	P1P2	na	na	na	na	na	na	na	na	na
GATGGAGGGGGAGAGTACGT	TATGAACCACTAAGGCGTccaccttgttgGATGGAGGGGGAGAGTACGTgtttaagagctaagctgCGTAAAGTCTGCTGGTGA	TCACCAGCAGACTTTACGCAGCTTAGCTCTTAAACACGTACTCTCCCCCTCCATCCAACAAGGTGGACGCCTTAGTGGTTCATA	1	FAM175A_+_84406203.23-P1P2	FAM175A	P1P2	na	na	na	na	na	na	na	na	na
GCCTCTTGTGTAGCCTGAGG	TATGAACCACTAAGGCGTccaccttgttgGCCTCTTGTGTAGCCTGAGGgtttaagagctaagctgCGTAAAGTCTGCTGGTGA	TCACCAGCAGACTTTACGCAGCTTAGCTCTTAAACCCTCAGGCTACACAAGAGGCCAACAAGGTGGACGCCTTAGTGGTTCATA	1	FAM175A_+_84406232.23-P1P2	FAM175A	P1P2	na	na	na	na	na	na	na	na	na
GGAGGCGGCGGTAGCATGGA	TATGAACCACTAAGGCGTccaccttgttgGGAGGCGGCGGTAGCATGGAgtttaagagctaagctgCGTAAAGTCTGCTGGTGA	TCACCAGCAGACTTTACGCAGCTTAGCTCTTAAACTCCATGCTACCGCCGCCTCCCAACAAGGTGGACGCCTTAGTGGTTCATA	1	FAM175A_+_84406217.23-P1P2	FAM175A	P1P2	na	na	na	na	na	na	na	na	na
GACAGGGCACCGAGGGAAGG	TATGAACCACTAAGGCGTccaccttgttgGACAGGGCACCGAGGGAAGGgtttaagagctaagctgCGTAAAGTCTGCTGGTGA	TCACCAGCAGACTTTACGCAGCTTAGCTCTTAAACCCTTCCCTCGGTGCCCTGTCCAACAAGGTGGACGCCTTAGTGGTTCATA	1	FAN1_-_31196149.23-P1P2	FAN1	P1P2	na	na	na	na	na	na	na	na	na
GCGAGGGAAGGAGGACGCGA	TATGAACCACTAAGGCGTccaccttgttgGCGAGGGAAGGAGGACGCGAgtttaagagctaagctgCGTAAAGTCTGCTGGTGA	TCACCAGCAGACTTTACGCAGCTTAGCTCTTAAACTCGCGTCCTCCTTCCCTCGCCAACAAGGTGGACGCCTTAGTGGTTCATA	1	FAN1_-_31196158.23-P1P2	FAN1	P1P2	na	na	na	na	na	na	na	na	na
GGTGACAGGGCACCGAGGGA	TATGAACCACTAAGGCGTccaccttgttgGGTGACAGGGCACCGAGGGAgtttaagagctaagctgCGTAAAGTCTGCTGGTGA	TCACCAGCAGACTTTACGCAGCTTAGCTCTTAAACTCCCTCGGTGCCCTGTCACCCAACAAGGTGGACGCCTTAGTGGTTCATA	1	FAN1_-_31196146.23-P1P2	FAN1	P1P2	na	na	na	na	na	na	na	na	na
GAAGGCCATGTCCGACTCGT	TATGAACCACTAAGGCGTccaccttgttgGAAGGCCATGTCCGACTCGTgtttaagagctaagctgCGTAAAGTCTGCTGGTGA	TCACCAGCAGACTTTACGCAGCTTAGCTCTTAAACACGAGTCGGACATGGCCTTCCAACAAGGTGGACGCCTTAGTGGTTCATA	1	FANCA_+_89883007.23-P1P2	FANCA	P1P2	na	na	na	na	na	na	na	na	na
GGAGTTCGGGACCCACGAGT	TATGAACCACTAAGGCGTccaccttgttgGGAGTTCGGGACCCACGAGTgtttaagagctaagctgCGTAAAGTCTGCTGGTGA	TCACCAGCAGACTTTACGCAGCTTAGCTCTTAAACACTCGTGGGTCCCGAACTCCCAACAAGGTGGACGCCTTAGTGGTTCATA	1	FANCA_-_89883018.23-P1P2	FANCA	P1P2	na	na	na	na	na	na	na	na	na
GGGGACCCACGAGTCGGACA	TATGAACCACTAAGGCGTccaccttgttgGGGGACCCACGAGTCGGACAgtttaagagctaagctgCGTAAAGTCTGCTGGTGA	TCACCAGCAGACTTTACGCAGCTTAGCTCTTAAACTGTCCGACTCGTGGGTCCCCCAACAAGGTGGACGCCTTAGTGGTTCATA	1	FANCA_-_89883024.23-P1P2	FANCA	P1P2	na	na	na	na	na	na	na	na	na
GCAACGCAGCGGCAACATAC	TATGAACCACTAAGGCGTccaccttgttgGCAACGCAGCGGCAACATACgtttaagagctaagctgCGTAAAGTCTGCTGGTGA	TCACCAGCAGACTTTACGCAGCTTAGCTCTTAAACGTATGTTGCCGCTGCGTTGCCAACAAGGTGGACGCCTTAGTGGTTCATA	1	FANCB_-_14891130.23-P1P2	FANCB	P1P2	na	na	na	na	na	na	na	na	na
GCGGAGGCCCCACGTCGATA	TATGAACCACTAAGGCGTccaccttgttgGCGGAGGCCCCACGTCGATAgtttaagagctaagctgCGTAAAGTCTGCTGGTGA	TCACCAGCAGACTTTACGCAGCTTAGCTCTTAAACTATCGACGTGGGGCCTCCGCCAACAAGGTGGACGCCTTAGTGGTTCATA	1	FANCB_-_14891149.23-P1P2	FANCB	P1P2	na	na	na	na	na	na	na	na	na
GGCGTCGAACGCAGAGGAGG	TATGAACCACTAAGGCGTccaccttgttgGGCGTCGAACGCAGAGGAGGgtttaagagctaagctgCGTAAAGTCTGCTGGTGA	TCACCAGCAGACTTTACGCAGCTTAGCTCTTAAACCCTCCTCTGCGTTCGACGCCCAACAAGGTGGACGCCTTAGTGGTTCATA	1	FANCB_-_14891231.23-P1P2	FANCB	P1P2	na	na	na	na	na	na	na	na	na
GGAGGGCGACCGGCTCAAAG	TATGAACCACTAAGGCGTccaccttgttgGGAGGGCGACCGGCTCAAAGgtttaagagctaagctgCGTAAAGTCTGCTGGTGA	TCACCAGCAGACTTTACGCAGCTTAGCTCTTAAACCTTTGAGCCGGTCGCCCTCCCAACAAGGTGGACGCCTTAGTGGTTCATA	1	FANCC_-_98079365.23-P1P2	FANCC	P1P2	na	na	na	na	na	na	na	na	na
GGGTCTGGCCGACACGTCAG	TATGAACCACTAAGGCGTccaccttgttgGGGTCTGGCCGACACGTCAGgtttaagagctaagctgCGTAAAGTCTGCTGGTGA	TCACCAGCAGACTTTACGCAGCTTAGCTCTTAAACCTGACGTGTCGGCCAGACCCCAACAAGGTGGACGCCTTAGTGGTTCATA	1	FANCC_+_98079737.23-P1P2	FANCC	P1P2	na	na	na	na	na	na	na	na	na
GTCCCGCGGTCGCCCGGCAG	TATGAACCACTAAGGCGTccaccttgttgGTCCCGCGGTCGCCCGGCAGgtttaagagctaagctgCGTAAAGTCTGCTGGTGA	TCACCAGCAGACTTTACGCAGCTTAGCTCTTAAACCTGCCGGGCGACCGCGGGACCAACAAGGTGGACGCCTTAGTGGTTCATA	1	FANCC_-_98079954.23-P1P2	FANCC	P1P2	na	na	na	na	na	na	na	na	na
GCGGGAAAGTCGAAAACTAC	TATGAACCACTAAGGCGTccaccttgttgGCGGGAAAGTCGAAAACTACgtttaagagctaagctgCGTAAAGTCTGCTGGTGA	TCACCAGCAGACTTTACGCAGCTTAGCTCTTAAACGTAGTTTTCGACTTTCCCGCCAACAAGGTGGACGCCTTAGTGGTTCATA	1	FANCD2_-_10068140.23-P1P2	FANCD2	P1P2	na	na	na	na	na	na	na	na	na
GCGGTGAGTAAGTGGAGCAA	TATGAACCACTAAGGCGTccaccttgttgGCGGTGAGTAAGTGGAGCAAgtttaagagctaagctgCGTAAAGTCTGCTGGTGA	TCACCAGCAGACTTTACGCAGCTTAGCTCTTAAACTTGCTCCACTTACTCACCGCCAACAAGGTGGACGCCTTAGTGGTTCATA	1	FANCD2_-_10068176.23-P1P2	FANCD2	P1P2	na	na	na	na	na	na	na	na	na
GGAAAGTCGAAAACTACGGG	TATGAACCACTAAGGCGTccaccttgttgGGAAAGTCGAAAACTACGGGgtttaagagctaagctgCGTAAAGTCTGCTGGTGA	TCACCAGCAGACTTTACGCAGCTTAGCTCTTAAACCCCGTAGTTTTCGACTTTCCCAACAAGGTGGACGCCTTAGTGGTTCATA	1	FANCD2_-_10068143.23-P1P2	FANCD2	P1P2	na	na	na	na	na	na	na	na	na
GGAACGGCTGCGGCTTCGGG	TATGAACCACTAAGGCGTccaccttgttgGGAACGGCTGCGGCTTCGGGgtttaagagctaagctgCGTAAAGTCTGCTGGTGA	TCACCAGCAGACTTTACGCAGCTTAGCTCTTAAACCCCGAAGCCGCAGCCGTTCCCAACAAGGTGGACGCCTTAGTGGTTCATA	1	FANCE_-_35420157.23-P1P2	FANCE	P1P2	na	na	na	na	na	na	na	na	na
GGACAGCGCGGGAACGGCTG	TATGAACCACTAAGGCGTccaccttgttgGGACAGCGCGGGAACGGCTGgtttaagagctaagctgCGTAAAGTCTGCTGGTGA	TCACCAGCAGACTTTACGCAGCTTAGCTCTTAAACCAGCCGTTCCCGCGCTGTCCCAACAAGGTGGACGCCTTAGTGGTTCATA	1	FANCE_-_35420147.23-P1P2	FANCE	P1P2	na	na	na	na	na	na	na	na	na
GTTGGGAGACCGGAGAAACC	TATGAACCACTAAGGCGTccaccttgttgGTTGGGAGACCGGAGAAACCgtttaagagctaagctgCGTAAAGTCTGCTGGTGA	TCACCAGCAGACTTTACGCAGCTTAGCTCTTAAACGGTTTCTCCGGTCTCCCAACCAACAAGGTGGACGCCTTAGTGGTTCATA	1	FANCE_+_35420158.23-P1P2	FANCE	P1P2	na	na	na	na	na	na	na	na	na
GCTGCAGAAGGGATTCCATG	TATGAACCACTAAGGCGTccaccttgttgGCTGCAGAAGGGATTCCATGgtttaagagctaagctgCGTAAAGTCTGCTGGTGA	TCACCAGCAGACTTTACGCAGCTTAGCTCTTAAACCATGGAATCCCTTCTGCAGCCAACAAGGTGGACGCCTTAGTGGTTCATA	1	FANCF_-_22647359.23-P1P2	FANCF	P1P2	na	na	na	na	na	na	na	na	na
GGCGGCTGCACAACCAGTGG	TATGAACCACTAAGGCGTccaccttgttgGGCGGCTGCACAACCAGTGGgtttaagagctaagctgCGTAAAGTCTGCTGGTGA	TCACCAGCAGACTTTACGCAGCTTAGCTCTTAAACCCACTGGTTGTGCAGCCGCCCAACAAGGTGGACGCCTTAGTGGTTCATA	1	FANCF_+_22647155.23-P1P2	FANCF	P1P2	na	na	na	na	na	na	na	na	na
GGGGTCCCAGGTGCTGACGT	TATGAACCACTAAGGCGTccaccttgttgGGGGTCCCAGGTGCTGACGTgtttaagagctaagctgCGTAAAGTCTGCTGGTGA	TCACCAGCAGACTTTACGCAGCTTAGCTCTTAAACACGTCAGCACCTGGGACCCCCAACAAGGTGGACGCCTTAGTGGTTCATA	1	FANCF_-_22647294.23-P1P2	FANCF	P1P2	na	na	na	na	na	na	na	na	na
GCGCAGACCCGGCCAACCAG	TATGAACCACTAAGGCGTccaccttgttgGCGCAGACCCGGCCAACCAGgtttaagagctaagctgCGTAAAGTCTGCTGGTGA	TCACCAGCAGACTTTACGCAGCTTAGCTCTTAAACCTGGTTGGCCGGGTCTGCGCCAACAAGGTGGACGCCTTAGTGGTTCATA	1	FANCG_+_35079731.23-P1P2	FANCG	P1P2	na	na	na	na	na	na	na	na	na
GGCCCGCTCGGCTCTCGCGG	TATGAACCACTAAGGCGTccaccttgttgGGCCCGCTCGGCTCTCGCGGgtttaagagctaagctgCGTAAAGTCTGCTGGTGA	TCACCAGCAGACTTTACGCAGCTTAGCTCTTAAACCCGCGAGAGCCGAGCGGGCCCAACAAGGTGGACGCCTTAGTGGTTCATA	1	FANCG_-_35079920.23-P1P2	FANCG	P1P2	na	na	na	na	na	na	na	na	na
GTCTCAACCTCGCCTCTGGT	TATGAACCACTAAGGCGTccaccttgttgGTCTCAACCTCGCCTCTGGTgtttaagagctaagctgCGTAAAGTCTGCTGGTGA	TCACCAGCAGACTTTACGCAGCTTAGCTCTTAAACACCAGAGGCGAGGTTGAGACCAACAAGGTGGACGCCTTAGTGGTTCATA	1	FANCG_-_35079741.23-P1P2	FANCG	P1P2	na	na	na	na	na	na	na	na	na
GAGCCGCTCTGCAGTCACCT	TATGAACCACTAAGGCGTccaccttgttgGAGCCGCTCTGCAGTCACCTgtttaagagctaagctgCGTAAAGTCTGCTGGTGA	TCACCAGCAGACTTTACGCAGCTTAGCTCTTAAACAGGTGACTGCAGAGCGGCTCCAACAAGGTGGACGCCTTAGTGGTTCATA	1	FANCI_+_89787270.23-P1P2	FANCI	P1P2	na	na	na	na	na	na	na	na	na
GGAACCGCGAAAGCTGAGGC	TATGAACCACTAAGGCGTccaccttgttgGGAACCGCGAAAGCTGAGGCgtttaagagctaagctgCGTAAAGTCTGCTGGTGA	TCACCAGCAGACTTTACGCAGCTTAGCTCTTAAACGCCTCAGCTTTCGCGGTTCCCAACAAGGTGGACGCCTTAGTGGTTCATA	1	FANCI_+_89787428.23-P1P2	FANCI	P1P2	na	na	na	na	na	na	na	na	na
GGTGGCGGCGTTGGGTTGAG	TATGAACCACTAAGGCGTccaccttgttgGGTGGCGGCGTTGGGTTGAGgtttaagagctaagctgCGTAAAGTCTGCTGGTGA	TCACCAGCAGACTTTACGCAGCTTAGCTCTTAAACCTCAACCCAACGCCGCCACCCAACAAGGTGGACGCCTTAGTGGTTCATA	1	FANCI_-_89787239.23-P1P2	FANCI	P1P2	na	na	na	na	na	na	na	na	na
GACCGCCATGGCTCGAAGTC	TATGAACCACTAAGGCGTccaccttgttgGACCGCCATGGCTCGAAGTCgtttaagagctaagctgCGTAAAGTCTGCTGGTGA	TCACCAGCAGACTTTACGCAGCTTAGCTCTTAAACGACTTCGAGCCATGGCGGTCCAACAAGGTGGACGCCTTAGTGGTTCATA	1	FANCL_-_58468461.23-P1P2	FANCL	P1P2	na	na	na	na	na	na	na	na	na
GCTTCGAGCCATGGCGGTGA	TATGAACCACTAAGGCGTccaccttgttgGCTTCGAGCCATGGCGGTGAgtttaagagctaagctgCGTAAAGTCTGCTGGTGA	TCACCAGCAGACTTTACGCAGCTTAGCTCTTAAACTCACCGCCATGGCTCGAAGCCAACAAGGTGGACGCCTTAGTGGTTCATA	1	FANCL_+_58468435.23-P1P2	FANCL	P1P2	na	na	na	na	na	na	na	na	na
GTCCGGACTTCGAGCCATGG	TATGAACCACTAAGGCGTccaccttgttgGTCCGGACTTCGAGCCATGGgtttaagagctaagctgCGTAAAGTCTGCTGGTGA	TCACCAGCAGACTTTACGCAGCTTAGCTCTTAAACCCATGGCTCGAAGTCCGGACCAACAAGGTGGACGCCTTAGTGGTTCATA	1	FANCL_+_58468441.23-P1P2	FANCL	P1P2	na	na	na	na	na	na	na	na	na
GATGGGGATCGGAACCGTAG	TATGAACCACTAAGGCGTccaccttgttgGATGGGGATCGGAACCGTAGgtttaagagctaagctgCGTAAAGTCTGCTGGTGA	TCACCAGCAGACTTTACGCAGCTTAGCTCTTAAACCTACGGTTCCGATCCCCATCCAACAAGGTGGACGCCTTAGTGGTTCATA	1	FANCM_-_45605178.23-P1P2	FANCM	P1P2	na	na	na	na	na	na	na	na	na
GGAAGGAAACCGATGGGGAT	TATGAACCACTAAGGCGTccaccttgttgGGAAGGAAACCGATGGGGATgtttaagagctaagctgCGTAAAGTCTGCTGGTGA	TCACCAGCAGACTTTACGCAGCTTAGCTCTTAAACATCCCCATCGGTTTCCTTCCCAACAAGGTGGACGCCTTAGTGGTTCATA	1	FANCM_-_45605167.23-P1P2	FANCM	P1P2	na	na	na	na	na	na	na	na	na
GTGGTTGTCGGCCTAATGAG	TATGAACCACTAAGGCGTccaccttgttgGTGGTTGTCGGCCTAATGAGgtttaagagctaagctgCGTAAAGTCTGCTGGTGA	TCACCAGCAGACTTTACGCAGCTTAGCTCTTAAACCTCATTAGGCCGACAACCACCAACAAGGTGGACGCCTTAGTGGTTCATA	1	FANCM_-_45605241.23-P1P2	FANCM	P1P2	na	na	na	na	na	na	na	na	na
GAGCTCGCGGAGGAAGTCGG	TATGAACCACTAAGGCGTccaccttgttgGAGCTCGCGGAGGAAGTCGGgtttaagagctaagctgCGTAAAGTCTGCTGGTGA	TCACCAGCAGACTTTACGCAGCTTAGCTCTTAAACCCGACTTCCTCCGCGAGCTCCAACAAGGTGGACGCCTTAGTGGTTCATA	1	FBXO18_-_5932188.23-P1P2	FBXO18	P1P2	na	na	na	na	na	na	na	na	na
GCGGCAGCGAGCTCCTCCTC	TATGAACCACTAAGGCGTccaccttgttgGCGGCAGCGAGCTCCTCCTCgtttaagagctaagctgCGTAAAGTCTGCTGGTGA	TCACCAGCAGACTTTACGCAGCTTAGCTCTTAAACGAGGAGGAGCTCGCTGCCGCCAACAAGGTGGACGCCTTAGTGGTTCATA	1	FBXO18_+_5932212.23-P1P2	FBXO18	P1P2	na	na	na	na	na	na	na	na	na
GCTCGCTGCCGGGGGACGCT	TATGAACCACTAAGGCGTccaccttgttgGCTCGCTGCCGGGGGACGCTgtttaagagctaagctgCGTAAAGTCTGCTGGTGA	TCACCAGCAGACTTTACGCAGCTTAGCTCTTAAACAGCGTCCCCCGGCAGCGAGCCAACAAGGTGGACGCCTTAGTGGTTCATA	1	FBXO18_-_5932245.23-P1P2	FBXO18	P1P2	na	na	na	na	na	na	na	na	na
GAGAGCCCCGCACAGAGCGA	TATGAACCACTAAGGCGTccaccttgttgGAGAGCCCCGCACAGAGCGAgtttaagagctaagctgCGTAAAGTCTGCTGGTGA	TCACCAGCAGACTTTACGCAGCTTAGCTCTTAAACTCGCTCTGTGCGGGGCTCTCCAACAAGGTGGACGCCTTAGTGGTTCATA	1	FBXW7_+_153457205.23-ENST00000281708.4	FBXW7	ENST00000281708.4	na	na	na	na	na	na	na	na	na
GCGCCTCACTCCAGAGAGAG	TATGAACCACTAAGGCGTccaccttgttgGCGCCTCACTCCAGAGAGAGgtttaagagctaagctgCGTAAAGTCTGCTGGTGA	TCACCAGCAGACTTTACGCAGCTTAGCTCTTAAACCTCTCTCTGGAGTGAGGCGCCAACAAGGTGGACGCCTTAGTGGTTCATA	1	FBXW7_-_153457248.23-ENST00000281708.4	FBXW7	ENST00000281708.4	na	na	na	na	na	na	na	na	na
GGTGAGAGCGAAGGTCTCGG	TATGAACCACTAAGGCGTccaccttgttgGGTGAGAGCGAAGGTCTCGGgtttaagagctaagctgCGTAAAGTCTGCTGGTGA	TCACCAGCAGACTTTACGCAGCTTAGCTCTTAAACCCGAGACCTTCGCTCTCACCCAACAAGGTGGACGCCTTAGTGGTTCATA	1	FBXW7_-_153457096.23-ENST00000281708.4	FBXW7	ENST00000281708.4	na	na	na	na	na	na	na	na	na
GCGGCAGCTGCGGAAGGCTC	TATGAACCACTAAGGCGTccaccttgttgGCGGCAGCTGCGGAAGGCTCgtttaagagctaagctgCGTAAAGTCTGCTGGTGA	TCACCAGCAGACTTTACGCAGCTTAGCTCTTAAACGAGCCTTCCGCAGCTGCCGCCAACAAGGTGGACGCCTTAGTGGTTCATA	1	FBXW7_-_153456177.23-ENST00000603548.1	FBXW7	ENST00000603548.1	na	na	na	na	na	na	na	na	na
GGCCGCGGCGCCGAGAAAGT	TATGAACCACTAAGGCGTccaccttgttgGGCCGCGGCGCCGAGAAAGTgtttaagagctaagctgCGTAAAGTCTGCTGGTGA	TCACCAGCAGACTTTACGCAGCTTAGCTCTTAAACACTTTCTCGGCGCCGCGGCCCAACAAGGTGGACGCCTTAGTGGTTCATA	1	FBXW7_-_153456127.23-ENST00000603548.1	FBXW7	ENST00000603548.1	na	na	na	na	na	na	na	na	na
GGTCCAGGGCCACTTCTCCC	TATGAACCACTAAGGCGTccaccttgttgGGTCCAGGGCCACTTCTCCCgtttaagagctaagctgCGTAAAGTCTGCTGGTGA	TCACCAGCAGACTTTACGCAGCTTAGCTCTTAAACGGGAGAAGTGGCCCTGGACCCAACAAGGTGGACGCCTTAGTGGTTCATA	1	FBXW7_-_153456346.23-ENST00000603548.1	FBXW7	ENST00000603548.1	na	na	na	na	na	na	na	na	na
GATCTACCTGGCTTGAGGAA	TATGAACCACTAAGGCGTccaccttgttgGATCTACCTGGCTTGAGGAAgtttaagagctaagctgCGTAAAGTCTGCTGGTGA	TCACCAGCAGACTTTACGCAGCTTAGCTCTTAAACTTCCTCAAGCCAGGTAGATCCAACAAGGTGGACGCCTTAGTGGTTCATA	1	FBXW7_-_153332889.23-ENST00000603841.1	FBXW7	ENST00000603841.1	na	na	na	na	na	na	na	na	na
GGCAAAAGACGACGAACTGG	TATGAACCACTAAGGCGTccaccttgttgGGCAAAAGACGACGAACTGGgtttaagagctaagctgCGTAAAGTCTGCTGGTGA	TCACCAGCAGACTTTACGCAGCTTAGCTCTTAAACCCAGTTCGTCGTCTTTTGCCCAACAAGGTGGACGCCTTAGTGGTTCATA	1	FBXW7_+_153332905.23-ENST00000603841.1	FBXW7	ENST00000603841.1	na	na	na	na	na	na	na	na	na
GGCAGCAAAAGACGACGAAC	TATGAACCACTAAGGCGTccaccttgttgGGCAGCAAAAGACGACGAACgtttaagagctaagctgCGTAAAGTCTGCTGGTGA	TCACCAGCAGACTTTACGCAGCTTAGCTCTTAAACGTTCGTCGTCTTTTGCTGCCCAACAAGGTGGACGCCTTAGTGGTTCATA	1	FBXW7_+_153332908.23-ENST00000603841.1	FBXW7	ENST00000603841.1	na	na	na	na	na	na	na	na	na
GCGGGAGCGCGGGCTTTGGA	TATGAACCACTAAGGCGTccaccttgttgGCGGGAGCGCGGGCTTTGGAgtttaagagctaagctgCGTAAAGTCTGCTGGTGA	TCACCAGCAGACTTTACGCAGCTTAGCTCTTAAACTCCAAAGCCCGCGCTCCCGCCAACAAGGTGGACGCCTTAGTGGTTCATA	1	FEN1_-_61560380.23-P1P2	FEN1	P1P2	na	na	na	na	na	na	na	na	na
GGAGAAGGGAGAGCGAGCTT	TATGAACCACTAAGGCGTccaccttgttgGGAGAAGGGAGAGCGAGCTTgtttaagagctaagctgCGTAAAGTCTGCTGGTGA	TCACCAGCAGACTTTACGCAGCTTAGCTCTTAAACAAGCTCGCTCTCCCTTCTCCCAACAAGGTGGACGCCTTAGTGGTTCATA	1	FEN1_-_61560434.23-P1P2	FEN1	P1P2	na	na	na	na	na	na	na	na	na
GGAGCGCGGGCTTTGGAAGG	TATGAACCACTAAGGCGTccaccttgttgGGAGCGCGGGCTTTGGAAGGgtttaagagctaagctgCGTAAAGTCTGCTGGTGA	TCACCAGCAGACTTTACGCAGCTTAGCTCTTAAACCCTTCCAAAGCCCGCGCTCCCAACAAGGTGGACGCCTTAGTGGTTCATA	1	FEN1_-_61560383.23-P1P2	FEN1	P1P2	na	na	na	na	na	na	na	na	na
GAGGAAGAGTGGCTCTATGG	TATGAACCACTAAGGCGTccaccttgttgGAGGAAGAGTGGCTCTATGGgtttaagagctaagctgCGTAAAGTCTGCTGGTGA	TCACCAGCAGACTTTACGCAGCTTAGCTCTTAAACCCATAGAGCCACTCTTCCTCCAACAAGGTGGACGCCTTAGTGGTTCATA	2	FIP1L1_-_54244090.23-P1P2	FIP1L1	P1P2	na	na	na	na	na	na	na	na	na
GCGAGACTCCAATCCCAGGA	TATGAACCACTAAGGCGTccaccttgttgGCGAGACTCCAATCCCAGGAgtttaagagctaagctgCGTAAAGTCTGCTGGTGA	TCACCAGCAGACTTTACGCAGCTTAGCTCTTAAACTCCTGGGATTGGAGTCTCGCCAACAAGGTGGACGCCTTAGTGGTTCATA	2	FIP1L1_+_54243863.23-P1P2	FIP1L1	P1P2	na	na	na	na	na	na	na	na	na
GGTCCTGTCCGGCCTGACTT	TATGAACCACTAAGGCGTccaccttgttgGGTCCTGTCCGGCCTGACTTgtttaagagctaagctgCGTAAAGTCTGCTGGTGA	TCACCAGCAGACTTTACGCAGCTTAGCTCTTAAACAAGTCAGGCCGGACAGGACCCAACAAGGTGGACGCCTTAGTGGTTCATA	2	FIP1L1_-_54244223.23-P1P2	FIP1L1	P1P2	na	na	na	na	na	na	na	na	na
GAAGCAAAGACTAGCTCCCC	TATGAACCACTAAGGCGTccaccttgttgGAAGCAAAGACTAGCTCCCCgtttaagagctaagctgCGTAAAGTCTGCTGGTGA	TCACCAGCAGACTTTACGCAGCTTAGCTCTTAAACGGGGAGCTAGTCTTTGCTTCCAACAAGGTGGACGCCTTAGTGGTTCATA	1	GEN1_+_17935450.23-P1P2	GEN1	P1P2	na	na	na	na	na	na	na	na	na
GATCAGTGGGAGGACCCGGG	TATGAACCACTAAGGCGTccaccttgttgGATCAGTGGGAGGACCCGGGgtttaagagctaagctgCGTAAAGTCTGCTGGTGA	TCACCAGCAGACTTTACGCAGCTTAGCTCTTAAACCCCGGGTCCTCCCACTGATCCAACAAGGTGGACGCCTTAGTGGTTCATA	1	GEN1_+_17935642.23-P1P2	GEN1	P1P2	na	na	na	na	na	na	na	na	na
GGGGCTCAACCGCCAGGCCC	TATGAACCACTAAGGCGTccaccttgttgGGGGCTCAACCGCCAGGCCCgtttaagagctaagctgCGTAAAGTCTGCTGGTGA	TCACCAGCAGACTTTACGCAGCTTAGCTCTTAAACGGGCCTGGCGGTTGAGCCCCCAACAAGGTGGACGCCTTAGTGGTTCATA	1	GEN1_+_17935431.23-P1P2	GEN1	P1P2	na	na	na	na	na	na	na	na	na
GAAGAGGATTTGGAGGGTAC	TATGAACCACTAAGGCGTccaccttgttgGAAGAGGATTTGGAGGGTACgtttaagagctaagctgCGTAAAGTCTGCTGGTGA	TCACCAGCAGACTTTACGCAGCTTAGCTCTTAAACGTACCCTCCAAATCCTCTTCCAACAAGGTGGACGCCTTAGTGGTTCATA	1	GPN1_-_27852137.23-P1P2	GPN1	P1P2	na	na	na	na	na	na	na	na	na
GGCCCCCGAAAGCCATGCGC	TATGAACCACTAAGGCGTccaccttgttgGGCCCCCGAAAGCCATGCGCgtttaagagctaagctgCGTAAAGTCTGCTGGTGA	TCACCAGCAGACTTTACGCAGCTTAGCTCTTAAACGCGCATGGCTTTCGGGGGCCCAACAAGGTGGACGCCTTAGTGGTTCATA	1	GPN1_+_27852134.23-P1P2	GPN1	P1P2	na	na	na	na	na	na	na	na	na
GGCGGAAGGCCAGGAAGAAA	TATGAACCACTAAGGCGTccaccttgttgGGCGGAAGGCCAGGAAGAAAgtttaagagctaagctgCGTAAAGTCTGCTGGTGA	TCACCAGCAGACTTTACGCAGCTTAGCTCTTAAACTTTCTTCCTGGCCTTCCGCCCAACAAGGTGGACGCCTTAGTGGTTCATA	1	GPN1_-_27852111.23-P1P2	GPN1	P1P2	na	na	na	na	na	na	na	na	na
GACCGAAGAATGCAGGCGGG	TATGAACCACTAAGGCGTccaccttgttgGACCGAAGAATgcaggcggggtttaagagctaagctgCGTAAAGTCTGCTGGTGA	TCACCAGCAGACTTTACGCAGCTTAGCTCTTAAACCCCGCCTGCATTCTTCGGTCCAACAAGGTGGACGCCTTAGTGGTTCATA	1	GTF2H1_-_18344318.23-P1P2	GTF2H1	P1P2	na	na	na	na	na	na	na	na	na
GCCCCTAGTAACAGAGGCGG	TATGAACCACTAAGGCGTccaccttgttgGCCCCTAGTAACAGAGGCGGgtttaagagctaagctgCGTAAAGTCTGCTGGTGA	TCACCAGCAGACTTTACGCAGCTTAGCTCTTAAACCCGCCTCTGTTACTAGGGGCCAACAAGGTGGACGCCTTAGTGGTTCATA	1	GTF2H1_-_18344166.23-P1P2	GTF2H1	P1P2	na	na	na	na	na	na	na	na	na
GCGAGACCCCCTAGTAACAG	TATGAACCACTAAGGCGTccaccttgttgGCGAGACCCCCTAGTAACAGgtttaagagctaagctgCGTAAAGTCTGCTGGTGA	TCACCAGCAGACTTTACGCAGCTTAGCTCTTAAACCTGTTACTAGGGGGTCTCGCCAACAAGGTGGACGCCTTAGTGGTTCATA	1	GTF2H1_-_18344160.23-P1P2	GTF2H1	P1P2	na	na	na	na	na	na	na	na	na
GAGAGGTGGGGCAGGCCGTC	TATGAACCACTAAGGCGTccaccttgttgGAGAGGTGGGGCAGGCCGTCgtttaagagctaagctgCGTAAAGTCTGCTGGTGA	TCACCAGCAGACTTTACGCAGCTTAGCTCTTAAACGACGGCCTGCCCCACCTCTCCAACAAGGTGGACGCCTTAGTGGTTCATA	1	GTF2H2_+_70363428.23-ENST00000274400.5,ENST00000330280.7	GTF2H2	ENST00000274400.5,ENST00000330280.7	na	na	na	na	na	na	na	na	na
GGGCCGTCTGGCTAGCTAGG	TATGAACCACTAAGGCGTccaccttgttgGGGCCGTCTGGCTAGCTAGGgtttaagagctaagctgCGTAAAGTCTGCTGGTGA	TCACCAGCAGACTTTACGCAGCTTAGCTCTTAAACCCTAGCTAGCCAGACGGCCCCAACAAGGTGGACGCCTTAGTGGTTCATA	1	GTF2H2_+_70363416.23-ENST00000274400.5,ENST00000330280.7	GTF2H2	ENST00000274400.5,ENST00000330280.7	na	na	na	na	na	na	na	na	na
GTCTGTGAGGCGCAGAGGTG	TATGAACCACTAAGGCGTccaccttgttgGTCTGTGAGGCGCAGAGGTGgtttaagagctaagctgCGTAAAGTCTGCTGGTGA	TCACCAGCAGACTTTACGCAGCTTAGCTCTTAAACCACCTCTGCGCCTCACAGACCAACAAGGTGGACGCCTTAGTGGTTCATA	1	GTF2H2_+_70363440.23-ENST00000274400.5,ENST00000330280.7	GTF2H2	ENST00000274400.5,ENST00000330280.7	GTF2H2D_-_68856109.23-P1P2	GTF2H2D	P1P2	GTF2H2C_-_68856109.23-P1P2	GTF2H2C	P1P2	na	na	na
GAGACGGTGAGGACCCTGCA	TATGAACCACTAAGGCGTccaccttgttgGAGACGGTGAGGACCCTGCAgtttaagagctaagctgCGTAAAGTCTGCTGGTGA	TCACCAGCAGACTTTACGCAGCTTAGCTCTTAAACTGCAGGGTCCTCACCGTCTCCAACAAGGTGGACGCCTTAGTGGTTCATA	1	GTF2H3_-_124118435.23-P1P2	GTF2H3	P1P2	na	na	na	na	na	na	na	na	na
GGACCGAGACAGCCGAGCCC	TATGAACCACTAAGGCGTccaccttgttgGGACCGAGACAGCCGAGCCCgtttaagagctaagctgCGTAAAGTCTGCTGGTGA	TCACCAGCAGACTTTACGCAGCTTAGCTCTTAAACGGGCTCGGCTGTCTCGGTCCCAACAAGGTGGACGCCTTAGTGGTTCATA	1	GTF2H3_+_124118449.23-P1P2	GTF2H3	P1P2	na	na	na	na	na	na	na	na	na
GGTCGAAGTCCCGCCCTGCA	TATGAACCACTAAGGCGTccaccttgttgGGTCGAAGTCCCGCCCTGCAgtttaagagctaagctgCGTAAAGTCTGCTGGTGA	TCACCAGCAGACTTTACGCAGCTTAGCTCTTAAACTGCAGGGCGGGACTTCGACCCAACAAGGTGGACGCCTTAGTGGTTCATA	1	GTF2H3_+_124118426.23-P1P2	GTF2H3	P1P2	na	na	na	na	na	na	na	na	na
GAGACTCGGGGTGCGCGAGG	TATGAACCACTAAGGCGTccaccttgttgGAGACTCGGGGTGCGCGAGGgtttaagagctaagctgCGTAAAGTCTGCTGGTGA	TCACCAGCAGACTTTACGCAGCTTAGCTCTTAAACCCTCGCGCACCCCGAGTCTCCAACAAGGTGGACGCCTTAGTGGTTCATA	1	GTF2H4_-_30876167.23-P1P2	GTF2H4	P1P2	na	na	na	na	na	na	na	na	na
GGAGGATCGACAGAGTGGTG	TATGAACCACTAAGGCGTccaccttgttgGGAGGATCGACAGAGTGGTGgtttaagagctaagctgCGTAAAGTCTGCTGGTGA	TCACCAGCAGACTTTACGCAGCTTAGCTCTTAAACCACCACTCTGTCGATCCTCCCAACAAGGTGGACGCCTTAGTGGTTCATA	1	GTF2H4_-_30876185.23-P1P2	GTF2H4	P1P2	na	na	na	na	na	na	na	na	na
GGCGAGGAGGATCGACAGAG	TATGAACCACTAAGGCGTccaccttgttgGGCGAGGAGGATCGACAGAGgtttaagagctaagctgCGTAAAGTCTGCTGGTGA	TCACCAGCAGACTTTACGCAGCTTAGCTCTTAAACCTCTGTCGATCCTCCTCGCCCAACAAGGTGGACGCCTTAGTGGTTCATA	1	GTF2H4_-_30876180.23-P1P2	GTF2H4	P1P2	na	na	na	na	na	na	na	na	na
GATCTGTGGGCCGAGGTGTG	TATGAACCACTAAGGCGTccaccttgttgGATCTGTGGGCCGAGGTGTGgtttaagagctaagctgCGTAAAGTCTGCTGGTGA	TCACCAGCAGACTTTACGCAGCTTAGCTCTTAAACCACACCTCGGCCCACAGATCCAACAAGGTGGACGCCTTAGTGGTTCATA	1	GTF2H5_-_158589434.23-P1P2	GTF2H5	P1P2	na	na	na	na	na	na	na	na	na
GGGACGCTCGCCACACACCT	TATGAACCACTAAGGCGTccaccttgttgGGGACGCTCGCCACACACCTgtttaagagctaagctgCGTAAAGTCTGCTGGTGA	TCACCAGCAGACTTTACGCAGCTTAGCTCTTAAACAGGTGTGTGGCGAGCGTCCCCAACAAGGTGGACGCCTTAGTGGTTCATA	1	GTF2H5_+_158589422.23-P1P2	GTF2H5	P1P2	na	na	na	na	na	na	na	na	na
GTGTGTGGCGAGCGTCCGAG	TATGAACCACTAAGGCGTccaccttgttgGTGTGTGGCGAGCGTCCGAGgtttaagagctaagctgCGTAAAGTCTGCTGGTGA	TCACCAGCAGACTTTACGCAGCTTAGCTCTTAAACCTCGGACGCTCGCCACACACCAACAAGGTGGACGCCTTAGTGGTTCATA	1	GTF2H5_-_158589449.23-P1P2	GTF2H5	P1P2	na	na	na	na	na	na	na	na	na
GCCGCCGAGTCACCATGAGG	TATGAACCACTAAGGCGTccaccttgttgGCCGCCGAGTCACCATGAGGgtttaagagctaagctgCGTAAAGTCTGCTGGTGA	TCACCAGCAGACTTTACGCAGCTTAGCTCTTAAACCCTCATGGTGACTCGGCGGCCAACAAGGTGGACGCCTTAGTGGTTCATA	1	GTF3C4_+_135546125.23-P1P2	GTF3C4	P1P2	na	na	na	na	na	na	na	na	na
GGGGAGAAAACCGCCGCGGA	TATGAACCACTAAGGCGTccaccttgttgGGGGAGAAAACCGCCGCGGAgtttaagagctaagctgCGTAAAGTCTGCTGGTGA	TCACCAGCAGACTTTACGCAGCTTAGCTCTTAAACTCCGCGGCGGTTTTCTCCCCCAACAAGGTGGACGCCTTAGTGGTTCATA	1	GTF3C4_-_135545899.23-P1P2	GTF3C4	P1P2	na	na	na	na	na	na	na	na	na
GTGAGGGGAGAAAACCGCCG	TATGAACCACTAAGGCGTccaccttgttgGTGAGGGGAGAAAACCGCCGgtttaagagctaagctgCGTAAAGTCTGCTGGTGA	TCACCAGCAGACTTTACGCAGCTTAGCTCTTAAACCGGCGGTTTTCTCCCCTCACCAACAAGGTGGACGCCTTAGTGGTTCATA	1	GTF3C4_-_135545895.23-P1P2	GTF3C4	P1P2	na	na	na	na	na	na	na	na	na
GACATGCTAGCGAGGTAGAC	TATGAACCACTAAGGCGTccaccttgttgGACATGCTAGCGAGGTAGACgtttaagagctaagctgCGTAAAGTCTGCTGGTGA	TCACCAGCAGACTTTACGCAGCTTAGCTCTTAAACGTCTACCTCGCTAGCATGTCCAACAAGGTGGACGCCTTAGTGGTTCATA	1	H2AFX_-_118966121.23-P1P2	H2AFX	P1P2	na	na	na	na	na	na	na	na	na
GCGGGCCGCGGCAAGACTGG	TATGAACCACTAAGGCGTccaccttgttgGCGGGCCGCGGCAAGACTGGgtttaagagctaagctgCGTAAAGTCTGCTGGTGA	TCACCAGCAGACTTTACGCAGCTTAGCTCTTAAACCCAGTCTTGCCGCGGCCCGCCAACAAGGTGGACGCCTTAGTGGTTCATA	1	H2AFX_+_118966078.23-P1P2	H2AFX	P1P2	na	na	na	na	na	na	na	na	na
GGTAGACCGGTGAAGCACGA	TATGAACCACTAAGGCGTccaccttgttgGGTAGACCGGTGAAGCACGAgtttaagagctaagctgCGTAAAGTCTGCTGGTGA	TCACCAGCAGACTTTACGCAGCTTAGCTCTTAAACTCGTGCTTCACCGGTCTACCCAACAAGGTGGACGCCTTAGTGGTTCATA	1	H2AFX_-_118966134.23-P1P2	H2AFX	P1P2	na	na	na	na	na	na	na	na	na
GAATCCGAGTTCCCGGATGA	TATGAACCACTAAGGCGTccaccttgttgGAATCCGAGTTCCCGGATGAgtttaagagctaagctgCGTAAAGTCTGCTGGTGA	TCACCAGCAGACTTTACGCAGCTTAGCTCTTAAACTCATCCGGGAACTCGGATTCCAACAAGGTGGACGCCTTAGTGGTTCATA	1	H2AFZ_+_100871475.23-P1P2	H2AFZ	P1P2	na	na	na	na	na	na	na	na	na
GGCGGGTGGCAGCCATTGGT	TATGAACCACTAAGGCGTccaccttgttgGGCGGGTGGCAGCCATTGGTgtttaagagctaagctgCGTAAAGTCTGCTGGTGA	TCACCAGCAGACTTTACGCAGCTTAGCTCTTAAACACCAATGGCTGCCACCCGCCCAACAAGGTGGACGCCTTAGTGGTTCATA	1	H2AFZ_+_100871503.23-P1P2	H2AFZ	P1P2	na	na	na	na	na	na	na	na	na
GGGTGGTGGGATCTCACCGT	TATGAACCACTAAGGCGTccaccttgttgGGGTGGTGGGATCTCACCGTgtttaagagctaagctgCGTAAAGTCTGCTGGTGA	TCACCAGCAGACTTTACGCAGCTTAGCTCTTAAACACGGTGAGATCCCACCACCCCAACAAGGTGGACGCCTTAGTGGTTCATA	1	H2AFZ_+_100871379.23-P1P2	H2AFZ	P1P2	na	na	na	na	na	na	na	na	na
GGCGCGGACCGCCGCCAACA	TATGAACCACTAAGGCGTccaccttgttgGGCGCGGACCGCCGCCAACAgtttaagagctaagctgCGTAAAGTCTGCTGGTGA	TCACCAGCAGACTTTACGCAGCTTAGCTCTTAAACTGTTGGCGGCGGTCCGCGCCCAACAAGGTGGACGCCTTAGTGGTTCATA	1	HAT1_+_172779178.23-P1P2	HAT1	P1P2	na	na	na	na	na	na	na	na	na
GGGTGATCGTAGCTCGGAAA	TATGAACCACTAAGGCGTccaccttgttgGGGTGATCGTAGCTCGGAAAgtttaagagctaagctgCGTAAAGTCTGCTGGTGA	TCACCAGCAGACTTTACGCAGCTTAGCTCTTAAACTTTCCGAGCTACGATCACCCCAACAAGGTGGACGCCTTAGTGGTTCATA	1	HAT1_-_172779013.23-P1P2	HAT1	P1P2	na	na	na	na	na	na	na	na	na
GTCCGAGCTACGATCACCCG	TATGAACCACTAAGGCGTccaccttgttgGTCCGAGCTACGATCACCCGgtttaagagctaagctgCGTAAAGTCTGCTGGTGA	TCACCAGCAGACTTTACGCAGCTTAGCTCTTAAACCGGGTGATCGTAGCTCGGACCAACAAGGTGGACGCCTTAGTGGTTCATA	1	HAT1_+_172778987.23-P1P2	HAT1	P1P2	na	na	na	na	na	na	na	na	na
GACCGACTGACGGTAGGGAC	TATGAACCACTAAGGCGTccaccttgttgGACCGACTGACGGTAGGGACgtttaagagctaagctgCGTAAAGTCTGCTGGTGA	TCACCAGCAGACTTTACGCAGCTTAGCTCTTAAACGTCCCTACCGTCAGTCGGTCCAACAAGGTGGACGCCTTAGTGGTTCATA	1	HDAC1_-_32757758.23-P1P2	HDAC1	P1P2	na	na	na	na	na	na	na	na	na
GGGACGGACCGACTGACGGT	TATGAACCACTAAGGCGTccaccttgttgGGGACGGACCGACTGACGGTgtttaagagctaagctgCGTAAAGTCTGCTGGTGA	TCACCAGCAGACTTTACGCAGCTTAGCTCTTAAACACCGTCAGTCGGTCCGTCCCCAACAAGGTGGACGCCTTAGTGGTTCATA	1	HDAC1_-_32757752.23-P1P2	HDAC1	P1P2	na	na	na	na	na	na	na	na	na
GGGACGGGAGGCGAGCAAGA	TATGAACCACTAAGGCGTccaccttgttgGGGACGGGAGGCGAGCAAGAgtttaagagctaagctgCGTAAAGTCTGCTGGTGA	TCACCAGCAGACTTTACGCAGCTTAGCTCTTAAACTCTTGCTCGCCTCCCGTCCCCAACAAGGTGGACGCCTTAGTGGTTCATA	1	HDAC1_-_32757773.23-P1P2	HDAC1	P1P2	na	na	na	na	na	na	na	na	na
GGCTCGGTACCACCCGGCAG	TATGAACCACTAAGGCGTccaccttgttgGGCTCGGTACCACCCGGCAGgtttaagagctaagctgCGTAAAGTCTGCTGGTGA	TCACCAGCAGACTTTACGCAGCTTAGCTCTTAAACCTGCCGGGTGGTACCGAGCCCAACAAGGTGGACGCCTTAGTGGTTCATA	1	HDAC2_-_114292259.23-P1P2	HDAC2	P1P2	na	na	na	na	na	na	na	na	na
GGGCCTCCACGGGGGAGGAA	TATGAACCACTAAGGCGTccaccttgttgGGGCCTCCACGGGGGAGGAAgtttaagagctaagctgCGTAAAGTCTGCTGGTGA	TCACCAGCAGACTTTACGCAGCTTAGCTCTTAAACTTCCTCCCCCGTGGAGGCCCCAACAAGGTGGACGCCTTAGTGGTTCATA	1	HDAC2_-_114292382.23-P1P2	HDAC2	P1P2	na	na	na	na	na	na	na	na	na
GTGGCCCCCTCCTCGCGAGT	TATGAACCACTAAGGCGTccaccttgttgGTGGCCCCCTCCTCGCGAGTgtttaagagctaagctgCGTAAAGTCTGCTGGTGA	TCACCAGCAGACTTTACGCAGCTTAGCTCTTAAACACTCGCGAGGAGGGGGCCACCAACAAGGTGGACGCCTTAGTGGTTCATA	1	HDAC2_+_114292294.23-P1P2	HDAC2	P1P2	na	na	na	na	na	na	na	na	na
GGACCCCAAGTTAGCTCTCA	TATGAACCACTAAGGCGTccaccttgttgGGACCCCAAGTTAGCTCTCAgtttaagagctaagctgCGTAAAGTCTGCTGGTGA	TCACCAGCAGACTTTACGCAGCTTAGCTCTTAAACTGAGAGCTAACTTGGGGTCCCAACAAGGTGGACGCCTTAGTGGTTCATA	1	HELQ_-_84376979.23-P1P2	HELQ	P1P2	na	na	na	na	na	na	na	na	na
GGAGCCCTGAGAGCTAACTT	TATGAACCACTAAGGCGTccaccttgttgGGAGCCCTGAGAGCTAACTTgtttaagagctaagctgCGTAAAGTCTGCTGGTGA	TCACCAGCAGACTTTACGCAGCTTAGCTCTTAAACAAGTTAGCTCTCAGGGCTCCCAACAAGGTGGACGCCTTAGTGGTTCATA	1	HELQ_+_84376961.23-P1P2	HELQ	P1P2	na	na	na	na	na	na	na	na	na
GGCTCGTGCCCGGAGATGAG	TATGAACCACTAAGGCGTccaccttgttgGGCTCGTGCCCGGAGATGAGgtttaagagctaagctgCGTAAAGTCTGCTGGTGA	TCACCAGCAGACTTTACGCAGCTTAGCTCTTAAACCTCATCTCCGGGCACGAGCCCAACAAGGTGGACGCCTTAGTGGTTCATA	1	HELQ_+_84376726.23-P1P2	HELQ	P1P2	na	na	na	na	na	na	na	na	na
GCAGACATGGCGGACGGCAG	TATGAACCACTAAGGCGTccaccttgttgGCAGACATGGCGGACGGCAGgtttaagagctaagctgCGTAAAGTCTGCTGGTGA	TCACCAGCAGACTTTACGCAGCTTAGCTCTTAAACCTGCCGTCCGCCATGTCTGCCAACAAGGTGGACGCCTTAGTGGTTCATA	1	HIRA_+_19435194.23-P1	HIRA	P1	C22orf39_+_19435194.23-P1P2	C22orf39	P1P2	na	na	na	na	na	na
GCGCGCCGGTCGCCCAGACA	TATGAACCACTAAGGCGTccaccttgttgGCGCGCCGGTCGCCCAGACAgtttaagagctaagctgCGTAAAGTCTGCTGGTGA	TCACCAGCAGACTTTACGCAGCTTAGCTCTTAAACTGTCTGGGCGACCGGCGCGCCAACAAGGTGGACGCCTTAGTGGTTCATA	1	HIRA_+_19435207.23-P1	HIRA	P1	C22orf39_+_19435207.23-P1P2	C22orf39	P1P2	na	na	na	na	na	na
GTCCCTCCGGAAGACCCCGG	TATGAACCACTAAGGCGTccaccttgttgGTCCCTCCGGAAGACCCCGGgtttaagagctaagctgCGTAAAGTCTGCTGGTGA	TCACCAGCAGACTTTACGCAGCTTAGCTCTTAAACCCGGGGTCTTCCGGAGGGACCAACAAGGTGGACGCCTTAGTGGTTCATA	1	HIRA_-_19435159.23-P1	HIRA	P1	C22orf39_-_19435159.23-P1P2	C22orf39	P1P2	na	na	na	na	na	na
GAGGAGCGGCGCAGGGGATG	TATGAACCACTAAGGCGTccaccttgttgGAGGAgcggcgcaggggatggtttaagagctaagctgCGTAAAGTCTGCTGGTGA	TCACCAGCAGACTTTACGCAGCTTAGCTCTTAAACCATCCCCTGCGCCGCTCCTCCAACAAGGTGGACGCCTTAGTGGTTCATA	1	HIRA_+_19419212.23-P2	HIRA	P2	na	na	na	na	na	na	na	na	na
GCGGGCAACGCCGGAAGTCA	TATGAACCACTAAGGCGTccaccttgttgGCGGGCAACGCCGGAAGTCAgtttaagagctaagctgCGTAAAGTCTGCTGGTGA	TCACCAGCAGACTTTACGCAGCTTAGCTCTTAAACTGACTTCCGGCGTTGCCCGCCAACAAGGTGGACGCCTTAGTGGTTCATA	1	HIRA_-_19419269.23-P2	HIRA	P2	na	na	na	na	na	na	na	na	na
GGCCCGGGAGCCGCCTGAGG	TATGAACCACTAAGGCGTccaccttgttgGGCCCGGGAGCCGCCTGAGGgtttaagagctaagctgCGTAAAGTCTGCTGGTGA	TCACCAGCAGACTTTACGCAGCTTAGCTCTTAAACCCTCAGGCGGCTCCCGGGCCCAACAAGGTGGACGCCTTAGTGGTTCATA	1	HIRA_+_19419231.23-P2	HIRA	P2	na	na	na	na	na	na	na	na	na
GCGACGTCTGACTGGACTCG	TATGAACCACTAAGGCGTccaccttgttgGCGACGTCTGACTGGACTCGgtttaagagctaagctgCGTAAAGTCTGCTGGTGA	TCACCAGCAGACTTTACGCAGCTTAGCTCTTAAACCGAGTCCAGTCAGACGTCGCCAACAAGGTGGACGCCTTAGTGGTTCATA	1	HLTF_+_148804273.23-P1P2	HLTF	P1P2	na	na	na	na	na	na	na	na	na
GGACGGCGTCGACGTCTGAC	TATGAACCACTAAGGCGTccaccttgttgGGACGGCGTCGACGTCTGACgtttaagagctaagctgCGTAAAGTCTGCTGGTGA	TCACCAGCAGACTTTACGCAGCTTAGCTCTTAAACGTCAGACGTCGACGCCGTCCCAACAAGGTGGACGCCTTAGTGGTTCATA	1	HLTF_+_148804281.23-P1P2	HLTF	P1P2	na	na	na	na	na	na	na	na	na
GTCAGGAGCGCACGACTGAA	TATGAACCACTAAGGCGTccaccttgttgGTCAGGAGCGCACGACTGAAgtttaagagctaagctgCGTAAAGTCTGCTGGTGA	TCACCAGCAGACTTTACGCAGCTTAGCTCTTAAACTTCAGTCGTGCGCTCCTGACCAACAAGGTGGACGCCTTAGTGGTTCATA	1	HLTF_-_148804265.23-P1P2	HLTF	P1P2	na	na	na	na	na	na	na	na	na
GCAGCCAGCGCGGCTCCTAT	TATGAACCACTAAGGCGTccaccttgttgGCAGCCAGCGCGGCTCCTATgtttaagagctaagctgCGTAAAGTCTGCTGGTGA	TCACCAGCAGACTTTACGCAGCTTAGCTCTTAAACATAGGAGCCGCGCTGGCTGCCAACAAGGTGGACGCCTTAGTGGTTCATA	1	HMGB1_-_31040100.23-P1	HMGB1	P1	na	na	na	na	na	na	na	na	na
GCCGTGCGCAGTTCCCCCCA	TATGAACCACTAAGGCGTccaccttgttgGCCGTGCGCAGTTCCCCCCAgtttaagagctaagctgCGTAAAGTCTGCTGGTGA	TCACCAGCAGACTTTACGCAGCTTAGCTCTTAAACTGGGGGGAACTGCGCACGGCCAACAAGGTGGACGCCTTAGTGGTTCATA	1	HMGB1_-_31039806.23-P1	HMGB1	P1	na	na	na	na	na	na	na	na	na
GTAGCCAATAGGAGCCGCGC	TATGAACCACTAAGGCGTccaccttgttgGTAGCCAATAGGAGCCGCGCgtttaagagctaagctgCGTAAAGTCTGCTGGTGA	TCACCAGCAGACTTTACGCAGCTTAGCTCTTAAACGCGCGGCTCCTATTGGCTACCAACAAGGTGGACGCCTTAGTGGTTCATA	1	HMGB1_+_31040082.23-P1	HMGB1	P1	na	na	na	na	na	na	na	na	na
GACCACGCTCGCGCGGACCA	TATGAACCACTAAGGCGTccaccttgttgGACCACGCTCGCGCGGACCAgtttaagagctaagctgCGTAAAGTCTGCTGGTGA	TCACCAGCAGACTTTACGCAGCTTAGCTCTTAAACTGGTCCGCGCGAGCGTGGTCCAACAAGGTGGACGCCTTAGTGGTTCATA	1	HMGB1_-_31191681.23-P2	HMGB1	P2	na	na	na	na	na	na	na	na	na
GCACCTCCGCGGGTCACCCC	TATGAACCACTAAGGCGTccaccttgttgGCACCTCCGCGGGTCACCCCgtttaagagctaagctgCGTAAAGTCTGCTGGTGA	TCACCAGCAGACTTTACGCAGCTTAGCTCTTAAACGGGGTGACCCGCGGAGGTGCCAACAAGGTGGACGCCTTAGTGGTTCATA	1	HMGB1_-_31191644.23-P2	HMGB1	P2	na	na	na	na	na	na	na	na	na
GTGACCCGCGGAGGTGGGAG	TATGAACCACTAAGGCGTccaccttgttgGTGACCCGCGGAGGTGGGAGgtttaagagctaagctgCGTAAAGTCTGCTGGTGA	TCACCAGCAGACTTTACGCAGCTTAGCTCTTAAACCTCCCACCTCCGCGGGTCACCAACAAGGTGGACGCCTTAGTGGTTCATA	1	HMGB1_+_31191616.23-P2	HMGB1	P2	na	na	na	na	na	na	na	na	na
GAGAGAGGGCGAAGGTAGGC	TATGAACCACTAAGGCGTccaccttgttgGAGAGAGGGCGAAGGTAGGCgtttaagagctaagctgCGTAAAGTCTGCTGGTGA	TCACCAGCAGACTTTACGCAGCTTAGCTCTTAAACGCCTACCTTCGCCCTCTCTCCAACAAGGTGGACGCCTTAGTGGTTCATA	1	HNRNPA1_-_54674507.23-P1P2	HNRNPA1	P1P2	na	na	na	na	na	na	na	na	na
GAGGCGGGGTAAAAAAGAGA	TATGAACCACTAAGGCGTccaccttgttgGAGGCGGGGTAAAAAAGAGAgtttaagagctaagctgCGTAAAGTCTGCTGGTGA	TCACCAGCAGACTTTACGCAGCTTAGCTCTTAAACTCTCTTTTTTACCCCGCCTCCAACAAGGTGGACGCCTTAGTGGTTCATA	1	HNRNPA1_-_54674493.23-P1P2	HNRNPA1	P1P2	na	na	na	na	na	na	na	na	na
GGGTAAAAAAGAGAGGGCGA	TATGAACCACTAAGGCGTccaccttgttgGGGTAAAAAAGAGAGGGCGAgtttaagagctaagctgCGTAAAGTCTGCTGGTGA	TCACCAGCAGACTTTACGCAGCTTAGCTCTTAAACTCGCCCTCTCTTTTTTACCCCAACAAGGTGGACGCCTTAGTGGTTCATA	1	HNRNPA1_-_54674499.23-P1P2	HNRNPA1	P1P2	na	na	na	na	na	na	na	na	na
GAGGAGGTCGAGACCGAGGG	TATGAACCACTAAGGCGTccaccttgttgGAGGAGGTCGAGACCGAGGGgtttaagagctaagctgCGTAAAGTCTGCTGGTGA	TCACCAGCAGACTTTACGCAGCTTAGCTCTTAAACCCCTCGGTCTCGACCTCCTCCAACAAGGTGGACGCCTTAGTGGTTCATA	1	HNRNPUL1_-_41770613.23-P1P2	HNRNPUL1	P1P2	na	na	na	na	na	na	na	na	na
GCTTCGCCTCCTGACAGGAA	TATGAACCACTAAGGCGTccaccttgttgGCTTCGCCTCCTGACAGGAAgtttaagagctaagctgCGTAAAGTCTGCTGGTGA	TCACCAGCAGACTTTACGCAGCTTAGCTCTTAAACTTCCTGTCAGGAGGCGAAGCCAACAAGGTGGACGCCTTAGTGGTTCATA	1	HNRNPUL1_-_41770343.23-P1P2	HNRNPUL1	P1P2	na	na	na	na	na	na	na	na	na
GTCCCCCTTCGCCTCCTGAC	TATGAACCACTAAGGCGTccaccttgttgGTCCCCCTTCGCCTCCTGACgtttaagagctaagctgCGTAAAGTCTGCTGGTGA	TCACCAGCAGACTTTACGCAGCTTAGCTCTTAAACGTCAGGAGGCGAAGGGGGACCAACAAGGTGGACGCCTTAGTGGTTCATA	1	HNRNPUL1_-_41770338.23-P1P2	HNRNPUL1	P1P2	na	na	na	na	na	na	na	na	na
GCCCGCGGCTGGGGAACCAA	TATGAACCACTAAGGCGTccaccttgttgGCCCGCGGCTGGGGAACCAAgtttaagagctaagctgCGTAAAGTCTGCTGGTGA	TCACCAGCAGACTTTACGCAGCTTAGCTCTTAAACTTGGTTCCCCAGCCGCGGGCCAACAAGGTGGACGCCTTAGTGGTTCATA	1	HNRNPUL2_+_62494886.23-P1P2	HNRNPUL2	P1P2	na	na	na	na	na	na	na	na	na
GCGACGGTTCGCAGGGGAGG	TATGAACCACTAAGGCGTccaccttgttgGcgacggttcgcaggggagggtttaagagctaagctgCGTAAAGTCTGCTGGTGA	TCACCAGCAGACTTTACGCAGCTTAGCTCTTAAACCCTCCCCTGCGAACCGTCGCCAACAAGGTGGACGCCTTAGTGGTTCATA	1	HNRNPUL2_+_62494658.23-P1P2	HNRNPUL2	P1P2	na	na	na	na	na	na	na	na	na
GCTCGGTCGACGGTTCGCAG	TATGAACCACTAAGGCGTccaccttgttgGctcggtcgacggttcgcaggtttaagagctaagctgCGTAAAGTCTGCTGGTGA	TCACCAGCAGACTTTACGCAGCTTAGCTCTTAAACCTGCGAACCGTCGACCGAGCCAACAAGGTGGACGCCTTAGTGGTTCATA	1	HNRNPUL2_+_62494664.23-P1P2	HNRNPUL2	P1P2	na	na	na	na	na	na	na	na	na
GAGAGCTCGGCGGCTGGGAC	TATGAACCACTAAGGCGTccaccttgttgGagagctcggcggctgggacgtttaagagctaagctgCGTAAAGTCTGCTGGTGA	TCACCAGCAGACTTTACGCAGCTTAGCTCTTAAACGTCCCAGCCGCCGAGCTCTCCAACAAGGTGGACGCCTTAGTGGTTCATA	1	HP1BP3_+_21113778.23-P1P2	HP1BP3	P1P2	na	na	na	na	na	na	na	na	na
GCGGTGGCGGAGGCGACTAG	TATGAACCACTAAGGCGTccaccttgttgGcggtggcggaggcgactaggtttaagagctaagctgCGTAAAGTCTGCTGGTGA	TCACCAGCAGACTTTACGCAGCTTAGCTCTTAAACCTAGTCGCCTCCGCCACCGCCAACAAGGTGGACGCCTTAGTGGTTCATA	1	HP1BP3_+_21113749.23-P1P2	HP1BP3	P1P2	na	na	na	na	na	na	na	na	na
GGCTCGGCGGCTGGGACTGG	TATGAACCACTAAGGCGTccaccttgttgGgctcggcggctgggactgggtttaagagctaagctgCGTAAAGTCTGCTGGTGA	TCACCAGCAGACTTTACGCAGCTTAGCTCTTAAACCCAGTCCCAGCCGCCGAGCCCAACAAGGTGGACGCCTTAGTGGTTCATA	1	HP1BP3_+_21113775.23-P1P2	HP1BP3	P1P2	na	na	na	na	na	na	na	na	na
GCAGGCCCCGTCCACGATCT	TATGAACCACTAAGGCGTccaccttgttgGCAGGCCCCGTCCACGATCTgtttaagagctaagctgCGTAAAGTCTGCTGGTGA	TCACCAGCAGACTTTACGCAGCTTAGCTCTTAAACAGATCGTGGACGGGGCCTGCCAACAAGGTGGACGCCTTAGTGGTTCATA	1	HUS1_-_48019102.23-P1P2	HUS1	P1P2	na	na	na	na	na	na	na	na	na
GGGATGAAGGCGGCTTTCAA	TATGAACCACTAAGGCGTccaccttgttgGGGATGAAGGCGGCTTTCAAgtttaagagctaagctgCGTAAAGTCTGCTGGTGA	TCACCAGCAGACTTTACGCAGCTTAGCTCTTAAACTTGAAAGCCGCCTTCATCCCCAACAAGGTGGACGCCTTAGTGGTTCATA	1	HUS1_+_48018843.23-P1P2	HUS1	P1P2	na	na	na	na	na	na	na	na	na
GTACCCACAGAGGCCCGCCG	TATGAACCACTAAGGCGTccaccttgttgGTACCCACAGAGGCCCGCCGgtttaagagctaagctgCGTAAAGTCTGCTGGTGA	TCACCAGCAGACTTTACGCAGCTTAGCTCTTAAACCGGCGGGCCTCTGTGGGTACCAACAAGGTGGACGCCTTAGTGGTTCATA	1	HUS1_+_48019133.23-P1P2	HUS1	P1P2	na	na	na	na	na	na	na	na	na
GAGTTTCGCGCCAAGATCAC	TATGAACCACTAAGGCGTccaccttgttgGAGTTTCGCGCCAAGATCACgtttaagagctaagctgCGTAAAGTCTGCTGGTGA	TCACCAGCAGACTTTACGCAGCTTAGCTCTTAAACGTGATCTTGGCGCGAAACTCCAACAAGGTGGACGCCTTAGTGGTTCATA	1	HUS1B_+_656918.23-P1P2	HUS1B	P1P2	na	na	na	na	na	na	na	na	na
GCACGCGGAATCCCCCTCAG	TATGAACCACTAAGGCGTccaccttgttgGCACGCGGAATCCCCCTCAGgtttaagagctaagctgCGTAAAGTCTGCTGGTGA	TCACCAGCAGACTTTACGCAGCTTAGCTCTTAAACCTGAGGGGGATTCCGCGTGCCAACAAGGTGGACGCCTTAGTGGTTCATA	1	HUS1B_+_656970.23-P1P2	HUS1B	P1P2	na	na	na	na	na	na	na	na	na
GCAGGCTGTGGTGCGAGGTG	TATGAACCACTAAGGCGTccaccttgttgGCAGGCTGTGGTGCGAGGTGgtttaagagctaagctgCGTAAAGTCTGCTGGTGA	TCACCAGCAGACTTTACGCAGCTTAGCTCTTAAACCACCTCGCACCACAGCCTGCCAACAAGGTGGACGCCTTAGTGGTTCATA	1	HUS1B_+_656767.23-P1P2	HUS1B	P1P2	na	na	na	na	na	na	na	na	na
GCTGACTGCAGTAGCCGCGG	TATGAACCACTAAGGCGTccaccttgttgGCTGACTGCAGTAGCCGCGGgtttaagagctaagctgCGTAAAGTCTGCTGGTGA	TCACCAGCAGACTTTACGCAGCTTAGCTCTTAAACCCGCGGCTACTGCAGTCAGCCAACAAGGTGGACGCCTTAGTGGTTCATA	1	HUWE1_+_53710912.23-P1P2	HUWE1	P1P2	na	na	na	na	na	na	na	na	na
GGTCCGGTAGAGGTTCTCGC	TATGAACCACTAAGGCGTccaccttgttgGGTCCGGTAGAGGTTCTCGCgtttaagagctaagctgCGTAAAGTCTGCTGGTGA	TCACCAGCAGACTTTACGCAGCTTAGCTCTTAAACGCGAGAACCTCTACCGGACCCAACAAGGTGGACGCCTTAGTGGTTCATA	1	HUWE1_+_53710963.23-P1P2	HUWE1	P1P2	na	na	na	na	na	na	na	na	na
GTCCTCGTGGGATTCGTTGG	TATGAACCACTAAGGCGTccaccttgttgGTCCTCGTGGGATTCGTTGGgtttaagagctaagctgCGTAAAGTCTGCTGGTGA	TCACCAGCAGACTTTACGCAGCTTAGCTCTTAAACCCAACGAATCCCACGAGGACCAACAAGGTGGACGCCTTAGTGGTTCATA	1	HUWE1_+_53710826.23-P1P2	HUWE1	P1P2	na	na	na	na	na	na	na	na	na
GCGGAGGCGCCATATTGGAG	TATGAACCACTAAGGCGTccaccttgttgGCGGAGGCGCCATATTGGAGgtttaagagctaagctgCGTAAAGTCTGCTGGTGA	TCACCAGCAGACTTTACGCAGCTTAGCTCTTAAACCTCCAATATGGCGCCTCCGCCAACAAGGTGGACGCCTTAGTGGTTCATA	1	ING3_-_120590875.23-P1P2	ING3	P1P2	na	na	na	na	na	na	na	na	na
GGAGCGGGTGCTGCTAGCGG	TATGAACCACTAAGGCGTccaccttgttgGGAGCGGGTGCTGCTAGCGGgtttaagagctaagctgCGTAAAGTCTGCTGGTGA	TCACCAGCAGACTTTACGCAGCTTAGCTCTTAAACCCGCTAGCAGCACCCGCTCCCAACAAGGTGGACGCCTTAGTGGTTCATA	1	ING3_-_120590859.23-P1P2	ING3	P1P2	na	na	na	na	na	na	na	na	na
GGGGCGGGCAAGAGCGCGAG	TATGAACCACTAAGGCGTccaccttgttgGgggcgggcaagagcgcgaggtttaagagctaagctgCGTAAAGTCTGCTGGTGA	TCACCAGCAGACTTTACGCAGCTTAGCTCTTAAACCTCGCGCTCTTGCCCGCCCCCAACAAGGTGGACGCCTTAGTGGTTCATA	1	ING3_-_120591040.23-P1P2	ING3	P1P2	na	na	na	na	na	na	na	na	na
GCAATCGCTGCTCTTAAAGG	TATGAACCACTAAGGCGTccaccttgttgGCAATCGCTGCTCTTAAAGGgtttaagagctaagctgCGTAAAGTCTGCTGGTGA	TCACCAGCAGACTTTACGCAGCTTAGCTCTTAAACCCTTTAAGAGCAGCGATTGCCAACAAGGTGGACGCCTTAGTGGTTCATA	1	INIP_-_115480322.23-P1P2	INIP	P1P2	na	na	na	na	na	na	na	na	na
GCGTACTTACCTGGGACCCG	TATGAACCACTAAGGCGTccaccttgttgGCGTACTTACCTGGGACCCGgtttaagagctaagctgCGTAAAGTCTGCTGGTGA	TCACCAGCAGACTTTACGCAGCTTAGCTCTTAAACCGGGTCCCAGGTAAGTACGCCAACAAGGTGGACGCCTTAGTGGTTCATA	1	INIP_-_115480278.23-P1P2	INIP	P1P2	na	na	na	na	na	na	na	na	na
GGCAAGAGGAGCTCAACTCG	TATGAACCACTAAGGCGTccaccttgttgGGCAAGAGGAGCTCAACTCGgtttaagagctaagctgCGTAAAGTCTGCTGGTGA	TCACCAGCAGACTTTACGCAGCTTAGCTCTTAAACCGAGTTGAGCTCCTCTTGCCCAACAAGGTGGACGCCTTAGTGGTTCATA	1	INIP_-_115480357.23-P1P2	INIP	P1P2	na	na	na	na	na	na	na	na	na
GAGCCGCGGTTCGCTCTCTG	TATGAACCACTAAGGCGTccaccttgttgGAGCCGCGGTTCGCTCTCTGgtttaagagctaagctgCGTAAAGTCTGCTGGTGA	TCACCAGCAGACTTTACGCAGCTTAGCTCTTAAACCAGAGAGCGAACCGCGGCTCCAACAAGGTGGACGCCTTAGTGGTTCATA	1	INO80_-_41408284.23-P1P2	INO80	P1P2	na	na	na	na	na	na	na	na	na
GAGGAGCGGAGCAGGGACAC	TATGAACCACTAAGGCGTccaccttgttgGAGGAGCGGAGCAGGGACACgtttaagagctaagctgCGTAAAGTCTGCTGGTGA	TCACCAGCAGACTTTACGCAGCTTAGCTCTTAAACGTGTCCCTGCTCCGCTCCTCCAACAAGGTGGACGCCTTAGTGGTTCATA	1	INO80_-_41408446.23-P1P2	INO80	P1P2	na	na	na	na	na	na	na	na	na
GCGAACCGCGGCTCCACCGT	TATGAACCACTAAGGCGTccaccttgttgGCGAACCGCGGCTCCACCGTgtttaagagctaagctgCGTAAAGTCTGCTGGTGA	TCACCAGCAGACTTTACGCAGCTTAGCTCTTAAACACGGTGGAGCCGCGGTTCGCCAACAAGGTGGACGCCTTAGTGGTTCATA	1	INO80_+_41408253.23-P1P2	INO80	P1P2	na	na	na	na	na	na	na	na	na
GAGCACCTCTGGGGCTATGG	TATGAACCACTAAGGCGTccaccttgttgGAGCACCTCTGGGGCTATGGgtttaagagctaagctgCGTAAAGTCTGCTGGTGA	TCACCAGCAGACTTTACGCAGCTTAGCTCTTAAACCCATAGCCCCAGAGGTGCTCCAACAAGGTGGACGCCTTAGTGGTTCATA	1	INO80B_-_74682288.23-P1P2	INO80B	P1P2	na	na	na	na	na	na	na	na	na
GCGGCGTGGGAGCACCTCTG	TATGAACCACTAAGGCGTccaccttgttgGCGGCGTGGGAGCACCTCTGgtttaagagctaagctgCGTAAAGTCTGCTGGTGA	TCACCAGCAGACTTTACGCAGCTTAGCTCTTAAACCAGAGGTGCTCCCACGCCGCCAACAAGGTGGACGCCTTAGTGGTTCATA	1	INO80B_-_74682279.23-P1P2	INO80B	P1P2	na	na	na	na	na	na	na	na	na
GGAGTAAGCTGTGGCGGCGT	TATGAACCACTAAGGCGTccaccttgttgGGAGTAAGCTGTGGCGGCGTgtttaagagctaagctgCGTAAAGTCTGCTGGTGA	TCACCAGCAGACTTTACGCAGCTTAGCTCTTAAACACGCCGCCACAGCTTACTCCCAACAAGGTGGACGCCTTAGTGGTTCATA	1	INO80B_-_74682266.23-P1P2	INO80B	P1P2	na	na	na	na	na	na	na	na	na
GAAGACTCGGAGTGCGATGG	TATGAACCACTAAGGCGTccaccttgttgGAAGACTCGGAGTGCGATGGgtttaagagctaagctgCGTAAAGTCTGCTGGTGA	TCACCAGCAGACTTTACGCAGCTTAGCTCTTAAACCCATCGCACTCCGAGTCTTCCAACAAGGTGGACGCCTTAGTGGTTCATA	1	INO80C_+_33077831.23-P1P2	INO80C	P1P2	na	na	na	na	na	na	na	na	na
GAAGTTCCAAGGCCCGCGCT	TATGAACCACTAAGGCGTccaccttgttgGAAGTTCCAAGGCCCGCGCTgtttaagagctaagctgCGTAAAGTCTGCTGGTGA	TCACCAGCAGACTTTACGCAGCTTAGCTCTTAAACAGCGCGGGCCTTGGAACTTCCAACAAGGTGGACGCCTTAGTGGTTCATA	1	INO80C_+_33077875.23-P1P2	INO80C	P1P2	na	na	na	na	na	na	na	na	na
GCCCGCGCTGGGAAAAAGGT	TATGAACCACTAAGGCGTccaccttgttgGCCCGCGCTGGGAAAAAGGTgtttaagagctaagctgCGTAAAGTCTGCTGGTGA	TCACCAGCAGACTTTACGCAGCTTAGCTCTTAAACACCTTTTTCCCAGCGCGGGCCAACAAGGTGGACGCCTTAGTGGTTCATA	1	INO80C_+_33077864.23-P1P2	INO80C	P1P2	na	na	na	na	na	na	na	na	na
GCCTCCTACAGCACCACTAC	TATGAACCACTAAGGCGTccaccttgttgGCCTCCTACAGCACCACTACgtttaagagctaagctgCGTAAAGTCTGCTGGTGA	TCACCAGCAGACTTTACGCAGCTTAGCTCTTAAACGTAGTGGTGCTGTAGGAGGCCAACAAGGTGGACGCCTTAGTGGTTCATA	1	INO80D_-_206950934.23-P1P2	INO80D	P1P2	na	na	na	na	na	na	na	na	na
GGAGGCGCTGGCAATGGACT	TATGAACCACTAAGGCGTccaccttgttgGGAGGCGCTGGCAATGGACTgtttaagagctaagctgCGTAAAGTCTGCTGGTGA	TCACCAGCAGACTTTACGCAGCTTAGCTCTTAAACAGTCCATTGCCAGCGCCTCCCAACAAGGTGGACGCCTTAGTGGTTCATA	1	INO80D_-_206950711.23-P1P2	INO80D	P1P2	na	na	na	na	na	na	na	na	na
GGCCGGGGCTGTACAAGAAG	TATGAACCACTAAGGCGTccaccttgttgGGCCGGGGCTGTACAAGAAGgtttaagagctaagctgCGTAAAGTCTGCTGGTGA	TCACCAGCAGACTTTACGCAGCTTAGCTCTTAAACCTTCTTGTACAGCCCCGGCCCAACAAGGTGGACGCCTTAGTGGTTCATA	1	INO80D_-_206950906.23-P1P2	INO80D	P1P2	na	na	na	na	na	na	na	na	na
GTAGCGGGAGGGCAGACTCT	TATGAACCACTAAGGCGTccaccttgttgGTAGCGGGAGGGCAGACTCTgtttaagagctaagctgCGTAAAGTCTGCTGGTGA	TCACCAGCAGACTTTACGCAGCTTAGCTCTTAAACAGAGTCTGCCCTCCCGCTACCAACAAGGTGGACGCCTTAGTGGTTCATA	1	INO80E_-_30007611.23-P1P2	INO80E	P1P2	HIRIP3_-_30007611.23-P1P2	HIRIP3	P1P2	na	na	na	na	na	na
GGCGGGGCTTGCTGCTGAGG	TATGAACCACTAAGGCGTccaccttgttgGGCGGGGCTTGCTGCTGAGGgtttaagagctaagctgCGTAAAGTCTGCTGGTGA	TCACCAGCAGACTTTACGCAGCTTAGCTCTTAAACCCTCAGCAGCAAGCCCCGCCCAACAAGGTGGACGCCTTAGTGGTTCATA	1	INO80E_+_30006604.23-P1P2	INO80E	P1P2	na	na	na	na	na	na	na	na	na
GTCACCCGTAGCTTCTTCCG	TATGAACCACTAAGGCGTccaccttgttgGTCACCCGTAGCTTCTTCCGgtttaagagctaagctgCGTAAAGTCTGCTGGTGA	TCACCAGCAGACTTTACGCAGCTTAGCTCTTAAACCGGAAGAAGCTACGGGTGACCAACAAGGTGGACGCCTTAGTGGTTCATA	1	INO80E_+_30006876.23-P1P2	INO80E	P1P2	na	na	na	na	na	na	na	na	na
GAATAAGCGCTATGGGAGGA	TATGAACCACTAAGGCGTccaccttgttgGAATAAGCGCTATGGGAGGAgtttaagagctaagctgCGTAAAGTCTGCTGGTGA	TCACCAGCAGACTTTACGCAGCTTAGCTCTTAAACTCCTCCCATAGCGCTTATTCCAACAAGGTGGACGCCTTAGTGGTTCATA	2	INTS3_+_153700591.23-P1P2	INTS3	P1P2	na	na	na	na	na	na	na	na	na
GAGCGGCCATAGTGGAAGGG	TATGAACCACTAAGGCGTccaccttgttgGAGCGGCCATAGTGGAAGGGgtttaagagctaagctgCGTAAAGTCTGCTGGTGA	TCACCAGCAGACTTTACGCAGCTTAGCTCTTAAACCCCTTCCACTATGGCCGCTCCAACAAGGTGGACGCCTTAGTGGTTCATA	2	INTS3_+_153700538.23-P1P2	INTS3	P1P2	na	na	na	na	na	na	na	na	na
GGTGAGGCAATAAGCGCTAT	TATGAACCACTAAGGCGTccaccttgttgGGTGAGGCAATAAGCGCTATgtttaagagctaagctgCGTAAAGTCTGCTGGTGA	TCACCAGCAGACTTTACGCAGCTTAGCTCTTAAACATAGCGCTTATTGCCTCACCCAACAAGGTGGACGCCTTAGTGGTTCATA	2	INTS3_+_153700598.23-P1P2	INTS3	P1P2	na	na	na	na	na	na	na	na	na
GCGGAGGCGGGGGTACGACG	TATGAACCACTAAGGCGTccaccttgttgGCGGAGGCGGGGGTACGACGgtttaagagctaagctgCGTAAAGTCTGCTGGTGA	TCACCAGCAGACTTTACGCAGCTTAGCTCTTAAACCGTCGTACCCCCGCCTCCGCCAACAAGGTGGACGCCTTAGTGGTTCATA	1	INTS6_+_52026860.23-P1P2	INTS6	P1P2	na	na	na	na	na	na	na	na	na
GGACTCCCTCCGCACCCCGG	TATGAACCACTAAGGCGTccaccttgttgGGACTCCCTCCGCACCCCGGgtttaagagctaagctgCGTAAAGTCTGCTGGTGA	TCACCAGCAGACTTTACGCAGCTTAGCTCTTAAACCCGGGGTGCGGAGGGAGTCCCAACAAGGTGGACGCCTTAGTGGTTCATA	1	INTS6_-_52027135.23-P1P2	INTS6	P1P2	na	na	na	na	na	na	na	na	na
GGGGTACGACGGGGAGCACT	TATGAACCACTAAGGCGTccaccttgttgGGGGTACGACGGGGAGCACTgtttaagagctaagctgCGTAAAGTCTGCTGGTGA	TCACCAGCAGACTTTACGCAGCTTAGCTCTTAAACAGTGCTCCCCGTCGTACCCCCAACAAGGTGGACGCCTTAGTGGTTCATA	1	INTS6_+_52026851.23-P1P2	INTS6	P1P2	na	na	na	na	na	na	na	na	na
GCGGAGAGCAGAAGCGGTAA	TATGAACCACTAAGGCGTccaccttgttgGCGGAGAGCAGAAGCGGTAAgtttaagagctaagctgCGTAAAGTCTGCTGGTGA	TCACCAGCAGACTTTACGCAGCTTAGCTCTTAAACTTACCGCTTCTGCTCTCCGCCAACAAGGTGGACGCCTTAGTGGTTCATA	1	IPMK_-_60027394.23-P1P2	IPMK	P1P2	na	na	na	na	na	na	na	na	na
GCGGCTCGGTTCTGTCTACC	TATGAACCACTAAGGCGTccaccttgttgGCGGCTCGGTTCTGTCTACCgtttaagagctaagctgCGTAAAGTCTGCTGGTGA	TCACCAGCAGACTTTACGCAGCTTAGCTCTTAAACGGTAGACAGAACCGAGCCGCCAACAAGGTGGACGCCTTAGTGGTTCATA	1	IPMK_+_60027626.23-P1P2	IPMK	P1P2	na	na	na	na	na	na	na	na	na
GCGTCGCCGTCAGGGCCCCA	TATGAACCACTAAGGCGTccaccttgttgGCGTCGCCGTCAGGGCCCCAgtttaagagctaagctgCGTAAAGTCTGCTGGTGA	TCACCAGCAGACTTTACGCAGCTTAGCTCTTAAACTGGGGCCCTGACGGCGACGCCAACAAGGTGGACGCCTTAGTGGTTCATA	1	IPMK_+_60027676.23-P1P2	IPMK	P1P2	na	na	na	na	na	na	na	na	na
GCCCAGCCCTAGGGCCGCAT	TATGAACCACTAAGGCGTccaccttgttgGCCCAGCCCTAGGGCCGCATgtttaagagctaagctgCGTAAAGTCTGCTGGTGA	TCACCAGCAGACTTTACGCAGCTTAGCTCTTAAACATGCGGCCCTAGGGCTGGGCCAACAAGGTGGACGCCTTAGTGGTTCATA	1	KAT2A_-_40273376.23-P1P2	KAT2A	P1P2	na	na	na	na	na	na	na	na	na
GCCTCCCCCGCAGCGGAGAG	TATGAACCACTAAGGCGTccaccttgttgGCCTCCCCCGCAGCGGAGAGgtttaagagctaagctgCGTAAAGTCTGCTGGTGA	TCACCAGCAGACTTTACGCAGCTTAGCTCTTAAACCTCTCCGCTGCGGGGGAGGCCAACAAGGTGGACGCCTTAGTGGTTCATA	1	KAT2A_-_40273345.23-P1P2	KAT2A	P1P2	na	na	na	na	na	na	na	na	na
GGCCTGGGAAGGTTCCGCCA	TATGAACCACTAAGGCGTccaccttgttgGgcCTGGGAAGGTTCCGCCAgtttaagagctaagctgCGTAAAGTCTGCTGGTGA	TCACCAGCAGACTTTACGCAGCTTAGCTCTTAAACTGGCGGAACCTTCCCAGGCCCAACAAGGTGGACGCCTTAGTGGTTCATA	1	KAT2A_-_40273323.23-P1P2	KAT2A	P1P2	na	na	na	na	na	na	na	na	na
GCAGGCGCCCGAGCCCCCGG	TATGAACCACTAAGGCGTccaccttgttgGCAggcgcccgagcccccgggtttaagagctaagctgCGTAAAGTCTGCTGGTGA	TCACCAGCAGACTTTACGCAGCTTAGCTCTTAAACCCGGGGGCTCGGGCGCCTGCCAACAAGGTGGACGCCTTAGTGGTTCATA	1	KAT2B_+_20082102.23-P1P2	KAT2B	P1P2	na	na	na	na	na	na	na	na	na
GCGACTACCAGAGCCCGAGA	TATGAACCACTAAGGCGTccaccttgttgGCGACTACCAGAGCCCGAGAgtttaagagctaagctgCGTAAAGTCTGCTGGTGA	TCACCAGCAGACTTTACGCAGCTTAGCTCTTAAACTCTCGGGCTCTGGTAGTCGCCAACAAGGTGGACGCCTTAGTGGTTCATA	1	KAT2B_-_20081907.23-P1P2	KAT2B	P1P2	na	na	na	na	na	na	na	na	na
GCTCCTGCCGTGCTCCGGGG	TATGAACCACTAAGGCGTccaccttgttgGCTCCTGCCGTGCTCCGGGGgtttaagagctaagctgCGTAAAGTCTGCTGGTGA	TCACCAGCAGACTTTACGCAGCTTAGCTCTTAAACCCCCGGAGCACGGCAGGAGCCAACAAGGTGGACGCCTTAGTGGTTCATA	1	KAT2B_-_20081967.23-P1P2	KAT2B	P1P2	na	na	na	na	na	na	na	na	na
GGCCAGGGTCGGCTACTGGG	TATGAACCACTAAGGCGTccaccttgttgGGCCAGGGTCGGCTACTGGGgtttaagagctaagctgCGTAAAGTCTGCTGGTGA	TCACCAGCAGACTTTACGCAGCTTAGCTCTTAAACCCCAGTAGCCGACCCTGGCCCAACAAGGTGGACGCCTTAGTGGTTCATA	1	KAT5_+_65479809.23-P1P2	KAT5	P1P2	na	na	na	na	na	na	na	na	na
GGCGGGACTAAGGAACCTGA	TATGAACCACTAAGGCGTccaccttgttgGGCGGGACTAAGGAACCTGAgtttaagagctaagctgCGTAAAGTCTGCTGGTGA	TCACCAGCAGACTTTACGCAGCTTAGCTCTTAAACTCAGGTTCCTTAGTCCCGCCCAACAAGGTGGACGCCTTAGTGGTTCATA	1	KAT5_-_65479954.23-P1P2	KAT5	P1P2	na	na	na	na	na	na	na	na	na
GGTGAGTCCGGTGCCCGGGG	TATGAACCACTAAGGCGTccaccttgttgGGTGAGTCCGGTGCCCGGGGgtttaagagctaagctgCGTAAAGTCTGCTGGTGA	TCACCAGCAGACTTTACGCAGCTTAGCTCTTAAACCCCCGGGCACCGGACTCACCCAACAAGGTGGACGCCTTAGTGGTTCATA	1	KAT5_-_65479771.23-P1P2	KAT5	P1P2	na	na	na	na	na	na	na	na	na
GCCTGGCGCAGAGCAGCGGG	TATGAACCACTAAGGCGTccaccttgttgGCCTGGCGCAGAGCAGCGGGgtttaagagctaagctgCGTAAAGTCTGCTGGTGA	TCACCAGCAGACTTTACGCAGCTTAGCTCTTAAACCCCGCTGCTCTGCGCCAGGCCAACAAGGTGGACGCCTTAGTGGTTCATA	1	KAT6A_-_41909290.23-P1P2	KAT6A	P1P2	na	na	na	na	na	na	na	na	na
GGAGATGCCCCAAACTGACA	TATGAACCACTAAGGCGTccaccttgttgGGAGATGCCCCAAACTGACAgtttaagagctaagctgCGTAAAGTCTGCTGGTGA	TCACCAGCAGACTTTACGCAGCTTAGCTCTTAAACTGTCAGTTTGGGGCATCTCCCAACAAGGTGGACGCCTTAGTGGTTCATA	1	KAT6A_-_41909485.23-P1P2	KAT6A	P1P2	na	na	na	na	na	na	na	na	na
GGAGCTCACTGTCTCCAAGA	TATGAACCACTAAGGCGTccaccttgttgGGAGCTCACTGTCTCCAAGAgtttaagagctaagctgCGTAAAGTCTGCTGGTGA	TCACCAGCAGACTTTACGCAGCTTAGCTCTTAAACTCTTGGAGACAGTGAGCTCCCAACAAGGTGGACGCCTTAGTGGTTCATA	1	KAT6A_+_41909489.23-P1P2	KAT6A	P1P2	na	na	na	na	na	na	na	na	na
GACAACAGGGGGACACAAAA	TATGAACCACTAAGGCGTccaccttgttgGACAACAGGGGGACACAAAAgtttaagagctaagctgCGTAAAGTCTGCTGGTGA	TCACCAGCAGACTTTACGCAGCTTAGCTCTTAAACTTTTGTGTCCCCCTGTTGTCCAACAAGGTGGACGCCTTAGTGGTTCATA	1	KAT6B_-_76586407.23-P1P2	KAT6B	P1P2	na	na	na	na	na	na	na	na	na
GACAGGGGGACACAAAATGG	TATGAACCACTAAGGCGTccaccttgttgGACAGGGGGACACAAAATGGgtttaagagctaagctgCGTAAAGTCTGCTGGTGA	TCACCAGCAGACTTTACGCAGCTTAGCTCTTAAACCCATTTTGTGTCCCCCTGTCCAACAAGGTGGACGCCTTAGTGGTTCATA	1	KAT6B_-_76586410.23-P1P2	KAT6B	P1P2	na	na	na	na	na	na	na	na	na
GTGTCAACGACAACAACAGG	TATGAACCACTAAGGCGTccaccttgttgGTGTCAACGACAACAACAGGgtttaagagctaagctgCGTAAAGTCTGCTGGTGA	TCACCAGCAGACTTTACGCAGCTTAGCTCTTAAACCCTGTTGTTGTCGTTGACACCAACAAGGTGGACGCCTTAGTGGTTCATA	1	KAT6B_-_76586396.23-P1P2	KAT6B	P1P2	na	na	na	na	na	na	na	na	na
GACTGATACAGAGGCCGCCA	TATGAACCACTAAGGCGTccaccttgttgGACTGATACAGAGGCCGCCAgtttaagagctaagctgCGTAAAGTCTGCTGGTGA	TCACCAGCAGACTTTACGCAGCTTAGCTCTTAAACTGGCGGCCTCTGTATCAGTCCAACAAGGTGGACGCCTTAGTGGTTCATA	1	KAT7_-_47866121.23-P1P2	KAT7	P1P2	na	na	na	na	na	na	na	na	na
GAGGGATCGTCCGCAGGATT	TATGAACCACTAAGGCGTccaccttgttgGAGGGATCGTCCGCAGGATTgtttaagagctaagctgCGTAAAGTCTGCTGGTGA	TCACCAGCAGACTTTACGCAGCTTAGCTCTTAAACAATCCTGCGGACGATCCCTCCAACAAGGTGGACGCCTTAGTGGTTCATA	1	KAT7_-_47866099.23-P1P2	KAT7	P1P2	na	na	na	na	na	na	na	na	na
GTGTATCAGTCCCAATCCTG	TATGAACCACTAAGGCGTccaccttgttgGTGTATCAGTCCCAATCCTGgtttaagagctaagctgCGTAAAGTCTGCTGGTGA	TCACCAGCAGACTTTACGCAGCTTAGCTCTTAAACCAGGATTGGGACTGATACACCAACAAGGTGGACGCCTTAGTGGTTCATA	1	KAT7_+_47866087.23-P1P2	KAT7	P1P2	na	na	na	na	na	na	na	na	na
GACTTCCCTTCCCGCGATGG	TATGAACCACTAAGGCGTccaccttgttgGACTTCCCTTCCCGCGATGGgtttaagagctaagctgCGTAAAGTCTGCTGGTGA	TCACCAGCAGACTTTACGCAGCTTAGCTCTTAAACCCATCGCGGGAAGGGAAGTCCAACAAGGTGGACGCCTTAGTGGTTCATA	1	KAT8_-_31129008.23-P1	KAT8	P1	na	na	na	na	na	na	na	na	na
GGCACAGGGAGCTGCTGCGG	TATGAACCACTAAGGCGTccaccttgttgGGCACAGGGAGCTGCTGCGGgtttaagagctaagctgCGTAAAGTCTGCTGGTGA	TCACCAGCAGACTTTACGCAGCTTAGCTCTTAAACCCGCAGCAGCTCCCTGTGCCCAACAAGGTGGACGCCTTAGTGGTTCATA	1	KAT8_-_31129029.23-P1	KAT8	P1	na	na	na	na	na	na	na	na	na
GGTTGCGGCGGGGACTTCAG	TATGAACCACTAAGGCGTccaccttgttgGGTTGCGGCGGGGACTTCAGgtttaagagctaagctgCGTAAAGTCTGCTGGTGA	TCACCAGCAGACTTTACGCAGCTTAGCTCTTAAACCTGAAGTCCCCGCCGCAACCCAACAAGGTGGACGCCTTAGTGGTTCATA	1	KAT8_-_31129050.23-P1	KAT8	P1	na	na	na	na	na	na	na	na	na
GCTGCAGGAGAAGGAGTCCC	TATGAACCACTAAGGCGTccaccttgttgGCTGCAGGAGAAGGAGTCCCgtttaagagctaagctgCGTAAAGTCTGCTGGTGA	TCACCAGCAGACTTTACGCAGCTTAGCTCTTAAACGGGACTCCTTCTCCTGCAGCCAACAAGGTGGACGCCTTAGTGGTTCATA	1	KAT8_-_31141602.23-P2	KAT8	P2	na	na	na	na	na	na	na	na	na
GGGTTCTGACAGTAAATCTA	TATGAACCACTAAGGCGTccaccttgttgGGGTTCTGACAGTAAATCTAgtttaagagctaagctgCGTAAAGTCTGCTGGTGA	TCACCAGCAGACTTTACGCAGCTTAGCTCTTAAACTAGATTTACTGTCAGAACCCCAACAAGGTGGACGCCTTAGTGGTTCATA	1	KAT8_+_31141331.23-P2	KAT8	P2	na	na	na	na	na	na	na	na	na
GTCAGGATGTAAAAGACGAA	TATGAACCACTAAGGCGTccaccttgttgGTCAGGATGTAAAAGACGAAgtttaagagctaagctgCGTAAAGTCTGCTGGTGA	TCACCAGCAGACTTTACGCAGCTTAGCTCTTAAACTTCGTCTTTTACATCCTGACCAACAAGGTGGACGCCTTAGTGGTTCATA	1	KAT8_+_31141409.23-P2	KAT8	P2	na	na	na	na	na	na	na	na	na
GAAGCAGTAGGATCGGCCAG	TATGAACCACTAAGGCGTccaccttgttgGAAGCAGTAGGATCGGCCAGgtttaagagctaagctgCGTAAAGTCTGCTGGTGA	TCACCAGCAGACTTTACGCAGCTTAGCTCTTAAACCTGGCCGATCCTACTGCTTCCAACAAGGTGGACGCCTTAGTGGTTCATA	1	KDM4A_-_44115875.23-P1P2	KDM4A	P1P2	na	na	na	na	na	na	na	na	na
GCAGATGCCGACTTTAGAGG	TATGAACCACTAAGGCGTccaccttgttgGCAGATGCCGACTTTAGAGGgtttaagagctaagctgCGTAAAGTCTGCTGGTGA	TCACCAGCAGACTTTACGCAGCTTAGCTCTTAAACCCTCTAAAGTCGGCATCTGCCAACAAGGTGGACGCCTTAGTGGTTCATA	1	KDM4A_-_44115826.23-P1P2	KDM4A	P1P2	na	na	na	na	na	na	na	na	na
GCGCCTGCTGGAAAAGCAGT	TATGAACCACTAAGGCGTccaccttgttgGCGCCTGCTGGAAAAGCAGTgtttaagagctaagctgCGTAAAGTCTGCTGGTGA	TCACCAGCAGACTTTACGCAGCTTAGCTCTTAAACACTGCTTTTCCAGCAGGCGCCAACAAGGTGGACGCCTTAGTGGTTCATA	1	KDM4A_-_44115863.23-P1P2	KDM4A	P1P2	na	na	na	na	na	na	na	na	na
GCACCCCGAGGGACCCCCTA	TATGAACCACTAAGGCGTccaccttgttgGCACCCCGAGGGACCCCCTAgtttaagagctaagctgCGTAAAGTCTGCTGGTGA	TCACCAGCAGACTTTACGCAGCTTAGCTCTTAAACTAGGGGGTCCCTCGGGGTGCCAACAAGGTGGACGCCTTAGTGGTTCATA	1	KEAP1_+_10613787.23-P1P2	KEAP1	P1P2	na	na	na	na	na	na	na	na	na
GGCCCTGGCCTCAGGCGGTA	TATGAACCACTAAGGCGTccaccttgttgGGCCCTGGCCTCAGGCGGTAgtttaagagctaagctgCGTAAAGTCTGCTGGTGA	TCACCAGCAGACTTTACGCAGCTTAGCTCTTAAACTACCGCCTGAGGCCAGGGCCCAACAAGGTGGACGCCTTAGTGGTTCATA	1	KEAP1_-_10613538.23-P1P2	KEAP1	P1P2	na	na	na	na	na	na	na	na	na
GTGGAGCCGAGGCCCCCCGA	TATGAACCACTAAGGCGTccaccttgttgGTGGAGCCGAGGCCCCCCGAgtttaagagctaagctgCGTAAAGTCTGCTGGTGA	TCACCAGCAGACTTTACGCAGCTTAGCTCTTAAACTCGGGGGGCCTCGGCTCCACCAACAAGGTGGACGCCTTAGTGGTTCATA	1	KEAP1_+_10613947.23-P1P2	KEAP1	P1P2	na	na	na	na	na	na	na	na	na
GAATGCCGTGGCGCGAACTT	TATGAACCACTAAGGCGTccaccttgttgGAATGCCGTGGCGCGAACTTgtttaagagctaagctgCGTAAAGTCTGCTGGTGA	TCACCAGCAGACTTTACGCAGCTTAGCTCTTAAACAAGTTCGCGCCACGGCATTCCAACAAGGTGGACGCCTTAGTGGTTCATA	1	LIG1_+_48673564.23-P1P2	LIG1	P1P2	na	na	na	na	na	na	na	na	na
GCGCGAACTTGGGACTGCAG	TATGAACCACTAAGGCGTccaccttgttgGCGCGAACTTGGGACTGCAGgtttaagagctaagctgCGTAAAGTCTGCTGGTGA	TCACCAGCAGACTTTACGCAGCTTAGCTCTTAAACCTGCAGTCCCAAGTTCGCGCCAACAAGGTGGACGCCTTAGTGGTTCATA	1	LIG1_+_48673554.23-P1P2	LIG1	P1P2	na	na	na	na	na	na	na	na	na
GCGTCTGCGCGCGAATGCCG	TATGAACCACTAAGGCGTccaccttgttgGCGTCTGCGCGCGAATGCCGgtttaagagctaagctgCGTAAAGTCTGCTGGTGA	TCACCAGCAGACTTTACGCAGCTTAGCTCTTAAACCGGCATTCGCGCGCAGACGCCAACAAGGTGGACGCCTTAGTGGTTCATA	1	LIG1_+_48673576.23-P1P2	LIG1	P1P2	na	na	na	na	na	na	na	na	na
GCAGGCGCTCCAACCGTCGT	TATGAACCACTAAGGCGTccaccttgttgGCAGGCGCTCCAACCGTCGTgtttaagagctaagctgCGTAAAGTCTGCTGGTGA	TCACCAGCAGACTTTACGCAGCTTAGCTCTTAAACACGACGGTTGGAGCGCCTGCCAACAAGGTGGACGCCTTAGTGGTTCATA	1	LIG3_-_33307576.23-P1P2	LIG3	P1P2	na	na	na	na	na	na	na	na	na
GCGGCTCCGGCGCTCACCGT	TATGAACCACTAAGGCGTccaccttgttgGCGGCTCCGGCGCTCACCGTgtttaagagctaagctgCGTAAAGTCTGCTGGTGA	TCACCAGCAGACTTTACGCAGCTTAGCTCTTAAACACGGTGAGCGCCGGAGCCGCCAACAAGGTGGACGCCTTAGTGGTTCATA	1	LIG3_+_33307610.23-P1P2	LIG3	P1P2	na	na	na	na	na	na	na	na	na
GGAGCAAGTTCCGAGGCCTA	TATGAACCACTAAGGCGTccaccttgttgGGAGCAAGTTCCGAGGCCTAgtttaagagctaagctgCGTAAAGTCTGCTGGTGA	TCACCAGCAGACTTTACGCAGCTTAGCTCTTAAACTAGGCCTCGGAACTTGCTCCCAACAAGGTGGACGCCTTAGTGGTTCATA	1	LIG3_-_33307616.23-P1P2	LIG3	P1P2	na	na	na	na	na	na	na	na	na
GCGTCAGGTGGGAAGGGTGT	TATGAACCACTAAGGCGTccaccttgttgGCGTCAggtgggaagggtgtgtttaagagctaagctgCGTAAAGTCTGCTGGTGA	TCACCAGCAGACTTTACGCAGCTTAGCTCTTAAACACACCCTTCCCACCTGACGCCAACAAGGTGGACGCCTTAGTGGTTCATA	1	LIG4_+_108867815.23-P1	LIG4	P1	na	na	na	na	na	na	na	na	na
GGCGCCAGCTTCCGGCTTAG	TATGAACCACTAAGGCGTccaccttgttgGGCGCCAGCTTCCGGCTTAGgtttaagagctaagctgCGTAAAGTCTGCTGGTGA	TCACCAGCAGACTTTACGCAGCTTAGCTCTTAAACCTAAGCCGGAAGCTGGCGCCCAACAAGGTGGACGCCTTAGTGGTTCATA	1	LIG4_+_108867854.23-P1	LIG4	P1	na	na	na	na	na	na	na	na	na
GTTCAGGCTTGACGTCAGGT	TATGAACCACTAAGGCGTccaccttgttgGTTCAGGCTTGACGTCAggtgtttaagagctaagctgCGTAAAGTCTGCTGGTGA	TCACCAGCAGACTTTACGCAGCTTAGCTCTTAAACACCTGACGTCAAGCCTGAACCAACAAGGTGGACGCCTTAGTGGTTCATA	1	LIG4_+_108867826.23-P1	LIG4	P1	na	na	na	na	na	na	na	na	na
GATCCCTAGGTCCTGGAGCA	TATGAACCACTAAGGCGTccaccttgttgGATCCCTAGGTCCTGGAGCAgtttaagagctaagctgCGTAAAGTCTGCTGGTGA	TCACCAGCAGACTTTACGCAGCTTAGCTCTTAAACTGCTCCAGGACCTAGGGATCCAACAAGGTGGACGCCTTAGTGGTTCATA	1	LIG4_-_108870652.23-P2	LIG4	P2	na	na	na	na	na	na	na	na	na
GGGCCAAGATCCCTAGGTCC	TATGAACCACTAAGGCGTccaccttgttgGGGCCAAGATCCCTAGGTCCgtttaagagctaagctgCGTAAAGTCTGCTGGTGA	TCACCAGCAGACTTTACGCAGCTTAGCTCTTAAACGGACCTAGGGATCTTGGCCCCAACAAGGTGGACGCCTTAGTGGTTCATA	1	LIG4_-_108870645.23-P2	LIG4	P2	na	na	na	na	na	na	na	na	na
GGTGGAAGGCCAAGATCCCT	TATGAACCACTAAGGCGTccaccttgttgGGTGGAAGGCCAAGATCCCTgtttaagagctaagctgCGTAAAGTCTGCTGGTGA	TCACCAGCAGACTTTACGCAGCTTAGCTCTTAAACAGGGATCTTGGCCTTCCACCCAACAAGGTGGACGCCTTAGTGGTTCATA	1	LIG4_-_108870639.23-P2	LIG4	P2	na	na	na	na	na	na	na	na	na
GGCCGAGGCCCCGGGTTGAG	TATGAACCACTAAGGCGTccaccttgttgGGCCGAGGCCCCGGGTTGAGgtttaagagctaagctgCGTAAAGTCTGCTGGTGA	TCACCAGCAGACTTTACGCAGCTTAGCTCTTAAACCTCAACCCGGGGCCTCGGCCCAACAAGGTGGACGCCTTAGTGGTTCATA	1	MAD2L2_+_11741173.23-P1P2	MAD2L2	P1P2	na	na	na	na	na	na	na	na	na
GGCCGCGGGGAGCCACCGAC	TATGAACCACTAAGGCGTccaccttgttgGgccgcggggAGCCACCGACgtttaagagctaagctgCGTAAAGTCTGCTGGTGA	TCACCAGCAGACTTTACGCAGCTTAGCTCTTAAACGTCGGTGGCTCCCCGCGGCCCAACAAGGTGGACGCCTTAGTGGTTCATA	1	MAD2L2_-_11741158.23-P1P2	MAD2L2	P1P2	na	na	na	na	na	na	na	na	na
GGCGGGAGGCGCGATCGGTC	TATGAACCACTAAGGCGTccaccttgttgGGCGGGAGGCGCGATCGGTCgtttaagagctaagctgCGTAAAGTCTGCTGGTGA	TCACCAGCAGACTTTACGCAGCTTAGCTCTTAAACGACCGATCGCGCCTCCCGCCCAACAAGGTGGACGCCTTAGTGGTTCATA	1	MAD2L2_+_11741155.23-P1P2	MAD2L2	P1P2	na	na	na	na	na	na	na	na	na
GAGCGCCAGGTACCACGAGT	TATGAACCACTAAGGCGTccaccttgttgGAGCGCCAGGTACCACGAGTgtttaagagctaagctgCGTAAAGTCTGCTGGTGA	TCACCAGCAGACTTTACGCAGCTTAGCTCTTAAACACTCGTGGTACCTGGCGCTCCAACAAGGTGGACGCCTTAGTGGTTCATA	1	MAU2_+_19431732.23-P1P2	MAU2	P1P2	na	na	na	na	na	na	na	na	na
GGAAGCAGGCGCGCGAGACG	TATGAACCACTAAGGCGTccaccttgttgGGAAGCAGGCGCGCGAGACGgtttaagagctaagctgCGTAAAGTCTGCTGGTGA	TCACCAGCAGACTTTACGCAGCTTAGCTCTTAAACCGTCTCGCGCGCCTGCTTCCCAACAAGGTGGACGCCTTAGTGGTTCATA	1	MAU2_+_19431606.23-P1P2	MAU2	P1P2	na	na	na	na	na	na	na	na	na
GTGGCGGCGGCTTGTTGTTG	TATGAACCACTAAGGCGTccaccttgttgGTGGCGGCGGCTTGTTGTTGgtttaagagctaagctgCGTAAAGTCTGCTGGTGA	TCACCAGCAGACTTTACGCAGCTTAGCTCTTAAACCAACAACAAGCCGCCGCCACCAACAAGGTGGACGCCTTAGTGGTTCATA	1	MAU2_-_19431659.23-P1P2	MAU2	P1P2	na	na	na	na	na	na	na	na	na
GACTCCGCCATAGAGCAGGG	TATGAACCACTAAGGCGTccaccttgttgGACTCCGCCATAGAGCAGGGgtttaagagctaagctgCGTAAAGTCTGCTGGTGA	TCACCAGCAGACTTTACGCAGCTTAGCTCTTAAACCCCTGCTCTATGGCGGAGTCCAACAAGGTGGACGCCTTAGTGGTTCATA	1	MBD2_+_51750822.23-P1P2	MBD2	P1P2	na	na	na	na	na	na	na	na	na
GCGGGTCTCCGGGATTCCAA	TATGAACCACTAAGGCGTccaccttgttgGcgggTCTCCGGGATTCCAAgtttaagagctaagctgCGTAAAGTCTGCTGGTGA	TCACCAGCAGACTTTACGCAGCTTAGCTCTTAAACTTGGAATCCCGGAGACCCGCCAACAAGGTGGACGCCTTAGTGGTTCATA	1	MBD2_+_51750973.23-P1P2	MBD2	P1P2	na	na	na	na	na	na	na	na	na
GGATTCCAAGGGCTCGGTTA	TATGAACCACTAAGGCGTccaccttgttgGGATTCCAAGGGCTCGGTTAgtttaagagctaagctgCGTAAAGTCTGCTGGTGA	TCACCAGCAGACTTTACGCAGCTTAGCTCTTAAACTAACCGAGCCCTTGGAATCCCAACAAGGTGGACGCCTTAGTGGTTCATA	1	MBD2_+_51750962.23-P1P2	MBD2	P1P2	na	na	na	na	na	na	na	na	na
GCCGACAGCCCCGACCTTCT	TATGAACCACTAAGGCGTccaccttgttgGCCGACAGCCCCGACCTTCTgtttaagagctaagctgCGTAAAGTCTGCTGGTGA	TCACCAGCAGACTTTACGCAGCTTAGCTCTTAAACAGAAGGTCGGGGCTGTCGGCCAACAAGGTGGACGCCTTAGTGGTTCATA	1	MBD3_-_1592569.23-P1P2	MBD3	P1P2	na	na	na	na	na	na	na	na	na
GCGGCCGCGCAGGGCCTCAA	TATGAACCACTAAGGCGTccaccttgttgGCGGCCGCGCAGGGCCTCAAgtttaagagctaagctgCGTAAAGTCTGCTGGTGA	TCACCAGCAGACTTTACGCAGCTTAGCTCTTAAACTTGAGGCCCTGCGCGGCCGCCAACAAGGTGGACGCCTTAGTGGTTCATA	1	MBD3_+_1592484.23-P1P2	MBD3	P1P2	na	na	na	na	na	na	na	na	na
GGAACAGCCGCGGCAAGTGG	TATGAACCACTAAGGCGTccaccttgttgGgAACAGCCGCGGCAAGTgggtttaagagctaagctgCGTAAAGTCTGCTGGTGA	TCACCAGCAGACTTTACGCAGCTTAGCTCTTAAACCCACTTGCCGCGGCTGTTCCCAACAAGGTGGACGCCTTAGTGGTTCATA	1	MBD3_+_1592727.23-P1P2	MBD3	P1P2	na	na	na	na	na	na	na	na	na
GCCCAGCGCCGCAACGCCCA	TATGAACCACTAAGGCGTccaccttgttgGCCCAGCGCCGCAACGCCCAgtttaagagctaagctgCGTAAAGTCTGCTGGTGA	TCACCAGCAGACTTTACGCAGCTTAGCTCTTAAACTGGGCGTTGCGGCGCTGGGCCAACAAGGTGGACGCCTTAGTGGTTCATA	1	MBD4_-_129158724.23-P1P2	MBD4	P1P2	na	na	na	na	na	na	na	na	na
GCCGGTGCCGTGAGCTGAAG	TATGAACCACTAAGGCGTccaccttgttgGCCGGTGCCGTGAGCTGAAGgtttaagagctaagctgCGTAAAGTCTGCTGGTGA	TCACCAGCAGACTTTACGCAGCTTAGCTCTTAAACCTTCAGCTCACGGCACCGGCCAACAAGGTGGACGCCTTAGTGGTTCATA	1	MBD4_+_129158749.23-P1P2	MBD4	P1P2	na	na	na	na	na	na	na	na	na
GGCCGCAACGCCCAGGGTGT	TATGAACCACTAAGGCGTccaccttgttgGGCCGCAACGCCCAGGGTGTgtttaagagctaagctgCGTAAAGTCTGCTGGTGA	TCACCAGCAGACTTTACGCAGCTTAGCTCTTAAACACACCCTGGGCGTTGCGGCCCAACAAGGTGGACGCCTTAGTGGTTCATA	1	MBD4_-_129158730.23-P1P2	MBD4	P1P2	na	na	na	na	na	na	na	na	na
GGGGCGCGATCTGGATTTGG	TATGAACCACTAAGGCGTccaccttgttgGGGGCGCGATCTGGATTTGGgtttaagagctaagctgCGTAAAGTCTGCTGGTGA	TCACCAGCAGACTTTACGCAGCTTAGCTCTTAAACCCAAATCCAGATCGCGCCCCCAACAAGGTGGACGCCTTAGTGGTTCATA	2	MCM10_-_13203752.23-P1P2	MCM10	P1P2	na	na	na	na	na	na	na	na	na
GGGGCGTGCGTGTGACCCTC	TATGAACCACTAAGGCGTccaccttgttgGGGGCGTGCGTGTGACCCTcgtttaagagctaagctgCGTAAAGTCTGCTGGTGA	TCACCAGCAGACTTTACGCAGCTTAGCTCTTAAACGAGGGTCACACGCACGCCCCCAACAAGGTGGACGCCTTAGTGGTTCATA	2	MCM10_-_13203645.23-P1P2	MCM10	P1P2	na	na	na	na	na	na	na	na	na
GGTGAACGAAGAAGGCGTCC	TATGAACCACTAAGGCGTccaccttgttgGGTGAACGAAGAAGGCGTCCgtttaagagctaagctgCGTAAAGTCTGCTGGTGA	TCACCAGCAGACTTTACGCAGCTTAGCTCTTAAACGGACGCCTTCTTCGTTCACCCAACAAGGTGGACGCCTTAGTGGTTCATA	2	MCM10_-_13203599.23-P1P2	MCM10	P1P2	na	na	na	na	na	na	na	na	na
GGATCGTGGTACTGCTATGG	TATGAACCACTAAGGCGTccaccttgttgGGATCGTGGTACTGCTATGGgtttaagagctaagctgCGTAAAGTCTGCTGGTGA	TCACCAGCAGACTTTACGCAGCTTAGCTCTTAAACCCATAGCAGTACCACGATCCCAACAAGGTGGACGCCTTAGTGGTTCATA	2	MCM2_-_127317315.23-P1P2	MCM2	P1P2	na	na	na	na	na	na	na	na	na
GGTAGTGGCGGAGAGGATCG	TATGAACCACTAAGGCGTccaccttgttgGGTAGTGGCGGAGAGGATCGgtttaagagctaagctgCGTAAAGTCTGCTGGTGA	TCACCAGCAGACTTTACGCAGCTTAGCTCTTAAACCGATCCTCTCCGCCACTACCCAACAAGGTGGACGCCTTAGTGGTTCATA	2	MCM2_-_127317301.23-P1P2	MCM2	P1P2	na	na	na	na	na	na	na	na	na
GTGTTGCTGTAGTGGCGGAG	TATGAACCACTAAGGCGTccaccttgttgGTGTTGCTGTAGTGGCGGAGgtttaagagctaagctgCGTAAAGTCTGCTGGTGA	TCACCAGCAGACTTTACGCAGCTTAGCTCTTAAACCTCCGCCACTACAGCAACACCAACAAGGTGGACGCCTTAGTGGTTCATA	2	MCM2_-_127317294.23-P1P2	MCM2	P1P2	na	na	na	na	na	na	na	na	na
GCGTGGCGCAGGCGAATCCT	TATGAACCACTAAGGCGTccaccttgttgGCGTGGCGCAGGCGAATCCTgtttaagagctaagctgCGTAAAGTCTGCTGGTGA	TCACCAGCAGACTTTACGCAGCTTAGCTCTTAAACAGGATTCGCCTGCGCCACGCCAACAAGGTGGACGCCTTAGTGGTTCATA	1	MCM6_+_136633947.23-P1P2	MCM6	P1P2	na	na	na	na	na	na	na	na	na
GGACTTGTGGCGGTCGAGCG	TATGAACCACTAAGGCGTccaccttgttgGGACTTGTGGCGGTCGAGCGgtttaagagctaagctgCGTAAAGTCTGCTGGTGA	TCACCAGCAGACTTTACGCAGCTTAGCTCTTAAACCGCTCGACCGCCACAAGTCCCAACAAGGTGGACGCCTTAGTGGTTCATA	1	MCM6_+_136633964.23-P1P2	MCM6	P1P2	na	na	na	na	na	na	na	na	na
GGCAAATATGGACCTCGCGG	TATGAACCACTAAGGCGTccaccttgttgGGCAAATATGGACCTCGCGGgtttaagagctaagctgCGTAAAGTCTGCTGGTGA	TCACCAGCAGACTTTACGCAGCTTAGCTCTTAAACCCGCGAGGTCCATATTTGCCCAACAAGGTGGACGCCTTAGTGGTTCATA	1	MCM6_+_136633919.23-P1P2	MCM6	P1P2	na	na	na	na	na	na	na	na	na
GATCGCTGCCGAGGGCCGTG	TATGAACCACTAAGGCGTccaccttgttgGATCGCTGCCGAGGGCCGTGgtttaagagctaagctgCGTAAAGTCTGCTGGTGA	TCACCAGCAGACTTTACGCAGCTTAGCTCTTAAACCACGGCCCTCGGCAGCGATCCAACAAGGTGGACGCCTTAGTGGTTCATA	1	MCM7_-_99698936.23-P1P2	MCM7	P1P2	na	na	na	na	na	na	na	na	na
GCCGCGCTTGGCGGGCTCAG	TATGAACCACTAAGGCGTccaccttgttgGCCGCGCTTGGCGGGCTCAGgtttaagagctaagctgCGTAAAGTCTGCTGGTGA	TCACCAGCAGACTTTACGCAGCTTAGCTCTTAAACCTGAGCCCGCCAAGCGCGGCCAACAAGGTGGACGCCTTAGTGGTTCATA	1	MCM7_-_99698958.23-P1P2	MCM7	P1P2	na	na	na	na	na	na	na	na	na
GGAGGTCCCGGTGAAATCAG	TATGAACCACTAAGGCGTccaccttgttgGgaggTCCCGGTGAAATCAGgtttaagagctaagctgCGTAAAGTCTGCTGGTGA	TCACCAGCAGACTTTACGCAGCTTAGCTCTTAAACCTGATTTCACCGGGACCTCCCAACAAGGTGGACGCCTTAGTGGTTCATA	1	MCM7_+_99698070.23-P1P2	MCM7	P1P2	na	na	na	na	na	na	na	na	na
GCGGAAGTAGACGTACCTCA	TATGAACCACTAAGGCGTccaccttgttgGCGGAAGTAGACGTACCTCAgtttaagagctaagctgCGTAAAGTCTGCTGGTGA	TCACCAGCAGACTTTACGCAGCTTAGCTCTTAAACTGAGGTACGTCTACTTCCGCCAACAAGGTGGACGCCTTAGTGGTTCATA	1	MCRS1_+_49961900.23-P1P2	MCRS1	P1P2	na	na	na	na	na	na	na	na	na
GGCCGGACCGGGTTAGAATC	TATGAACCACTAAGGCGTccaccttgttgGGCCGGACCGGGTTAGAATCgtttaagagctaagctgCGTAAAGTCTGCTGGTGA	TCACCAGCAGACTTTACGCAGCTTAGCTCTTAAACGATTCTAACCCGGTCCGGCCCAACAAGGTGGACGCCTTAGTGGTTCATA	1	MCRS1_+_49961667.23-P1P2	MCRS1	P1P2	na	na	na	na	na	na	na	na	na
GGTCGCCGCGGAGAAATTGT	TATGAACCACTAAGGCGTccaccttgttgGGTCGCCGCGGAGAAATTGTgtttaagagctaagctgCGTAAAGTCTGCTGGTGA	TCACCAGCAGACTTTACGCAGCTTAGCTCTTAAACACAATTTCTCCGCGGCGACCCAACAAGGTGGACGCCTTAGTGGTTCATA	1	MCRS1_+_49961849.23-P1P2	MCRS1	P1P2	na	na	na	na	na	na	na	na	na
GGCGCGCGGGGACTTAAAGT	TATGAACCACTAAGGCGTccaccttgttgGGCGCGCGGGGACTTAAAGTgtttaagagctaagctgCGTAAAGTCTGCTGGTGA	TCACCAGCAGACTTTACGCAGCTTAGCTCTTAAACACTTTAAGTCCCCGCGCGCCCAACAAGGTGGACGCCTTAGTGGTTCATA	1	MDC1_+_30685020.23-P1P2	MDC1	P1P2	na	na	na	na	na	na	na	na	na
GGCTGCCGGCAACGGATAGA	TATGAACCACTAAGGCGTccaccttgttgGGCTGCCGGCAACGGATAGAgtttaagagctaagctgCGTAAAGTCTGCTGGTGA	TCACCAGCAGACTTTACGCAGCTTAGCTCTTAAACTCTATCCGTTGCCGGCAGCCCAACAAGGTGGACGCCTTAGTGGTTCATA	1	MDC1_-_30685387.23-P1P2	MDC1	P1P2	na	na	na	na	na	na	na	na	na
GGGGTTGCGCGTTGCAGTCG	TATGAACCACTAAGGCGTccaccttgttgGGGGTTGCGCGTTGCAGTCGgtttaagagctaagctgCGTAAAGTCTGCTGGTGA	TCACCAGCAGACTTTACGCAGCTTAGCTCTTAAACCGACTGCAACGCGCAACCCCCAACAAGGTGGACGCCTTAGTGGTTCATA	1	MDC1_-_30685505.23-P1P2	MDC1	P1P2	na	na	na	na	na	na	na	na	na
GGAAGCAGCCAAGCTCGCCG	TATGAACCACTAAGGCGTccaccttgttgGGAAGCAGCCAAGCTCGCCGgtttaagagctaagctgCGTAAAGTCTGCTGGTGA	TCACCAGCAGACTTTACGCAGCTTAGCTCTTAAACCGGCGAGCTTGGCTGCTTCCCAACAAGGTGGACGCCTTAGTGGTTCATA	1	MDM2_+_69201973.23-P1P2	MDM2	P1P2	na	na	na	na	na	na	na	na	na
GGCAAGAAGCCGAGCCCGAG	TATGAACCACTAAGGCGTccaccttgttgGGCAAGAAGCCGAGCCCGAGgtttaagagctaagctgCGTAAAGTCTGCTGGTGA	TCACCAGCAGACTTTACGCAGCTTAGCTCTTAAACCTCGGGCTCGGCTTCTTGCCCAACAAGGTGGACGCCTTAGTGGTTCATA	1	MDM2_-_69202052.23-P1P2	MDM2	P1P2	na	na	na	na	na	na	na	na	na
GGCCCTGTGTGTCGGAAAGA	TATGAACCACTAAGGCGTccaccttgttgGGCCCTGTGTGTCGGAAAGAgtttaagagctaagctgCGTAAAGTCTGCTGGTGA	TCACCAGCAGACTTTACGCAGCTTAGCTCTTAAACTCTTTCCGACACACAGGGCCCAACAAGGTGGACGCCTTAGTGGTTCATA	1	MDM2_-_69202029.23-P1P2	MDM2	P1P2	na	na	na	na	na	na	na	na	na
GAACATGGCGATGCACAACA	TATGAACCACTAAGGCGTccaccttgttgGAACATGGCGATGCACAACAgtttaagagctaagctgCGTAAAGTCTGCTGGTGA	TCACCAGCAGACTTTACGCAGCTTAGCTCTTAAACTGTTGTGCATCGCCATGTTCCAACAAGGTGGACGCCTTAGTGGTTCATA	1	MEAF6_+_37980328.23-P1P2	MEAF6	P1P2	na	na	na	na	na	na	na	na	na
GGCCGGGTGTCCGGGATCTG	TATGAACCACTAAGGCGTccaccttgttgGGCCGGGTGTCCGGGATCTGgtttaagagctaagctgCGTAAAGTCTGCTGGTGA	TCACCAGCAGACTTTACGCAGCTTAGCTCTTAAACCAGATCCCGGACACCCGGCCCAACAAGGTGGACGCCTTAGTGGTTCATA	1	MEAF6_-_37980319.23-P1P2	MEAF6	P1P2	na	na	na	na	na	na	na	na	na
GGGGTGTCCGGGATCTGCGG	TATGAACCACTAAGGCGTccaccttgttgGGGGTGTCCGGGATCTGCGGgtttaagagctaagctgCGTAAAGTCTGCTGGTGA	TCACCAGCAGACTTTACGCAGCTTAGCTCTTAAACCCGCAGATCCCGGACACCCCCAACAAGGTGGACGCCTTAGTGGTTCATA	1	MEAF6_-_37980322.23-P1P2	MEAF6	P1P2	na	na	na	na	na	na	na	na	na
GATAAACAGGAAGCGGGCGG	TATGAACCACTAAGGCGTccaccttgttgGATAAACAGGAAGCGGGCGGgtttaagagctaagctgCGTAAAGTCTGCTGGTGA	TCACCAGCAGACTTTACGCAGCTTAGCTCTTAAACCCGCCCGCTTCCTGTTTATCCAACAAGGTGGACGCCTTAGTGGTTCATA	1	MGEA5_+_103578175.23-P1P2	MGEA5	P1P2	na	na	na	na	na	na	na	na	na
GGCAGCAGAGGGAGAGCTCG	TATGAACCACTAAGGCGTccaccttgttgGGCAGCAGAGGGAGAGCTCGgtttaagagctaagctgCGTAAAGTCTGCTGGTGA	TCACCAGCAGACTTTACGCAGCTTAGCTCTTAAACCGAGCTCTCCCTCTGCTGCCCAACAAGGTGGACGCCTTAGTGGTTCATA	1	MGEA5_+_103578148.23-P1P2	MGEA5	P1P2	na	na	na	na	na	na	na	na	na
GGCGCCCCAGCTTAAAGCCG	TATGAACCACTAAGGCGTccaccttgttgGGCGCCCCAGCTTAAAGCCGgtttaagagctaagctgCGTAAAGTCTGCTGGTGA	TCACCAGCAGACTTTACGCAGCTTAGCTCTTAAACCGGCTTTAAGCTGGGGCGCCCAACAAGGTGGACGCCTTAGTGGTTCATA	1	MGEA5_+_103577995.23-P1P2	MGEA5	P1P2	na	na	na	na	na	na	na	na	na
GCGACGCCCGCAGGTCCTCG	TATGAACCACTAAGGCGTccaccttgttgGCGACGCCCGCAGGTCCTCGgtttaagagctaagctgCGTAAAGTCTGCTGGTGA	TCACCAGCAGACTTTACGCAGCTTAGCTCTTAAACCGAGGACCTGCGGGCGTCGCCAACAAGGTGGACGCCTTAGTGGTTCATA	1	MGMT_-_131265539.23-P1P2	MGMT	P1P2	na	na	na	na	na	na	na	na	na
GGAAAGGCTGGGCAACACCT	TATGAACCACTAAGGCGTccaccttgttgGGAAAGGCTGGGCAACACCTgtttaagagctaagctgCGTAAAGTCTGCTGGTGA	TCACCAGCAGACTTTACGCAGCTTAGCTCTTAAACAGGTGTTGCCCAGCCTTTCCCAACAAGGTGGACGCCTTAGTGGTTCATA	1	MGMT_+_131265722.23-P1P2	MGMT	P1P2	na	na	na	na	na	na	na	na	na
GTGCGCACCGCGAGGACCTG	TATGAACCACTAAGGCGTccaccttgttgGTGCGCACCGCGAGGACCTGgtttaagagctaagctgCGTAAAGTCTGCTGGTGA	TCACCAGCAGACTTTACGCAGCTTAGCTCTTAAACCAGGTCCTCGCGGTGCGCACCAACAAGGTGGACGCCTTAGTGGTTCATA	1	MGMT_+_131265524.23-P1P2	MGMT	P1P2	na	na	na	na	na	na	na	na	na
GCGGCGGCTGGACGAGACAG	TATGAACCACTAAGGCGTccaccttgttgGCGGCGGCTGGACGAGACAGgtttaagagctaagctgCGTAAAGTCTGCTGGTGA	TCACCAGCAGACTTTACGCAGCTTAGCTCTTAAACCTGTCTCGTCCAGCCGCCGCCAACAAGGTGGACGCCTTAGTGGTTCATA	1	MLH1_-_37035083.23-P1P2	MLH1	P1P2	na	na	na	na	na	na	na	na	na
GCGTGGCAGGGGTTATTCGG	TATGAACCACTAAGGCGTccaccttgttgGCGTGGCAGGGGTTATTCGGgtttaagagctaagctgCGTAAAGTCTGCTGGTGA	TCACCAGCAGACTTTACGCAGCTTAGCTCTTAAACCCGAATAACCCCTGCCACGCCAACAAGGTGGACGCCTTAGTGGTTCATA	1	MLH1_-_37035067.23-P1P2	MLH1	P1P2	na	na	na	na	na	na	na	na	na
GGGCACGTCAGGGAACCCGG	TATGAACCACTAAGGCGTccaccttgttgGGGCACGTCAGGGAACCCGGgtttaagagctaagctgCGTAAAGTCTGCTGGTGA	TCACCAGCAGACTTTACGCAGCTTAGCTCTTAAACCCGGGTTCCCTGACGTGCCCCAACAAGGTGGACGCCTTAGTGGTTCATA	1	MLH1_+_37035280.23-P1P2	MLH1	P1P2	na	na	na	na	na	na	na	na	na
GCGTCCGAGGCGGTTGGTGT	TATGAACCACTAAGGCGTccaccttgttgGCGTCCGAGGCGGTTGGTGTgtttaagagctaagctgCGTAAAGTCTGCTGGTGA	TCACCAGCAGACTTTACGCAGCTTAGCTCTTAAACACACCAACCGCCTCGGACGCCAACAAGGTGGACGCCTTAGTGGTTCATA	1	MLH3_+_75518106.23-P1P2	MLH3	P1P2	na	na	na	na	na	na	na	na	na
GGCACGAGCCTCAAGATCCA	TATGAACCACTAAGGCGTccaccttgttgGGCACGAGCCTCAAGATCCAgtttaagagctaagctgCGTAAAGTCTGCTGGTGA	TCACCAGCAGACTTTACGCAGCTTAGCTCTTAAACTGGATCTTGAGGCTCGTGCCCAACAAGGTGGACGCCTTAGTGGTTCATA	1	MLH3_+_75518140.23-P1P2	MLH3	P1P2	na	na	na	na	na	na	na	na	na
GTCTCCGACACCAACCGCCT	TATGAACCACTAAGGCGTccaccttgttgGTCTCCGACACCAACCGCCTgtttaagagctaagctgCGTAAAGTCTGCTGGTGA	TCACCAGCAGACTTTACGCAGCTTAGCTCTTAAACAGGCGGTTGGTGTCGGAGACCAACAAGGTGGACGCCTTAGTGGTTCATA	1	MLH3_-_75518124.23-P1P2	MLH3	P1P2	na	na	na	na	na	na	na	na	na
GAACGCGAACTAGAGACCGT	TATGAACCACTAAGGCGTccaccttgttgGAACGCGAACTAGAGACCGTgtttaagagctaagctgCGTAAAGTCTGCTGGTGA	TCACCAGCAGACTTTACGCAGCTTAGCTCTTAAACACGGTCTCTAGTTCGCGTTCCAACAAGGTGGACGCCTTAGTGGTTCATA	1	MMS19_-_99258162.23-P1P2	MMS19	P1P2	na	na	na	na	na	na	na	na	na
GGAGGGAGCGGCCTCAGTAC	TATGAACCACTAAGGCGTccaccttgttgGGAGGGAGCGGCCTCAGTACgtttaagagctaagctgCGTAAAGTCTGCTGGTGA	TCACCAGCAGACTTTACGCAGCTTAGCTCTTAAACGTACTGAGGCCGCTCCCTCCCAACAAGGTGGACGCCTTAGTGGTTCATA	1	MMS19_+_99257963.23-P1P2	MMS19	P1P2	na	na	na	na	na	na	na	na	na
GTCGTGCACGAGGCCCCATA	TATGAACCACTAAGGCGTccaccttgttgGTCGTGCACGAGGCCCCATAgtttaagagctaagctgCGTAAAGTCTGCTGGTGA	TCACCAGCAGACTTTACGCAGCTTAGCTCTTAAACTATGGGGCCTCGTGCACGACCAACAAGGTGGACGCCTTAGTGGTTCATA	1	MMS19_-_99258097.23-P1P2	MMS19	P1P2	na	na	na	na	na	na	na	na	na
GAAATGTGAGCGGGTACGAC	TATGAACCACTAAGGCGTccaccttgttgGAAATGTGAGCGGGTACGACgtttaagagctaagctgCGTAAAGTCTGCTGGTGA	TCACCAGCAGACTTTACGCAGCTTAGCTCTTAAACGTCGTACCCGCTCACATTTCCAACAAGGTGGACGCCTTAGTGGTTCATA	2	MMS22L_+_97730961.23-P1P2	MMS22L	P1P2	na	na	na	na	na	na	na	na	na
GAGCCGGGTACGCGGGATAC	TATGAACCACTAAGGCGTccaccttgttgGAGCCGGGTACGCGGGATACgtttaagagctaagctgCGTAAAGTCTGCTGGTGA	TCACCAGCAGACTTTACGCAGCTTAGCTCTTAAACGTATCCCGCGTACCCGGCTCCAACAAGGTGGACGCCTTAGTGGTTCATA	2	MMS22L_+_97730904.23-P1P2	MMS22L	P1P2	na	na	na	na	na	na	na	na	na
GGAACGCTCCCTCCCCGGCT	TATGAACCACTAAGGCGTccaccttgttgGGAACGCTCCCTCCCCGGCTgtttaagagctaagctgCGTAAAGTCTGCTGGTGA	TCACCAGCAGACTTTACGCAGCTTAGCTCTTAAACAGCCGGGGAGGGAGCGTTCCCAACAAGGTGGACGCCTTAGTGGTTCATA	2	MMS22L_-_97730796.23-P1P2	MMS22L	P1P2	na	na	na	na	na	na	na	na	na
GCTGCCAAGCGCCTGTTGGT	TATGAACCACTAAGGCGTccaccttgttgGCTGCCAAGCGCCTGTTGGTgtttaagagctaagctgCGTAAAGTCTGCTGGTGA	TCACCAGCAGACTTTACGCAGCTTAGCTCTTAAACACCAACAGGCGCTTGGCAGCCAACAAGGTGGACGCCTTAGTGGTTCATA	2	MNAT1_-_61201494.23-P1P2	MNAT1	P1P2	na	na	na	na	na	na	na	na	na
GGGCGCCTGCGAGAGTCTGT	TATGAACCACTAAGGCGTccaccttgttgGGGCGCCTGCGAGAGTCTGTgtttaagagctaagctgCGTAAAGTCTGCTGGTGA	TCACCAGCAGACTTTACGCAGCTTAGCTCTTAAACACAGACTCTCGCAGGCGCCCCAACAAGGTGGACGCCTTAGTGGTTCATA	2	MNAT1_-_61201567.23-P1P2	MNAT1	P1P2	na	na	na	na	na	na	na	na	na
GTCCCTTCGCGAAAGAGCAC	TATGAACCACTAAGGCGTccaccttgttgGTCCCTTCGCGAAAGAGCACgtttaagagctaagctgCGTAAAGTCTGCTGGTGA	TCACCAGCAGACTTTACGCAGCTTAGCTCTTAAACGTGCTCTTTCGCGAAGGGACCAACAAGGTGGACGCCTTAGTGGTTCATA	2	MNAT1_+_61201445.23-P1P2	MNAT1	P1P2	na	na	na	na	na	na	na	na	na
GCCGGCCCAGGATGTAGAGC	TATGAACCACTAAGGCGTccaccttgttgGCCGGCCCAGGATGTAGAGCgtttaagagctaagctgCGTAAAGTCTGCTGGTGA	TCACCAGCAGACTTTACGCAGCTTAGCTCTTAAACGCTCTACATCCTGGGCCGGCCAACAAGGTGGACGCCTTAGTGGTTCATA	1	MORF4L1_-_79165256.23-P1P2	MORF4L1	P1P2	na	na	na	na	na	na	na	na	na
GCTAACGGCGCAGGAGATAG	TATGAACCACTAAGGCGTccaccttgttgGCTAACGGCGCAGGAGATAGgtttaagagctaagctgCGTAAAGTCTGCTGGTGA	TCACCAGCAGACTTTACGCAGCTTAGCTCTTAAACCTATCTCCTGCGCCGTTAGCCAACAAGGTGGACGCCTTAGTGGTTCATA	1	MORF4L1_-_79165449.23-P1P2	MORF4L1	P1P2	na	na	na	na	na	na	na	na	na
GCTGCGGGCGCTGGCAAATC	TATGAACCACTAAGGCGTccaccttgttgGCTGCGGGCGCTGGCAAATCgtttaagagctaagctgCGTAAAGTCTGCTGGTGA	TCACCAGCAGACTTTACGCAGCTTAGCTCTTAAACGATTTGCCAGCGCCCGCAGCCAACAAGGTGGACGCCTTAGTGGTTCATA	1	MORF4L1_-_79165238.23-P1P2	MORF4L1	P1P2	na	na	na	na	na	na	na	na	na
GCGACCACGGAAGCACCCCT	TATGAACCACTAAGGCGTccaccttgttgGCGACCACGGAAGCACCCCTgtttaagagctaagctgCGTAAAGTCTGCTGGTGA	TCACCAGCAGACTTTACGCAGCTTAGCTCTTAAACAGGGGTGCTTCCGTGGTCGCCAACAAGGTGGACGCCTTAGTGGTTCATA	1	MPG_+_128226.23-P1P2	MPG	P1P2	na	na	na	na	na	na	na	na	na
GCGCTCCGCCCCGGTCCTAG	TATGAACCACTAAGGCGTccaccttgttgGCGCTCCGCCCCGGTCCTAGgtttaagagctaagctgCGTAAAGTCTGCTGGTGA	TCACCAGCAGACTTTACGCAGCTTAGCTCTTAAACCTAGGACCGGGGCGGAGCGCCAACAAGGTGGACGCCTTAGTGGTTCATA	1	MPG_-_128233.23-P1P2	MPG	P1P2	na	na	na	na	na	na	na	na	na
GTGGGACTCGGACCCCGGCG	TATGAACCACTAAGGCGTccaccttgttgGTGGGACTCGGACCCCGGCGgtttaagagctaagctgCGTAAAGTCTGCTGGTGA	TCACCAGCAGACTTTACGCAGCTTAGCTCTTAAACCGCCGGGGTCCGAGTCCCACCAACAAGGTGGACGCCTTAGTGGTTCATA	1	MPG_+_128262.23-P1P2	MPG	P1P2	na	na	na	na	na	na	na	na	na
GAGTCTGTCGGTCAGACCAA	TATGAACCACTAAGGCGTccaccttgttgGAGTCTGTCGGTCAGACCAAgtttaagagctaagctgCGTAAAGTCTGCTGGTGA	TCACCAGCAGACTTTACGCAGCTTAGCTCTTAAACTTGGTCTGACCGACAGACTCCAACAAGGTGGACGCCTTAGTGGTTCATA	1	MPLKIP_+_40174449.23-P1P2	MPLKIP	P1P2	na	na	na	na	na	na	na	na	na
GCAGTTCCGGTGGGAGAACG	TATGAACCACTAAGGCGTccaccttgttgGCAGTTCCGGTGGGAGAACGgtttaagagctaagctgCGTAAAGTCTGCTGGTGA	TCACCAGCAGACTTTACGCAGCTTAGCTCTTAAACCGTTCTCCCACCGGAACTGCCAACAAGGTGGACGCCTTAGTGGTTCATA	1	MPLKIP_+_40174195.23-P1P2	MPLKIP	P1P2	na	na	na	na	na	na	na	na	na
GCTCCACCCGGACCAGGGTA	TATGAACCACTAAGGCGTccaccttgttgGCTCCACCCGGACCAGGGTAgtttaagagctaagctgCGTAAAGTCTGCTGGTGA	TCACCAGCAGACTTTACGCAGCTTAGCTCTTAAACTACCCTGGTCCGGGTGGAGCCAACAAGGTGGACGCCTTAGTGGTTCATA	1	MPLKIP_-_40174132.23-P1P2	MPLKIP	P1P2	na	na	na	na	na	na	na	na	na
GGCCGTAAACCTGAATTCCG	TATGAACCACTAAGGCGTccaccttgttgGGCCGTAAACCTGAATTCCGgtttaagagctaagctgCGTAAAGTCTGCTGGTGA	TCACCAGCAGACTTTACGCAGCTTAGCTCTTAAACCGGAATTCAGGTTTACGGCCCAACAAGGTGGACGCCTTAGTGGTTCATA	1	MRE11A_-_94226994.23-P1P2	MRE11A	P1P2	ANKRD49_-_94226994.23-P1P2	ANKRD49	P1P2	na	na	na	na	na	na
GCCGTGAAAAGAAAACAACA	TATGAACCACTAAGGCGTccaccttgttgGCCGTGAAAAGAAAACAACAgtttaagagctaagctgCGTAAAGTCTGCTGGTGA	TCACCAGCAGACTTTACGCAGCTTAGCTCTTAAACTGTTGTTTTCTTTTCACGGCCAACAAGGTGGACGCCTTAGTGGTTCATA	1	MRE11A_-_94226944.23-P1P2	MRE11A	P1P2	na	na	na	na	na	na	na	na	na
GTGAATTCCGCGGGAGAGAA	TATGAACCACTAAGGCGTccaccttgttgGTGAATTCCGCGGGAGAGAAgtttaagagctaagctgCGTAAAGTCTGCTGGTGA	TCACCAGCAGACTTTACGCAGCTTAGCTCTTAAACTTCTCTCCCGCGGAATTCACCAACAAGGTGGACGCCTTAGTGGTTCATA	1	MRE11A_-_94227004.23-P1P2	MRE11A	P1P2	na	na	na	na	na	na	na	na	na
GAGCCTGGGCGCTCACCGAC	TATGAACCACTAAGGCGTccaccttgttgGAGCCTGGGCGCTCACCGACgtttaagagctaagctgCGTAAAGTCTGCTGGTGA	TCACCAGCAGACTTTACGCAGCTTAGCTCTTAAACGTCGGTGAGCGCCCAGGCTCCAACAAGGTGGACGCCTTAGTGGTTCATA	1	MRGBP_+_61428016.23-P1P2	MRGBP	P1P2	na	na	na	na	na	na	na	na	na
GCGAGCAAGGAGCCCCCGGC	TATGAACCACTAAGGCGTccaccttgttgGCGAGCAAGGAGCCCCCGGCgtttaagagctaagctgCGTAAAGTCTGCTGGTGA	TCACCAGCAGACTTTACGCAGCTTAGCTCTTAAACGCCGGGGGCTCCTTGCTCGCCAACAAGGTGGACGCCTTAGTGGTTCATA	1	MRGBP_+_61427839.23-P1P2	MRGBP	P1P2	na	na	na	na	na	na	na	na	na
GCTTGTGGCCCAGCATGGCG	TATGAACCACTAAGGCGTccaccttgttgGCTTGTGGCCCAGCATGGCGgtttaagagctaagctgCGTAAAGTCTGCTGGTGA	TCACCAGCAGACTTTACGCAGCTTAGCTCTTAAACCGCCATGCTGGGCCACAAGCCAACAAGGTGGACGCCTTAGTGGTTCATA	1	MRGBP_+_61427994.23-P1P2	MRGBP	P1P2	na	na	na	na	na	na	na	na	na
GAGGTGAGGAGGTTTCGACA	TATGAACCACTAAGGCGTccaccttgttgGAGGTGAGGAGGTTTCGACAgtttaagagctaagctgCGTAAAGTCTGCTGGTGA	TCACCAGCAGACTTTACGCAGCTTAGCTCTTAAACTGTCGAAACCTCCTCACCTCCAACAAGGTGGACGCCTTAGTGGTTCATA	1	MSH2_-_47630333.23-P1P2	MSH2	P1P2	na	na	na	na	na	na	na	na	na
GGGAGGTGTTCAAGACCCAG	TATGAACCACTAAGGCGTccaccttgttgGGGAGGTGTTCAAGACCCAGgtttaagagctaagctgCGTAAAGTCTGCTGGTGA	TCACCAGCAGACTTTACGCAGCTTAGCTCTTAAACCTGGGTCTTGAACACCTCCCCAACAAGGTGGACGCCTTAGTGGTTCATA	1	MSH2_-_47630515.23-P1P2	MSH2	P1P2	na	na	na	na	na	na	na	na	na
GTTTCTTCAACCAGGAGGTG	TATGAACCACTAAGGCGTccaccttgttgGTTTCTTCAACCAGGAGGTGgtttaagagctaagctgCGTAAAGTCTGCTGGTGA	TCACCAGCAGACTTTACGCAGCTTAGCTCTTAAACCACCTCCTGGTTGAAGAAACCAACAAGGTGGACGCCTTAGTGGTTCATA	1	MSH2_-_47630319.23-P1P2	MSH2	P1P2	na	na	na	na	na	na	na	na	na
GCGCAGACGCCTGGGAACTG	TATGAACCACTAAGGCGTccaccttgttgGCGCAGACGCCTGGGAACTGgtttaagagctaagctgCGTAAAGTCTGCTGGTGA	TCACCAGCAGACTTTACGCAGCTTAGCTCTTAAACCAGTTCCCAGGCGTCTGCGCCAACAAGGTGGACGCCTTAGTGGTTCATA	1	MSH3_-_79950488.23-P1P2	MSH3	P1P2	DHFR_-_79950488.23-P1P2	DHFR	P1P2	na	na	na	na	na	na
GCTTCCGGCGAGACATGGCA	TATGAACCACTAAGGCGTccaccttgttgGCTTCCGGCGAGACATGGCAgtttaagagctaagctgCGTAAAGTCTGCTGGTGA	TCACCAGCAGACTTTACGCAGCTTAGCTCTTAAACTGCCATGTCTCGCCGGAAGCCAACAAGGTGGACGCCTTAGTGGTTCATA	1	MSH3_+_79950539.23-P1P2	MSH3	P1P2	DHFR_+_79950539.23-P1P2	DHFR	P1P2	na	na	na	na	na	na
GGCAGGCTTCCGGCGAGACA	TATGAACCACTAAGGCGTccaccttgttgGGCAGGCTTCCGGCGAGACAgtttaagagctaagctgCGTAAAGTCTGCTGGTGA	TCACCAGCAGACTTTACGCAGCTTAGCTCTTAAACTGTCTCGCCGGAAGCCTGCCCAACAAGGTGGACGCCTTAGTGGTTCATA	1	MSH3_+_79950544.23-P1P2	MSH3	P1P2	DHFR_+_79950544.23-P1P2	DHFR	P1P2	na	na	na	na	na	na
GCCCTGACCCGAGAAGTATG	TATGAACCACTAAGGCGTccaccttgttgGCCCTGACCCGAGAAGTATGgtttaagagctaagctgCGTAAAGTCTGCTGGTGA	TCACCAGCAGACTTTACGCAGCTTAGCTCTTAAACCATACTTCTCGGGTCAGGGCCAACAAGGTGGACGCCTTAGTGGTTCATA	1	MSH4_+_76262635.23-P1P2	MSH4	P1P2	na	na	na	na	na	na	na	na	na
GCGGCGCAGCTTCTGTAGTT	TATGAACCACTAAGGCGTccaccttgttgGCGGCGCAGCTTCTGTAGTTgtttaagagctaagctgCGTAAAGTCTGCTGGTGA	TCACCAGCAGACTTTACGCAGCTTAGCTCTTAAACAACTACAGAAGCTGCGCCGCCAACAAGGTGGACGCCTTAGTGGTTCATA	1	MSH4_-_76262611.23-P1P2	MSH4	P1P2	na	na	na	na	na	na	na	na	na
GTGTAGTTGGGCTACTGGAG	TATGAACCACTAAGGCGTccaccttgttgGTGTAGTTGGGCTACTGGAGgtttaagagctaagctgCGTAAAGTCTGCTGGTGA	TCACCAGCAGACTTTACGCAGCTTAGCTCTTAAACCTCCAGTAGCCCAACTACACCAACAAGGTGGACGCCTTAGTGGTTCATA	1	MSH4_-_76262623.23-P1P2	MSH4	P1P2	na	na	na	na	na	na	na	na	na
GAACCTGAGTCGCTACAGGT	TATGAACCACTAAGGCGTccaccttgttgGAACCTGAGTCGCTACAGGTgtttaagagctaagctgCGTAAAGTCTGCTGGTGA	TCACCAGCAGACTTTACGCAGCTTAGCTCTTAAACACCTGTAGCGACTCAGGTTCCAACAAGGTGGACGCCTTAGTGGTTCATA	1	MSH5_+_31707820.23-P1P2	MSH5	P1P2	na	na	na	na	na	na	na	na	na
GCACAGAGGAGGCCGGGGTA	TATGAACCACTAAGGCGTccaccttgttgGCACAGAGGAGGCCGGGGTAgtttaagagctaagctgCGTAAAGTCTGCTGGTGA	TCACCAGCAGACTTTACGCAGCTTAGCTCTTAAACTACCCCGGCCTCCTCTGTGCCAACAAGGTGGACGCCTTAGTGGTTCATA	1	MSH5_+_31708167.23-P1P2	MSH5	P1P2	na	na	na	na	na	na	na	na	na
GCAGTAACCTGAGTCGCTAC	TATGAACCACTAAGGCGTccaccttgttgGCAGTAACCTGAGTCGCTACgtttaagagctaagctgCGTAAAGTCTGCTGGTGA	TCACCAGCAGACTTTACGCAGCTTAGCTCTTAAACGTAGCGACTCAGGTTACTGCCAACAAGGTGGACGCCTTAGTGGTTCATA	1	MSH5_+_31707824.23-P1P2	MSH5	P1P2	na	na	na	na	na	na	na	na	na
GAGGAGCCGCGCGGTAGATG	TATGAACCACTAAGGCGTccaccttgttgGAGGAGCCGCGCGGTAGATGgtttaagagctaagctgCGTAAAGTCTGCTGGTGA	TCACCAGCAGACTTTACGCAGCTTAGCTCTTAAACCATCTACCGCGCGGCTCCTCCAACAAGGTGGACGCCTTAGTGGTTCATA	1	MSH6_-_48010319.23-P1P2	MSH6	P1P2	na	na	na	na	na	na	na	na	na
GGGAGCTCCGTCCGACAGAA	TATGAACCACTAAGGCGTccaccttgttgGGGAGCTCCGTCCGACAGAAgtttaagagctaagctgCGTAAAGTCTGCTGGTGA	TCACCAGCAGACTTTACGCAGCTTAGCTCTTAAACTTCTGTCGGACGGAGCTCCCCAACAAGGTGGACGCCTTAGTGGTTCATA	1	MSH6_-_48010349.23-P1P2	MSH6	P1P2	na	na	na	na	na	na	na	na	na
GTCCGTCCGACAGAACGGTT	TATGAACCACTAAGGCGTccaccttgttgGTCCGTCCGACAGAACGGTTgtttaagagctaagctgCGTAAAGTCTGCTGGTGA	TCACCAGCAGACTTTACGCAGCTTAGCTCTTAAACAACCGTTCTGTCGGACGGACCAACAAGGTGGACGCCTTAGTGGTTCATA	1	MSH6_-_48010354.23-P1P2	MSH6	P1P2	na	na	na	na	na	na	na	na	na
GAAGGAGCCGGGGGCCGCGA	TATGAACCACTAAGGCGTccaccttgttgGaaggagccgggggccgcgagtttaagagctaagctgCGTAAAGTCTGCTGGTGA	TCACCAGCAGACTTTACGCAGCTTAGCTCTTAAACTCGCGGCCCCCGGCTCCTTCCAACAAGGTGGACGCCTTAGTGGTTCATA	1	MTA1_+_105886510.23-P1P2	MTA1	P1P2	na	na	na	na	na	na	na	na	na
GGCCGGGCATAAAGGCGGTG	TATGAACCACTAAGGCGTccaccttgttgGgccgggcATAAAGGCGGTGgtttaagagctaagctgCGTAAAGTCTGCTGGTGA	TCACCAGCAGACTTTACGCAGCTTAGCTCTTAAACCACCGCCTTTATGCCCGGCCCAACAAGGTGGACGCCTTAGTGGTTCATA	1	MTA1_+_105886406.23-P1P2	MTA1	P1P2	na	na	na	na	na	na	na	na	na
GTCGGGGCCGGGCATAAAGG	TATGAACCACTAAGGCGTccaccttgttgGtcggggccgggcATAAAGGgtttaagagctaagctgCGTAAAGTCTGCTGGTGA	TCACCAGCAGACTTTACGCAGCTTAGCTCTTAAACCCTTTATGCCCGGCCCCGACCAACAAGGTGGACGCCTTAGTGGTTCATA	1	MTA1_+_105886411.23-P1P2	MTA1	P1P2	na	na	na	na	na	na	na	na	na
GCGGAAGGAGGCGAACCCTG	TATGAACCACTAAGGCGTccaccttgttgGCGGAAGGAGGCGAACCCTGgtttaagagctaagctgCGTAAAGTCTGCTGGTGA	TCACCAGCAGACTTTACGCAGCTTAGCTCTTAAACCAGGGTTCGCCTCCTTCCGCCAACAAGGTGGACGCCTTAGTGGTTCATA	1	MTA2_+_62369279.23-P1P2	MTA2	P1P2	na	na	na	na	na	na	na	na	na
GGGATGAACCGCGACGGCTG	TATGAACCACTAAGGCGTccaccttgttgGGGATGAACCGCGACGGCTGgtttaagagctaagctgCGTAAAGTCTGCTGGTGA	TCACCAGCAGACTTTACGCAGCTTAGCTCTTAAACCAGCCGTCGCGGTTCATCCCCAACAAGGTGGACGCCTTAGTGGTTCATA	1	MTA2_+_62369066.23-P1P2	MTA2	P1P2	na	na	na	na	na	na	na	na	na
GGGGCCGGGATGAACCGCGA	TATGAACCACTAAGGCGTccaccttgttgGGGGCCGGGATGAACCGCGAgtttaagagctaagctgCGTAAAGTCTGCTGGTGA	TCACCAGCAGACTTTACGCAGCTTAGCTCTTAAACTCGCGGTTCATCCCGGCCCCCAACAAGGTGGACGCCTTAGTGGTTCATA	1	MTA2_+_62369072.23-P1P2	MTA2	P1P2	na	na	na	na	na	na	na	na	na
GCATGTACCGGGTCGGAGGT	TATGAACCACTAAGGCGTccaccttgttgGCATGTACCGGGTCGGAGGTgtttaagagctaagctgCGTAAAGTCTGCTGGTGA	TCACCAGCAGACTTTACGCAGCTTAGCTCTTAAACACCTCCGACCCGGTACATGCCAACAAGGTGGACGCCTTAGTGGTTCATA	1	MTA3_-_42795917.23-P1P2	MTA3	P1P2	na	na	na	na	na	na	na	na	na
GCTGCTGCCTCGCCACGGGG	TATGAACCACTAAGGCGTccaccttgttgGctgctgccTCGCCACgggggtttaagagctaagctgCGTAAAGTCTGCTGGTGA	TCACCAGCAGACTTTACGCAGCTTAGCTCTTAAACCCCCGTGGCGAGGCAGCAGCCAACAAGGTGGACGCCTTAGTGGTTCATA	1	MTA3_+_42795764.23-P1P2	MTA3	P1P2	na	na	na	na	na	na	na	na	na
GGCCAACTGCCGGGAGCCAA	TATGAACCACTAAGGCGTccaccttgttgGGCCAACTGCCGGGAGCCAAgtttaagagctaagctgCGTAAAGTCTGCTGGTGA	TCACCAGCAGACTTTACGCAGCTTAGCTCTTAAACTTGGCTCCCGGCAGTTGGCCCAACAAGGTGGACGCCTTAGTGGTTCATA	1	MTA3_-_42796005.23-P1P2	MTA3	P1P2	na	na	na	na	na	na	na	na	na
GACGGGGCCCCAAACACAGG	TATGAACCACTAAGGCGTccaccttgttgGACGGGGCCCCAAACACAGGgtttaagagctaagctgCGTAAAGTCTGCTGGTGA	TCACCAGCAGACTTTACGCAGCTTAGCTCTTAAACCCTGTGTTTGGGGCCCCGTCCAACAAGGTGGACGCCTTAGTGGTTCATA	1	MUS81_+_65628068.23-P1P2	MUS81	P1P2	na	na	na	na	na	na	na	na	na
GCACAGGGGGCACTAACGAG	TATGAACCACTAAGGCGTccaccttgttgGCACAGGGGGCACTAACGAGgtttaagagctaagctgCGTAAAGTCTGCTGGTGA	TCACCAGCAGACTTTACGCAGCTTAGCTCTTAAACCTCGTTAGTGCCCCCTGTGCCAACAAGGTGGACGCCTTAGTGGTTCATA	1	MUS81_+_65628055.23-P1P2	MUS81	P1P2	na	na	na	na	na	na	na	na	na
GTGGGGCCCCGTGATCTCAA	TATGAACCACTAAGGCGTccaccttgttgGTGGGGCCCCGTGATCTCAAgtttaagagctaagctgCGTAAAGTCTGCTGGTGA	TCACCAGCAGACTTTACGCAGCTTAGCTCTTAAACTTGAGATCACGGGGCCCCACCAACAAGGTGGACGCCTTAGTGGTTCATA	1	MUS81_-_65628100.23-P1P2	MUS81	P1P2	na	na	na	na	na	na	na	na	na
GTGAAGACAGCAGAACACGG	TATGAACCACTAAGGCGTccaccttgttgGTGAAGACAGCAGAACACGGgtttaagagctaagctgCGTAAAGTCTGCTGGTGA	TCACCAGCAGACTTTACGCAGCTTAGCTCTTAAACCCGTGTTCTGCTGTCTTCACCAACAAGGTGGACGCCTTAGTGGTTCATA	1	MUTYH_-_45805607.23-P1P2	MUTYH	P1P2	TOE1_-_45805607.23-P1P2	TOE1	P1P2	na	na	na	na	na	na
GCTCGGGCTCATAGTTCTAG	TATGAACCACTAAGGCGTccaccttgttgGCTCGGGCTCATAGTTCTAGgtttaagagctaagctgCGTAAAGTCTGCTGGTGA	TCACCAGCAGACTTTACGCAGCTTAGCTCTTAAACCTAGAACTATGAGCCCGAGCCAACAAGGTGGACGCCTTAGTGGTTCATA	1	MUTYH_-_45806055.23-P1P2	MUTYH	P1P2	na	na	na	na	na	na	na	na	na
GGAGGCTCCTCAAGCTTCAG	TATGAACCACTAAGGCGTccaccttgttgGGAGGCTCCTCAAGCTTCAGgtttaagagctaagctgCGTAAAGTCTGCTGGTGA	TCACCAGCAGACTTTACGCAGCTTAGCTCTTAAACCTGAAGCTTGAGGAGCCTCCCAACAAGGTGGACGCCTTAGTGGTTCATA	1	MUTYH_-_45806073.23-P1P2	MUTYH	P1P2	na	na	na	na	na	na	na	na	na
GCAAAGCTTCCCACCCTCCC	TATGAACCACTAAGGCGTccaccttgttgGCAAAGCTTCCCACCCTCCCgtttaagagctaagctgCGTAAAGTCTGCTGGTGA	TCACCAGCAGACTTTACGCAGCTTAGCTCTTAAACGGGAGGGTGGGAAGCTTTGCCAACAAGGTGGACGCCTTAGTGGTTCATA	1	NABP1_+_192543266.23-P1P2	NABP1	P1P2	na	na	na	na	na	na	na	na	na
GGCACAGCGGGCGGTGGAGT	TATGAACCACTAAGGCGTccaccttgttgGGCACAGCGGGCGGTGGAGTgtttaagagctaagctgCGTAAAGTCTGCTGGTGA	TCACCAGCAGACTTTACGCAGCTTAGCTCTTAAACACTCCACCGCCCGCTGTGCCCAACAAGGTGGACGCCTTAGTGGTTCATA	1	NABP1_+_192543448.23-P1P2	NABP1	P1P2	na	na	na	na	na	na	na	na	na
GTGTGACAGCGAAACGGGAG	TATGAACCACTAAGGCGTccaccttgttgGTGTGACAGCGAAACGGGAGgtttaagagctaagctgCGTAAAGTCTGCTGGTGA	TCACCAGCAGACTTTACGCAGCTTAGCTCTTAAACCTCCCGTTTCGCTGTCACACCAACAAGGTGGACGCCTTAGTGGTTCATA	1	NABP1_+_192542900.23-P1P2	NABP1	P1P2	na	na	na	na	na	na	na	na	na
GAGCCGACGTAGACAGGGGT	TATGAACCACTAAGGCGTccaccttgttgGAGCCGACGTAGACAGGGGTgtttaagagctaagctgCGTAAAGTCTGCTGGTGA	TCACCAGCAGACTTTACGCAGCTTAGCTCTTAAACACCCCTGTCTACGTCGGCTCCAACAAGGTGGACGCCTTAGTGGTTCATA	1	NABP2_+_56618339.23-P1	NABP2	P1	na	na	na	na	na	na	na	na	na
GCCTGCCGGCTGGCTTGGGT	TATGAACCACTAAGGCGTccaccttgttgGCCTGCCGGCTGGCTTGGGTgtttaagagctaagctgCGTAAAGTCTGCTGGTGA	TCACCAGCAGACTTTACGCAGCTTAGCTCTTAAACACCCAAGCCAGCCGGCAGGCCAACAAGGTGGACGCCTTAGTGGTTCATA	1	NABP2_-_56618229.23-P1	NABP2	P1	na	na	na	na	na	na	na	na	na
GTCCACGGGGCAGCATCCGG	TATGAACCACTAAGGCGTccaccttgttgGTCCACGGGGCAGCATCCGGgtttaagagctaagctgCGTAAAGTCTGCTGGTGA	TCACCAGCAGACTTTACGCAGCTTAGCTCTTAAACCCGGATGCTGCCCCGTGGACCAACAAGGTGGACGCCTTAGTGGTTCATA	1	NABP2_-_56618158.23-P1	NABP2	P1	na	na	na	na	na	na	na	na	na
GAGCCTTCGTCCCTCCTCGT	TATGAACCACTAAGGCGTccaccttgttgGAGCCTTCGTCCCTCCTCGTgtttaagagctaagctgCGTAAAGTCTGCTGGTGA	TCACCAGCAGACTTTACGCAGCTTAGCTCTTAAACACGAGGAGGGACGAAGGCTCCAACAAGGTGGACGCCTTAGTGGTTCATA	1	NABP2_+_56615810.23-P2	NABP2	P2	na	na	na	na	na	na	na	na	na
GCAGGAGCTGCCTACGAGGA	TATGAACCACTAAGGCGTccaccttgttgGCAGGAGCTGCCTACGAGGAgtttaagagctaagctgCGTAAAGTCTGCTGGTGA	TCACCAGCAGACTTTACGCAGCTTAGCTCTTAAACTCCTCGTAGGCAGCTCCTGCCAACAAGGTGGACGCCTTAGTGGTTCATA	1	NABP2_-_56615822.23-P2	NABP2	P2	na	na	na	na	na	na	na	na	na
GTGCCTACGAGGAGGGACGA	TATGAACCACTAAGGCGTccaccttgttgGTGCCTACGAGGAGGGACGAgtttaagagctaagctgCGTAAAGTCTGCTGGTGA	TCACCAGCAGACTTTACGCAGCTTAGCTCTTAAACTCGTCCCTCCTCGTAGGCACCAACAAGGTGGACGCCTTAGTGGTTCATA	1	NABP2_-_56615829.23-P2	NABP2	P2	na	na	na	na	na	na	na	na	na
GCCAGGCTTACTACGTGACC	TATGAACCACTAAGGCGTccaccttgttgGCCAGGCTTACTACGTGACCgtttaagagctaagctgCGTAAAGTCTGCTGGTGA	TCACCAGCAGACTTTACGCAGCTTAGCTCTTAAACGGTCACGTAGTAAGCCTGGCCAACAAGGTGGACGCCTTAGTGGTTCATA	1	NAT10_-_34127225.23-P1P2	NAT10	P1P2	na	na	na	na	na	na	na	na	na
GGACACCAGGCATACGCTAG	TATGAACCACTAAGGCGTccaccttgttgGGACACCAGGCATACGCTAGgtttaagagctaagctgCGTAAAGTCTGCTGGTGA	TCACCAGCAGACTTTACGCAGCTTAGCTCTTAAACCTAGCGTATGCCTGGTGTCCCAACAAGGTGGACGCCTTAGTGGTTCATA	1	NAT10_-_34127246.23-P1P2	NAT10	P1P2	na	na	na	na	na	na	na	na	na
GTGTCTACCAGTTCCTGAGA	TATGAACCACTAAGGCGTccaccttgttgGTGTCTACCAGTTCCTGAGAgtttaagagctaagctgCGTAAAGTCTGCTGGTGA	TCACCAGCAGACTTTACGCAGCTTAGCTCTTAAACTCTCAGGAACTGGTAGACACCAACAAGGTGGACGCCTTAGTGGTTCATA	1	NAT10_-_34127188.23-P1P2	NAT10	P1P2	na	na	na	na	na	na	na	na	na
GACATCGGTCCGGCTCCTCA	TATGAACCACTAAGGCGTccaccttgttgGACATCGGTCCGGCTCCTCAgtttaagagctaagctgCGTAAAGTCTGCTGGTGA	TCACCAGCAGACTTTACGCAGCTTAGCTCTTAAACTGAGGAGCCGGACCGATGTCCAACAAGGTGGACGCCTTAGTGGTTCATA	1	NBN_-_90996806.23-P1P2	NBN	P1P2	na	na	na	na	na	na	na	na	na
GACGTGCAACCGCGTAACCG	TATGAACCACTAAGGCGTccaccttgttgGACGTGCAACCGCGTAACCGgtttaagagctaagctgCGTAAAGTCTGCTGGTGA	TCACCAGCAGACTTTACGCAGCTTAGCTCTTAAACCGGTTACGCGGTTGCACGTCCAACAAGGTGGACGCCTTAGTGGTTCATA	1	NBN_-_90996837.23-P1P2	NBN	P1P2	na	na	na	na	na	na	na	na	na
GTGCTAGACGAGCGCGGATA	TATGAACCACTAAGGCGTccaccttgttgGTGCTAGACGAGCGCGGATAgtttaagagctaagctgCGTAAAGTCTGCTGGTGA	TCACCAGCAGACTTTACGCAGCTTAGCTCTTAAACTATCCGCGCTCGTCTAGCACCAACAAGGTGGACGCCTTAGTGGTTCATA	1	NBN_-_90996860.23-P1P2	NBN	P1P2	na	na	na	na	na	na	na	na	na
GAACAAGTAACCCAGGCGCC	TATGAACCACTAAGGCGTccaccttgttgGAACAAGTAACCCAGGCGCCgtttaagagctaagctgCGTAAAGTCTGCTGGTGA	TCACCAGCAGACTTTACGCAGCTTAGCTCTTAAACGGCGCCTGGGTTACTTGTTCCAACAAGGTGGACGCCTTAGTGGTTCATA	1	non-targeting_00249	negative_control	na	na	na	na	na	na	na	na	na	na
GACCGCGGGCGTAAGCCCCC	TATGAACCACTAAGGCGTccaccttgttgGACCGCGGGCGTAAGCCCCCgtttaagagctaagctgCGTAAAGTCTGCTGGTGA	TCACCAGCAGACTTTACGCAGCTTAGCTCTTAAACGGGGGCTTACGCCCGCGGTCCAACAAGGTGGACGCCTTAGTGGTTCATA	1	non-targeting_00364	negative_control	na	na	na	na	na	na	na	na	na	na
GACCGCTGCACGGGTTGGCG	TATGAACCACTAAGGCGTccaccttgttgGACCGCTGCACGGGTTGGCGgtttaagagctaagctgCGTAAAGTCTGCTGGTGA	TCACCAGCAGACTTTACGCAGCTTAGCTCTTAAACCGCCAACCCGTGCAGCGGTCCAACAAGGTGGACGCCTTAGTGGTTCATA	1	non-targeting_03019	negative_control	na	na	na	na	na	na	na	na	na	na
GACTCATAGTCGAACAGTGC	TATGAACCACTAAGGCGTccaccttgttgGACTCATAGTCGAACAGTGCgtttaagagctaagctgCGTAAAGTCTGCTGGTGA	TCACCAGCAGACTTTACGCAGCTTAGCTCTTAAACGCACTGTTCGACTATGAGTCCAACAAGGTGGACGCCTTAGTGGTTCATA	1	non-targeting_03292	negative_control	na	na	na	na	na	na	na	na	na	na
GAGATCAATATTATGCAAGA	TATGAACCACTAAGGCGTccaccttgttgGAGATCAATATTATGCAAGAgtttaagagctaagctgCGTAAAGTCTGCTGGTGA	TCACCAGCAGACTTTACGCAGCTTAGCTCTTAAACTCTTGCATAATATTGATCTCCAACAAGGTGGACGCCTTAGTGGTTCATA	1	non-targeting_01358	negative_control	na	na	na	na	na	na	na	na	na	na
GAGCCTCTTGGTTCCATGGA	TATGAACCACTAAGGCGTccaccttgttgGAGCCTCTTGGTTCCATGGAgtttaagagctaagctgCGTAAAGTCTGCTGGTGA	TCACCAGCAGACTTTACGCAGCTTAGCTCTTAAACTCCATGGAACCAAGAGGCTCCAACAAGGTGGACGCCTTAGTGGTTCATA	1	non-targeting_00026	negative_control	na	na	na	na	na	na	na	na	na	na
GAGGCGCCTTTAATTTGCGT	TATGAACCACTAAGGCGTccaccttgttgGAGGCGCCTTTAATTTGCGTgtttaagagctaagctgCGTAAAGTCTGCTGGTGA	TCACCAGCAGACTTTACGCAGCTTAGCTCTTAAACACGCAAATTAAAGGCGCCTCCAACAAGGTGGACGCCTTAGTGGTTCATA	1	non-targeting_03346	negative_control	na	na	na	na	na	na	na	na	na	na
GAGGGTAACGCAGAAGAAGG	TATGAACCACTAAGGCGTccaccttgttgGAGGGTAACGCAGAAGAAGGgtttaagagctaagctgCGTAAAGTCTGCTGGTGA	TCACCAGCAGACTTTACGCAGCTTAGCTCTTAAACCCTTCTTCTGCGTTACCCTCCAACAAGGTGGACGCCTTAGTGGTTCATA	1	non-targeting_02964	negative_control	na	na	na	na	na	na	na	na	na	na
GAGGTGCCCCGTCGCCGGGG	TATGAACCACTAAGGCGTccaccttgttgGAGGTGCCCCGTCGCCGGGGgtttaagagctaagctgCGTAAAGTCTGCTGGTGA	TCACCAGCAGACTTTACGCAGCTTAGCTCTTAAACCCCCGGCGACGGGGCACCTCCAACAAGGTGGACGCCTTAGTGGTTCATA	1	non-targeting_01091	negative_control	na	na	na	na	na	na	na	na	na	na
GAGTCGCGCAACGCGCGGCC	TATGAACCACTAAGGCGTccaccttgttgGAGTCGCGCAACGCGCGGCCgtttaagagctaagctgCGTAAAGTCTGCTGGTGA	TCACCAGCAGACTTTACGCAGCTTAGCTCTTAAACGGCCGCGCGTTGCGCGACTCCAACAAGGTGGACGCCTTAGTGGTTCATA	1	non-targeting_02692	negative_control	na	na	na	na	na	na	na	na	na	na
GCAGCCCCCAGAGAAAGAGC	TATGAACCACTAAGGCGTccaccttgttgGCAGCCCCCAGAGAAAGAGCgtttaagagctaagctgCGTAAAGTCTGCTGGTGA	TCACCAGCAGACTTTACGCAGCTTAGCTCTTAAACGCTCTTTCTCTGGGGGCTGCCAACAAGGTGGACGCCTTAGTGGTTCATA	1	non-targeting_01631	negative_control	na	na	na	na	na	na	na	na	na	na
GCAGGCCGCCCTGCTAAGAA	TATGAACCACTAAGGCGTccaccttgttgGCAGGCCGCCCTGCTAAGAAgtttaagagctaagctgCGTAAAGTCTGCTGGTGA	TCACCAGCAGACTTTACGCAGCTTAGCTCTTAAACTTCTTAGCAGGGCGGCCTGCCAACAAGGTGGACGCCTTAGTGGTTCATA	1	non-targeting_01439	negative_control	na	na	na	na	na	na	na	na	na	na
GCAGTCCTCGGCGGAGGCGT	TATGAACCACTAAGGCGTccaccttgttgGCAGTCCTCGGCGGAGGCGTgtttaagagctaagctgCGTAAAGTCTGCTGGTGA	TCACCAGCAGACTTTACGCAGCTTAGCTCTTAAACACGCCTCCGCCGAGGACTGCCAACAAGGTGGACGCCTTAGTGGTTCATA	1	non-targeting_03051	negative_control	na	na	na	na	na	na	na	na	na	na
GCCAACGCTAGATATAAACA	TATGAACCACTAAGGCGTccaccttgttgGCCAACGCTAGATATAAACAgtttaagagctaagctgCGTAAAGTCTGCTGGTGA	TCACCAGCAGACTTTACGCAGCTTAGCTCTTAAACTGTTTATATCTAGCGTTGGCCAACAAGGTGGACGCCTTAGTGGTTCATA	1	non-targeting_01959	negative_control	na	na	na	na	na	na	na	na	na	na
GCCCCGCGGAAAGGCGTCTC	TATGAACCACTAAGGCGTccaccttgttgGCCCCGCGGAAAGGCGTCTCgtttaagagctaagctgCGTAAAGTCTGCTGGTGA	TCACCAGCAGACTTTACGCAGCTTAGCTCTTAAACGAGACGCCTTTCCGCGGGGCCAACAAGGTGGACGCCTTAGTGGTTCATA	1	non-targeting_03059	negative_control	na	na	na	na	na	na	na	na	na	na
GCCCCTCGATTCCCGAACAG	TATGAACCACTAAGGCGTccaccttgttgGCCCCTCGATTCCCGAACAGgtttaagagctaagctgCGTAAAGTCTGCTGGTGA	TCACCAGCAGACTTTACGCAGCTTAGCTCTTAAACCTGTTCGGGAATCGAGGGGCCAACAAGGTGGACGCCTTAGTGGTTCATA	1	non-targeting_00398	negative_control	na	na	na	na	na	na	na	na	na	na
GCCGAAGCTCAAGCGTAAGA	TATGAACCACTAAGGCGTccaccttgttgGCCGAAGCTCAAGCGTAAGAgtttaagagctaagctgCGTAAAGTCTGCTGGTGA	TCACCAGCAGACTTTACGCAGCTTAGCTCTTAAACTCTTACGCTTGAGCTTCGGCCAACAAGGTGGACGCCTTAGTGGTTCATA	1	non-targeting_01332	negative_control	na	na	na	na	na	na	na	na	na	na
GCCGGCAGTTGGGCAGTTTG	TATGAACCACTAAGGCGTccaccttgttgGCCGGCAGTTGGGCAGTTTGgtttaagagctaagctgCGTAAAGTCTGCTGGTGA	TCACCAGCAGACTTTACGCAGCTTAGCTCTTAAACCAAACTGCCCAACTGCCGGCCAACAAGGTGGACGCCTTAGTGGTTCATA	1	non-targeting_00566	negative_control	na	na	na	na	na	na	na	na	na	na
GCCTTACGTGGGATTCGGTT	TATGAACCACTAAGGCGTccaccttgttgGCCTTACGTGGGATTCGGTTgtttaagagctaagctgCGTAAAGTCTGCTGGTGA	TCACCAGCAGACTTTACGCAGCTTAGCTCTTAAACAACCGAATCCCACGTAAGGCCAACAAGGTGGACGCCTTAGTGGTTCATA	1	non-targeting_02359	negative_control	na	na	na	na	na	na	na	na	na	na
GCGACATCGGTTACATGTGG	TATGAACCACTAAGGCGTccaccttgttgGCGACATCGGTTACATGTGGgtttaagagctaagctgCGTAAAGTCTGCTGGTGA	TCACCAGCAGACTTTACGCAGCTTAGCTCTTAAACCCACATGTAACCGATGTCGCCAACAAGGTGGACGCCTTAGTGGTTCATA	1	non-targeting_00097	negative_control	na	na	na	na	na	na	na	na	na	na
GCGCCGGAATAGCACATCAA	TATGAACCACTAAGGCGTccaccttgttgGCGCCGGAATAGCACATCAAgtttaagagctaagctgCGTAAAGTCTGCTGGTGA	TCACCAGCAGACTTTACGCAGCTTAGCTCTTAAACTTGATGTGCTATTCCGGCGCCAACAAGGTGGACGCCTTAGTGGTTCATA	1	non-targeting_00678	negative_control	na	na	na	na	na	na	na	na	na	na
GCGCGAAGACGCGACACCAG	TATGAACCACTAAGGCGTccaccttgttgGCGCGAAGACGCGACACCAGgtttaagagctaagctgCGTAAAGTCTGCTGGTGA	TCACCAGCAGACTTTACGCAGCTTAGCTCTTAAACCTGGTGTCGCGTCTTCGCGCCAACAAGGTGGACGCCTTAGTGGTTCATA	1	non-targeting_03086	negative_control	na	na	na	na	na	na	na	na	na	na
GCGCGCCCATTCGGACTGTC	TATGAACCACTAAGGCGTccaccttgttgGCGCGCCCATTCGGACTGTCgtttaagagctaagctgCGTAAAGTCTGCTGGTGA	TCACCAGCAGACTTTACGCAGCTTAGCTCTTAAACGACAGTCCGAATGGGCGCGCCAACAAGGTGGACGCCTTAGTGGTTCATA	1	non-targeting_02293	negative_control	na	na	na	na	na	na	na	na	na	na
GCGGATTCCCCCCACGGCGA	TATGAACCACTAAGGCGTccaccttgttgGCGGATTCCCCCCACGGCGAgtttaagagctaagctgCGTAAAGTCTGCTGGTGA	TCACCAGCAGACTTTACGCAGCTTAGCTCTTAAACTCGCCGTGGGGGGAATCCGCCAACAAGGTGGACGCCTTAGTGGTTCATA	1	non-targeting_01222	negative_control	na	na	na	na	na	na	na	na	na	na
GCGGGGATGTCCACACTCGG	TATGAACCACTAAGGCGTccaccttgttgGCGGGGATGTCCACACTCGGgtttaagagctaagctgCGTAAAGTCTGCTGGTGA	TCACCAGCAGACTTTACGCAGCTTAGCTCTTAAACCCGAGTGTGGACATCCCCGCCAACAAGGTGGACGCCTTAGTGGTTCATA	1	non-targeting_01566	negative_control	na	na	na	na	na	na	na	na	na	na
GCGTCGGGGAAGCCAACCTA	TATGAACCACTAAGGCGTccaccttgttgGCGTCGGGGAAGCCAACCTAgtttaagagctaagctgCGTAAAGTCTGCTGGTGA	TCACCAGCAGACTTTACGCAGCTTAGCTCTTAAACTAGGTTGGCTTCCCCGACGCCAACAAGGTGGACGCCTTAGTGGTTCATA	1	non-targeting_03264	negative_control	na	na	na	na	na	na	na	na	na	na
GCTGAGATGACTCAACCACG	TATGAACCACTAAGGCGTccaccttgttgGCTGAGATGACTCAACCACGgtttaagagctaagctgCGTAAAGTCTGCTGGTGA	TCACCAGCAGACTTTACGCAGCTTAGCTCTTAAACCGTGGTTGAGTCATCTCAGCCAACAAGGTGGACGCCTTAGTGGTTCATA	1	non-targeting_02937	negative_control	na	na	na	na	na	na	na	na	na	na
GCTGATACCGTAAATGACCC	TATGAACCACTAAGGCGTccaccttgttgGCTGATACCGTAAATGACCCgtttaagagctaagctgCGTAAAGTCTGCTGGTGA	TCACCAGCAGACTTTACGCAGCTTAGCTCTTAAACGGGTCATTTACGGTATCAGCCAACAAGGTGGACGCCTTAGTGGTTCATA	1	non-targeting_01042	negative_control	na	na	na	na	na	na	na	na	na	na
GCTGCACTACTAAACCTCCG	TATGAACCACTAAGGCGTccaccttgttgGCTGCACTACTAAACCTCCGgtttaagagctaagctgCGTAAAGTCTGCTGGTGA	TCACCAGCAGACTTTACGCAGCTTAGCTCTTAAACCGGAGGTTTAGTAGTGCAGCCAACAAGGTGGACGCCTTAGTGGTTCATA	1	non-targeting_02821	negative_control	na	na	na	na	na	na	na	na	na	na
GCTTTATTACCGCAAGGAGA	TATGAACCACTAAGGCGTccaccttgttgGCTTTATTACCGCAAGGAGAgtttaagagctaagctgCGTAAAGTCTGCTGGTGA	TCACCAGCAGACTTTACGCAGCTTAGCTCTTAAACTCTCCTTGCGGTAATAAAGCCAACAAGGTGGACGCCTTAGTGGTTCATA	1	non-targeting_01528	negative_control	na	na	na	na	na	na	na	na	na	na
GGAAACGACAGGGAACCCGT	TATGAACCACTAAGGCGTccaccttgttgGGAAACGACAGGGAACCCGTgtttaagagctaagctgCGTAAAGTCTGCTGGTGA	TCACCAGCAGACTTTACGCAGCTTAGCTCTTAAACACGGGTTCCCTGTCGTTTCCCAACAAGGTGGACGCCTTAGTGGTTCATA	1	non-targeting_00869	negative_control	na	na	na	na	na	na	na	na	na	na
GGACGGCCCAGAGTACAATA	TATGAACCACTAAGGCGTccaccttgttgGGACGGCCCAGAGTACAATAgtttaagagctaagctgCGTAAAGTCTGCTGGTGA	TCACCAGCAGACTTTACGCAGCTTAGCTCTTAAACTATTGTACTCTGGGCCGTCCCAACAAGGTGGACGCCTTAGTGGTTCATA	1	non-targeting_00515	negative_control	na	na	na	na	na	na	na	na	na	na
GGACTACTCGTGGCGCTTGC	TATGAACCACTAAGGCGTccaccttgttgGGACTACTCGTGGCGCTTGCgtttaagagctaagctgCGTAAAGTCTGCTGGTGA	TCACCAGCAGACTTTACGCAGCTTAGCTCTTAAACGCAAGCGCCACGAGTAGTCCCAACAAGGTGGACGCCTTAGTGGTTCATA	1	non-targeting_00155	negative_control	na	na	na	na	na	na	na	na	na	na
GGATCGCGCCACGAAAATAG	TATGAACCACTAAGGCGTccaccttgttgGGATCGCGCCACGAAAATAGgtttaagagctaagctgCGTAAAGTCTGCTGGTGA	TCACCAGCAGACTTTACGCAGCTTAGCTCTTAAACCTATTTTCGTGGCGCGATCCCAACAAGGTGGACGCCTTAGTGGTTCATA	1	non-targeting_02607	negative_control	na	na	na	na	na	na	na	na	na	na
GGCAGCGACCGGCATGCCGC	TATGAACCACTAAGGCGTccaccttgttgGGCAGCGACCGGCATGCCGCgtttaagagctaagctgCGTAAAGTCTGCTGGTGA	TCACCAGCAGACTTTACGCAGCTTAGCTCTTAAACGCGGCATGCCGGTCGCTGCCCAACAAGGTGGACGCCTTAGTGGTTCATA	1	non-targeting_00240	negative_control	na	na	na	na	na	na	na	na	na	na
GGCCGCCAAACCGATCACGT	TATGAACCACTAAGGCGTccaccttgttgGGCCGCCAAACCGATCACGTgtttaagagctaagctgCGTAAAGTCTGCTGGTGA	TCACCAGCAGACTTTACGCAGCTTAGCTCTTAAACACGTGATCGGTTTGGCGGCCCAACAAGGTGGACGCCTTAGTGGTTCATA	1	non-targeting_03451	negative_control	na	na	na	na	na	na	na	na	na	na
GGCGTCGGCGCGACACTGCC	TATGAACCACTAAGGCGTccaccttgttgGGCGTCGGCGCGACACTGCCgtttaagagctaagctgCGTAAAGTCTGCTGGTGA	TCACCAGCAGACTTTACGCAGCTTAGCTCTTAAACGGCAGTGTCGCGCCGACGCCCAACAAGGTGGACGCCTTAGTGGTTCATA	1	non-targeting_02822	negative_control	na	na	na	na	na	na	na	na	na	na
GGCTGCGTGCGCCGCGCACG	TATGAACCACTAAGGCGTccaccttgttgGGCTGCGTGCGCCGCGCACGgtttaagagctaagctgCGTAAAGTCTGCTGGTGA	TCACCAGCAGACTTTACGCAGCTTAGCTCTTAAACCGTGCGCGGCGCACGCAGCCCAACAAGGTGGACGCCTTAGTGGTTCATA	1	non-targeting_00745	negative_control	na	na	na	na	na	na	na	na	na	na
GGCTTGTCGAGTCCGAGCAA	TATGAACCACTAAGGCGTccaccttgttgGGCTTGTCGAGTCCGAGCAAgtttaagagctaagctgCGTAAAGTCTGCTGGTGA	TCACCAGCAGACTTTACGCAGCTTAGCTCTTAAACTTGCTCGGACTCGACAAGCCCAACAAGGTGGACGCCTTAGTGGTTCATA	1	non-targeting_02305	negative_control	na	na	na	na	na	na	na	na	na	na
GGGCTCCAGTGTAAAACCCG	TATGAACCACTAAGGCGTccaccttgttgGGGCTCCAGTGTAAAACCCGgtttaagagctaagctgCGTAAAGTCTGCTGGTGA	TCACCAGCAGACTTTACGCAGCTTAGCTCTTAAACCGGGTTTTACACTGGAGCCCCAACAAGGTGGACGCCTTAGTGGTTCATA	1	non-targeting_00889	negative_control	na	na	na	na	na	na	na	na	na	na
GGGGGATGGGAGACAATTGG	TATGAACCACTAAGGCGTccaccttgttgGGGGGATGGGAGACAATTGGgtttaagagctaagctgCGTAAAGTCTGCTGGTGA	TCACCAGCAGACTTTACGCAGCTTAGCTCTTAAACCCAATTGTCTCCCATCCCCCCAACAAGGTGGACGCCTTAGTGGTTCATA	1	non-targeting_03512	negative_control	na	na	na	na	na	na	na	na	na	na
GGGGTCGAATCCACACGGTA	TATGAACCACTAAGGCGTccaccttgttgGGGGTCGAATCCACACGGTAgtttaagagctaagctgCGTAAAGTCTGCTGGTGA	TCACCAGCAGACTTTACGCAGCTTAGCTCTTAAACTACCGTGTGGATTCGACCCCCAACAAGGTGGACGCCTTAGTGGTTCATA	1	non-targeting_00740	negative_control	na	na	na	na	na	na	na	na	na	na
GGGTAGCTTCGCTCCATCAG	TATGAACCACTAAGGCGTccaccttgttgGGGTAGCTTCGCTCCATCAGgtttaagagctaagctgCGTAAAGTCTGCTGGTGA	TCACCAGCAGACTTTACGCAGCTTAGCTCTTAAACCTGATGGAGCGAAGCTACCCCAACAAGGTGGACGCCTTAGTGGTTCATA	1	non-targeting_03260	negative_control	na	na	na	na	na	na	na	na	na	na
GGGTCGCACTGGGAACAACA	TATGAACCACTAAGGCGTccaccttgttgGGGTCGCACTGGGAACAACAgtttaagagctaagctgCGTAAAGTCTGCTGGTGA	TCACCAGCAGACTTTACGCAGCTTAGCTCTTAAACTGTTGTTCCCAGTGCGACCCCAACAAGGTGGACGCCTTAGTGGTTCATA	1	non-targeting_02085	negative_control	na	na	na	na	na	na	na	na	na	na
GGGTCTCGTACCGGCTGGTC	TATGAACCACTAAGGCGTccaccttgttgGGGTCTCGTACCGGCTGGTCgtttaagagctaagctgCGTAAAGTCTGCTGGTGA	TCACCAGCAGACTTTACGCAGCTTAGCTCTTAAACGACCAGCCGGTACGAGACCCCAACAAGGTGGACGCCTTAGTGGTTCATA	1	non-targeting_03178	negative_control	na	na	na	na	na	na	na	na	na	na
GGGTGGGTCACGCGGAAGGG	TATGAACCACTAAGGCGTccaccttgttgGGGTGGGTCACGCGGAAGGGgtttaagagctaagctgCGTAAAGTCTGCTGGTGA	TCACCAGCAGACTTTACGCAGCTTAGCTCTTAAACCCCTTCCGCGTGACCCACCCCAACAAGGTGGACGCCTTAGTGGTTCATA	1	non-targeting_00074	negative_control	na	na	na	na	na	na	na	na	na	na
GGTCCAGGCACACTACCGGC	TATGAACCACTAAGGCGTccaccttgttgGGTCCAGGCACACTACCGGCgtttaagagctaagctgCGTAAAGTCTGCTGGTGA	TCACCAGCAGACTTTACGCAGCTTAGCTCTTAAACGCCGGTAGTGTGCCTGGACCCAACAAGGTGGACGCCTTAGTGGTTCATA	1	non-targeting_02613	negative_control	na	na	na	na	na	na	na	na	na	na
GGTCCGAACAGCCCAGGCTC	TATGAACCACTAAGGCGTccaccttgttgGGTCCGAACAGCCCAGGCTCgtttaagagctaagctgCGTAAAGTCTGCTGGTGA	TCACCAGCAGACTTTACGCAGCTTAGCTCTTAAACGAGCCTGGGCTGTTCGGACCCAACAAGGTGGACGCCTTAGTGGTTCATA	1	non-targeting_03460	negative_control	na	na	na	na	na	na	na	na	na	na
GGTCCGGAACCGCCCGAGGG	TATGAACCACTAAGGCGTccaccttgttgGGTCCGGAACCGCCCGAGGGgtttaagagctaagctgCGTAAAGTCTGCTGGTGA	TCACCAGCAGACTTTACGCAGCTTAGCTCTTAAACCCCTCGGGCGGTTCCGGACCCAACAAGGTGGACGCCTTAGTGGTTCATA	1	non-targeting_03220	negative_control	na	na	na	na	na	na	na	na	na	na
GGTCTTTCGAAGGCAGCTTT	TATGAACCACTAAGGCGTccaccttgttgGGTCTTTCGAAGGCAGCTTTgtttaagagctaagctgCGTAAAGTCTGCTGGTGA	TCACCAGCAGACTTTACGCAGCTTAGCTCTTAAACAAAGCTGCCTTCGAAAGACCCAACAAGGTGGACGCCTTAGTGGTTCATA	1	non-targeting_03612	negative_control	na	na	na	na	na	na	na	na	na	na
GGTTGGCTGTACTGGGCCAA	TATGAACCACTAAGGCGTccaccttgttgGGTTGGCTGTACTGGGCCAAgtttaagagctaagctgCGTAAAGTCTGCTGGTGA	TCACCAGCAGACTTTACGCAGCTTAGCTCTTAAACTTGGCCCAGTACAGCCAACCCAACAAGGTGGACGCCTTAGTGGTTCATA	1	non-targeting_00948	negative_control	na	na	na	na	na	na	na	na	na	na
GTAAGGACGACCCGTCACGG	TATGAACCACTAAGGCGTccaccttgttgGTAAGGACGACCCGTCACGGgtttaagagctaagctgCGTAAAGTCTGCTGGTGA	TCACCAGCAGACTTTACGCAGCTTAGCTCTTAAACCCGTGACGGGTCGTCCTTACCAACAAGGTGGACGCCTTAGTGGTTCATA	1	non-targeting_00513	negative_control	na	na	na	na	na	na	na	na	na	na
GTCACCAGCGCATAAGCGCA	TATGAACCACTAAGGCGTccaccttgttgGTCACCAGCGCATAAGCGCAgtttaagagctaagctgCGTAAAGTCTGCTGGTGA	TCACCAGCAGACTTTACGCAGCTTAGCTCTTAAACTGCGCTTATGCGCTGGTGACCAACAAGGTGGACGCCTTAGTGGTTCATA	1	non-targeting_00984	negative_control	na	na	na	na	na	na	na	na	na	na
GTCCTGGGCCGCAGATCGCT	TATGAACCACTAAGGCGTccaccttgttgGTCCTGGGCCGCAGATCGCTgtttaagagctaagctgCGTAAAGTCTGCTGGTGA	TCACCAGCAGACTTTACGCAGCTTAGCTCTTAAACAGCGATCTGCGGCCCAGGACCAACAAGGTGGACGCCTTAGTGGTTCATA	1	non-targeting_02942	negative_control	na	na	na	na	na	na	na	na	na	na
GTCTGGAGAGAGAGACGGGC	TATGAACCACTAAGGCGTccaccttgttgGTCTGGAGAGAGAGACGGGCgtttaagagctaagctgCGTAAAGTCTGCTGGTGA	TCACCAGCAGACTTTACGCAGCTTAGCTCTTAAACGCCCGTCTCTCTCTCCAGACCAACAAGGTGGACGCCTTAGTGGTTCATA	1	non-targeting_03076	negative_control	na	na	na	na	na	na	na	na	na	na
GTGGAGTCCGCCTCTGTCGG	TATGAACCACTAAGGCGTccaccttgttgGTGGAGTCCGCCTCTGTCGGgtttaagagctaagctgCGTAAAGTCTGCTGGTGA	TCACCAGCAGACTTTACGCAGCTTAGCTCTTAAACCCGACAGAGGCGGACTCCACCAACAAGGTGGACGCCTTAGTGGTTCATA	1	non-targeting_02031	negative_control	na	na	na	na	na	na	na	na	na	na
GTGGCCCCCCGATCGTAGGT	TATGAACCACTAAGGCGTccaccttgttgGTGGCCCCCCGATCGTAGGTgtttaagagctaagctgCGTAAAGTCTGCTGGTGA	TCACCAGCAGACTTTACGCAGCTTAGCTCTTAAACACCTACGATCGGGGGGCCACCAACAAGGTGGACGCCTTAGTGGTTCATA	1	non-targeting_03026	negative_control	na	na	na	na	na	na	na	na	na	na
GTGGTTGAACAAGCCAATAG	TATGAACCACTAAGGCGTccaccttgttgGTGGTTGAACAAGCCAATAGgtttaagagctaagctgCGTAAAGTCTGCTGGTGA	TCACCAGCAGACTTTACGCAGCTTAGCTCTTAAACCTATTGGCTTGTTCAACCACCAACAAGGTGGACGCCTTAGTGGTTCATA	1	non-targeting_02642	negative_control	na	na	na	na	na	na	na	na	na	na
GTTAGGGCGTAAGGGTTCGA	TATGAACCACTAAGGCGTccaccttgttgGTTAGGGCGTAAGGGTTCGAgtttaagagctaagctgCGTAAAGTCTGCTGGTGA	TCACCAGCAGACTTTACGCAGCTTAGCTCTTAAACTCGAACCCTTACGCCCTAACCAACAAGGTGGACGCCTTAGTGGTTCATA	1	non-targeting_01594	negative_control	na	na	na	na	na	na	na	na	na	na
GTTGGTTACCCCTCGATTGG	TATGAACCACTAAGGCGTccaccttgttgGTTGGTTACCCCTCGATTGGgtttaagagctaagctgCGTAAAGTCTGCTGGTGA	TCACCAGCAGACTTTACGCAGCTTAGCTCTTAAACCCAATCGAGGGGTAACCAACCAACAAGGTGGACGCCTTAGTGGTTCATA	1	non-targeting_03589	negative_control	na	na	na	na	na	na	na	na	na	na
GAGCTAGCGTGGGACAGGGT	TATGAACCACTAAGGCGTccaccttgttgGAGCTAGCGTGGGACAGGGTgtttaagagctaagctgCGTAAAGTCTGCTGGTGA	TCACCAGCAGACTTTACGCAGCTTAGCTCTTAAACACCCTGTCCCACGCTAGCTCCAACAAGGTGGACGCCTTAGTGGTTCATA	1	NEIL1_+_75639678.23-P1P2	NEIL1	P1P2	na	na	na	na	na	na	na	na	na
GCAACAGAACCATCTCAAGT	TATGAACCACTAAGGCGTccaccttgttgGCAACAGAACCATCTCAAGTgtttaagagctaagctgCGTAAAGTCTGCTGGTGA	TCACCAGCAGACTTTACGCAGCTTAGCTCTTAAACACTTGAGATGGTTCTGTTGCCAACAAGGTGGACGCCTTAGTGGTTCATA	1	NEIL1_-_75639455.23-P1P2	NEIL1	P1P2	na	na	na	na	na	na	na	na	na
GGCGGTACGCACAGGCCCTA	TATGAACCACTAAGGCGTccaccttgttgGGCGGTACGCACAGGCCCTAgtttaagagctaagctgCGTAAAGTCTGCTGGTGA	TCACCAGCAGACTTTACGCAGCTTAGCTCTTAAACTAGGGCCTGTGCGTACCGCCCAACAAGGTGGACGCCTTAGTGGTTCATA	1	NEIL1_+_75639581.23-P1P2	NEIL1	P1P2	na	na	na	na	na	na	na	na	na
GAGGCCGCAGATCTACCGGA	TATGAACCACTAAGGCGTccaccttgttgGAGGCCGCAGATCTACCGGAgtttaagagctaagctgCGTAAAGTCTGCTGGTGA	TCACCAGCAGACTTTACGCAGCTTAGCTCTTAAACTCCGGTAGATCTGCGGCCTCCAACAAGGTGGACGCCTTAGTGGTTCATA	1	NEIL2_+_11627317.23-P1P2	NEIL2	P1P2	na	na	na	na	na	na	na	na	na
GGCACAGCCGCTCCAGCTGG	TATGAACCACTAAGGCGTccaccttgttgGGCACAGCCGCTCCAGCTGGgtttaagagctaagctgCGTAAAGTCTGCTGGTGA	TCACCAGCAGACTTTACGCAGCTTAGCTCTTAAACCCAGCTGGAGCGGCTGTGCCCAACAAGGTGGACGCCTTAGTGGTTCATA	1	NEIL2_+_11627227.23-P1P2	NEIL2	P1P2	na	na	na	na	na	na	na	na	na
GGGCGGGCGGCTGCACTCAC	TATGAACCACTAAGGCGTccaccttgttgGGGCGGGCGGCTGCACTCACgtttaagagctaagctgCGTAAAGTCTGCTGGTGA	TCACCAGCAGACTTTACGCAGCTTAGCTCTTAAACGTGAGTGCAGCCGCCCGCCCCAACAAGGTGGACGCCTTAGTGGTTCATA	1	NEIL2_+_11627297.23-P1P2	NEIL2	P1P2	na	na	na	na	na	na	na	na	na
GACCAGGCCCTGCAATCGGT	TATGAACCACTAAGGCGTccaccttgttgGACCAGGCCCTGCAATCGGTgtttaagagctaagctgCGTAAAGTCTGCTGGTGA	TCACCAGCAGACTTTACGCAGCTTAGCTCTTAAACACCGATTGCAGGGCCTGGTCCAACAAGGTGGACGCCTTAGTGGTTCATA	1	NEIL3_-_178231086.23-P1P2	NEIL3	P1P2	na	na	na	na	na	na	na	na	na
GATCTCTGTGGCCGGCACTG	TATGAACCACTAAGGCGTccaccttgttgGATCTCTGTGGCCGGCACTGgtttaagagctaagctgCGTAAAGTCTGCTGGTGA	TCACCAGCAGACTTTACGCAGCTTAGCTCTTAAACCAGTGCCGGCCACAGAGATCCAACAAGGTGGACGCCTTAGTGGTTCATA	1	NEIL3_+_178231087.23-P1P2	NEIL3	P1P2	na	na	na	na	na	na	na	na	na
GTCTCACCAGGCCCTGCAAT	TATGAACCACTAAGGCGTccaccttgttgGTCTCACCAGGCCCTGCAATgtttaagagctaagctgCGTAAAGTCTGCTGGTGA	TCACCAGCAGACTTTACGCAGCTTAGCTCTTAAACATTGCAGGGCCTGGTGAGACCAACAAGGTGGACGCCTTAGTGGTTCATA	1	NEIL3_-_178231082.23-P1P2	NEIL3	P1P2	na	na	na	na	na	na	na	na	na
GAGAAGGGCTGCGGGTTAGG	TATGAACCACTAAGGCGTccaccttgttgGAGAAGGGCTGCGGGTTAGGgtttaagagctaagctgCGTAAAGTCTGCTGGTGA	TCACCAGCAGACTTTACGCAGCTTAGCTCTTAAACCCTAACCCGCAGCCCTTCTCCAACAAGGTGGACGCCTTAGTGGTTCATA	1	NFRKB_+_129765408.23-P1P2	NFRKB	P1P2	na	na	na	na	na	na	na	na	na
GGAGTGCGTCTGGGAGCCCG	TATGAACCACTAAGGCGTccaccttgttgGGAGTGCGTCTGGGAGCCCGgtttaagagctaagctgCGTAAAGTCTGCTGGTGA	TCACCAGCAGACTTTACGCAGCTTAGCTCTTAAACCGGGCTCCCAGACGCACTCCCAACAAGGTGGACGCCTTAGTGGTTCATA	1	NFRKB_+_129765434.23-P1P2	NFRKB	P1P2	na	na	na	na	na	na	na	na	na
GTGCGGGAGCGAGTGCGTCT	TATGAACCACTAAGGCGTccaccttgttgGTGCGGGAGCGAGTGCGTCTgtttaagagctaagctgCGTAAAGTCTGCTGGTGA	TCACCAGCAGACTTTACGCAGCTTAGCTCTTAAACAGACGCACTCGCTCCCGCACCAACAAGGTGGACGCCTTAGTGGTTCATA	1	NFRKB_+_129765443.23-P1P2	NFRKB	P1P2	na	na	na	na	na	na	na	na	na
GCCCGCTCGCGCAAACCGAA	TATGAACCACTAAGGCGTccaccttgttgGCCCGCTCGCGCAAACCGAAgtttaagagctaagctgCGTAAAGTCTGCTGGTGA	TCACCAGCAGACTTTACGCAGCTTAGCTCTTAAACTTCGGTTTGCGCGAGCGGGCCAACAAGGTGGACGCCTTAGTGGTTCATA	1	NHEJ1_-_220025514.23-P1P2	NHEJ1	P1P2	na	na	na	na	na	na	na	na	na
GCCGAAAGGCCTAGAGTAAG	TATGAACCACTAAGGCGTccaccttgttgGCCGAAAGGCCTAGAGTAAGgtttaagagctaagctgCGTAAAGTCTGCTGGTGA	TCACCAGCAGACTTTACGCAGCTTAGCTCTTAAACCTTACTCTAGGCCTTTCGGCCAACAAGGTGGACGCCTTAGTGGTTCATA	1	NHEJ1_-_220025528.23-P1P2	NHEJ1	P1P2	na	na	na	na	na	na	na	na	na
GTGCGTGCGGCTAAGAGAGT	TATGAACCACTAAGGCGTccaccttgttgGTGCGTGCGGCTAAGAGAGTgtttaagagctaagctgCGTAAAGTCTGCTGGTGA	TCACCAGCAGACTTTACGCAGCTTAGCTCTTAAACACTCTCTTAGCCGCACGCACCAACAAGGTGGACGCCTTAGTGGTTCATA	1	NHEJ1_+_220025461.23-P1P2	NHEJ1	P1P2	na	na	na	na	na	na	na	na	na
GCACCACCAAGCCGCAGGGA	TATGAACCACTAAGGCGTccaccttgttgGCACCACCAAGCCGCAGGGAgtttaagagctaagctgCGTAAAGTCTGCTGGTGA	TCACCAGCAGACTTTACGCAGCTTAGCTCTTAAACTCCCTGCGGCTTGGTGGTGCCAACAAGGTGGACGCCTTAGTGGTTCATA	1	NIPBL_-_36876992.23-P1P2	NIPBL	P1P2	na	na	na	na	na	na	na	na	na
GGTGAGTCGGTACCGACGGA	TATGAACCACTAAGGCGTccaccttgttgGGTGAGTCGGTACCGACGGAgtttaagagctaagctgCGTAAAGTCTGCTGGTGA	TCACCAGCAGACTTTACGCAGCTTAGCTCTTAAACTCCGTCGGTACCGACTCACCCAACAAGGTGGACGCCTTAGTGGTTCATA	1	NIPBL_+_36876945.23-P1P2	NIPBL	P1P2	na	na	na	na	na	na	na	na	na
GTCGGTACCGACGGAGGGAG	TATGAACCACTAAGGCGTccaccttgttgGTCGGTACCGACGGAGGGAGgtttaagagctaagctgCGTAAAGTCTGCTGGTGA	TCACCAGCAGACTTTACGCAGCTTAGCTCTTAAACCTCCCTCCGTCGGTACCGACCAACAAGGTGGACGCCTTAGTGGTTCATA	1	NIPBL_+_36876940.23-P1P2	NIPBL	P1P2	na	na	na	na	na	na	na	na	na
GCGGTCATGCCGGACTCCTG	TATGAACCACTAAGGCGTccaccttgttgGCGGTCATGCCGGACTCCTGgtttaagagctaagctgCGTAAAGTCTGCTGGTGA	TCACCAGCAGACTTTACGCAGCTTAGCTCTTAAACCAGGAGTCCGGCATGACCGCCAACAAGGTGGACGCCTTAGTGGTTCATA	1	NTHL1_-_2097838.23-P1P2	NTHL1	P1P2	na	na	na	na	na	na	na	na	na
GGCTCCTCCCTACACCCCCG	TATGAACCACTAAGGCGTccaccttgttgGGCTCCTCCCTACACCCCCGgtttaagagctaagctgCGTAAAGTCTGCTGGTGA	TCACCAGCAGACTTTACGCAGCTTAGCTCTTAAACCGGGGGTGTAGGGAGGAGCCCAACAAGGTGGACGCCTTAGTGGTTCATA	1	NTHL1_-_2097763.23-P1P2	NTHL1	P1P2	na	na	na	na	na	na	na	na	na
GGGGCCTCTCCGGAGAAGAG	TATGAACCACTAAGGCGTccaccttgttgGGGGCCTCTCCGGAGAAGAGgtttaagagctaagctgCGTAAAGTCTGCTGGTGA	TCACCAGCAGACTTTACGCAGCTTAGCTCTTAAACCTCTTCTCCGGAGAGGCCCCCAACAAGGTGGACGCCTTAGTGGTTCATA	1	NTHL1_+_2097718.23-P1P2	NTHL1	P1P2	na	na	na	na	na	na	na	na	na
GGAGGCCACGCCCCCGGAAG	TATGAACCACTAAGGCGTccaccttgttgGGAGGCCACGCCCCCGGAAGgtttaagagctaagctgCGTAAAGTCTGCTGGTGA	TCACCAGCAGACTTTACGCAGCTTAGCTCTTAAACCTTCCGGGGGCGTGGCCTCCCAACAAGGTGGACGCCTTAGTGGTTCATA	1	NUDT1_-_2281882.23-P1P2	NUDT1	P1P2	na	na	na	na	na	na	na	na	na
GGAGTCGTGGTGACCAGGGA	TATGAACCACTAAGGCGTccaccttgttgGGAGTCGTGGTGACCAGGGAgtttaagagctaagctgCGTAAAGTCTGCTGGTGA	TCACCAGCAGACTTTACGCAGCTTAGCTCTTAAACTCCCTGGTCACCACGACTCCCAACAAGGTGGACGCCTTAGTGGTTCATA	1	NUDT1_-_2281940.23-P1P2	NUDT1	P1P2	na	na	na	na	na	na	na	na	na
GGCCACGCCCCCGGAAGCGG	TATGAACCACTAAGGCGTccaccttgttgGGCCACGCCCCCGGAAGCGGgtttaagagctaagctgCGTAAAGTCTGCTGGTGA	TCACCAGCAGACTTTACGCAGCTTAGCTCTTAAACCCGCTTCCGGGGGCGTGGCCCAACAAGGTGGACGCCTTAGTGGTTCATA	1	NUDT1_-_2281885.23-P1P2	NUDT1	P1P2	na	na	na	na	na	na	na	na	na
GGGTAGGCGGGGCTACTACG	TATGAACCACTAAGGCGTccaccttgttgGGGTAGGCGGGGCTACTACGgtttaagagctaagctgCGTAAAGTCTGCTGGTGA	TCACCAGCAGACTTTACGCAGCTTAGCTCTTAAACCGTAGTAGCCCCGCCTACCCCAACAAGGTGGACGCCTTAGTGGTTCATA	1	OGG1_-_9791952.23-P1P2	OGG1	P1P2	na	na	na	na	na	na	na	na	na
GTACGATGCCCCATGCGCCT	TATGAACCACTAAGGCGTccaccttgttgGTACGATGCCCCATGCGCCTgtttaagagctaagctgCGTAAAGTCTGCTGGTGA	TCACCAGCAGACTTTACGCAGCTTAGCTCTTAAACAGGCGCATGGGGCATCGTACCAACAAGGTGGACGCCTTAGTGGTTCATA	1	OGG1_+_9791991.23-P1P2	OGG1	P1P2	na	na	na	na	na	na	na	na	na
GTCAGAGCGAGGGCACGGGA	TATGAACCACTAAGGCGTccaccttgttgGTCAGAGCGAGGGCACGGGAgtttaagagctaagctgCGTAAAGTCTGCTGGTGA	TCACCAGCAGACTTTACGCAGCTTAGCTCTTAAACTCCCGTGCCCTCGCTCTGACCAACAAGGTGGACGCCTTAGTGGTTCATA	1	OGG1_+_9792043.23-P1P2	OGG1	P1P2	na	na	na	na	na	na	na	na	na
GAGGCGCCCCAGGAAGGAAT	TATGAACCACTAAGGCGTccaccttgttgGAGGCGCCCCAGGAAGGAATgtttaagagctaagctgCGTAAAGTCTGCTGGTGA	TCACCAGCAGACTTTACGCAGCTTAGCTCTTAAACATTCCTTCCTGGGGCGCCTCCAACAAGGTGGACGCCTTAGTGGTTCATA	1	PALB2_-_23652582.23-P1P2	PALB2	P1P2	na	na	na	na	na	na	na	na	na
GATTTAATTGGCCGGAGTTT	TATGAACCACTAAGGCGTccaccttgttgGATTTAATTGGCCGGAGTTTgtttaagagctaagctgCGTAAAGTCTGCTGGTGA	TCACCAGCAGACTTTACGCAGCTTAGCTCTTAAACAAACTCCGGCCAATTAAATCCAACAAGGTGGACGCCTTAGTGGTTCATA	1	PALB2_+_23652640.23-P1P2	PALB2	P1P2	na	na	na	na	na	na	na	na	na
GCTCTGACCCCGCTTTCCCA	TATGAACCACTAAGGCGTccaccttgttgGCTCTGACCCCGCTTTCCCAgtttaagagctaagctgCGTAAAGTCTGCTGGTGA	TCACCAGCAGACTTTACGCAGCTTAGCTCTTAAACTGGGAAAGCGGGGTCAGAGCCAACAAGGTGGACGCCTTAGTGGTTCATA	1	PALB2_+_23652376.23-P1P2	PALB2	P1P2	na	na	na	na	na	na	na	na	na
GACCATGCTTGCCTGTTTAT	TATGAACCACTAAGGCGTccaccttgttgGACCATGCTTGCCTGTTTATgtttaagagctaagctgCGTAAAGTCTGCTGGTGA	TCACCAGCAGACTTTACGCAGCTTAGCTCTTAAACATAAACAGGCAAGCATGGTCCAACAAGGTGGACGCCTTAGTGGTTCATA	1	PARG_+_51130346.23-ENST00000402038.3	PARG	ENST00000402038.3	na	na	na	na	na	na	na	na	na
GAGACACAGGGCCCATAAAC	TATGAACCACTAAGGCGTccaccttgttgGAGACACAGGGCCCATAAACgtttaagagctaagctgCGTAAAGTCTGCTGGTGA	TCACCAGCAGACTTTACGCAGCTTAGCTCTTAAACGTTTATGGGCCCTGTGTCTCCAACAAGGTGGACGCCTTAGTGGTTCATA	1	PARG_-_51130357.23-ENST00000402038.3	PARG	ENST00000402038.3	na	na	na	na	na	na	na	na	na
GCCTAGTAGAATGTCTCTAA	TATGAACCACTAAGGCGTccaccttgttgGcctagtagaatgTCTCTAAgtttaagagctaagctgCGTAAAGTCTGCTGGTGA	TCACCAGCAGACTTTACGCAGCTTAGCTCTTAAACTTAGAGACATTCTACTAGGCCAACAAGGTGGACGCCTTAGTGGTTCATA	1	PARG_-_51130247.23-ENST00000402038.3	PARG	ENST00000402038.3	na	na	na	na	na	na	na	na	na
GCGTGCGCTCACCCAGCCGC	TATGAACCACTAAGGCGTccaccttgttgGCGTGCGCTCACCCAGCCGCgtttaagagctaagctgCGTAAAGTCTGCTGGTGA	TCACCAGCAGACTTTACGCAGCTTAGCTCTTAAACGCGGCTGGGTGAGCGCACGCCAACAAGGTGGACGCCTTAGTGGTTCATA	1	PARP1_-_226595726.23-P1P2	PARP1	P1P2	na	na	na	na	na	na	na	na	na
GGCAATCTATCAGGGAACGG	TATGAACCACTAAGGCGTccaccttgttgGGCAATCTATCAGGGAACGGgtttaagagctaagctgCGTAAAGTCTGCTGGTGA	TCACCAGCAGACTTTACGCAGCTTAGCTCTTAAACCCGTTCCCTGATAGATTGCCCAACAAGGTGGACGCCTTAGTGGTTCATA	1	PARP1_+_226595771.23-P1P2	PARP1	P1P2	na	na	na	na	na	na	na	na	na
GGCCGGTGCGGCGTGTTCGG	TATGAACCACTAAGGCGTccaccttgttgGGCCGGTGCGGCGTGTTCGGgtttaagagctaagctgCGTAAAGTCTGCTGGTGA	TCACCAGCAGACTTTACGCAGCTTAGCTCTTAAACCCGAACACGCCGCACCGGCCCAACAAGGTGGACGCCTTAGTGGTTCATA	1	PARP1_+_226595747.23-P1P2	PARP1	P1P2	na	na	na	na	na	na	na	na	na
GCGCGGCGGCGACGGAGCAC	TATGAACCACTAAGGCGTccaccttgttgGCGCGGCGGCGACGGAGCACgtttaagagctaagctgCGTAAAGTCTGCTGGTGA	TCACCAGCAGACTTTACGCAGCTTAGCTCTTAAACGTGCTCCGTCGCCGCCGCGCCAACAAGGTGGACGCCTTAGTGGTTCATA	1	PARP2_-_20811828.23-P1P2	PARP2	P1P2	na	na	na	na	na	na	na	na	na
GGGCGACGGAGCACCGGCGG	TATGAACCACTAAGGCGTccaccttgttgGGGCGACGGAGCACCGGCGGgtttaagagctaagctgCGTAAAGTCTGCTGGTGA	TCACCAGCAGACTTTACGCAGCTTAGCTCTTAAACCCGCCGGTGCTCCGTCGCCCCAACAAGGTGGACGCCTTAGTGGTTCATA	1	PARP2_-_20811834.23-P1P2	PARP2	P1P2	na	na	na	na	na	na	na	na	na
GGGCGGCGACGGAGCACCGG	TATGAACCACTAAGGCGTccaccttgttgGGGCGGCGACGGAGCACCGGgtttaagagctaagctgCGTAAAGTCTGCTGGTGA	TCACCAGCAGACTTTACGCAGCTTAGCTCTTAAACCCGGTGCTCCGTCGCCGCCCCAACAAGGTGGACGCCTTAGTGGTTCATA	1	PARP2_-_20811831.23-P1P2	PARP2	P1P2	na	na	na	na	na	na	na	na	na
GAGTCAGGCGACCAGTCCCA	TATGAACCACTAAGGCGTccaccttgttgGAGTCAGGCGACCAGTCCCAgtttaagagctaagctgCGTAAAGTCTGCTGGTGA	TCACCAGCAGACTTTACGCAGCTTAGCTCTTAAACTGGGACTGGTCGCCTGACTCCAACAAGGTGGACGCCTTAGTGGTTCATA	1	PARP3_+_51976481.23-P1P2	PARP3	P1P2	na	na	na	na	na	na	na	na	na
GCCTACCCCTCAGGACACAC	TATGAACCACTAAGGCGTccaccttgttgGCCTACCCCTCAGGACACACgtttaagagctaagctgCGTAAAGTCTGCTGGTGA	TCACCAGCAGACTTTACGCAGCTTAGCTCTTAAACGTGTGTCCTGAGGGGTAGGCCAACAAGGTGGACGCCTTAGTGGTTCATA	1	PARP3_-_51977062.23-P1P2	PARP3	P1P2	na	na	na	na	na	na	na	na	na
GGGCCACATGAGCAGCGCTA	TATGAACCACTAAGGCGTccaccttgttgGGGCCACATGAGCAGCGCTAgtttaagagctaagctgCGTAAAGTCTGCTGGTGA	TCACCAGCAGACTTTACGCAGCTTAGCTCTTAAACTAGCGCTGCTCATGTGGCCCCAACAAGGTGGACGCCTTAGTGGTTCATA	1	PARP3_-_51976433.23-P1P2	PARP3	P1P2	na	na	na	na	na	na	na	na	na
GAGGTTTGAACTGTATTCAG	TATGAACCACTAAGGCGTccaccttgttgGAGGTTTGAACTGTATTCAGgtttaagagctaagctgCGTAAAGTCTGCTGGTGA	TCACCAGCAGACTTTACGCAGCTTAGCTCTTAAACCTGAATACAGTTCAAACCTCCAACAAGGTGGACGCCTTAGTGGTTCATA	1	PARPBP_-_102513970.23-P1P2	PARPBP	P1P2	na	na	na	na	na	na	na	na	na
GCGCGGGAGGGCATCCCGTT	TATGAACCACTAAGGCGTccaccttgttgGCGCGGGAGGGCATCCCGTTgtttaagagctaagctgCGTAAAGTCTGCTGGTGA	TCACCAGCAGACTTTACGCAGCTTAGCTCTTAAACAACGGGATGCCCTCCCGCGCCAACAAGGTGGACGCCTTAGTGGTTCATA	1	PARPBP_-_102514014.23-P1P2	PARPBP	P1P2	na	na	na	na	na	na	na	na	na
GGCGAGACTTACGTGATTAG	TATGAACCACTAAGGCGTccaccttgttgGGCGAGACTTACGTGATTAGgtttaagagctaagctgCGTAAAGTCTGCTGGTGA	TCACCAGCAGACTTTACGCAGCTTAGCTCTTAAACCTAATCACGTAAGTCTCGCCCAACAAGGTGGACGCCTTAGTGGTTCATA	1	PARPBP_+_102514053.23-P1P2	PARPBP	P1P2	na	na	na	na	na	na	na	na	na
GCCTGAGGAGATGTTCAGGG	TATGAACCACTAAGGCGTccaccttgttgGCCTGAGGAGATGTTCAGGGgtttaagagctaagctgCGTAAAGTCTGCTGGTGA	TCACCAGCAGACTTTACGCAGCTTAGCTCTTAAACCCCTGAACATCTCCTCAGGCCAACAAGGTGGACGCCTTAGTGGTTCATA	1	PAXIP1_+_154794593.23-P1P2	PAXIP1	P1P2	na	na	na	na	na	na	na	na	na
GCGGGCCGCCGCGATCATGT	TATGAACCACTAAGGCGTccaccttgttgGCGGGCCGCCGCGATCATGTgtttaagagctaagctgCGTAAAGTCTGCTGGTGA	TCACCAGCAGACTTTACGCAGCTTAGCTCTTAAACACATGATCGCGGCGGCCCGCCAACAAGGTGGACGCCTTAGTGGTTCATA	1	PAXIP1_+_154794632.23-P1P2	PAXIP1	P1P2	na	na	na	na	na	na	na	na	na
GGCCTGGTCCGACATGATCG	TATGAACCACTAAGGCGTccaccttgttgGGCCTGGTCCGACATGATCGgtttaagagctaagctgCGTAAAGTCTGCTGGTGA	TCACCAGCAGACTTTACGCAGCTTAGCTCTTAAACCGATCATGTCGGACCAGGCCCAACAAGGTGGACGCCTTAGTGGTTCATA	1	PAXIP1_-_154794646.23-P1P2	PAXIP1	P1P2	na	na	na	na	na	na	na	na	na
GGCGGCACCGGGAGGGGTAA	TATGAACCACTAAGGCGTccaccttgttgGgcggcaccgggaggggtaagtttaagagctaagctgCGTAAAGTCTGCTGGTGA	TCACCAGCAGACTTTACGCAGCTTAGCTCTTAAACTTACCCCTCCCGGTGCCGCCCAACAAGGTGGACGCCTTAGTGGTTCATA	1	PBRM1_+_52719898.23-P1P2	PBRM1	P1P2	na	na	na	na	na	na	na	na	na
GGCGGCGGGTGCCGAAGCGA	TATGAACCACTAAGGCGTccaccttgttgGgcggcgggtgccgaagcgagtttaagagctaagctgCGTAAAGTCTGCTGGTGA	TCACCAGCAGACTTTACGCAGCTTAGCTCTTAAACTCGCTTCGGCACCCGCCGCCCAACAAGGTGGACGCCTTAGTGGTTCATA	1	PBRM1_+_52719868.23-P1P2	PBRM1	P1P2	na	na	na	na	na	na	na	na	na
GTTTGCGGCGGCACCGGGAG	TATGAACCACTAAGGCGTccaccttgttgGTTTgcggcggcaccgggaggtttaagagctaagctgCGTAAAGTCTGCTGGTGA	TCACCAGCAGACTTTACGCAGCTTAGCTCTTAAACCTCCCGGTGCCGCCGCAAACCAACAAGGTGGACGCCTTAGTGGTTCATA	1	PBRM1_+_52719904.23-P1P2	PBRM1	P1P2	na	na	na	na	na	na	na	na	na
GGTCAGGCGAGTCCACGTGA	TATGAACCACTAAGGCGTccaccttgttgGGTCAGGCGAGTCCACGTGAgtttaagagctaagctgCGTAAAGTCTGCTGGTGA	TCACCAGCAGACTTTACGCAGCTTAGCTCTTAAACTCACGTGGACTCGCCTGACCCAACAAGGTGGACGCCTTAGTGGTTCATA	1	PCGF1_+_74734467.23-P1P2	PCGF1	P1P2	na	na	na	na	na	na	na	na	na
GTAAGATGGCGTCTCCTCAG	TATGAACCACTAAGGCGTccaccttgttgGTAAGATGGCGTCTCCTCAGgtttaagagctaagctgCGTAAAGTCTGCTGGTGA	TCACCAGCAGACTTTACGCAGCTTAGCTCTTAAACCTGAGGAGACGCCATCTTACCAACAAGGTGGACGCCTTAGTGGTTCATA	1	PCGF1_+_74734777.23-P1P2	PCGF1	P1P2	na	na	na	na	na	na	na	na	na
GTCGCAATCTGGCCCCCCTG	TATGAACCACTAAGGCGTccaccttgttgGTCGCAATCTGGCCCCCCTGgtttaagagctaagctgCGTAAAGTCTGCTGGTGA	TCACCAGCAGACTTTACGCAGCTTAGCTCTTAAACCAGGGGGGCCAGATTGCGACCAACAAGGTGGACGCCTTAGTGGTTCATA	1	PCGF1_-_74734785.23-P1P2	PCGF1	P1P2	na	na	na	na	na	na	na	na	na
GGAGAAACCTACGGTAAGAA	TATGAACCACTAAGGCGTccaccttgttgGGAGAAACCTACGGTAAGAAgtttaagagctaagctgCGTAAAGTCTGCTGGTGA	TCACCAGCAGACTTTACGCAGCTTAGCTCTTAAACTTCTTACCGTAGGTTTCTCCCAACAAGGTGGACGCCTTAGTGGTTCATA	1	PCGF2_-_36904575.23-P1	PCGF2	P1	na	na	na	na	na	na	na	na	na
GGCCGCCCGGGCGAGCGACA	TATGAACCACTAAGGCGTccaccttgttgGGCCGCCCGGGCGAGCGACAgtttaagagctaagctgCGTAAAGTCTGCTGGTGA	TCACCAGCAGACTTTACGCAGCTTAGCTCTTAAACTGTCGCTCGCCCGGGCGGCCCAACAAGGTGGACGCCTTAGTGGTTCATA	1	PCGF2_+_36904525.23-P1	PCGF2	P1	na	na	na	na	na	na	na	na	na
GGCGGGAGGGGAGAAACCTA	TATGAACCACTAAGGCGTccaccttgttgGGCGGGAGGGGAGAAACCTAgtttaagagctaagctgCGTAAAGTCTGCTGGTGA	TCACCAGCAGACTTTACGCAGCTTAGCTCTTAAACTAGGTTTCTCCCCTCCCGCCCAACAAGGTGGACGCCTTAGTGGTTCATA	1	PCGF2_-_36904566.23-P1	PCGF2	P1	na	na	na	na	na	na	na	na	na
GCCGCGAAGCTGGGGGCCTC	TATGAACCACTAAGGCGTccaccttgttgGCCGCGAAGCTGGGGGCCTCgtttaagagctaagctgCGTAAAGTCTGCTGGTGA	TCACCAGCAGACTTTACGCAGCTTAGCTCTTAAACGAGGCCCCCAGCTTCGCGGCCAACAAGGTGGACGCCTTAGTGGTTCATA	1	PCGF2_-_36905986.23-P2	PCGF2	P2	na	na	na	na	na	na	na	na	na
GCTCCTGGTCGCCGGCCAGA	TATGAACCACTAAGGCGTccaccttgttgGCTCCTGGTCGCCGGCCAGAgtttaagagctaagctgCGTAAAGTCTGCTGGTGA	TCACCAGCAGACTTTACGCAGCTTAGCTCTTAAACTCTGGCCGGCGACCAGGAGCCAACAAGGTGGACGCCTTAGTGGTTCATA	1	PCGF2_+_36905999.23-P2	PCGF2	P2	na	na	na	na	na	na	na	na	na
GTCGAGCTGGGGTCACTCGG	TATGAACCACTAAGGCGTccaccttgttgGTCGAGCTGGGGTCACTCGGgtttaagagctaagctgCGTAAAGTCTGCTGGTGA	TCACCAGCAGACTTTACGCAGCTTAGCTCTTAAACCCGAGTGACCCCAGCTCGACCAACAAGGTGGACGCCTTAGTGGTTCATA	1	PCGF2_+_36906036.23-P2	PCGF2	P2	na	na	na	na	na	na	na	na	na
GCCTCTGGGTCCCCCCCAAG	TATGAACCACTAAGGCGTccaccttgttgGCCTCTGGGTCCCCCCCAAGgtttaagagctaagctgCGTAAAGTCTGCTGGTGA	TCACCAGCAGACTTTACGCAGCTTAGCTCTTAAACCTTGGGGGGGACCCAGAGGCCAACAAGGTGGACGCCTTAGTGGTTCATA	1	PCGF3_+_699665.23-P1P2	PCGF3	P1P2	na	na	na	na	na	na	na	na	na
GCTGGGTCCCCCCCAAGAGG	TATGAACCACTAAGGCGTccaccttgttgGCTGGGTCCCCCCCAAGAGGgtttaagagctaagctgCGTAAAGTCTGCTGGTGA	TCACCAGCAGACTTTACGCAGCTTAGCTCTTAAACCCTCTTGGGGGGGACCCAGCCAACAAGGTGGACGCCTTAGTGGTTCATA	1	PCGF3_+_699662.23-P1P2	PCGF3	P1P2	na	na	na	na	na	na	na	na	na
GGAGGAGAAAAAAGCCCGTC	TATGAACCACTAAGGCGTccaccttgttgGGAGGAGAAAAAAGCCCGTCgtttaagagctaagctgCGTAAAGTCTGCTGGTGA	TCACCAGCAGACTTTACGCAGCTTAGCTCTTAAACGACGGGCTTTTTTCTCCTCCCAACAAGGTGGACGCCTTAGTGGTTCATA	1	PCGF3_+_699644.23-P1P2	PCGF3	P1P2	na	na	na	na	na	na	na	na	na
GACTCGGCTCAGGCCCGACA	TATGAACCACTAAGGCGTccaccttgttgGACTCGGCTCAGGCCCGACAgtttaagagctaagctgCGTAAAGTCTGCTGGTGA	TCACCAGCAGACTTTACGCAGCTTAGCTCTTAAACTGTCGGGCCTGAGCCGAGTCCAACAAGGTGGACGCCTTAGTGGTTCATA	1	PCGF5_+_92980415.23-ENST00000336126.5	PCGF5	ENST00000336126.5	PCGF5_+_92980415.23-ENST00000543648.1	PCGF5	ENST00000543648.1	na	na	na	na	na	na
GGGTCCGGTGCCGCCTCCAA	TATGAACCACTAAGGCGTccaccttgttgGGGTCCGGTGCCGCCTCCAAgtttaagagctaagctgCGTAAAGTCTGCTGGTGA	TCACCAGCAGACTTTACGCAGCTTAGCTCTTAAACTTGGAGGCGGCACCGGACCCCAACAAGGTGGACGCCTTAGTGGTTCATA	2	PCGF5_+_92980372.23-ENST00000336126.5	PCGF5	ENST00000336126.5	PCGF5_+_92980372.23-ENST00000543648.1	PCGF5	ENST00000543648.1	na	na	na	na	na	na
GGTGGAGTTGCCCTTGGAGG	TATGAACCACTAAGGCGTccaccttgttgGGTGGAGTTGCCCTTGGAGGgtttaagagctaagctgCGTAAAGTCTGCTGGTGA	TCACCAGCAGACTTTACGCAGCTTAGCTCTTAAACCCTCCAAGGGCAACTCCACCCAACAAGGTGGACGCCTTAGTGGTTCATA	1	PCGF5_-_92980384.23-ENST00000336126.5	PCGF5	ENST00000336126.5	PCGF5_-_92980384.23-ENST00000543648.1	PCGF5	ENST00000543648.1	na	na	na	na	na	na
GAGTGTGGGTCCAGAGATCA	TATGAACCACTAAGGCGTccaccttgttgGAGTGTGGGTCCAGAGATCAgtttaagagctaagctgCGTAAAGTCTGCTGGTGA	TCACCAGCAGACTTTACGCAGCTTAGCTCTTAAACTGATCTCTGGACCCACACTCCAACAAGGTGGACGCCTTAGTGGTTCATA	1	PCGF5_+_92979941.23-ENST00000543648.1	PCGF5	ENST00000543648.1	na	na	na	na	na	na	na	na	na
GCAGATAAGGTGCAAATCAA	TATGAACCACTAAGGCGTccaccttgttgGCAGATAAGGTGCAAATCAAgtttaagagctaagctgCGTAAAGTCTGCTGGTGA	TCACCAGCAGACTTTACGCAGCTTAGCTCTTAAACTTGATTTGCACCTTATCTGCCAACAAGGTGGACGCCTTAGTGGTTCATA	1	PCGF5_-_92980010.23-ENST00000543648.1	PCGF5	ENST00000543648.1	na	na	na	na	na	na	na	na	na
GCATGGTCGGGAGAGACACC	TATGAACCACTAAGGCGTccaccttgttgGCATGGTCGGGAGAGACACCgtttaagagctaagctgCGTAAAGTCTGCTGGTGA	TCACCAGCAGACTTTACGCAGCTTAGCTCTTAAACGGTGTCTCTCCCGACCATGCCAACAAGGTGGACGCCTTAGTGGTTCATA	1	PCGF6_-_105110841.23-P1P2	PCGF6	P1P2	na	na	na	na	na	na	na	na	na
GTCGGGAGAGACACCAGGCG	TATGAACCACTAAGGCGTccaccttgttgGTCGGGAGAGACACCAGGCGgtttaagagctaagctgCGTAAAGTCTGCTGGTGA	TCACCAGCAGACTTTACGCAGCTTAGCTCTTAAACCGCCTGGTGTCTCTCCCGACCAACAAGGTGGACGCCTTAGTGGTTCATA	1	PCGF6_-_105110846.23-P1P2	PCGF6	P1P2	na	na	na	na	na	na	na	na	na
GTCTCTCCCGACCATGGAGG	TATGAACCACTAAGGCGTccaccttgttgGTCTCTCCCGACCATGGAGGgtttaagagctaagctgCGTAAAGTCTGCTGGTGA	TCACCAGCAGACTTTACGCAGCTTAGCTCTTAAACCCTCCATGGTCGGGAGAGACCAACAAGGTGGACGCCTTAGTGGTTCATA	1	PCGF6_+_105110813.23-P1P2	PCGF6	P1P2	na	na	na	na	na	na	na	na	na
GCAGGAGCCTCAGAGCGAGC	TATGAACCACTAAGGCGTccaccttgttgGCAGGAGCCTCAGAGCGAGCgtttaagagctaagctgCGTAAAGTCTGCTGGTGA	TCACCAGCAGACTTTACGCAGCTTAGCTCTTAAACGCTCGCTCTGAGGCTCCTGCCAACAAGGTGGACGCCTTAGTGGTTCATA	2	PCNA_-_5100533.23-P1P2	PCNA	P1P2	na	na	na	na	na	na	na	na	na
GGCGTGGTGACGTCGCAACG	TATGAACCACTAAGGCGTccaccttgttgGGCGTGGTGACGTCGCAACGgtttaagagctaagctgCGTAAAGTCTGCTGGTGA	TCACCAGCAGACTTTACGCAGCTTAGCTCTTAAACCGTTGCGACGTCACCACGCCCAACAAGGTGGACGCCTTAGTGGTTCATA	2	PCNA_+_5100640.23-P1P2	PCNA	P1P2	na	na	na	na	na	na	na	na	na
GGGGCGAACGTCGCGACGAC	TATGAACCACTAAGGCGTccaccttgttgGGGGCGAACGTCGCGACGACgtttaagagctaagctgCGTAAAGTCTGCTGGTGA	TCACCAGCAGACTTTACGCAGCTTAGCTCTTAAACGTCGTCGCGACGTTCGCCCCCAACAAGGTGGACGCCTTAGTGGTTCATA	2	PCNA_-_5100552.23-P1P2	PCNA	P1P2	na	na	na	na	na	na	na	na	na
GAGGCGATTGGATGCGGCGG	TATGAACCACTAAGGCGTccaccttgttgGAGGCGATTGGATGCGGCGGgtttaagagctaagctgCGTAAAGTCTGCTGGTGA	TCACCAGCAGACTTTACGCAGCTTAGCTCTTAAACCCGCCGCATCCAATCGCCTCCAACAAGGTGGACGCCTTAGTGGTTCATA	1	PDS5B_-_33160674.23-P1P2	PDS5B	P1P2	na	na	na	na	na	na	na	na	na
GGAGTAGCGAGTCGGCAACC	TATGAACCACTAAGGCGTccaccttgttgGGAGTAGCGAGTCGGCAACCgtttaagagctaagctgCGTAAAGTCTGCTGGTGA	TCACCAGCAGACTTTACGCAGCTTAGCTCTTAAACGGTTGCCGACTCGCTACTCCCAACAAGGTGGACGCCTTAGTGGTTCATA	1	PDS5B_-_33160727.23-P1P2	PDS5B	P1P2	na	na	na	na	na	na	na	na	na
GTAGCGAGTCGGCAACCCGG	TATGAACCACTAAGGCGTccaccttgttgGTAGCGAGTCGGCAACCCGGgtttaagagctaagctgCGTAAAGTCTGCTGGTGA	TCACCAGCAGACTTTACGCAGCTTAGCTCTTAAACCCGGGTTGCCGACTCGCTACCAACAAGGTGGACGCCTTAGTGGTTCATA	1	PDS5B_-_33160730.23-P1P2	PDS5B	P1P2	na	na	na	na	na	na	na	na	na
GAGCGGTGAGTGCTCGGGGA	TATGAACCACTAAGGCGTccaccttgttgGAGCGGTGAGTGCTCGGGGAgtttaagagctaagctgCGTAAAGTCTGCTGGTGA	TCACCAGCAGACTTTACGCAGCTTAGCTCTTAAACTCCCCGAGCACTCACCGCTCCAACAAGGTGGACGCCTTAGTGGTTCATA	1	PER1_+_8059606.23-P1	PER1	P1	na	na	na	na	na	na	na	na	na
GCAGGTCTAGAGGGACGGGG	TATGAACCACTAAGGCGTccaccttgttgGCAGGTCTAGAGGGACGGGGgtttaagagctaagctgCGTAAAGTCTGCTGGTGA	TCACCAGCAGACTTTACGCAGCTTAGCTCTTAAACCCCCGTCCCTCTAGACCTGCCAACAAGGTGGACGCCTTAGTGGTTCATA	1	PER1_+_8059436.23-P1	PER1	P1	na	na	na	na	na	na	na	na	na
GCGCCGAGCGGTGAGTGCTC	TATGAACCACTAAGGCGTccaccttgttgGCGCCGAGCGGTGAGTGCTCgtttaagagctaagctgCGTAAAGTCTGCTGGTGA	TCACCAGCAGACTTTACGCAGCTTAGCTCTTAAACGAGCACTCACCGCTCGGCGCCAACAAGGTGGACGCCTTAGTGGTTCATA	1	PER1_+_8059611.23-P1	PER1	P1	na	na	na	na	na	na	na	na	na
GGACACTCCTGCGACCAGGT	TATGAACCACTAAGGCGTccaccttgttgGGACACTCCTGCGACCAGGTgtttaagagctaagctgCGTAAAGTCTGCTGGTGA	TCACCAGCAGACTTTACGCAGCTTAGCTCTTAAACACCTGGTCGCAGGAGTGTCCCAACAAGGTGGACGCCTTAGTGGTTCATA	1	PER1_+_8055649.23-P2	PER1	P2	na	na	na	na	na	na	na	na	na
GGCCCGGTGGAGCTTCCACT	TATGAACCACTAAGGCGTccaccttgttgGGCCCGGTGGAGCTTCCACTgtttaagagctaagctgCGTAAAGTCTGCTGGTGA	TCACCAGCAGACTTTACGCAGCTTAGCTCTTAAACAGTGGAAGCTCCACCGGGCCCAACAAGGTGGACGCCTTAGTGGTTCATA	1	PER1_+_8055707.23-P2	PER1	P2	na	na	na	na	na	na	na	na	na
GGGCCGCAGAGATGCCTACC	TATGAACCACTAAGGCGTccaccttgttgGGGCCGCAGAGATGCCTACCgtttaagagctaagctgCGTAAAGTCTGCTGGTGA	TCACCAGCAGACTTTACGCAGCTTAGCTCTTAAACGGTAGGCATCTCTGCGGCCCCAACAAGGTGGACGCCTTAGTGGTTCATA	1	PER1_-_8055657.23-P2	PER1	P2	na	na	na	na	na	na	na	na	na
GCCAACCGGCGAGCAGAACT	TATGAACCACTAAGGCGTccaccttgttgGCCAACCGGCGAGCAGAACTgtttaagagctaagctgCGTAAAGTCTGCTGGTGA	TCACCAGCAGACTTTACGCAGCTTAGCTCTTAAACAGTTCTGCTCGCCGGTTGGCCAACAAGGTGGACGCCTTAGTGGTTCATA	1	PHC1_-_9066879.23-P1P2	PHC1	P1P2	na	na	na	na	na	na	na	na	na
GCTGCGGGGAGGTGCTTCCG	TATGAACCACTAAGGCGTccaccttgttgGCTGCGGGGAGGTGCTTCCGgtttaagagctaagctgCGTAAAGTCTGCTGGTGA	TCACCAGCAGACTTTACGCAGCTTAGCTCTTAAACCGGAAGCACCTCCCCGCAGCCAACAAGGTGGACGCCTTAGTGGTTCATA	1	PHC1_+_9067071.23-P1P2	PHC1	P1P2	na	na	na	na	na	na	na	na	na
GGGGAACGCACCTCTCGGAG	TATGAACCACTAAGGCGTccaccttgttgGGGGAACGCACCTCTCGGAGgtttaagagctaagctgCGTAAAGTCTGCTGGTGA	TCACCAGCAGACTTTACGCAGCTTAGCTCTTAAACCTCCGAGAGGTGCGTTCCCCCAACAAGGTGGACGCCTTAGTGGTTCATA	1	PHC1_+_9066802.23-P1P2	PHC1	P1P2	na	na	na	na	na	na	na	na	na
GAGCCGCCGCGGAGACAATG	TATGAACCACTAAGGCGTccaccttgttgGAGCCGCCGCGGAGACAATGgtttaagagctaagctgCGTAAAGTCTGCTGGTGA	TCACCAGCAGACTTTACGCAGCTTAGCTCTTAAACCATTGTCTCCGCGGCGGCTCCAACAAGGTGGACGCCTTAGTGGTTCATA	1	PHC2_-_33815501.23-P1P2	PHC2	P1P2	na	na	na	na	na	na	na	na	na
GCAATGCGGCGAGTCTGGGA	TATGAACCACTAAGGCGTccaccttgttgGCAATGCGGCGAGTCTGGGAgtttaagagctaagctgCGTAAAGTCTGCTGGTGA	TCACCAGCAGACTTTACGCAGCTTAGCTCTTAAACTCCCAGACTCGCCGCATTGCCAACAAGGTGGACGCCTTAGTGGTTCATA	1	PHC2_-_33815515.23-P1P2	PHC2	P1P2	na	na	na	na	na	na	na	na	na
GTCGAGGGCTGCAGCCGCCG	TATGAACCACTAAGGCGTccaccttgttgGTCGAGGGCTGCAGCCGCCGgtttaagagctaagctgCGTAAAGTCTGCTGGTGA	TCACCAGCAGACTTTACGCAGCTTAGCTCTTAAACCGGCGGCTGCAGCCCTCGACCAACAAGGTGGACGCCTTAGTGGTTCATA	1	PHC2_-_33815490.23-P1P2	PHC2	P1P2	na	na	na	na	na	na	na	na	na
GAGCGGAGTGAGTGACTAGA	TATGAACCACTAAGGCGTccaccttgttgGAGCGGAGTGAGTGACTAGAgtttaagagctaagctgCGTAAAGTCTGCTGGTGA	TCACCAGCAGACTTTACGCAGCTTAGCTCTTAAACTCTAGTCACTCACTCCGCTCCAACAAGGTGGACGCCTTAGTGGTTCATA	1	PHC3_+_169899473.23-P1P2	PHC3	P1P2	na	na	na	na	na	na	na	na	na
GCTGATGTCGTAACTAGGGG	TATGAACCACTAAGGCGTccaccttgttgGCTGATGTCGTAACTAGGGGgtttaagagctaagctgCGTAAAGTCTGCTGGTGA	TCACCAGCAGACTTTACGCAGCTTAGCTCTTAAACCCCCTAGTTACGACATCAGCCAACAAGGTGGACGCCTTAGTGGTTCATA	1	PHC3_+_169899448.23-P1P2	PHC3	P1P2	na	na	na	na	na	na	na	na	na
GGCGCAGCCCATGTTAGTGA	TATGAACCACTAAGGCGTccaccttgttgGGCGCAGCCCATGTTAGTGAgtttaagagctaagctgCGTAAAGTCTGCTGGTGA	TCACCAGCAGACTTTACGCAGCTTAGCTCTTAAACTCACTAACATGGGCTGCGCCCAACAAGGTGGACGCCTTAGTGGTTCATA	1	PHC3_+_169899513.23-P1P2	PHC3	P1P2	na	na	na	na	na	na	na	na	na
GAATGGAGGAGGCCCAGCGG	TATGAACCACTAAGGCGTccaccttgttgGAATGGAGGAGGCCCAGCGGgtttaagagctaagctgCGTAAAGTCTGCTGGTGA	TCACCAGCAGACTTTACGCAGCTTAGCTCTTAAACCCGCTGGGCCTCCTCCATTCCAACAAGGTGGACGCCTTAGTGGTTCATA	1	PHF10_-_170124315.23-P1P2	PHF10	P1P2	na	na	na	na	na	na	na	na	na
GAGTACAACGCCGGGCCGTG	TATGAACCACTAAGGCGTccaccttgttgGagtacaacgccgggccgtggtttaagagctaagctgCGTAAAGTCTGCTGGTGA	TCACCAGCAGACTTTACGCAGCTTAGCTCTTAAACCACGGCCCGGCGTTGTACTCCAACAAGGTGGACGCCTTAGTGGTTCATA	1	PHF10_+_170124573.23-P1P2	PHF10	P1P2	na	na	na	na	na	na	na	na	na
GGCGCCGCGCCTGAGACCGG	TATGAACCACTAAGGCGTccaccttgttgGGCGCCGCGCCTGAGACCGGgtttaagagctaagctgCGTAAAGTCTGCTGGTGA	TCACCAGCAGACTTTACGCAGCTTAGCTCTTAAACCCGGTCTCAGGCGCGGCGCCCAACAAGGTGGACGCCTTAGTGGTTCATA	1	PHF10_+_170123802.23-P1P2	PHF10	P1P2	na	na	na	na	na	na	na	na	na
GATAGGGAGTCCGGAGGTAG	TATGAACCACTAAGGCGTccaccttgttgGATAGGGAGTCCGGAGGTAGgtttaagagctaagctgCGTAAAGTCTGCTGGTGA	TCACCAGCAGACTTTACGCAGCTTAGCTCTTAAACCTACCTCCGGACTCCCTATCCAACAAGGTGGACGCCTTAGTGGTTCATA	1	PIAS1_-_68346973.23-P1P2	PIAS1	P1P2	na	na	na	na	na	na	na	na	na
GGCGGACAGTGCGGAACTAA	TATGAACCACTAAGGCGTccaccttgttgGGCGGACAGTGCGGAACTAAgtttaagagctaagctgCGTAAAGTCTGCTGGTGA	TCACCAGCAGACTTTACGCAGCTTAGCTCTTAAACTTAGTTCCGCACTGTCCGCCCAACAAGGTGGACGCCTTAGTGGTTCATA	1	PIAS1_-_68346688.23-P1P2	PIAS1	P1P2	na	na	na	na	na	na	na	na	na
GGCTGACAGACGCAAGATGG	TATGAACCACTAAGGCGTccaccttgttgGGCTGACAGACGCAAGATGGgtttaagagctaagctgCGTAAAGTCTGCTGGTGA	TCACCAGCAGACTTTACGCAGCTTAGCTCTTAAACCCATCTTGCGTCTGTCAGCCCAACAAGGTGGACGCCTTAGTGGTTCATA	1	PIAS1_-_68346670.23-P1P2	PIAS1	P1P2	na	na	na	na	na	na	na	na	na
GCGCCACCGCTCACTCACTT	TATGAACCACTAAGGCGTccaccttgttgGCGCCACCGCTCACTCACTTgtttaagagctaagctgCGTAAAGTCTGCTGGTGA	TCACCAGCAGACTTTACGCAGCTTAGCTCTTAAACAAGTGAGTGAGCGGTGGCGCCAACAAGGTGGACGCCTTAGTGGTTCATA	1	PIAS4_+_4007780.23-P1P2	PIAS4	P1P2	na	na	na	na	na	na	na	na	na
GGGGACGCTGGTGACCAAGA	TATGAACCACTAAGGCGTccaccttgttgGGGGACGCTGGTGACCAAGAgtttaagagctaagctgCGTAAAGTCTGCTGGTGA	TCACCAGCAGACTTTACGCAGCTTAGCTCTTAAACTCTTGGTCACCAGCGTCCCCCAACAAGGTGGACGCCTTAGTGGTTCATA	1	PIAS4_-_4007761.23-P1P2	PIAS4	P1P2	na	na	na	na	na	na	na	na	na
GTCACCAGCGTCCCCCGCGC	TATGAACCACTAAGGCGTccaccttgttgGTCACCAGCGTCCCCCGCGCgtttaagagctaagctgCGTAAAGTCTGCTGGTGA	TCACCAGCAGACTTTACGCAGCTTAGCTCTTAAACGCGCGGGGGACGCTGGTGACCAACAAGGTGGACGCCTTAGTGGTTCATA	1	PIAS4_+_4007731.23-P1P2	PIAS4	P1P2	na	na	na	na	na	na	na	na	na
GAGTGTCTGCCCGAACCCAG	TATGAACCACTAAGGCGTccaccttgttgGAGTGTCTGCCCGAACCCAGgtttaagagctaagctgCGTAAAGTCTGCTGGTGA	TCACCAGCAGACTTTACGCAGCTTAGCTCTTAAACCTGGGTTCGGGCAGACACTCCAACAAGGTGGACGCCTTAGTGGTTCATA	1	PIF1_+_65117766.23-P1	PIF1	P1	na	na	na	na	na	na	na	na	na
GCTCTTTGCTCCCCACCTCT	TATGAACCACTAAGGCGTccaccttgttgGCTCTTTGCTCCCCACCTCTgtttaagagctaagctgCGTAAAGTCTGCTGGTGA	TCACCAGCAGACTTTACGCAGCTTAGCTCTTAAACAGAGGTGGGGAGCAAAGAGCCAACAAGGTGGACGCCTTAGTGGTTCATA	1	PIF1_-_65117773.23-P1	PIF1	P1	na	na	na	na	na	na	na	na	na
GGTCTGCCCGAACCCAGAGG	TATGAACCACTAAGGCGTccaccttgttgGGTCTGCCCGAACCCAGAGGgtttaagagctaagctgCGTAAAGTCTGCTGGTGA	TCACCAGCAGACTTTACGCAGCTTAGCTCTTAAACCCTCTGGGTTCGGGCAGACCCAACAAGGTGGACGCCTTAGTGGTTCATA	1	PIF1_+_65117763.23-P1	PIF1	P1	na	na	na	na	na	na	na	na	na
GCAGTGAGGACGGGAAAGAA	TATGAACCACTAAGGCGTccaccttgttgGCAGTGAGGACGGGAAAGAAgtttaagagctaagctgCGTAAAGTCTGCTGGTGA	TCACCAGCAGACTTTACGCAGCTTAGCTCTTAAACTTCTTTCCCGTCCTCACTGCCAACAAGGTGGACGCCTTAGTGGTTCATA	1	PIF1_+_65115956.23-P2	PIF1	P2	na	na	na	na	na	na	na	na	na
GGCGCAATGTGCGCAGGAAG	TATGAACCACTAAGGCGTccaccttgttgGGCGCAATGTGCGCAGGAAGgtttaagagctaagctgCGTAAAGTCTGCTGGTGA	TCACCAGCAGACTTTACGCAGCTTAGCTCTTAAACCTTCCTGCGCACATTGCGCCCAACAAGGTGGACGCCTTAGTGGTTCATA	1	PIF1_-_65116192.23-P2	PIF1	P2	na	na	na	na	na	na	na	na	na
GGGCCGAGCCTAGCACAGTG	TATGAACCACTAAGGCGTccaccttgttgGGGCCGAGCCTAGCACAGTGgtttaagagctaagctgCGTAAAGTCTGCTGGTGA	TCACCAGCAGACTTTACGCAGCTTAGCTCTTAAACCACTGTGCTAGGCTCGGCCCCAACAAGGTGGACGCCTTAGTGGTTCATA	1	PIF1_+_65115970.23-P2	PIF1	P2	na	na	na	na	na	na	na	na	na
GGAGGTCTGCAGCGCAGCTT	TATGAACCACTAAGGCGTccaccttgttgGGAGGTCTGCAGCGCAGCTTgtttaagagctaagctgCGTAAAGTCTGCTGGTGA	TCACCAGCAGACTTTACGCAGCTTAGCTCTTAAACAAGCTGCGCTGCAGACCTCCCAACAAGGTGGACGCCTTAGTGGTTCATA	1	PLK1_-_23690248.23-P1P2	PLK1	P1P2	na	na	na	na	na	na	na	na	na
GGAGTGCTGCAGTGACTGCA	TATGAACCACTAAGGCGTccaccttgttgGGAGTGCTGCAGTGACTGCAgtttaagagctaagctgCGTAAAGTCTGCTGGTGA	TCACCAGCAGACTTTACGCAGCTTAGCTCTTAAACTGCAGTCACTGCAGCACTCCCAACAAGGTGGACGCCTTAGTGGTTCATA	1	PLK1_-_23690276.23-P1P2	PLK1	P1P2	na	na	na	na	na	na	na	na	na
GGGAGGCTCTGCTCGGATCG	TATGAACCACTAAGGCGTccaccttgttgGGGAGGCTCTGCTCGGATCGgtttaagagctaagctgCGTAAAGTCTGCTGGTGA	TCACCAGCAGACTTTACGCAGCTTAGCTCTTAAACCGATCCGAGCAGAGCCTCCCCAACAAGGTGGACGCCTTAGTGGTTCATA	1	PLK1_-_23690230.23-P1P2	PLK1	P1P2	na	na	na	na	na	na	na	na	na
GCGGACCAGGACGAGTAGAG	TATGAACCACTAAGGCGTccaccttgttgGCGGACCAGGACGAGTAGAGgtttaagagctaagctgCGTAAAGTCTGCTGGTGA	TCACCAGCAGACTTTACGCAGCTTAGCTCTTAAACCTCTACTCGTCCTGGTCCGCCAACAAGGTGGACGCCTTAGTGGTTCATA	1	PMS1_+_190649376.23-P1P2	PMS1	P1P2	na	na	na	na	na	na	na	na	na
GTCCGGGCGCGAACGCTATA	TATGAACCACTAAGGCGTccaccttgttgGTCCGGGCGCGAACGCTATAgtttaagagctaagctgCGTAAAGTCTGCTGGTGA	TCACCAGCAGACTTTACGCAGCTTAGCTCTTAAACTATAGCGTTCGCGCCCGGACCAACAAGGTGGACGCCTTAGTGGTTCATA	1	PMS1_-_190649415.23-P1P2	PMS1	P1P2	na	na	na	na	na	na	na	na	na
GTGCGCATCGGGTGAGACGC	TATGAACCACTAAGGCGTccaccttgttgGTGCGCATCGGGTGAGACGCgtttaagagctaagctgCGTAAAGTCTGCTGGTGA	TCACCAGCAGACTTTACGCAGCTTAGCTCTTAAACGCGTCTCACCCGATGCGCACCAACAAGGTGGACGCCTTAGTGGTTCATA	1	PMS1_-_190649269.23-P1P2	PMS1	P1P2	na	na	na	na	na	na	na	na	na
GCCAATGGGAGTTCAGGAGG	TATGAACCACTAAGGCGTccaccttgttgGCCAATGGGAGTTCAGGAGGgtttaagagctaagctgCGTAAAGTCTGCTGGTGA	TCACCAGCAGACTTTACGCAGCTTAGCTCTTAAACCCTCCTGAACTCCCATTGGCCAACAAGGTGGACGCCTTAGTGGTTCATA	1	PMS2_+_6048713.23-P1P2	PMS2	P1P2	na	na	na	na	na	na	na	na	na
GGCCTCAAGGCGCACCCAAG	TATGAACCACTAAGGCGTccaccttgttgGGCCTCAAGGCGCACCCAAGgtttaagagctaagctgCGTAAAGTCTGCTGGTGA	TCACCAGCAGACTTTACGCAGCTTAGCTCTTAAACCTTGGGTGCGCCTTGAGGCCCAACAAGGTGGACGCCTTAGTGGTTCATA	1	PMS2_-_6048462.23-P1P2	PMS2	P1P2	na	na	na	na	na	na	na	na	na
GGGATCGGGTGTTGCATCCA	TATGAACCACTAAGGCGTccaccttgttgGGGATCGGGTGTTGCATCCAgtttaagagctaagctgCGTAAAGTCTGCTGGTGA	TCACCAGCAGACTTTACGCAGCTTAGCTCTTAAACTGGATGCAACACCCGATCCCCAACAAGGTGGACGCCTTAGTGGTTCATA	1	PMS2_+_6048646.23-P1P2	PMS2	P1P2	na	na	na	na	na	na	na	na	na
GCCAGGCCGGCACCCAGGAT	TATGAACCACTAAGGCGTccaccttgttgGCCAGGCCGGCACCCAGGATgtttaagagctaagctgCGTAAAGTCTGCTGGTGA	TCACCAGCAGACTTTACGCAGCTTAGCTCTTAAACATCCTGGGTGCCGGCCTGGCCAACAAGGTGGACGCCTTAGTGGTTCATA	1	PNKP_+_50370456.23-P1P2	PNKP	P1P2	na	na	na	na	na	na	na	na	na
GGTTGCAGGCGGGGCACCTC	TATGAACCACTAAGGCGTccaccttgttgGGTTGCAGGCGGGGCACCTCgtttaagagctaagctgCGTAAAGTCTGCTGGTGA	TCACCAGCAGACTTTACGCAGCTTAGCTCTTAAACGAGGTGCCCCGCCTGCAACCCAACAAGGTGGACGCCTTAGTGGTTCATA	1	PNKP_+_50370774.23-P1P2	PNKP	P1P2	na	na	na	na	na	na	na	na	na
GTCACGGCCACTTCCGACCA	TATGAACCACTAAGGCGTccaccttgttgGTCACGGCCACTTCCGACCAgtttaagagctaagctgCGTAAAGTCTGCTGGTGA	TCACCAGCAGACTTTACGCAGCTTAGCTCTTAAACTGGTCGGAAGTGGCCGTGACCAACAAGGTGGACGCCTTAGTGGTTCATA	1	PNKP_-_50370765.23-P1P2	PNKP	P1P2	na	na	na	na	na	na	na	na	na
GCCTTGGTCGTCCCCGGCGG	TATGAACCACTAAGGCGTccaccttgttgGCCTTGGTCGTCCCCGGCGGgtttaagagctaagctgCGTAAAGTCTGCTGGTGA	TCACCAGCAGACTTTACGCAGCTTAGCTCTTAAACCCGCCGGGGACGACCAAGGCCAACAAGGTGGACGCCTTAGTGGTTCATA	1	POLA1_-_24712247.23-P1P2	POLA1	P1P2	na	na	na	na	na	na	na	na	na
GCGACTGTGGAGACTCTCAG	TATGAACCACTAAGGCGTccaccttgttgGCGACTGTGGAGACTCTCAGgtttaagagctaagctgCGTAAAGTCTGCTGGTGA	TCACCAGCAGACTTTACGCAGCTTAGCTCTTAAACCTGAGAGTCTCCACAGTCGCCAACAAGGTGGACGCCTTAGTGGTTCATA	1	POLA1_+_24712345.23-P1P2	POLA1	P1P2	na	na	na	na	na	na	na	na	na
GCGCAGACCTTGGTCGTCCC	TATGAACCACTAAGGCGTccaccttgttgGCGCAGACCTTGGTCGTCCCgtttaagagctaagctgCGTAAAGTCTGCTGGTGA	TCACCAGCAGACTTTACGCAGCTTAGCTCTTAAACGGGACGACCAAGGTCTGCGCCAACAAGGTGGACGCCTTAGTGGTTCATA	1	POLA1_-_24712241.23-P1P2	POLA1	P1P2	na	na	na	na	na	na	na	na	na
GAGGGAGCAGAAATCTCGAG	TATGAACCACTAAGGCGTccaccttgttgGAGGGAGCAGAAATCTCGAGgtttaagagctaagctgCGTAAAGTCTGCTGGTGA	TCACCAGCAGACTTTACGCAGCTTAGCTCTTAAACCTCGAGATTTCTGCTCCCTCCAACAAGGTGGACGCCTTAGTGGTTCATA	1	POLA2_+_65029503.23-P1P2	POLA2	P1P2	na	na	na	na	na	na	na	na	na
GGAAGCAGGACGTTCTCACC	TATGAACCACTAAGGCGTccaccttgttgGGAAGCAGGACGTTCTCACCgtttaagagctaagctgCGTAAAGTCTGCTGGTGA	TCACCAGCAGACTTTACGCAGCTTAGCTCTTAAACGGTGAGAACGTCCTGCTTCCCAACAAGGTGGACGCCTTAGTGGTTCATA	1	POLA2_-_65029495.23-P1P2	POLA2	P1P2	na	na	na	na	na	na	na	na	na
GGTGGGGTTCCGGAATGAGC	TATGAACCACTAAGGCGTccaccttgttgGGTGGGGTTCCGGAATGAGCgtttaagagctaagctgCGTAAAGTCTGCTGGTGA	TCACCAGCAGACTTTACGCAGCTTAGCTCTTAAACGCTCATTCCGGAACCCCACCCAACAAGGTGGACGCCTTAGTGGTTCATA	1	POLA2_-_65029343.23-P1P2	POLA2	P1P2	na	na	na	na	na	na	na	na	na
GCCCTCTCCCAGCTTGAAGG	TATGAACCACTAAGGCGTccaccttgttgGCCCTCTCCCAGCTTGAAGGgtttaagagctaagctgCGTAAAGTCTGCTGGTGA	TCACCAGCAGACTTTACGCAGCTTAGCTCTTAAACCCTTCAAGCTGGGAGAGGGCCAACAAGGTGGACGCCTTAGTGGTTCATA	1	POLB_+_42196071.23-P1P2	POLB	P1P2	na	na	na	na	na	na	na	na	na
GGCGCCCCGCCCCCCATCGG	TATGAACCACTAAGGCGTccaccttgttgGGCGCCCCGCCCCCCATCGGgtttaagagctaagctgCGTAAAGTCTGCTGGTGA	TCACCAGCAGACTTTACGCAGCTTAGCTCTTAAACCCGATGGGGGGCGGGGCGCCCAACAAGGTGGACGCCTTAGTGGTTCATA	1	POLB_-_42196005.23-P1P2	POLB	P1P2	na	na	na	na	na	na	na	na	na
GGGTACCAGGACTTGGAGAC	TATGAACCACTAAGGCGTccaccttgttgGGGTACCAGGACTTGGAGACgtttaagagctaagctgCGTAAAGTCTGCTGGTGA	TCACCAGCAGACTTTACGCAGCTTAGCTCTTAAACGTCTCCAAGTCCTGGTACCCCAACAAGGTGGACGCCTTAGTGGTTCATA	1	POLB_+_42196051.23-P1P2	POLB	P1P2	na	na	na	na	na	na	na	na	na
GCGGGAAACGCTGTTTGAAG	TATGAACCACTAAGGCGTccaccttgttgGCGGGAAACGCTGTTTGAAGgtttaagagctaagctgCGTAAAGTCTGCTGGTGA	TCACCAGCAGACTTTACGCAGCTTAGCTCTTAAACCTTCAAACAGCGTTTCCCGCCAACAAGGTGGACGCCTTAGTGGTTCATA	1	POLD1_-_50887646.23-P1P2	POLD1	P1P2	na	na	na	na	na	na	na	na	na
GTTGAAGCGGGTGAGTAGAG	TATGAACCACTAAGGCGTccaccttgttgGTTGAAGCGGGTGAGTAGAGgtttaagagctaagctgCGTAAAGTCTGCTGGTGA	TCACCAGCAGACTTTACGCAGCTTAGCTCTTAAACCTCTACTCACCCGCTTCAACCAACAAGGTGGACGCCTTAGTGGTTCATA	1	POLD1_-_50887659.23-P1P2	POLD1	P1P2	na	na	na	na	na	na	na	na	na
GTTGCGCGCGCGGGAGTCAG	TATGAACCACTAAGGCGTccaccttgttgGTTGCGCGCGCGGGAGTCAGgtttaagagctaagctgCGTAAAGTCTGCTGGTGA	TCACCAGCAGACTTTACGCAGCTTAGCTCTTAAACCTGACTCCCGCGCGCGCAACCAACAAGGTGGACGCCTTAGTGGTTCATA	1	POLD1_-_50887603.23-P1P2	POLD1	P1P2	na	na	na	na	na	na	na	na	na
GCAGCCAGGCCGCGCTACTC	TATGAACCACTAAGGCGTccaccttgttgGCAGCCAGGCCGCGCTACTCgtttaagagctaagctgCGTAAAGTCTGCTGGTGA	TCACCAGCAGACTTTACGCAGCTTAGCTCTTAAACGAGTAGCGCGGCCTGGCTGCCAACAAGGTGGACGCCTTAGTGGTTCATA	1	POLD2_-_44162935.23-P1P2	POLD2	P1P2	na	na	na	na	na	na	na	na	na
GGCGCGGTGAGTGGGGTCCA	TATGAACCACTAAGGCGTccaccttgttgGGCGCGGTGAGTGGGGTCCAgtttaagagctaagctgCGTAAAGTCTGCTGGTGA	TCACCAGCAGACTTTACGCAGCTTAGCTCTTAAACTGGACCCCACTCACCGCGCCCAACAAGGTGGACGCCTTAGTGGTTCATA	1	POLD2_+_44163092.23-P1P2	POLD2	P1P2	na	na	na	na	na	na	na	na	na
GGCTCGAACGTGCTTGATGG	TATGAACCACTAAGGCGTccaccttgttgGGCTCGAACGTGCTTGATGGgtttaagagctaagctgCGTAAAGTCTGCTGGTGA	TCACCAGCAGACTTTACGCAGCTTAGCTCTTAAACCCATCAAGCACGTTCGAGCCCAACAAGGTGGACGCCTTAGTGGTTCATA	1	POLD2_-_44162910.23-P1P2	POLD2	P1P2	na	na	na	na	na	na	na	na	na
GAAGCTGGTCCGCCATGGTG	TATGAACCACTAAGGCGTccaccttgttgGAAGCTGGTCCGCCATGGTGgtttaagagctaagctgCGTAAAGTCTGCTGGTGA	TCACCAGCAGACTTTACGCAGCTTAGCTCTTAAACCACCATGGCGGACCAGCTTCCAACAAGGTGGACGCCTTAGTGGTTCATA	2	POLD3_+_74303696.23-P1P2	POLD3	P1P2	na	na	na	na	na	na	na	na	na
GCAACGGAGGCGACGCACTA	TATGAACCACTAAGGCGTccaccttgttgGCAACGGAGGCGACGCACTAgtttaagagctaagctgCGTAAAGTCTGCTGGTGA	TCACCAGCAGACTTTACGCAGCTTAGCTCTTAAACTAGTGCGTCGCCTCCGTTGCCAACAAGGTGGACGCCTTAGTGGTTCATA	2	POLD3_+_74303572.23-P1P2	POLD3	P1P2	na	na	na	na	na	na	na	na	na
GGAGCAAAGACGTTTCCCGC	TATGAACCACTAAGGCGTccaccttgttgGGAGCAAAGACGTTTCCCGCgtttaagagctaagctgCGTAAAGTCTGCTGGTGA	TCACCAGCAGACTTTACGCAGCTTAGCTCTTAAACGCGGGAAACGTCTTTGCTCCCAACAAGGTGGACGCCTTAGTGGTTCATA	2	POLD3_-_74303643.23-P1P2	POLD3	P1P2	na	na	na	na	na	na	na	na	na
GAGAGGAGAGACCGGCCAGT	TATGAACCACTAAGGCGTccaccttgttgGAGAGGAGAGACCGGCCAGTgtttaagagctaagctgCGTAAAGTCTGCTGGTGA	TCACCAGCAGACTTTACGCAGCTTAGCTCTTAAACACTGGCCGGTCTCTCCTCTCCAACAAGGTGGACGCCTTAGTGGTTCATA	1	POLD4_-_67120933.23-P1P2	POLD4	P1P2	na	na	na	na	na	na	na	na	na
GCACCCGAGCTAGGTCTCTG	TATGAACCACTAAGGCGTccaccttgttgGCACCCGAGCTAGGTCTCTGgtttaagagctaagctgCGTAAAGTCTGCTGGTGA	TCACCAGCAGACTTTACGCAGCTTAGCTCTTAAACCAGAGACCTAGCTCGGGTGCCAACAAGGTGGACGCCTTAGTGGTTCATA	1	POLD4_+_67120763.23-P1P2	POLD4	P1P2	na	na	na	na	na	na	na	na	na
GCTAGAGGAGGCCCCTAGAG	TATGAACCACTAAGGCGTccaccttgttgGCTAGAGGAGGCCCCTAGAGgtttaagagctaagctgCGTAAAGTCTGCTGGTGA	TCACCAGCAGACTTTACGCAGCTTAGCTCTTAAACCTCTAGGGGCCTCCTCTAGCCAACAAGGTGGACGCCTTAGTGGTTCATA	1	POLD4_+_67120706.23-P1P2	POLD4	P1P2	na	na	na	na	na	na	na	na	na
GAAGATGGCGGACATCTCCC	TATGAACCACTAAGGCGTccaccttgttgGAAGATGGCGGACATCTCCCgtttaagagctaagctgCGTAAAGTCTGCTGGTGA	TCACCAGCAGACTTTACGCAGCTTAGCTCTTAAACGGGAGATGTCCGCCATCTTCCAACAAGGTGGACGCCTTAGTGGTTCATA	1	POLDIP3_+_43010844.23-P1P2	POLDIP3	P1P2	na	na	na	na	na	na	na	na	na
GCTCATCAGGAAGCGCGGGG	TATGAACCACTAAGGCGTccaccttgttgGCTCATCAGGAAGCGCGGGGgtttaagagctaagctgCGTAAAGTCTGCTGGTGA	TCACCAGCAGACTTTACGCAGCTTAGCTCTTAAACCCCCGCGCTTCCTGATGAGCCAACAAGGTGGACGCCTTAGTGGTTCATA	1	POLDIP3_+_43010817.23-P1P2	POLDIP3	P1P2	na	na	na	na	na	na	na	na	na
GCTCCCTGGACGAACTCATC	TATGAACCACTAAGGCGTccaccttgttgGCTCCCTGGACGAACTCATCgtttaagagctaagctgCGTAAAGTCTGCTGGTGA	TCACCAGCAGACTTTACGCAGCTTAGCTCTTAAACGATGAGTTCGTCCAGGGAGCCAACAAGGTGGACGCCTTAGTGGTTCATA	1	POLDIP3_+_43010830.23-P1P2	POLDIP3	P1P2	na	na	na	na	na	na	na	na	na
GCCCCGAGCCCCTCCGTCGG	TATGAACCACTAAGGCGTccaccttgttgGCCCCGAGCCCCTCCGTCGGgtttaagagctaagctgCGTAAAGTCTGCTGGTGA	TCACCAGCAGACTTTACGCAGCTTAGCTCTTAAACCCGACGGAGGGGCTCGGGGCCAACAAGGTGGACGCCTTAGTGGTTCATA	1	POLE_-_133263686.23-P1P2	POLE	P1P2	na	na	na	na	na	na	na	na	na
GCTCAGAGACATGGAGCCGT	TATGAACCACTAAGGCGTccaccttgttgGCTCAGAGACATGGAGCCGTgtttaagagctaagctgCGTAAAGTCTGCTGGTGA	TCACCAGCAGACTTTACGCAGCTTAGCTCTTAAACACGGCTCCATGTCTCTGAGCCAACAAGGTGGACGCCTTAGTGGTTCATA	1	POLE_-_133263911.23-P1P2	POLE	P1P2	na	na	na	na	na	na	na	na	na
GGGCTCTCGCGAGTCTGGGT	TATGAACCACTAAGGCGTccaccttgttgGGGCTCTCGCGAGTCTGGGTgtttaagagctaagctgCGTAAAGTCTGCTGGTGA	TCACCAGCAGACTTTACGCAGCTTAGCTCTTAAACACCCAGACTCGCGAGAGCCCCAACAAGGTGGACGCCTTAGTGGTTCATA	1	POLE_+_133263949.23-P1P2	POLE	P1P2	na	na	na	na	na	na	na	na	na
GCGCAAATATGGCGCCGGAG	TATGAACCACTAAGGCGTccaccttgttgGCGCAAATATGGCGCCGGAGgtttaagagctaagctgCGTAAAGTCTGCTGGTGA	TCACCAGCAGACTTTACGCAGCTTAGCTCTTAAACCTCCGGCGCCATATTTGCGCCAACAAGGTGGACGCCTTAGTGGTTCATA	1	POLE2_+_50154906.23-P1P2	POLE2	P1P2	na	na	na	na	na	na	na	na	na
GGGCAGCTTGAAGGGCGAGA	TATGAACCACTAAGGCGTccaccttgttgGGGCAGCTTGAAGGGCGAGAgtttaagagctaagctgCGTAAAGTCTGCTGGTGA	TCACCAGCAGACTTTACGCAGCTTAGCTCTTAAACTCTCGCCCTTCAAGCTGCCCCAACAAGGTGGACGCCTTAGTGGTTCATA	1	POLE2_+_50154818.23-P1P2	POLE2	P1P2	na	na	na	na	na	na	na	na	na
GTGGGCTCGGGCAGCTTGAA	TATGAACCACTAAGGCGTccaccttgttgGTGGGCTCGGGCAGCTTGAAgtttaagagctaagctgCGTAAAGTCTGCTGGTGA	TCACCAGCAGACTTTACGCAGCTTAGCTCTTAAACTTCAAGCTGCCCGAGCCCACCAACAAGGTGGACGCCTTAGTGGTTCATA	1	POLE2_+_50154826.23-P1P2	POLE2	P1P2	na	na	na	na	na	na	na	na	na
GCCCTGAAGCGGAGGCGAAG	TATGAACCACTAAGGCGTccaccttgttgGCCCTGAAGCGGAGGCGAAGgtttaagagctaagctgCGTAAAGTCTGCTGGTGA	TCACCAGCAGACTTTACGCAGCTTAGCTCTTAAACCTTCGCCTCCGCTTCAGGGCCAACAAGGTGGACGCCTTAGTGGTTCATA	1	POLE3_+_116172595.23-P1P2	POLE3	P1P2	na	na	na	na	na	na	na	na	na
GCGTAGCGACGCGGGAAGTC	TATGAACCACTAAGGCGTccaccttgttgGCGTAGCGACGCGGGAAGTCgtttaagagctaagctgCGTAAAGTCTGCTGGTGA	TCACCAGCAGACTTTACGCAGCTTAGCTCTTAAACGACTTCCCGCGTCGCTACGCCAACAAGGTGGACGCCTTAGTGGTTCATA	1	POLE3_+_116172628.23-P1P2	POLE3	P1P2	na	na	na	na	na	na	na	na	na
GGGCGGACGAACGGGCAGGA	TATGAACCACTAAGGCGTccaccttgttgGGGCGGACGAACGGGCAGGAgtttaagagctaagctgCGTAAAGTCTGCTGGTGA	TCACCAGCAGACTTTACGCAGCTTAGCTCTTAAACTCCTGCCCGTTCGTCCGCCCCAACAAGGTGGACGCCTTAGTGGTTCATA	1	POLE3_+_116172468.23-P1P2	POLE3	P1P2	na	na	na	na	na	na	na	na	na
GCGCGCGCCTACACAGGGTG	TATGAACCACTAAGGCGTccaccttgttgGCGCGCGCCTACACAGGGTGgtttaagagctaagctgCGTAAAGTCTGCTGGTGA	TCACCAGCAGACTTTACGCAGCTTAGCTCTTAAACCACCCTGTGTAGGCGCGCGCCAACAAGGTGGACGCCTTAGTGGTTCATA	1	POLE4_-_75185725.23-P1P2	POLE4	P1P2	na	na	na	na	na	na	na	na	na
GGCAGCGCACTGCCGCGTAG	TATGAACCACTAAGGCGTccaccttgttgGGCAGCGCACTGCCGCGTAGgtttaagagctaagctgCGTAAAGTCTGCTGGTGA	TCACCAGCAGACTTTACGCAGCTTAGCTCTTAAACCTACGCGGCAGTGCGCTGCCCAACAAGGTGGACGCCTTAGTGGTTCATA	1	POLE4_-_75185697.23-P1P2	POLE4	P1P2	na	na	na	na	na	na	na	na	na
GGGAAGCGGGACGCCCCGAG	TATGAACCACTAAGGCGTccaccttgttgGGGAAGCGGGACGCCCCGAGgtttaagagctaagctgCGTAAAGTCTGCTGGTGA	TCACCAGCAGACTTTACGCAGCTTAGCTCTTAAACCTCGGGGCGTCCCGCTTCCCCAACAAGGTGGACGCCTTAGTGGTTCATA	1	POLE4_-_75185848.23-P1P2	POLE4	P1P2	na	na	na	na	na	na	na	na	na
GCCTCGCTCCCTGACTGGAG	TATGAACCACTAAGGCGTccaccttgttgGCCTCGCTCCCTGACTGGAGgtttaagagctaagctgCGTAAAGTCTGCTGGTGA	TCACCAGCAGACTTTACGCAGCTTAGCTCTTAAACCTCCAGTCAGGGAGCGAGGCCAACAAGGTGGACGCCTTAGTGGTTCATA	1	POLG_-_89877844.23-P1P2	POLG	P1P2	na	na	na	na	na	na	na	na	na
GGGGTGCAGACGGGAAGTTG	TATGAACCACTAAGGCGTccaccttgttgGGGGTGCAGACGGGAAGTTGgtttaagagctaagctgCGTAAAGTCTGCTGGTGA	TCACCAGCAGACTTTACGCAGCTTAGCTCTTAAACCAACTTCCCGTCTGCACCCCCAACAAGGTGGACGCCTTAGTGGTTCATA	1	POLG_+_89878037.23-P1P2	POLG	P1P2	na	na	na	na	na	na	na	na	na
GGTAGCGTGTGGCCTCCACC	TATGAACCACTAAGGCGTccaccttgttgGGTAGCGTGTGGCCTCCACCgtttaagagctaagctgCGTAAAGTCTGCTGGTGA	TCACCAGCAGACTTTACGCAGCTTAGCTCTTAAACGGTGGAGGCCACACGCTACCCAACAAGGTGGACGCCTTAGTGGTTCATA	1	POLG_-_89878016.23-P1P2	POLG	P1P2	na	na	na	na	na	na	na	na	na
GATTCTGTTAACGGTAGTGG	TATGAACCACTAAGGCGTccaccttgttgGATTCTGTTAACGGTAGTGGgtttaagagctaagctgCGTAAAGTCTGCTGGTGA	TCACCAGCAGACTTTACGCAGCTTAGCTCTTAAACCCACTACCGTTAACAGAATCCAACAAGGTGGACGCCTTAGTGGTTCATA	1	POLG2_+_62493140.23-P1P2	POLG2	P1P2	na	na	na	na	na	na	na	na	na
GCCTCTCCGGATTCTGTTAA	TATGAACCACTAAGGCGTccaccttgttgGCCTCTCCGGATTCTGTTAAgtttaagagctaagctgCGTAAAGTCTGCTGGTGA	TCACCAGCAGACTTTACGCAGCTTAGCTCTTAAACTTAACAGAATCCGGAGAGGCCAACAAGGTGGACGCCTTAGTGGTTCATA	1	POLG2_+_62493149.23-P1P2	POLG2	P1P2	na	na	na	na	na	na	na	na	na
GCGGATTCTGTTAACGGTAG	TATGAACCACTAAGGCGTccaccttgttgGCGGATTCTGTTAACGGTAGgtttaagagctaagctgCGTAAAGTCTGCTGGTGA	TCACCAGCAGACTTTACGCAGCTTAGCTCTTAAACCTACCGTTAACAGAATCCGCCAACAAGGTGGACGCCTTAGTGGTTCATA	1	POLG2_+_62493143.23-P1P2	POLG2	P1P2	na	na	na	na	na	na	na	na	na
GAGCAGGGATCAGACGAGAG	TATGAACCACTAAGGCGTccaccttgttgGAGCAGGGATCAGACGAGAGgtttaagagctaagctgCGTAAAGTCTGCTGGTGA	TCACCAGCAGACTTTACGCAGCTTAGCTCTTAAACCTCTCGTCTGATCCCTGCTCCAACAAGGTGGACGCCTTAGTGGTTCATA	1	POLH_+_43543948.23-P1P2	POLH	P1P2	na	na	na	na	na	na	na	na	na
GCAATGCAGCCGCCAGACTG	TATGAACCACTAAGGCGTccaccttgttgGCAATGCAGCCGCCAGACTGgtttaagagctaagctgCGTAAAGTCTGCTGGTGA	TCACCAGCAGACTTTACGCAGCTTAGCTCTTAAACCAGTCTGGCGGCTGCATTGCCAACAAGGTGGACGCCTTAGTGGTTCATA	1	POLH_+_43543917.23-P1P2	POLH	P1P2	na	na	na	na	na	na	na	na	na
GGTCTGGCGGCTGCATTGCT	TATGAACCACTAAGGCGTccaccttgttgGGTCTGGCGGCTGCATTGCTgtttaagagctaagctgCGTAAAGTCTGCTGGTGA	TCACCAGCAGACTTTACGCAGCTTAGCTCTTAAACAGCAATGCAGCCGCCAGACCCAACAAGGTGGACGCCTTAGTGGTTCATA	1	POLH_-_43543943.23-P1P2	POLH	P1P2	na	na	na	na	na	na	na	na	na
GAAGCTGGGGGTGGAGCCGG	TATGAACCACTAAGGCGTccaccttgttgGAAGCTGGGGGTGGAGCCGGgtttaagagctaagctgCGTAAAGTCTGCTGGTGA	TCACCAGCAGACTTTACGCAGCTTAGCTCTTAAACCCGGCTCCACCCCCAGCTTCCAACAAGGTGGACGCCTTAGTGGTTCATA	1	POLI_-_51795943.23-P1P2	POLI	P1P2	na	na	na	na	na	na	na	na	na
GACGCGGCGGGTACCTCTAG	TATGAACCACTAAGGCGTccaccttgttgGACGCGGCGGGTACCTCTAGgtttaagagctaagctgCGTAAAGTCTGCTGGTGA	TCACCAGCAGACTTTACGCAGCTTAGCTCTTAAACCTAGAGGTACCCGCCGCGTCCAACAAGGTGGACGCCTTAGTGGTTCATA	1	POLI_-_51796203.23-P1P2	POLI	P1P2	na	na	na	na	na	na	na	na	na
GATGGAACTGGCGGACGTGG	TATGAACCACTAAGGCGTccaccttgttgGATGGAACTGGCGGACGTGGgtttaagagctaagctgCGTAAAGTCTGCTGGTGA	TCACCAGCAGACTTTACGCAGCTTAGCTCTTAAACCCACGTCCGCCAGTTCCATCCAACAAGGTGGACGCCTTAGTGGTTCATA	1	POLI_-_51796012.23-P1P2	POLI	P1P2	na	na	na	na	na	na	na	na	na
GAGTCGCGATCCTGAGGTAA	TATGAACCACTAAGGCGTccaccttgttgGAGTCGCGATCCTGAGGTAAgtttaagagctaagctgCGTAAAGTCTGCTGGTGA	TCACCAGCAGACTTTACGCAGCTTAGCTCTTAAACTTACCTCAGGATCGCGACTCCAACAAGGTGGACGCCTTAGTGGTTCATA	1	POLK_-_74807738.23-P1P2	POLK	P1P2	na	na	na	na	na	na	na	na	na
GCGACTGACAAGGCCCCAAG	TATGAACCACTAAGGCGTccaccttgttgGCGACTGACAAGGCCCCAAGgtttaagagctaagctgCGTAAAGTCTGCTGGTGA	TCACCAGCAGACTTTACGCAGCTTAGCTCTTAAACCTTGGGGCCTTGTCAGTCGCCAACAAGGTGGACGCCTTAGTGGTTCATA	1	POLK_+_74807767.23-P1P2	POLK	P1P2	na	na	na	na	na	na	na	na	na
GGGACAAGCGATCCCCGCGC	TATGAACCACTAAGGCGTccaccttgttgGGGACAAGCGATCCCCGCGCgtttaagagctaagctgCGTAAAGTCTGCTGGTGA	TCACCAGCAGACTTTACGCAGCTTAGCTCTTAAACGCGCGGGGATCGCTTGTCCCCAACAAGGTGGACGCCTTAGTGGTTCATA	1	POLK_+_74807747.23-P1P2	POLK	P1P2	na	na	na	na	na	na	na	na	na
GAAGCTAGTCACCCGGGGGT	TATGAACCACTAAGGCGTccaccttgttgGAAGCTAGTCACCCGGGGGTgtttaagagctaagctgCGTAAAGTCTGCTGGTGA	TCACCAGCAGACTTTACGCAGCTTAGCTCTTAAACACCCCCGGGTGACTAGCTTCCAACAAGGTGGACGCCTTAGTGGTTCATA	1	POLL_-_103347941.23-P1P2	POLL	P1P2	na	na	na	na	na	na	na	na	na
GAGACTCTTGGGGCCGGGGT	TATGAACCACTAAGGCGTccaccttgttgGAGACTCTTGGGGCCGGGGTgtttaagagctaagctgCGTAAAGTCTGCTGGTGA	TCACCAGCAGACTTTACGCAGCTTAGCTCTTAAACACCCCGGCCCCAAGAGTCTCCAACAAGGTGGACGCCTTAGTGGTTCATA	1	POLL_+_103347853.23-P1P2	POLL	P1P2	na	na	na	na	na	na	na	na	na
GGGCCAAGCTAGTCACCCGG	TATGAACCACTAAGGCGTccaccttgttgGGGCCAAGCTAGTCACCCGGgtttaagagctaagctgCGTAAAGTCTGCTGGTGA	TCACCAGCAGACTTTACGCAGCTTAGCTCTTAAACCCGGGTGACTAGCTTGGCCCCAACAAGGTGGACGCCTTAGTGGTTCATA	1	POLL_-_103347937.23-P1P2	POLL	P1P2	na	na	na	na	na	na	na	na	na
GAGGGAAACTCCGAGCGAGA	TATGAACCACTAAGGCGTccaccttgttgGAGGGAAACTCCGAGCGAGAgtttaagagctaagctgCGTAAAGTCTGCTGGTGA	TCACCAGCAGACTTTACGCAGCTTAGCTCTTAAACTCTCGCTCGGAGTTTCCCTCCAACAAGGTGGACGCCTTAGTGGTTCATA	1	POLM_-_44122095.23-P1	POLM	P1	na	na	na	na	na	na	na	na	na
GCAGCGCGGAGCGAACGCAG	TATGAACCACTAAGGCGTccaccttgttgGCAGCGCGGAGCGAACGCAGgtttaagagctaagctgCGTAAAGTCTGCTGGTGA	TCACCAGCAGACTTTACGCAGCTTAGCTCTTAAACCTGCGTTCGCTCCGCGCTGCCAACAAGGTGGACGCCTTAGTGGTTCATA	1	POLM_-_44122076.23-P1	POLM	P1	na	na	na	na	na	na	na	na	na
GCCCAATGCTCCCCAAACGG	TATGAACCACTAAGGCGTccaccttgttgGCCCAATGCTCCCCAAACGGgtttaagagctaagctgCGTAAAGTCTGCTGGTGA	TCACCAGCAGACTTTACGCAGCTTAGCTCTTAAACCCGTTTGGGGAGCATTGGGCCAACAAGGTGGACGCCTTAGTGGTTCATA	1	POLM_+_44122019.23-P1	POLM	P1	na	na	na	na	na	na	na	na	na
GCAAGGAGGGTCAGGAGGCG	TATGAACCACTAAGGCGTccaccttgttgGCAAGGAGGGTCAGGAGGCGgtttaagagctaagctgCGTAAAGTCTGCTGGTGA	TCACCAGCAGACTTTACGCAGCTTAGCTCTTAAACCGCCTCCTGACCCTCCTTGCCAACAAGGTGGACGCCTTAGTGGTTCATA	1	POLM_+_44113765.23-P2	POLM	P2	na	na	na	na	na	na	na	na	na
GGCAGGCGGCACATCACTCT	TATGAACCACTAAGGCGTccaccttgttgGGCAGGCGGCACATCACTCTgtttaagagctaagctgCGTAAAGTCTGCTGGTGA	TCACCAGCAGACTTTACGCAGCTTAGCTCTTAAACAGAGTGATGTGCCGCCTGCCCAACAAGGTGGACGCCTTAGTGGTTCATA	1	POLM_-_44113758.23-P2	POLM	P2	na	na	na	na	na	na	na	na	na
GTGGCCAGCGGTGGCTCTTG	TATGAACCACTAAGGCGTccaccttgttgGTGGCCAGCGGTGGCTCTTGgtttaagagctaagctgCGTAAAGTCTGCTGGTGA	TCACCAGCAGACTTTACGCAGCTTAGCTCTTAAACCAAGAGCCACCGCTGGCCACCAACAAGGTGGACGCCTTAGTGGTTCATA	1	POLM_-_44113711.23-P2	POLM	P2	na	na	na	na	na	na	na	na	na
GCGCGCCTCGCACTGCCTCA	TATGAACCACTAAGGCGTccaccttgttgGCGCGCCTCGCACTGCCTCAgtttaagagctaagctgCGTAAAGTCTGCTGGTGA	TCACCAGCAGACTTTACGCAGCTTAGCTCTTAAACTGAGGCAGTGCGAGGCGCGCCAACAAGGTGGACGCCTTAGTGGTTCATA	1	POLN_-_2243856.23-P1P2	POLN	P1P2	HAUS3_-_2243856.23-P1P2	HAUS3	P1P2	na	na	na	na	na	na
GGGCCCGCGTCAGTCACCTC	TATGAACCACTAAGGCGTccaccttgttgGGGCCCGCGTCAGTCACCTCgtttaagagctaagctgCGTAAAGTCTGCTGGTGA	TCACCAGCAGACTTTACGCAGCTTAGCTCTTAAACGAGGTGACTGACGCGGGCCCCAACAAGGTGGACGCCTTAGTGGTTCATA	1	POLN_-_2243782.23-P1P2	POLN	P1P2	HAUS3_-_2243782.23-P1P2	HAUS3	P1P2	na	na	na	na	na	na
GGGCTCCTGCGAGAAGCAAG	TATGAACCACTAAGGCGTccaccttgttgGGGCTCCTGCGAGAAGCAAGgtttaagagctaagctgCGTAAAGTCTGCTGGTGA	TCACCAGCAGACTTTACGCAGCTTAGCTCTTAAACCTTGCTTCTCGCAGGAGCCCCAACAAGGTGGACGCCTTAGTGGTTCATA	1	POLN_+_2243788.23-P1P2	POLN	P1P2	HAUS3_+_2243788.23-P1P2	HAUS3	P1P2	na	na	na	na	na	na
GCAGGGTTCTCCCGAGAGGG	TATGAACCACTAAGGCGTccaccttgttgGCAGGGTTCTCCCGAGAGGGgtttaagagctaagctgCGTAAAGTCTGCTGGTGA	TCACCAGCAGACTTTACGCAGCTTAGCTCTTAAACCCCTCTCGGGAGAACCCTGCCAACAAGGTGGACGCCTTAGTGGTTCATA	1	POLQ_+_121264769.23-P1P2	POLQ	P1P2	na	na	na	na	na	na	na	na	na
GGGCCAGGGTTCTCCCGAGA	TATGAACCACTAAGGCGTccaccttgttgGGGCCAGGGTTCTCCCGAGAgtttaagagctaagctgCGTAAAGTCTGCTGGTGA	TCACCAGCAGACTTTACGCAGCTTAGCTCTTAAACTCTCGGGAGAACCCTGGCCCCAACAAGGTGGACGCCTTAGTGGTTCATA	1	POLQ_+_121264772.23-P1P2	POLQ	P1P2	na	na	na	na	na	na	na	na	na
GGTCCCAGCGTCCTCCCTCT	TATGAACCACTAAGGCGTccaccttgttgGGTCCCAGCGTCCTCCCTCTgtttaagagctaagctgCGTAAAGTCTGCTGGTGA	TCACCAGCAGACTTTACGCAGCTTAGCTCTTAAACAGAGGGAGGACGCTGGGACCCAACAAGGTGGACGCCTTAGTGGTTCATA	1	POLQ_-_121264780.23-P1P2	POLQ	P1P2	na	na	na	na	na	na	na	na	na
GGCAAGCGCGGAAGGCTGGG	TATGAACCACTAAGGCGTccaccttgttgGGCAAGCGCGGAAGGCTGGGgtttaagagctaagctgCGTAAAGTCTGCTGGTGA	TCACCAGCAGACTTTACGCAGCTTAGCTCTTAAACCCCAGCCTTCCGCGCTTGCCCAACAAGGTGGACGCCTTAGTGGTTCATA	2	POLR2I_+_36605780.23-P1P2	POLR2I	P1P2	na	na	na	na	na	na	na	na	na
GGTTCTTCCAATAGCGGCCC	TATGAACCACTAAGGCGTccaccttgttgGGTTCTTCCAATAGCGGCCCgtttaagagctaagctgCGTAAAGTCTGCTGGTGA	TCACCAGCAGACTTTACGCAGCTTAGCTCTTAAACGGGCCGCTATTGGAAGAACCCAACAAGGTGGACGCCTTAGTGGTTCATA	2	POLR2I_+_36606198.23-P1P2	POLR2I	P1P2	na	na	na	na	na	na	na	na	na
GTTCACGGTTCTTCCAATAG	TATGAACCACTAAGGCGTccaccttgttgGTTCACGGTTCTTCCAATAGgtttaagagctaagctgCGTAAAGTCTGCTGGTGA	TCACCAGCAGACTTTACGCAGCTTAGCTCTTAAACCTATTGGAAGAACCGTGAACCAACAAGGTGGACGCCTTAGTGGTTCATA	2	POLR2I_+_36606204.23-P1P2	POLR2I	P1P2	na	na	na	na	na	na	na	na	na
GAACATGGCCGCCGCCTGAG	TATGAACCACTAAGGCGTccaccttgttgGAACATGGCCGCCGCCTGAGgtttaagagctaagctgCGTAAAGTCTGCTGGTGA	TCACCAGCAGACTTTACGCAGCTTAGCTCTTAAACCTCAGGCGGCGGCCATGTTCCAACAAGGTGGACGCCTTAGTGGTTCATA	1	POLR3E_-_22308778.23-P1P2	POLR3E	P1P2	na	na	na	na	na	na	na	na	na
GCGCCGCCTGAGAGGAGAGC	TATGAACCACTAAGGCGTccaccttgttgGCGCCGCCTGAGAGGAGAGCgtttaagagctaagctgCGTAAAGTCTGCTGGTGA	TCACCAGCAGACTTTACGCAGCTTAGCTCTTAAACGCTCTCCTCTCAGGCGGCGCCAACAAGGTGGACGCCTTAGTGGTTCATA	1	POLR3E_-_22308786.23-P1P2	POLR3E	P1P2	na	na	na	na	na	na	na	na	na
GTACCCGCGGGCTGCAGAGA	TATGAACCACTAAGGCGTccaccttgttgGTACCCGCGGGCTGCAGAGAgtttaagagctaagctgCGTAAAGTCTGCTGGTGA	TCACCAGCAGACTTTACGCAGCTTAGCTCTTAAACTCTCTGCAGCCCGCGGGTACCAACAAGGTGGACGCCTTAGTGGTTCATA	1	POLR3E_+_22308794.23-P1P2	POLR3E	P1P2	na	na	na	na	na	na	na	na	na
GCGCGCGTCCACCGGCTCCC	TATGAACCACTAAGGCGTccaccttgttgGcgcgcgtccaccggctcccgtttaagagctaagctgCGTAAAGTCTGCTGGTGA	TCACCAGCAGACTTTACGCAGCTTAGCTCTTAAACGGGAGCCGGTGGACGCGCGCCAACAAGGTGGACGCCTTAGTGGTTCATA	1	PPP4R1_+_9614544.23-P1P2	PPP4R1	P1P2	na	na	na	na	na	na	na	na	na
GGCCGCCGCCCGGAGAACAG	TATGAACCACTAAGGCGTccaccttgttgGGCCGCCGCCCGGAGAACAGgtttaagagctaagctgCGTAAAGTCTGCTGGTGA	TCACCAGCAGACTTTACGCAGCTTAGCTCTTAAACCTGTTCTCCGGGCGGCGGCCCAACAAGGTGGACGCCTTAGTGGTTCATA	1	PPP4R1_-_9614465.23-P1P2	PPP4R1	P1P2	na	na	na	na	na	na	na	na	na
GGCGCCGCTCCATGTAGCCC	TATGAACCACTAAGGCGTccaccttgttgGgcgccgctccatgtagcccgtttaagagctaagctgCGTAAAGTCTGCTGGTGA	TCACCAGCAGACTTTACGCAGCTTAGCTCTTAAACGGGCTACATGGAGCGGCGCCCAACAAGGTGGACGCCTTAGTGGTTCATA	1	PPP4R1_+_9614519.23-P1P2	PPP4R1	P1P2	na	na	na	na	na	na	na	na	na
GAGCAGGGAGCAACGCACAC	TATGAACCACTAAGGCGTccaccttgttgGAGCAGGGAGCAACGCACACgtttaagagctaagctgCGTAAAGTCTGCTGGTGA	TCACCAGCAGACTTTACGCAGCTTAGCTCTTAAACGTGTGCGTTGCTCCCTGCTCCAACAAGGTGGACGCCTTAGTGGTTCATA	1	PRKDC_-_48872669.23-P1P2	PRKDC	P1P2	na	na	na	na	na	na	na	na	na
GGCGGGACTCGGCGGCATGG	TATGAACCACTAAGGCGTccaccttgttgGGCGGGACTCGGCGGCATGGgtttaagagctaagctgCGTAAAGTCTGCTGGTGA	TCACCAGCAGACTTTACGCAGCTTAGCTCTTAAACCCATGCCGCCGAGTCCCGCCCAACAAGGTGGACGCCTTAGTGGTTCATA	1	PRKDC_+_48872679.23-P1P2	PRKDC	P1P2	na	na	na	na	na	na	na	na	na
GGGCCAGGGCAGCACCGCAG	TATGAACCACTAAGGCGTccaccttgttgGGGCCAGGGCAGCACCGCAGgtttaagagctaagctgCGTAAAGTCTGCTGGTGA	TCACCAGCAGACTTTACGCAGCTTAGCTCTTAAACCTGCGGTGCTGCCCTGGCCCCAACAAGGTGGACGCCTTAGTGGTTCATA	1	PRKDC_-_48872617.23-P1P2	PRKDC	P1P2	na	na	na	na	na	na	na	na	na
GCTAGCGTAGCGCTTCACGT	TATGAACCACTAAGGCGTccaccttgttgGCTAGCGTAGCGCTTCACGTgtttaagagctaagctgCGTAAAGTCTGCTGGTGA	TCACCAGCAGACTTTACGCAGCTTAGCTCTTAAACACGTGAAGCGCTACGCTAGCCAACAAGGTGGACGCCTTAGTGGTTCATA	2	PRPF19_-_60674010.23-P1P2	PRPF19	P1P2	na	na	na	na	na	na	na	na	na
GGCGCCTCGGAGCACGGTGA	TATGAACCACTAAGGCGTccaccttgttgGGCGCCTCGGAGCACGGTGAgtttaagagctaagctgCGTAAAGTCTGCTGGTGA	TCACCAGCAGACTTTACGCAGCTTAGCTCTTAAACTCACCGTGCTCCGAGGCGCCCAACAAGGTGGACGCCTTAGTGGTTCATA	2	PRPF19_+_60673858.23-P1P2	PRPF19	P1P2	na	na	na	na	na	na	na	na	na
GTGCTGCCGGGACTGCTCCG	TATGAACCACTAAGGCGTccaccttgttgGTGCTGCCGGGACTGCTCCGgtttaagagctaagctgCGTAAAGTCTGCTGGTGA	TCACCAGCAGACTTTACGCAGCTTAGCTCTTAAACCGGAGCAGTCCCGGCAGCACCAACAAGGTGGACGCCTTAGTGGTTCATA	2	PRPF19_-_60673960.23-P1P2	PRPF19	P1P2	na	na	na	na	na	na	na	na	na
GGGCACTAGGCGGAGAGAGG	TATGAACCACTAAGGCGTccaccttgttgGGGCACTAGGCGGAGAGAGGgtttaagagctaagctgCGTAAAGTCTGCTGGTGA	TCACCAGCAGACTTTACGCAGCTTAGCTCTTAAACCCTCTCTCCGCCTAGTGCCCCAACAAGGTGGACGCCTTAGTGGTTCATA	1	TFPT_+_54619005.23-P1P2	TFPT	P1P2	PRPF31_+_54619005.23-P1P2	PRPF31	P1P2	na	na	na	na	na	na
GGGTAAGCCGCGAGGAGGAA	TATGAACCACTAAGGCGTccaccttgttgGGGTAAGCCGCGAGGAGGAAgtttaagagctaagctgCGTAAAGTCTGCTGGTGA	TCACCAGCAGACTTTACGCAGCTTAGCTCTTAAACTTCCTCCTCGCGGCTTACCCCAACAAGGTGGACGCCTTAGTGGTTCATA	1	TFPT_+_54618985.23-P1P2	TFPT	P1P2	PRPF31_+_54618985.23-P1P2	PRPF31	P1P2	na	na	na	na	na	na
GTAGCAGGATCGGTCCACAG	TATGAACCACTAAGGCGTccaccttgttgGTAGCAGGATCGGTCCACAGgtttaagagctaagctgCGTAAAGTCTGCTGGTGA	TCACCAGCAGACTTTACGCAGCTTAGCTCTTAAACCTGTGGACCGATCCTGCTACCAACAAGGTGGACGCCTTAGTGGTTCATA	1	TFPT_-_54618974.23-P1P2	TFPT	P1P2	PRPF31_-_54618974.23-P1P2	PRPF31	P1P2	na	na	na	na	na	na
GCAGAGGCGTCTCAACGGCT	TATGAACCACTAAGGCGTccaccttgttgGCAGAGGCGTCTCAACGGCTgtttaagagctaagctgCGTAAAGTCTGCTGGTGA	TCACCAGCAGACTTTACGCAGCTTAGCTCTTAAACAGCCGTTGAGACGCCTCTGCCAACAAGGTGGACGCCTTAGTGGTTCATA	1	PSIP1_-_15510923.23-P1P2	PSIP1	P1P2	na	na	na	na	na	na	na	na	na
GCGCGGGAGCAGCGCAGCTA	TATGAACCACTAAGGCGTccaccttgttgGCGCGGGAGCAGCGCAGCTAgtttaagagctaagctgCGTAAAGTCTGCTGGTGA	TCACCAGCAGACTTTACGCAGCTTAGCTCTTAAACTAGCTGCGCTGCTCCCGCGCCAACAAGGTGGACGCCTTAGTGGTTCATA	1	PSIP1_+_15510952.23-P1P2	PSIP1	P1P2	na	na	na	na	na	na	na	na	na
GTGCCGCAGAGGCGTCTCAA	TATGAACCACTAAGGCGTccaccttgttgGTGCCGCAGAGGCGTCTCAAgtttaagagctaagctgCGTAAAGTCTGCTGGTGA	TCACCAGCAGACTTTACGCAGCTTAGCTCTTAAACTTGAGACGCCTCTGCGGCACCAACAAGGTGGACGCCTTAGTGGTTCATA	1	PSIP1_-_15510918.23-P1P2	PSIP1	P1P2	na	na	na	na	na	na	na	na	na
GACCTCGCCCCTTGCAACAA	TATGAACCACTAAGGCGTccaccttgttgGACCTCGCCCCTTGCAACAAgtttaagagctaagctgCGTAAAGTCTGCTGGTGA	TCACCAGCAGACTTTACGCAGCTTAGCTCTTAAACTTGTTGCAAGGGGCGAGGTCCAACAAGGTGGACGCCTTAGTGGTTCATA	1	PTN_+_137028220.23-P1P2	PTN	P1P2	na	na	na	na	na	na	na	na	na
GGAGTCATCCGTCCAGAAGG	TATGAACCACTAAGGCGTccaccttgttgGGAGTCATCCGTCCAGAAGGgtttaagagctaagctgCGTAAAGTCTGCTGGTGA	TCACCAGCAGACTTTACGCAGCTTAGCTCTTAAACCCTTCTGGACGGATGACTCCCAACAAGGTGGACGCCTTAGTGGTTCATA	1	PTN_+_137028305.23-P1P2	PTN	P1P2	na	na	na	na	na	na	na	na	na
GGGTTGCTACCGCTGAGTCC	TATGAACCACTAAGGCGTccaccttgttgGGGTTGCTACCGCTGAGTCCgtttaagagctaagctgCGTAAAGTCTGCTGGTGA	TCACCAGCAGACTTTACGCAGCTTAGCTCTTAAACGGACTCAGCGGTAGCAACCCCAACAAGGTGGACGCCTTAGTGGTTCATA	1	PTN_-_137028260.23-P1P2	PTN	P1P2	na	na	na	na	na	na	na	na	na
GGGAGGGCCGGTCTGAAGAG	TATGAACCACTAAGGCGTccaccttgttgGGGAGGGCCGGTCTGAAGAGgtttaagagctaagctgCGTAAAGTCTGCTGGTGA	TCACCAGCAGACTTTACGCAGCTTAGCTCTTAAACCTCTTCAGACCGGCCCTCCCCAACAAGGTGGACGCCTTAGTGGTTCATA	1	RAD1_+_34915622.23-P1P2	RAD1	P1P2	BRIX1_+_34915622.23-P1P2	BRIX1	P1P2	na	na	na	na	na	na
GAGGCGGCTCCGAGGAACCG	TATGAACCACTAAGGCGTccaccttgttgGAGGCGGCTCCGAGGAACCGgtttaagagctaagctgCGTAAAGTCTGCTGGTGA	TCACCAGCAGACTTTACGCAGCTTAGCTCTTAAACCGGTTCCTCGGAGCCGCCTCCAACAAGGTGGACGCCTTAGTGGTTCATA	1	RAD1_-_34915601.23-P1P2	RAD1	P1P2	na	na	na	na	na	na	na	na	na
GGCCGCCTCGCTCCTCTTCA	TATGAACCACTAAGGCGTccaccttgttgGGCCGCCTCGCTCCTCTTCAgtttaagagctaagctgCGTAAAGTCTGCTGGTGA	TCACCAGCAGACTTTACGCAGCTTAGCTCTTAAACTGAAGAGGAGCGAGGCGGCCCAACAAGGTGGACGCCTTAGTGGTTCATA	1	RAD1_+_34915565.23-P1P2	RAD1	P1P2	na	na	na	na	na	na	na	na	na
GCGAAGAGCGGAGGCGACCA	TATGAACCACTAAGGCGTccaccttgttgGCGAAGAGCGGAGGCGACCAgtttaagagctaagctgCGTAAAGTCTGCTGGTGA	TCACCAGCAGACTTTACGCAGCTTAGCTCTTAAACTGGTCGCCTCCGCTCTTCGCCAACAAGGTGGACGCCTTAGTGGTTCATA	1	RAD17_+_68665711.23-P1P2	RAD17	P1P2	na	na	na	na	na	na	na	na	na
GGGGACTACCCTAGGTGAAA	TATGAACCACTAAGGCGTccaccttgttgGGGGACTACCCTAGGTGAAAgtttaagagctaagctgCGTAAAGTCTGCTGGTGA	TCACCAGCAGACTTTACGCAGCTTAGCTCTTAAACTTTCACCTAGGGTAGTCCCCCAACAAGGTGGACGCCTTAGTGGTTCATA	1	RAD17_+_68665692.23-P1P2	RAD17	P1P2	na	na	na	na	na	na	na	na	na
GGGGAGGCCGTACCTCCGAG	TATGAACCACTAAGGCGTccaccttgttgGGGGAGGCCGTACCTCCGAGgtttaagagctaagctgCGTAAAGTCTGCTGGTGA	TCACCAGCAGACTTTACGCAGCTTAGCTCTTAAACCTCGGAGGTACGGCCTCCCCCAACAAGGTGGACGCCTTAGTGGTTCATA	1	RAD17_-_68665657.23-P1P2	RAD17	P1P2	na	na	na	na	na	na	na	na	na
GAGCGCCGGAGGCTAGTGGG	TATGAACCACTAAGGCGTccaccttgttgGAGCGCCGGAGGCTAGTGGGgtttaagagctaagctgCGTAAAGTCTGCTGGTGA	TCACCAGCAGACTTTACGCAGCTTAGCTCTTAAACCCCACTAGCCTCCGGCGCTCCAACAAGGTGGACGCCTTAGTGGTTCATA	1	RAD18_+_9005097.23-P1P2	RAD18	P1P2	na	na	na	na	na	na	na	na	na
GTCGCTCCCGAGGATGCTGG	TATGAACCACTAAGGCGTccaccttgttgGTCGCTCCCGAGGATGCTGGgtttaagagctaagctgCGTAAAGTCTGCTGGTGA	TCACCAGCAGACTTTACGCAGCTTAGCTCTTAAACCCAGCATCCTCGGGAGCGACCAACAAGGTGGACGCCTTAGTGGTTCATA	1	RAD18_-_9005092.23-P1P2	RAD18	P1P2	na	na	na	na	na	na	na	na	na
GTGGAGCGCCGGAGGCTAGT	TATGAACCACTAAGGCGTccaccttgttgGTGGAGCGCCGGAGGCTAGTgtttaagagctaagctgCGTAAAGTCTGCTGGTGA	TCACCAGCAGACTTTACGCAGCTTAGCTCTTAAACACTAGCCTCCGGCGCTCCACCAACAAGGTGGACGCCTTAGTGGTTCATA	1	RAD18_+_9005100.23-P1P2	RAD18	P1P2	na	na	na	na	na	na	na	na	na
GAAGGAGGCGCCGGCTGTGG	TATGAACCACTAAGGCGTccaccttgttgGAAGGAGGCGCCGGCTGTGGgtttaagagctaagctgCGTAAAGTCTGCTGGTGA	TCACCAGCAGACTTTACGCAGCTTAGCTCTTAAACCCACAGCCGGCGCCTCCTTCCAACAAGGTGGACGCCTTAGTGGTTCATA	1	RAD21_+_117886968.23-P1P2	RAD21	P1P2	na	na	na	na	na	na	na	na	na
GCAGGAGTCCGGCTCCCCGA	TATGAACCACTAAGGCGTccaccttgttgGCAGGAGTCCGGCTCCCCGAgtttaagagctaagctgCGTAAAGTCTGCTGGTGA	TCACCAGCAGACTTTACGCAGCTTAGCTCTTAAACTCGGGGAGCCGGACTCCTGCCAACAAGGTGGACGCCTTAGTGGTTCATA	1	RAD21_-_117886781.23-P1P2	RAD21	P1P2	na	na	na	na	na	na	na	na	na
GCGATTTGAACCGAGGATTT	TATGAACCACTAAGGCGTccaccttgttgGCGATTTGAACCGAGGATTTgtttaagagctaagctgCGTAAAGTCTGCTGGTGA	TCACCAGCAGACTTTACGCAGCTTAGCTCTTAAACAAATCCTCGGTTCAAATCGCCAACAAGGTGGACGCCTTAGTGGTTCATA	1	RAD21_+_117887046.23-P1P2	RAD21	P1P2	na	na	na	na	na	na	na	na	na
GCGCCTGGGCGCTAAGATGG	TATGAACCACTAAGGCGTccaccttgttgGcgccTGGGCGCTAAGATGGgtttaagagctaagctgCGTAAAGTCTGCTGGTGA	TCACCAGCAGACTTTACGCAGCTTAGCTCTTAAACCCATCTTAGCGCCCAGGCGCCAACAAGGTGGACGCCTTAGTGGTTCATA	1	RAD23A_-_13056702.23-P1P2	RAD23A	P1P2	na	na	na	na	na	na	na	na	na
GTGCCTGCCCCGGAAGTGGT	TATGAACCACTAAGGCGTccaccttgttgGTGCCTGCCCCGGAAGTGGTgtttaagagctaagctgCGTAAAGTCTGCTGGTGA	TCACCAGCAGACTTTACGCAGCTTAGCTCTTAAACACCACTTCCGGGGCAGGCACCAACAAGGTGGACGCCTTAGTGGTTCATA	1	RAD23A_-_13056666.23-P1P2	RAD23A	P1P2	na	na	na	na	na	na	na	na	na
GTGGCGGGGCCCGAGCGACG	TATGAACCACTAAGGCGTccaccttgttgGTGGCGGGGCCCGAGCGACGgtttaagagctaagctgCGTAAAGTCTGCTGGTGA	TCACCAGCAGACTTTACGCAGCTTAGCTCTTAAACCGTCGCTCGGGCCCCGCCACCAACAAGGTGGACGCCTTAGTGGTTCATA	1	RAD23A_+_13056741.23-P1P2	RAD23A	P1P2	na	na	na	na	na	na	na	na	na
GCCGCTAGCTCACCACAGGA	TATGAACCACTAAGGCGTccaccttgttgGCCGCTAGCTCACCACAGGAgtttaagagctaagctgCGTAAAGTCTGCTGGTGA	TCACCAGCAGACTTTACGCAGCTTAGCTCTTAAACTCCTGTGGTGAGCTAGCGGCCAACAAGGTGGACGCCTTAGTGGTTCATA	1	RAD23B_+_110045580.23-P1P2	RAD23B	P1P2	na	na	na	na	na	na	na	na	na
GGAATCCGCTAGCTCACCAC	TATGAACCACTAAGGCGTccaccttgttgGGAATCCGCTAGCTCACCACgtttaagagctaagctgCGTAAAGTCTGCTGGTGA	TCACCAGCAGACTTTACGCAGCTTAGCTCTTAAACGTGGTGAGCTAGCGGATTCCCAACAAGGTGGACGCCTTAGTGGTTCATA	1	RAD23B_+_110045584.23-P1P2	RAD23B	P1P2	na	na	na	na	na	na	na	na	na
GGTCTGCAGAAGGCGCGAGG	TATGAACCACTAAGGCGTccaccttgttgGGTCTGCAGAAGGCGCGAGGgtttaagagctaagctgCGTAAAGTCTGCTGGTGA	TCACCAGCAGACTTTACGCAGCTTAGCTCTTAAACCCTCGCGCCTTCTGCAGACCCAACAAGGTGGACGCCTTAGTGGTTCATA	1	RAD23B_+_110045623.23-P1P2	RAD23B	P1P2	na	na	na	na	na	na	na	na	na
GCGGGGTCGCATTGTGGCTA	TATGAACCACTAAGGCGTccaccttgttgGCGGGGTCGCATTGTGGCTAgtttaagagctaagctgCGTAAAGTCTGCTGGTGA	TCACCAGCAGACTTTACGCAGCTTAGCTCTTAAACTAGCCACAATGCGACCCCGCCAACAAGGTGGACGCCTTAGTGGTTCATA	1	RAD50_-_131892737.23-P1P2	RAD50	P1P2	na	na	na	na	na	na	na	na	na
GCGGTTGCGGGGTCGCATTG	TATGAACCACTAAGGCGTccaccttgttgGCGGTTGCGGGGTCGCATTGgtttaagagctaagctgCGTAAAGTCTGCTGGTGA	TCACCAGCAGACTTTACGCAGCTTAGCTCTTAAACCAATGCGACCCCGCAACCGCCAACAAGGTGGACGCCTTAGTGGTTCATA	1	RAD50_-_131892731.23-P1P2	RAD50	P1P2	na	na	na	na	na	na	na	na	na
GGCCGCCCTGCGGATCACGT	TATGAACCACTAAGGCGTccaccttgttgGGCCGCCCTGCGGATCACGTgtttaagagctaagctgCGTAAAGTCTGCTGGTGA	TCACCAGCAGACTTTACGCAGCTTAGCTCTTAAACACGTGATCCGCAGGGCGGCCCAACAAGGTGGACGCCTTAGTGGTTCATA	1	RAD50_+_131892665.23-P1P2	RAD50	P1P2	na	na	na	na	na	na	na	na	na
GAAGCGCCGCACTCTCCTTA	TATGAACCACTAAGGCGTccaccttgttgGAAGCGCCGCACTCTCCTTAgtttaagagctaagctgCGTAAAGTCTGCTGGTGA	TCACCAGCAGACTTTACGCAGCTTAGCTCTTAAACTAAGGAGAGTGCGGCGCTTCCAACAAGGTGGACGCCTTAGTGGTTCATA	1	RAD51_+_40987418.23-P1P2	RAD51	P1P2	na	na	na	na	na	na	na	na	na
GCCGAGCCCTAAGGAGAGTG	TATGAACCACTAAGGCGTccaccttgttgGCCGAGCCCTAAGGAGAGTGgtttaagagctaagctgCGTAAAGTCTGCTGGTGA	TCACCAGCAGACTTTACGCAGCTTAGCTCTTAAACCACTCTCCTTAGGGCTCGGCCAACAAGGTGGACGCCTTAGTGGTTCATA	1	RAD51_-_40987434.23-P1P2	RAD51	P1P2	na	na	na	na	na	na	na	na	na
GGGCCAGAGACCGAGCCCTA	TATGAACCACTAAGGCGTccaccttgttgGGGCCAGAGACCGAGCCCTAgtttaagagctaagctgCGTAAAGTCTGCTGGTGA	TCACCAGCAGACTTTACGCAGCTTAGCTCTTAAACTAGGGCTCGGTCTCTGGCCCCAACAAGGTGGACGCCTTAGTGGTTCATA	1	RAD51_-_40987425.23-P1P2	RAD51	P1P2	na	na	na	na	na	na	na	na	na
GCACCTCACAGGCCGCACCA	TATGAACCACTAAGGCGTccaccttgttgGCACCTCACAGGCCGCACCAgtttaagagctaagctgCGTAAAGTCTGCTGGTGA	TCACCAGCAGACTTTACGCAGCTTAGCTCTTAAACTGGTGCGGCCTGTGAGGTGCCAACAAGGTGGACGCCTTAGTGGTTCATA	1	RAD51AP1_+_4648103.23-P1P2	RAD51AP1	P1P2	na	na	na	na	na	na	na	na	na
GGATACTTCTGAGCAACGGG	TATGAACCACTAAGGCGTccaccttgttgGGATACTTCTGAGCAACGGGgtttaagagctaagctgCGTAAAGTCTGCTGGTGA	TCACCAGCAGACTTTACGCAGCTTAGCTCTTAAACCCCGTTGCTCAGAAGTATCCCAACAAGGTGGACGCCTTAGTGGTTCATA	1	RAD51AP1_+_4648268.23-P1P2	RAD51AP1	P1P2	na	na	na	na	na	na	na	na	na
GGGCGGAGGGCTCCGAAGTC	TATGAACCACTAAGGCGTccaccttgttgGGGCGGAGGGCTCCGAAGTCgtttaagagctaagctgCGTAAAGTCTGCTGGTGA	TCACCAGCAGACTTTACGCAGCTTAGCTCTTAAACGACTTCGGAGCCCTCCGCCCCAACAAGGTGGACGCCTTAGTGGTTCATA	1	RAD51AP1_-_4648027.23-P1P2	RAD51AP1	P1P2	na	na	na	na	na	na	na	na	na
GGAACCCCACTTCCCCACAA	TATGAACCACTAAGGCGTccaccttgttgGGAACCCCACTTCCCCACAAgtttaagagctaagctgCGTAAAGTCTGCTGGTGA	TCACCAGCAGACTTTACGCAGCTTAGCTCTTAAACTTGTGGGGAAGTGGGGTTCCCAACAAGGTGGACGCCTTAGTGGTTCATA	1	RAD51B_+_68286595.23-P1P2	RAD51B	P1P2	na	na	na	na	na	na	na	na	na
GGGTGGGGAAACTTGAAAGT	TATGAACCACTAAGGCGTccaccttgttgGGGTGGGGAAACTTGAAAGTgtttaagagctaagctgCGTAAAGTCTGCTGGTGA	TCACCAGCAGACTTTACGCAGCTTAGCTCTTAAACACTTTCAAGTTTCCCCACCCCAACAAGGTGGACGCCTTAGTGGTTCATA	1	RAD51B_-_68286555.23-P1P2	RAD51B	P1P2	na	na	na	na	na	na	na	na	na
GTCGTGGGTTTCGATATTGG	TATGAACCACTAAGGCGTccaccttgttgGTCGTGGGTTTCGATATTGGgtttaagagctaagctgCGTAAAGTCTGCTGGTGA	TCACCAGCAGACTTTACGCAGCTTAGCTCTTAAACCCAATATCGAAACCCACGACCAACAAGGTGGACGCCTTAGTGGTTCATA	1	RAD51B_-_68286667.23-P1P2	RAD51B	P1P2	na	na	na	na	na	na	na	na	na
GACTGCTGAGGAACTCCTAG	TATGAACCACTAAGGCGTccaccttgttgGACTGCTGAGGAACTCCTAGgtttaagagctaagctgCGTAAAGTCTGCTGGTGA	TCACCAGCAGACTTTACGCAGCTTAGCTCTTAAACCTAGGAGTTCCTCAGCAGTCCAACAAGGTGGACGCCTTAGTGGTTCATA	1	RAD51C_-_56770124.23-P1P2	RAD51C	P1P2	na	na	na	na	na	na	na	na	na
GCAGGCTCACCTGCTAACCC	TATGAACCACTAAGGCGTccaccttgttgGCAGGCTCACCTGCTAACCCgtttaagagctaagctgCGTAAAGTCTGCTGGTGA	TCACCAGCAGACTTTACGCAGCTTAGCTCTTAAACGGGTTAGCAGGTGAGCCTGCCAACAAGGTGGACGCCTTAGTGGTTCATA	1	RAD51C_+_56769980.23-P1P2	RAD51C	P1P2	na	na	na	na	na	na	na	na	na
GGGCGAGAGAACGAAGACTG	TATGAACCACTAAGGCGTccaccttgttgGGGCGAGAGAACGAAGACTGgtttaagagctaagctgCGTAAAGTCTGCTGGTGA	TCACCAGCAGACTTTACGCAGCTTAGCTCTTAAACCAGTCTTCGTTCTCTCGCCCCAACAAGGTGGACGCCTTAGTGGTTCATA	1	RAD51C_+_56770199.23-P1P2	RAD51C	P1P2	na	na	na	na	na	na	na	na	na
GCTGGGCGCGGGAATCCCGG	TATGAACCACTAAGGCGTccaccttgttgGCTGGGCGCGGGAATCCCGGgtttaagagctaagctgCGTAAAGTCTGCTGGTGA	TCACCAGCAGACTTTACGCAGCTTAGCTCTTAAACCCGGGATTCCCGCGCCCAGCCAACAAGGTGGACGCCTTAGTGGTTCATA	1	RAD51D_+_33446821.23-P1P2	RAD51D	P1P2	na	na	na	na	na	na	na	na	na
GGAGGAGGAGGCGGCACCAA	TATGAACCACTAAGGCGTccaccttgttgGGAGGAGGAGGCGGCACCAAgtttaagagctaagctgCGTAAAGTCTGCTGGTGA	TCACCAGCAGACTTTACGCAGCTTAGCTCTTAAACTTGGTGCCGCCTCCTCCTCCCAACAAGGTGGACGCCTTAGTGGTTCATA	1	RAD51D_-_33446789.23-P1P2	RAD51D	P1P2	na	na	na	na	na	na	na	na	na
GGGAGGCGGCACCAAGGGTA	TATGAACCACTAAGGCGTccaccttgttgGGGAGGCGGCACCAAGGGTAgtttaagagctaagctgCGTAAAGTCTGCTGGTGA	TCACCAGCAGACTTTACGCAGCTTAGCTCTTAAACTACCCTTGGTGCCGCCTCCCCAACAAGGTGGACGCCTTAGTGGTTCATA	1	RAD51D_-_33446794.23-P1P2	RAD51D	P1P2	na	na	na	na	na	na	na	na	na
GCACACAGGGAGCTCGATCT	TATGAACCACTAAGGCGTccaccttgttgGCACACAGGGAGCTCGATCTgtttaagagctaagctgCGTAAAGTCTGCTGGTGA	TCACCAGCAGACTTTACGCAGCTTAGCTCTTAAACAGATCGAGCTCCCTGTGTGCCAACAAGGTGGACGCCTTAGTGGTTCATA	1	RAD52_-_1058810.23-P1	RAD52	P1	na	na	na	na	na	na	na	na	na
GGCAGCGCGCGGTGCACACA	TATGAACCACTAAGGCGTccaccttgttgGGCAGCGCGCGGTGCACACAgtttaagagctaagctgCGTAAAGTCTGCTGGTGA	TCACCAGCAGACTTTACGCAGCTTAGCTCTTAAACTGTGTGCACCGCGCGCTGCCCAACAAGGTGGACGCCTTAGTGGTTCATA	1	RAD52_-_1058797.23-P1	RAD52	P1	na	na	na	na	na	na	na	na	na
GGCCCGAGGCGCGTAAGTGG	TATGAACCACTAAGGCGTccaccttgttgGGCCCGAGGCGCGTAAGTGGgtttaagagctaagctgCGTAAAGTCTGCTGGTGA	TCACCAGCAGACTTTACGCAGCTTAGCTCTTAAACCCACTTACGCGCCTCGGGCCCAACAAGGTGGACGCCTTAGTGGTTCATA	1	RAD52_+_1058756.23-P1	RAD52	P1	na	na	na	na	na	na	na	na	na
GCACGCTCCCGGGAGGCTGA	TATGAACCACTAAGGCGTccaccttgttgGCACGCTCCCGGGAGGCTGAgtttaagagctaagctgCGTAAAGTCTGCTGGTGA	TCACCAGCAGACTTTACGCAGCTTAGCTCTTAAACTCAGCCTCCCGGGAGCGTGCCAACAAGGTGGACGCCTTAGTGGTTCATA	1	RAD52_-_1100281.23-P2	RAD52	P2	na	na	na	na	na	na	na	na	na
GGCCGCGTCACGCTCCCGGG	TATGAACCACTAAGGCGTccaccttgttgGgccgcgTCACGCTCCCGGGgtttaagagctaagctgCGTAAAGTCTGCTGGTGA	TCACCAGCAGACTTTACGCAGCTTAGCTCTTAAACCCCGGGAGCGTGACGCGGCCCAACAAGGTGGACGCCTTAGTGGTTCATA	1	RAD52_-_1100274.23-P2	RAD52	P2	na	na	na	na	na	na	na	na	na
GGCCTCCCGGGAGCGTGACG	TATGAACCACTAAGGCGTccaccttgttgGGCCTCCCGGGAGCGTGAcggtttaagagctaagctgCGTAAAGTCTGCTGGTGA	TCACCAGCAGACTTTACGCAGCTTAGCTCTTAAACCGTCACGCTCCCGGGAGGCCCAACAAGGTGGACGCCTTAGTGGTTCATA	1	RAD52_+_1100254.23-P2	RAD52	P2	na	na	na	na	na	na	na	na	na
GCCGGCGGCGAGGGGATAGC	TATGAACCACTAAGGCGTccaccttgttgGCCGGCGGCGAGGGGATAGCgtttaagagctaagctgCGTAAAGTCTGCTGGTGA	TCACCAGCAGACTTTACGCAGCTTAGCTCTTAAACGCTATCCCCTCGCCGCCGGCCAACAAGGTGGACGCCTTAGTGGTTCATA	1	RAD54B_+_95487280.23-P1P2	RAD54B	P1P2	na	na	na	na	na	na	na	na	na
GGATCCTTGAGCTTCTCCGG	TATGAACCACTAAGGCGTccaccttgttgGGATCCTTGAGCTTCTCCGGgtttaagagctaagctgCGTAAAGTCTGCTGGTGA	TCACCAGCAGACTTTACGCAGCTTAGCTCTTAAACCCGGAGAAGCTCAAGGATCCCAACAAGGTGGACGCCTTAGTGGTTCATA	1	RAD54B_+_95487295.23-P1P2	RAD54B	P1P2	na	na	na	na	na	na	na	na	na
GGGGATAGCTGGTTACCAGA	TATGAACCACTAAGGCGTccaccttgttgGGGGATAGCTGGTTACCAGAgtttaagagctaagctgCGTAAAGTCTGCTGGTGA	TCACCAGCAGACTTTACGCAGCTTAGCTCTTAAACTCTGGTAACCAGCTATCCCCCAACAAGGTGGACGCCTTAGTGGTTCATA	1	RAD54B_+_95487269.23-P1P2	RAD54B	P1P2	na	na	na	na	na	na	na	na	na
GGCGCGCTTTGGGAACAGGA	TATGAACCACTAAGGCGTccaccttgttgGGCGCGCTTTGGGAACAGGAgtttaagagctaagctgCGTAAAGTCTGCTGGTGA	TCACCAGCAGACTTTACGCAGCTTAGCTCTTAAACTCCTGTTCCCAAAGCGCGCCCAACAAGGTGGACGCCTTAGTGGTTCATA	1	RAD54L_-_46713461.23-P1P2	RAD54L	P1P2	na	na	na	na	na	na	na	na	na
GGCGGGAGGTTCGATTGACC	TATGAACCACTAAGGCGTccaccttgttgGGCGGGAGGTTCGATTGACCgtttaagagctaagctgCGTAAAGTCTGCTGGTGA	TCACCAGCAGACTTTACGCAGCTTAGCTCTTAAACGGTCAATCGAACCTCCCGCCCAACAAGGTGGACGCCTTAGTGGTTCATA	1	RAD54L_-_46713404.23-P1P2	RAD54L	P1P2	na	na	na	na	na	na	na	na	na
GTAACGCGCGCTTTGGGAAC	TATGAACCACTAAGGCGTccaccttgttgGTAACGCGCGCTTTGGGAACgtttaagagctaagctgCGTAAAGTCTGCTGGTGA	TCACCAGCAGACTTTACGCAGCTTAGCTCTTAAACGTTCCCAAAGCGCGCGTTACCAACAAGGTGGACGCCTTAGTGGTTCATA	1	RAD54L_-_46713457.23-P1P2	RAD54L	P1P2	na	na	na	na	na	na	na	na	na
GAACAGGAGGAGTAAGATTG	TATGAACCACTAAGGCGTccaccttgttgGAACAGGAGGAGTAAGATTGgtttaagagctaagctgCGTAAAGTCTGCTGGTGA	TCACCAGCAGACTTTACGCAGCTTAGCTCTTAAACCAATCTTACTCCTCCTGTTCCAACAAGGTGGACGCCTTAGTGGTTCATA	1	RAD54L2_-_51575666.23-ENST00000409535.2	RAD54L2	ENST00000409535.2	na	na	na	na	na	na	na	na	na
GCTTACTCCTCCTGTTCCAA	TATGAACCACTAAGGCGTccaccttgttgGCTTACTCCTCCTGTTCCAAgtttaagagctaagctgCGTAAAGTCTGCTGGTGA	TCACCAGCAGACTTTACGCAGCTTAGCTCTTAAACTTGGAACAGGAGGAGTAAGCCAACAAGGTGGACGCCTTAGTGGTTCATA	1	RAD54L2_+_51575638.23-ENST00000409535.2	RAD54L2	ENST00000409535.2	na	na	na	na	na	na	na	na	na
GGAGTGCTGTCCCTTGGAAC	TATGAACCACTAAGGCGTccaccttgttgGGAGTGCTGTCCCTTGGAACgtttaagagctaagctgCGTAAAGTCTGCTGGTGA	TCACCAGCAGACTTTACGCAGCTTAGCTCTTAAACGTTCCAAGGGACAGCACTCCCAACAAGGTGGACGCCTTAGTGGTTCATA	1	RAD54L2_-_51575650.23-ENST00000409535.2	RAD54L2	ENST00000409535.2	na	na	na	na	na	na	na	na	na
GACGGCCTTGCCGAGCACTG	TATGAACCACTAAGGCGTccaccttgttgGACGGCCTTGCCGAGCACTGgtttaagagctaagctgCGTAAAGTCTGCTGGTGA	TCACCAGCAGACTTTACGCAGCTTAGCTCTTAAACCAGTGCTCGGCAAGGCCGTCCAACAAGGTGGACGCCTTAGTGGTTCATA	1	RAD9A_+_67159625.23-P1P2	RAD9A	P1P2	na	na	na	na	na	na	na	na	na
GAGAAGAGCGGAAGGGGGTT	TATGAACCACTAAGGCGTccaccttgttgGAGAAGAGCGGAAGGGGGTTgtttaagagctaagctgCGTAAAGTCTGCTGGTGA	TCACCAGCAGACTTTACGCAGCTTAGCTCTTAAACAACCCCCTTCCGCTCTTCTCCAACAAGGTGGACGCCTTAGTGGTTCATA	1	RAD9A_+_67159601.23-P1P2	RAD9A	P1P2	na	na	na	na	na	na	na	na	na
GGAAGGGACCCCGGACCCGG	TATGAACCACTAAGGCGTccaccttgttgGGAAGGGACCCCGGACCCGGgtttaagagctaagctgCGTAAAGTCTGCTGGTGA	TCACCAGCAGACTTTACGCAGCTTAGCTCTTAAACCCGGGTCCGGGGTCCCTTCCCAACAAGGTGGACGCCTTAGTGGTTCATA	1	RAD9A_-_67159466.23-P1P2	RAD9A	P1P2	na	na	na	na	na	na	na	na	na
GCCGCCATGGCCGACAAGGA	TATGAACCACTAAGGCGTccaccttgttgGCCGCCATGGCCGACAAGGAgtttaagagctaagctgCGTAAAGTCTGCTGGTGA	TCACCAGCAGACTTTACGCAGCTTAGCTCTTAAACTCCTTGTCGGCCATGGCGGCCAACAAGGTGGACGCCTTAGTGGTTCATA	1	RBBP4_-_33116923.23-P1P2	RBBP4	P1P2	na	na	na	na	na	na	na	na	na
GGGGGCGCAGGAAACAATAG	TATGAACCACTAAGGCGTccaccttgttgGGGGGCGCAGGAAACAATAGgtttaagagctaagctgCGTAAAGTCTGCTGGTGA	TCACCAGCAGACTTTACGCAGCTTAGCTCTTAAACCTATTGTTTCCTGCGCCCCCCAACAAGGTGGACGCCTTAGTGGTTCATA	1	RBBP4_-_33116821.23-P1P2	RBBP4	P1P2	na	na	na	na	na	na	na	na	na
GGTGCAGTCCCCGGTACTGA	TATGAACCACTAAGGCGTccaccttgttgGGTGCAGTCCCCGGTACTGAgtttaagagctaagctgCGTAAAGTCTGCTGGTGA	TCACCAGCAGACTTTACGCAGCTTAGCTCTTAAACTCAGTACCGGGGACTGCACCCAACAAGGTGGACGCCTTAGTGGTTCATA	1	RBBP4_-_33117042.23-P1P2	RBBP4	P1P2	na	na	na	na	na	na	na	na	na
GAGTGTGACGCGCTTGGGAA	TATGAACCACTAAGGCGTccaccttgttgGAGTGTGACGCGCTTGGGAAgtttaagagctaagctgCGTAAAGTCTGCTGGTGA	TCACCAGCAGACTTTACGCAGCTTAGCTCTTAAACTTCCCAAGCGCGTCACACTCCAACAAGGTGGACGCCTTAGTGGTTCATA	1	RBBP7_+_16888257.23-P1P2	RBBP7	P1P2	na	na	na	na	na	na	na	na	na
GTAACGAGAGGAGTCCGAGG	TATGAACCACTAAGGCGTccaccttgttgGTAACGAGAGGAGTCCGAGGgtttaagagctaagctgCGTAAAGTCTGCTGGTGA	TCACCAGCAGACTTTACGCAGCTTAGCTCTTAAACCCTCGGACTCCTCTCGTTACCAACAAGGTGGACGCCTTAGTGGTTCATA	1	RBBP7_+_16888204.23-P1P2	RBBP7	P1P2	na	na	na	na	na	na	na	na	na
GTCGCGGGTACCGAGGTCTG	TATGAACCACTAAGGCGTccaccttgttgGTCGCGGGTACCGAGGTCTGgtttaagagctaagctgCGTAAAGTCTGCTGGTGA	TCACCAGCAGACTTTACGCAGCTTAGCTCTTAAACCAGACCTCGGTACCCGCGACCAACAAGGTGGACGCCTTAGTGGTTCATA	1	RBBP7_-_16888383.23-P1P2	RBBP7	P1P2	na	na	na	na	na	na	na	na	na
GAATCCCGAGGCAATCTCGG	TATGAACCACTAAGGCGTccaccttgttgGAATCCCGAGGCAATCTCGGgtttaagagctaagctgCGTAAAGTCTGCTGGTGA	TCACCAGCAGACTTTACGCAGCTTAGCTCTTAAACCCGAGATTGCCTCGGGATTCCAACAAGGTGGACGCCTTAGTGGTTCATA	1	RBBP8_-_20513524.23-P1P2	RBBP8	P1P2	na	na	na	na	na	na	na	na	na
GCCAGACCCGCACGCGGAAC	TATGAACCACTAAGGCGTccaccttgttgGCCAGACCCGCACGCGGAACgtttaagagctaagctgCGTAAAGTCTGCTGGTGA	TCACCAGCAGACTTTACGCAGCTTAGCTCTTAAACGTTCCGCGTGCGGGTCTGGCCAACAAGGTGGACGCCTTAGTGGTTCATA	1	RBBP8_-_20513852.23-P1P2	RBBP8	P1P2	na	na	na	na	na	na	na	na	na
GCCCGAGGCAATCTCGGAGG	TATGAACCACTAAGGCGTccaccttgttgGCCCGAGGCAATCTCGGAGGgtttaagagctaagctgCGTAAAGTCTGCTGGTGA	TCACCAGCAGACTTTACGCAGCTTAGCTCTTAAACCCTCCGAGATTGCCTCGGGCCAACAAGGTGGACGCCTTAGTGGTTCATA	1	RBBP8_-_20513527.23-P1P2	RBBP8	P1P2	na	na	na	na	na	na	na	na	na
GGCGCAACGAGGGCGAACAA	TATGAACCACTAAGGCGTccaccttgttgGGCGCAACGAGGGCGAACAAgtttaagagctaagctgCGTAAAGTCTGCTGGTGA	TCACCAGCAGACTTTACGCAGCTTAGCTCTTAAACTTGTTCGCCCTCGTTGCGCCCAACAAGGTGGACGCCTTAGTGGTTCATA	2	RBMX_-_135962895.23-P1P2	RBMX	P1P2	na	na	na	na	na	na	na	na	na
GTAGCACTACTGCGCAACGA	TATGAACCACTAAGGCGTccaccttgttgGTAGCACTACTGCGCAACGAgtttaagagctaagctgCGTAAAGTCTGCTGGTGA	TCACCAGCAGACTTTACGCAGCTTAGCTCTTAAACTCGTTGCGCAGTAGTGCTACCAACAAGGTGGACGCCTTAGTGGTTCATA	2	RBMX_-_135962885.23-P1P2	RBMX	P1P2	na	na	na	na	na	na	na	na	na
GTATATCTCCCTGGAGATGG	TATGAACCACTAAGGCGTccaccttgttgGTATATCTCCCTGGAGATGGgtttaagagctaagctgCGTAAAGTCTGCTGGTGA	TCACCAGCAGACTTTACGCAGCTTAGCTCTTAAACCCATCTCCAGGGAGATATACCAACAAGGTGGACGCCTTAGTGGTTCATA	2	RBMX_+_135962671.23-P1P2	RBMX	P1P2	na	na	na	na	na	na	na	na	na
GAGGGTTAGCCGCGCAGGTG	TATGAACCACTAAGGCGTccaccttgttgGAGGGTTAGCCGCGCAGGTGgtttaagagctaagctgCGTAAAGTCTGCTGGTGA	TCACCAGCAGACTTTACGCAGCTTAGCTCTTAAACCACCTGCGCGGCTAACCCTCCAACAAGGTGGACGCCTTAGTGGTTCATA	1	RDM1_+_34257741.23-P1P2	RDM1	P1P2	na	na	na	na	na	na	na	na	na
GGAACTCCCAGTCAGCGGGT	TATGAACCACTAAGGCGTccaccttgttgGGAACTCCCAGTCAGCGGGTgtttaagagctaagctgCGTAAAGTCTGCTGGTGA	TCACCAGCAGACTTTACGCAGCTTAGCTCTTAAACACCCGCTGACTGGGAGTTCCCAACAAGGTGGACGCCTTAGTGGTTCATA	1	RDM1_-_34257593.23-P1P2	RDM1	P1P2	na	na	na	na	na	na	na	na	na
GTTGCGCAGGCGCAATGCTG	TATGAACCACTAAGGCGTccaccttgttgGTTGCGCAGGCGCAATGCTGgtttaagagctaagctgCGTAAAGTCTGCTGGTGA	TCACCAGCAGACTTTACGCAGCTTAGCTCTTAAACCAGCATTGCGCCTGCGCAACCAACAAGGTGGACGCCTTAGTGGTTCATA	1	RDM1_+_34257765.23-P1P2	RDM1	P1P2	na	na	na	na	na	na	na	na	na
GGATCTAGTCCTGCAGTAGG	TATGAACCACTAAGGCGTccaccttgttgGGATCTAGTCCTGCAGTAGGgtttaagagctaagctgCGTAAAGTCTGCTGGTGA	TCACCAGCAGACTTTACGCAGCTTAGCTCTTAAACCCTACTGCAGGACTAGATCCCAACAAGGTGGACGCCTTAGTGGTTCATA	1	REC8_-_24641306.23-P1P2	REC8	P1P2	na	na	na	na	na	na	na	na	na
GGCGGCCCGGGGCCACACCG	TATGAACCACTAAGGCGTccaccttgttgGGCGGCCCGGGGCCACACCGgtttaagagctaagctgCGTAAAGTCTGCTGGTGA	TCACCAGCAGACTTTACGCAGCTTAGCTCTTAAACCGGTGTGGCCCCGGGCCGCCCAACAAGGTGGACGCCTTAGTGGTTCATA	1	REC8_-_24641324.23-P1P2	REC8	P1P2	na	na	na	na	na	na	na	na	na
GGGCCTTGCACTGGCTTGGG	TATGAACCACTAAGGCGTccaccttgttgGGGCCTTGCACTGGCTTGGGgtttaagagctaagctgCGTAAAGTCTGCTGGTGA	TCACCAGCAGACTTTACGCAGCTTAGCTCTTAAACCCCAAGCCAGTGCAAGGCCCCAACAAGGTGGACGCCTTAGTGGTTCATA	1	REC8_+_24641325.23-P1P2	REC8	P1P2	na	na	na	na	na	na	na	na	na
GAGATCGGAGAGTCGGACAC	TATGAACCACTAAGGCGTccaccttgttgGAGATCGGAGAGTCGGACACgtttaagagctaagctgCGTAAAGTCTGCTGGTGA	TCACCAGCAGACTTTACGCAGCTTAGCTCTTAAACGTGTCCGACTCTCCGATCTCCAACAAGGTGGACGCCTTAGTGGTTCATA	1	RECQL_+_21654447.23-P1P2	RECQL	P1P2	na	na	na	na	na	na	na	na	na
GGAAGCCCGGTCTAACTCTC	TATGAACCACTAAGGCGTccaccttgttgGGAAGCCCGGTCTAACTCTCgtttaagagctaagctgCGTAAAGTCTGCTGGTGA	TCACCAGCAGACTTTACGCAGCTTAGCTCTTAAACGAGAGTTAGACCGGGCTTCCCAACAAGGTGGACGCCTTAGTGGTTCATA	1	RECQL_-_21654420.23-P1P2	RECQL	P1P2	na	na	na	na	na	na	na	na	na
GGTGTCGGAGATCCGAGAGT	TATGAACCACTAAGGCGTccaccttgttgGGTGTCGGAGATCCGAGAGTgtttaagagctaagctgCGTAAAGTCTGCTGGTGA	TCACCAGCAGACTTTACGCAGCTTAGCTCTTAAACACTCTCGGATCTCCGACACCCAACAAGGTGGACGCCTTAGTGGTTCATA	1	RECQL_+_21654469.23-P1P2	RECQL	P1P2	na	na	na	na	na	na	na	na	na
GACGTCCCGCAGCCGCTCCA	TATGAACCACTAAGGCGTccaccttgttgGACGTCCCGCAGCCGCTCCAgtttaagagctaagctgCGTAAAGTCTGCTGGTGA	TCACCAGCAGACTTTACGCAGCTTAGCTCTTAAACTGGAGCGGCTGCGGGACGTCCAACAAGGTGGACGCCTTAGTGGTTCATA	1	RECQL4_-_145743169.23-P1P2	RECQL4	P1P2	na	na	na	na	na	na	na	na	na
GCGGCGCCGGAGGAGACCCG	TATGAACCACTAAGGCGTccaccttgttgGCGGCGCCGGAGGAGACCCGgtttaagagctaagctgCGTAAAGTCTGCTGGTGA	TCACCAGCAGACTTTACGCAGCTTAGCTCTTAAACCGGGTCTCCTCCGGCGCCGCCAACAAGGTGGACGCCTTAGTGGTTCATA	1	RECQL4_+_145742984.23-P1P2	RECQL4	P1P2	na	na	na	na	na	na	na	na	na
GGGGCGAGAAGACACCGGGT	TATGAACCACTAAGGCGTccaccttgttgGgggcgAGAAGACACCGGGTgtttaagagctaagctgCGTAAAGTCTGCTGGTGA	TCACCAGCAGACTTTACGCAGCTTAGCTCTTAAACACCCGGTGTCTTCTCGCCCCCAACAAGGTGGACGCCTTAGTGGTTCATA	1	RECQL4_+_145742940.23-P1P2	RECQL4	P1P2	na	na	na	na	na	na	na	na	na
GCTTTGGCTTCTCTGAGTTG	TATGAACCACTAAGGCGTccaccttgttgGCTTTGGCTTCTCTGAGTTGgtttaagagctaagctgCGTAAAGTCTGCTGGTGA	TCACCAGCAGACTTTACGCAGCTTAGCTCTTAAACCAACTCAGAGAAGCCAAAGCCAACAAGGTGGACGCCTTAGTGGTTCATA	1	RECQL5_+_73663200.23-P1P2	RECQL5	P1P2	na	na	na	na	na	na	na	na	na
GGAGTTGGGGTTGTGTATAG	TATGAACCACTAAGGCGTccaccttgttgGGAGTTGGGGTTGTGTATAGgtttaagagctaagctgCGTAAAGTCTGCTGGTGA	TCACCAGCAGACTTTACGCAGCTTAGCTCTTAAACCTATACACAACCCCAACTCCCAACAAGGTGGACGCCTTAGTGGTTCATA	1	RECQL5_+_73663187.23-P1P2	RECQL5	P1P2	na	na	na	na	na	na	na	na	na
GGCGCTGGGAATTCAGCTTT	TATGAACCACTAAGGCGTccaccttgttgGGCGCTGGGAATTCAGCTTTgtttaagagctaagctgCGTAAAGTCTGCTGGTGA	TCACCAGCAGACTTTACGCAGCTTAGCTCTTAAACAAAGCTGAATTCCCAGCGCCCAACAAGGTGGACGCCTTAGTGGTTCATA	1	RECQL5_-_73663242.23-P1P2	RECQL5	P1P2	na	na	na	na	na	na	na	na	na
GCCCTCGCCAGGGACCAGGG	TATGAACCACTAAGGCGTccaccttgttgGCCCTCGCCAGGGACCAGGGgtttaagagctaagctgCGTAAAGTCTGCTGGTGA	TCACCAGCAGACTTTACGCAGCTTAGCTCTTAAACCCCTGGTCCCTGGCGAGGGCCAACAAGGTGGACGCCTTAGTGGTTCATA	1	REV1_-_100106381.23-P1P2	REV1	P1P2	na	na	na	na	na	na	na	na	na
GGAGGGGCGGAGAGCCACCG	TATGAACCACTAAGGCGTccaccttgttgGGAGGGGCGGAGAGCCACCGgtttaagagctaagctgCGTAAAGTCTGCTGGTGA	TCACCAGCAGACTTTACGCAGCTTAGCTCTTAAACCGGTGGCTCTCCGCCCCTCCCAACAAGGTGGACGCCTTAGTGGTTCATA	1	REV1_+_100106467.23-P1P2	REV1	P1P2	na	na	na	na	na	na	na	na	na
GTTGGTTGCCGCGAGCGTGG	TATGAACCACTAAGGCGTccaccttgttgGTTGGTTGCCGCGAGCGTGGgtttaagagctaagctgCGTAAAGTCTGCTGGTGA	TCACCAGCAGACTTTACGCAGCTTAGCTCTTAAACCCACGCTCGCGGCAACCAACCAACAAGGTGGACGCCTTAGTGGTTCATA	1	REV1_+_100106432.23-P1P2	REV1	P1P2	na	na	na	na	na	na	na	na	na
GCCACCGCCGGGAATCACAC	TATGAACCACTAAGGCGTccaccttgttgGCCACCGCCGGGAATCACACgtttaagagctaagctgCGTAAAGTCTGCTGGTGA	TCACCAGCAGACTTTACGCAGCTTAGCTCTTAAACGTGTGATTCCCGGCGGTGGCCAACAAGGTGGACGCCTTAGTGGTTCATA	1	REV3L_-_111804372.23-P1P2	REV3L	P1P2	na	na	na	na	na	na	na	na	na
GGAAGCCCTCGAGCTTTCGT	TATGAACCACTAAGGCGTccaccttgttgGGAAGCCCTCGAGCTTTCGTgtttaagagctaagctgCGTAAAGTCTGCTGGTGA	TCACCAGCAGACTTTACGCAGCTTAGCTCTTAAACACGAAAGCTCGAGGGCTTCCCAACAAGGTGGACGCCTTAGTGGTTCATA	1	REV3L_-_111804327.23-P1P2	REV3L	P1P2	na	na	na	na	na	na	na	na	na
GGAGCCCGTGTGATTCCCGG	TATGAACCACTAAGGCGTccaccttgttgGGAGCCCGTGTGATTCCCGGgtttaagagctaagctgCGTAAAGTCTGCTGGTGA	TCACCAGCAGACTTTACGCAGCTTAGCTCTTAAACCCGGGAATCACACGGGCTCCCAACAAGGTGGACGCCTTAGTGGTTCATA	1	REV3L_+_111804354.23-P1P2	REV3L	P1P2	na	na	na	na	na	na	na	na	na
GACTTCGCGGGAGAAGTTGT	TATGAACCACTAAGGCGTccaccttgttgGACTTCGCGGGAGAAGTTGTgtttaagagctaagctgCGTAAAGTCTGCTGGTGA	TCACCAGCAGACTTTACGCAGCTTAGCTCTTAAACACAACTTCTCCCGCGAAGTCCAACAAGGTGGACGCCTTAGTGGTTCATA	1	RFC1_+_39367944.23-P1P2	RFC1	P1P2	na	na	na	na	na	na	na	na	na
GGAATCTGTTATCGAGGCTC	TATGAACCACTAAGGCGTccaccttgttgGGAATCTGTTATCGAGGCTCgtttaagagctaagctgCGTAAAGTCTGCTGGTGA	TCACCAGCAGACTTTACGCAGCTTAGCTCTTAAACGAGCCTCGATAACAGATTCCCAACAAGGTGGACGCCTTAGTGGTTCATA	1	RFC1_-_39367932.23-P1P2	RFC1	P1P2	na	na	na	na	na	na	na	na	na
GTGCAAGAAGGCGAAGACAG	TATGAACCACTAAGGCGTccaccttgttgGTGCAAGAAGGCGAAGACAGgtttaagagctaagctgCGTAAAGTCTGCTGGTGA	TCACCAGCAGACTTTACGCAGCTTAGCTCTTAAACCTGTCTTCGCCTTCTTGCACCAACAAGGTGGACGCCTTAGTGGTTCATA	1	RFC1_-_39367986.23-P1P2	RFC1	P1P2	na	na	na	na	na	na	na	na	na
GAGAGGAGGCGCGAGAATGG	TATGAACCACTAAGGCGTccaccttgttgGAGAGGAGGCGCGAGAATGGgtttaagagctaagctgCGTAAAGTCTGCTGGTGA	TCACCAGCAGACTTTACGCAGCTTAGCTCTTAAACCCATTCTCGCGCCTCCTCTCCAACAAGGTGGACGCCTTAGTGGTTCATA	2	RFC2_+_73668706.23-P1P2	RFC2	P1P2	na	na	na	na	na	na	na	na	na
GGGAAGAGGAGGCGCGAGAA	TATGAACCACTAAGGCGTccaccttgttgGGGAAGAGGAGGCGCGAGAAgtttaagagctaagctgCGTAAAGTCTGCTGGTGA	TCACCAGCAGACTTTACGCAGCTTAGCTCTTAAACTTCTCGCGCCTCCTCTTCCCCAACAAGGTGGACGCCTTAGTGGTTCATA	2	RFC2_+_73668709.23-P1P2	RFC2	P1P2	na	na	na	na	na	na	na	na	na
GGGAGGCGCGAGAATGGAGG	TATGAACCACTAAGGCGTccaccttgttgGGGAGGCGCGAGAATGGAGGgtttaagagctaagctgCGTAAAGTCTGCTGGTGA	TCACCAGCAGACTTTACGCAGCTTAGCTCTTAAACCCTCCATTCTCGCGCCTCCCCAACAAGGTGGACGCCTTAGTGGTTCATA	2	RFC2_+_73668703.23-P1P2	RFC2	P1P2	na	na	na	na	na	na	na	na	na
GCCGATACTTGTCCACCCAG	TATGAACCACTAAGGCGTccaccttgttgGCCGATACTTGTCCACCCAGgtttaagagctaagctgCGTAAAGTCTGCTGGTGA	TCACCAGCAGACTTTACGCAGCTTAGCTCTTAAACCTGGGTGGACAAGTATCGGCCAACAAGGTGGACGCCTTAGTGGTTCATA	2	RFC3_+_34392320.23-P1P2	RFC3	P1P2	na	na	na	na	na	na	na	na	na
GGGACGGCTGGACTATCACA	TATGAACCACTAAGGCGTccaccttgttgGGGACGGCTGGACTATCACAgtttaagagctaagctgCGTAAAGTCTGCTGGTGA	TCACCAGCAGACTTTACGCAGCTTAGCTCTTAAACTGTGATAGTCCAGCCGTCCCCAACAAGGTGGACGCCTTAGTGGTTCATA	2	RFC3_-_34392375.23-P1P2	RFC3	P1P2	na	na	na	na	na	na	na	na	na
GTTGTCCACCCAGAGGCTCA	TATGAACCACTAAGGCGTccaccttgttgGTTGTCCACCCAGAGGCTCAgtttaagagctaagctgCGTAAAGTCTGCTGGTGA	TCACCAGCAGACTTTACGCAGCTTAGCTCTTAAACTGAGCCTCTGGGTGGACAACCAACAAGGTGGACGCCTTAGTGGTTCATA	2	RFC3_+_34392313.23-P1P2	RFC3	P1P2	na	na	na	na	na	na	na	na	na
GACCTCACAAGGGGCATCAA	TATGAACCACTAAGGCGTccaccttgttgGACCTCACAAGGGGCATCAAgtttaagagctaagctgCGTAAAGTCTGCTGGTGA	TCACCAGCAGACTTTACGCAGCTTAGCTCTTAAACTTGATGCCCCTTGTGAGGTCCAACAAGGTGGACGCCTTAGTGGTTCATA	1	RFC4_-_186524029.23-P1P2	RFC4	P1P2	na	na	na	na	na	na	na	na	na
GCGGGAACTGAGGCGACTGT	TATGAACCACTAAGGCGTccaccttgttgGCGGGAACTGAGGCGACTGTgtttaagagctaagctgCGTAAAGTCTGCTGGTGA	TCACCAGCAGACTTTACGCAGCTTAGCTCTTAAACACAGTCGCCTCAGTTCCCGCCAACAAGGTGGACGCCTTAGTGGTTCATA	1	RFC4_+_186524226.23-P1P2	RFC4	P1P2	na	na	na	na	na	na	na	na	na
GCGTTCCGTGGCGGGAACTG	TATGAACCACTAAGGCGTccaccttgttgGCGTTCCGTGGCGGGAACTGgtttaagagctaagctgCGTAAAGTCTGCTGGTGA	TCACCAGCAGACTTTACGCAGCTTAGCTCTTAAACCAGTTCCCGCCACGGAACGCCAACAAGGTGGACGCCTTAGTGGTTCATA	1	RFC4_+_186524236.23-P1P2	RFC4	P1P2	na	na	na	na	na	na	na	na	na
GGGGTCTCAGGGTCAGGTCG	TATGAACCACTAAGGCGTccaccttgttgGGGGTCTCAGGGTCAGGTCGgtttaagagctaagctgCGTAAAGTCTGCTGGTGA	TCACCAGCAGACTTTACGCAGCTTAGCTCTTAAACCGACCTGACCCTGAGACCCCCAACAAGGTGGACGCCTTAGTGGTTCATA	1	RFC5_-_118454562.23-P1P2	RFC5	P1P2	na	na	na	na	na	na	na	na	na
GGGTCACTGTGCAGGCGCTT	TATGAACCACTAAGGCGTccaccttgttgGGGTCACTGTGCAGGCGCTTgtttaagagctaagctgCGTAAAGTCTGCTGGTGA	TCACCAGCAGACTTTACGCAGCTTAGCTCTTAAACAAGCGCCTGCACAGTGACCCCAACAAGGTGGACGCCTTAGTGGTTCATA	1	RFC5_-_118454586.23-P1P2	RFC5	P1P2	na	na	na	na	na	na	na	na	na
GGGTGACGCGACGATCTCAG	TATGAACCACTAAGGCGTccaccttgttgGGGTGACGCGACGATCTCAGgtttaagagctaagctgCGTAAAGTCTGCTGGTGA	TCACCAGCAGACTTTACGCAGCTTAGCTCTTAAACCTGAGATCGTCGCGTCACCCCAACAAGGTGGACGCCTTAGTGGTTCATA	1	RFC5_-_118454606.23-P1P2	RFC5	P1P2	na	na	na	na	na	na	na	na	na
GCAGTTGGCGTAGGTGCATT	TATGAACCACTAAGGCGTccaccttgttgGCAGTTGGCGTAGGTGCATTgtttaagagctaagctgCGTAAAGTCTGCTGGTGA	TCACCAGCAGACTTTACGCAGCTTAGCTCTTAAACAATGCACCTACGCCAACTGCCAACAAGGTGGACGCCTTAGTGGTTCATA	1	RFWD3_+_74700751.23-P1P2	RFWD3	P1P2	na	na	na	na	na	na	na	na	na
GCGTAGGTGCATTCGGAGTG	TATGAACCACTAAGGCGTccaccttgttgGCGTAGGTGCATTCGGAGTGgtttaagagctaagctgCGTAAAGTCTGCTGGTGA	TCACCAGCAGACTTTACGCAGCTTAGCTCTTAAACCACTCCGAATGCACCTACGCCAACAAGGTGGACGCCTTAGTGGTTCATA	1	RFWD3_+_74700744.23-P1P2	RFWD3	P1P2	na	na	na	na	na	na	na	na	na
GGCTTGAGCGGCTCCGGAAG	TATGAACCACTAAGGCGTccaccttgttgGGCTTGAGCGGCTCCGGAAGgtttaagagctaagctgCGTAAAGTCTGCTGGTGA	TCACCAGCAGACTTTACGCAGCTTAGCTCTTAAACCTTCCGGAGCCGCTCAAGCCCAACAAGGTGGACGCCTTAGTGGTTCATA	1	RFWD3_+_74700773.23-P1P2	RFWD3	P1P2	na	na	na	na	na	na	na	na	na
GACCGCAGGCCGGCTTGTGG	TATGAACCACTAAGGCGTccaccttgttgGACCGCAGGCCGGCTTGTGGgtttaagagctaagctgCGTAAAGTCTGCTGGTGA	TCACCAGCAGACTTTACGCAGCTTAGCTCTTAAACCCACAAGCCGGCCTGCGGTCCAACAAGGTGGACGCCTTAGTGGTTCATA	1	RHNO1_-_2986478.23-P1P2	RHNO1	P1P2	TULP3_-_2986478.23-P1	TULP3	P1	na	na	na	na	na	na
GCAGGAGCTGCGGCCCCGTC	TATGAACCACTAAGGCGTccaccttgttgGCAGGAGCTGCGGCCCCGTCgtttaagagctaagctgCGTAAAGTCTGCTGGTGA	TCACCAGCAGACTTTACGCAGCTTAGCTCTTAAACGACGGGGCCGCAGCTCCTGCCAACAAGGTGGACGCCTTAGTGGTTCATA	1	RHNO1_-_2986438.23-P1P2	RHNO1	P1P2	TULP3_-_2986438.23-P1	TULP3	P1	na	na	na	na	na	na
GCGTCCGGCCCGGGCTGGTA	TATGAACCACTAAGGCGTccaccttgttgGCGTCCGGCCCGGGCTGGTAgtttaagagctaagctgCGTAAAGTCTGCTGGTGA	TCACCAGCAGACTTTACGCAGCTTAGCTCTTAAACTACCAGCCCGGGCCGGACGCCAACAAGGTGGACGCCTTAGTGGTTCATA	1	RHNO1_-_2986453.23-P1P2	RHNO1	P1P2	TULP3_-_2986453.23-P1	TULP3	P1	na	na	na	na	na	na
GAAGCTGCCCGGGAAAGTGG	TATGAACCACTAAGGCGTccaccttgttgGAAGCTGCCCGGGAAAGTGGgtttaagagctaagctgCGTAAAGTCTGCTGGTGA	TCACCAGCAGACTTTACGCAGCTTAGCTCTTAAACCCACTTTCCCGGGCAGCTTCCAACAAGGTGGACGCCTTAGTGGTTCATA	1	RIF1_-_152266700.23-P1P2	RIF1	P1P2	na	na	na	na	na	na	na	na	na
GGAGGGAGGAGATCGGCGGA	TATGAACCACTAAGGCGTccaccttgttgGGAGGGAGGAGATCGGCGGAgtttaagagctaagctgCGTAAAGTCTGCTGGTGA	TCACCAGCAGACTTTACGCAGCTTAGCTCTTAAACTCCGCCGATCTCCTCCCTCCCAACAAGGTGGACGCCTTAGTGGTTCATA	1	RIF1_+_152266651.23-P1P2	RIF1	P1P2	na	na	na	na	na	na	na	na	na
GGCGAGATGCCTCGTTCCCC	TATGAACCACTAAGGCGTccaccttgttgGGCGAGATGCCTCGTTCCCCgtttaagagctaagctgCGTAAAGTCTGCTGGTGA	TCACCAGCAGACTTTACGCAGCTTAGCTCTTAAACGGGGAACGAGGCATCTCGCCCAACAAGGTGGACGCCTTAGTGGTTCATA	1	RIF1_-_152266641.23-P1P2	RIF1	P1P2	na	na	na	na	na	na	na	na	na
GGAGAAGGCGAAGAAGGCTG	TATGAACCACTAAGGCGTccaccttgttgGGAGAAGGCGAAGAAGGCTGgtttaagagctaagctgCGTAAAGTCTGCTGGTGA	TCACCAGCAGACTTTACGCAGCTTAGCTCTTAAACCAGCCTTCTTCGCCTTCTCCCAACAAGGTGGACGCCTTAGTGGTTCATA	1	RING1_+_33176535.23-P1P2	RING1	P1P2	na	na	na	na	na	na	na	na	na
GGCCGAGGAGAAGGCGAAGA	TATGAACCACTAAGGCGTccaccttgttgGGCCGAGGAGAAGGCGAAGAgtttaagagctaagctgCGTAAAGTCTGCTGGTGA	TCACCAGCAGACTTTACGCAGCTTAGCTCTTAAACTCTTCGCCTTCTCCTCGGCCCAACAAGGTGGACGCCTTAGTGGTTCATA	1	RING1_+_33176541.23-P1P2	RING1	P1P2	na	na	na	na	na	na	na	na	na
GGCTGTCTGAGCAGCGGTTG	TATGAACCACTAAGGCGTccaccttgttgGGCTGTCTGAGCAGCGGTTGgtttaagagctaagctgCGTAAAGTCTGCTGGTGA	TCACCAGCAGACTTTACGCAGCTTAGCTCTTAAACCAACCGCTGCTCAGACAGCCCAACAAGGTGGACGCCTTAGTGGTTCATA	1	RING1_-_33176343.23-P1P2	RING1	P1P2	na	na	na	na	na	na	na	na	na
GGAAGTGCGGTGTTGAGCGC	TATGAACCACTAAGGCGTccaccttgttgGGAAGTGCGGTGTTGAGCGCgtttaagagctaagctgCGTAAAGTCTGCTGGTGA	TCACCAGCAGACTTTACGCAGCTTAGCTCTTAAACGCGCTCAACACCGCACTTCCCAACAAGGTGGACGCCTTAGTGGTTCATA	1	RNASEH1_+_3605908.23-P1P2	RNASEH1	P1P2	na	na	na	na	na	na	na	na	na
GGCGGCCAAGGCGACTCTGT	TATGAACCACTAAGGCGTccaccttgttgGGCGGCCAAGGCGACTCTGTgtttaagagctaagctgCGTAAAGTCTGCTGGTGA	TCACCAGCAGACTTTACGCAGCTTAGCTCTTAAACACAGAGTCGCCTTGGCCGCCCAACAAGGTGGACGCCTTAGTGGTTCATA	1	RNASEH1_-_3605827.23-P1P2	RNASEH1	P1P2	na	na	na	na	na	na	na	na	na
GGGAGAGAAGGGGCCCAACA	TATGAACCACTAAGGCGTccaccttgttgGGGAGAGAAGGGGCCCAACAgtttaagagctaagctgCGTAAAGTCTGCTGGTGA	TCACCAGCAGACTTTACGCAGCTTAGCTCTTAAACTGTTGGGCCCCTTCTCTCCCCAACAAGGTGGACGCCTTAGTGGTTCATA	1	RNASEH1_+_3606182.23-P1P2	RNASEH1	P1P2	na	na	na	na	na	na	na	na	na
GAGCTGGAGAGAGACAATAC	TATGAACCACTAAGGCGTccaccttgttgGAGCTGGAGAGAGACAATACgtttaagagctaagctgCGTAAAGTCTGCTGGTGA	TCACCAGCAGACTTTACGCAGCTTAGCTCTTAAACGTATTGTCTCTCTCCAGCTCCAACAAGGTGGACGCCTTAGTGGTTCATA	1	RNASEH2A_-_12917521.23-P1P2	RNASEH2A	P1P2	na	na	na	na	na	na	na	na	na
GAGGCGAACTCAGGCGACAG	TATGAACCACTAAGGCGTccaccttgttgGAGGCGAACTCAGGCGACAGgtttaagagctaagctgCGTAAAGTCTGCTGGTGA	TCACCAGCAGACTTTACGCAGCTTAGCTCTTAAACCTGTCGCCTGAGTTCGCCTCCAACAAGGTGGACGCCTTAGTGGTTCATA	1	RNASEH2A_+_12917522.23-P1P2	RNASEH2A	P1P2	na	na	na	na	na	na	na	na	na
GCTCCCCTCCCTGGCCCTAG	TATGAACCACTAAGGCGTccaccttgttgGCTCCCCTCCCTGGCCCTAGgtttaagagctaagctgCGTAAAGTCTGCTGGTGA	TCACCAGCAGACTTTACGCAGCTTAGCTCTTAAACCTAGGGCCAGGGAGGGGAGCCAACAAGGTGGACGCCTTAGTGGTTCATA	1	RNASEH2A_+_12917619.23-P1P2	RNASEH2A	P1P2	na	na	na	na	na	na	na	na	na
GCTGGCTGCGTAGGAGGGAC	TATGAACCACTAAGGCGTccaccttgttgGCTGGCTGCGTAGGAGGGACgtttaagagctaagctgCGTAAAGTCTGCTGGTGA	TCACCAGCAGACTTTACGCAGCTTAGCTCTTAAACGTCCCTCCTACGCAGCCAGCCAACAAGGTGGACGCCTTAGTGGTTCATA	1	RNF168_+_196230575.23-P1P2	RNF168	P1P2	na	na	na	na	na	na	na	na	na
GGCGCCCGAAAGGTGAACAC	TATGAACCACTAAGGCGTccaccttgttgGGCGCCCGAAAGGTGAACACgtttaagagctaagctgCGTAAAGTCTGCTGGTGA	TCACCAGCAGACTTTACGCAGCTTAGCTCTTAAACGTGTTCACCTTTCGGGCGCCCAACAAGGTGGACGCCTTAGTGGTTCATA	1	RNF168_+_196230525.23-P1P2	RNF168	P1P2	na	na	na	na	na	na	na	na	na
GTGCGCTGCCGCAACGAATA	TATGAACCACTAAGGCGTccaccttgttgGTGCGCTGCCGCAACGAATAgtttaagagctaagctgCGTAAAGTCTGCTGGTGA	TCACCAGCAGACTTTACGCAGCTTAGCTCTTAAACTATTCGTTGCGGCAGCGCACCAACAAGGTGGACGCCTTAGTGGTTCATA	1	RNF168_+_196230600.23-P1P2	RNF168	P1P2	na	na	na	na	na	na	na	na	na
GCCGGCGCCGCCGCACAATA	TATGAACCACTAAGGCGTccaccttgttgGCCGGCGCCGCCGCACAATAgtttaagagctaagctgCGTAAAGTCTGCTGGTGA	TCACCAGCAGACTTTACGCAGCTTAGCTCTTAAACTATTGTGCGGCGGCGCCGGCCAACAAGGTGGACGCCTTAGTGGTTCATA	1	RNF2_+_185014687.23-P1P2	RNF2	P1P2	na	na	na	na	na	na	na	na	na
GCGCGGCCGGAGCAAGACTC	TATGAACCACTAAGGCGTccaccttgttgGCGCGGCCGGAGCAAGACTCgtttaagagctaagctgCGTAAAGTCTGCTGGTGA	TCACCAGCAGACTTTACGCAGCTTAGCTCTTAAACGAGTCTTGCTCCGGCCGCGCCAACAAGGTGGACGCCTTAGTGGTTCATA	1	RNF2_+_185014727.23-P1P2	RNF2	P1P2	na	na	na	na	na	na	na	na	na
GTGAGGCTCGCCATATTGTG	TATGAACCACTAAGGCGTccaccttgttgGTGAGGCTCGCCATATTGTGgtttaagagctaagctgCGTAAAGTCTGCTGGTGA	TCACCAGCAGACTTTACGCAGCTTAGCTCTTAAACCACAATATGGCGAGCCTCACCAACAAGGTGGACGCCTTAGTGGTTCATA	1	RNF2_-_185014699.23-P1P2	RNF2	P1P2	na	na	na	na	na	na	na	na	na
GGGCCTGGCACAGTCCTGTT	TATGAACCACTAAGGCGTccaccttgttgGGGCCTGGCACAGTCCTGTTgtttaagagctaagctgCGTAAAGTCTGCTGGTGA	TCACCAGCAGACTTTACGCAGCTTAGCTCTTAAACAACAGGACTGTGCCAGGCCCCAACAAGGTGGACGCCTTAGTGGTTCATA	1	RNF20_+_104296268.23-P1P2	RNF20	P1P2	na	na	na	na	na	na	na	na	na
GTGCGAGTTCTGTTCCCGCG	TATGAACCACTAAGGCGTccaccttgttgGTGCGAGTTCTGTTCCCGCGgtttaagagctaagctgCGTAAAGTCTGCTGGTGA	TCACCAGCAGACTTTACGCAGCTTAGCTCTTAAACCGCGGGAACAGAACTCGCACCAACAAGGTGGACGCCTTAGTGGTTCATA	1	RNF20_-_104296229.23-P1P2	RNF20	P1P2	na	na	na	na	na	na	na	na	na
GTGTCTCCGCCGCGGGTCAG	TATGAACCACTAAGGCGTccaccttgttgGTGTCTCCGCCGCGGGTCAGgtttaagagctaagctgCGTAAAGTCTGCTGGTGA	TCACCAGCAGACTTTACGCAGCTTAGCTCTTAAACCTGACCCGCGGCGGAGACACCAACAAGGTGGACGCCTTAGTGGTTCATA	1	RNF20_-_104296166.23-P1P2	RNF20	P1P2	na	na	na	na	na	na	na	na	na
GGGCGGCGGCATCTTTCTCG	TATGAACCACTAAGGCGTccaccttgttgGGGCGGCGGCATCTTTCTCGgtttaagagctaagctgCGTAAAGTCTGCTGGTGA	TCACCAGCAGACTTTACGCAGCTTAGCTCTTAAACCGAGAAAGATGCCGCCGCCCCAACAAGGTGGACGCCTTAGTGGTTCATA	1	RNF4_-_2470875.23-P1P2	RNF4	P1P2	na	na	na	na	na	na	na	na	na
GTTAGGGGGAAGACCCGGGC	TATGAACCACTAAGGCGTccaccttgttgGTTAGGGGGAAGACCCGGGCgtttaagagctaagctgCGTAAAGTCTGCTGGTGA	TCACCAGCAGACTTTACGCAGCTTAGCTCTTAAACGCCCGGGTCTTCCCCCTAACCAACAAGGTGGACGCCTTAGTGGTTCATA	1	RNF4_-_2471349.23-P1P2	RNF4	P1P2	na	na	na	na	na	na	na	na	na
GTTTCTCGAGGAGCTCTCCT	TATGAACCACTAAGGCGTccaccttgttgGTTTCTCGAGGAGCTCTCCTgtttaagagctaagctgCGTAAAGTCTGCTGGTGA	TCACCAGCAGACTTTACGCAGCTTAGCTCTTAAACAGGAGAGCTCCTCGAGAAACCAACAAGGTGGACGCCTTAGTGGTTCATA	1	RNF4_-_2470887.23-P1P2	RNF4	P1P2	na	na	na	na	na	na	na	na	na
GCCGGTGAAATCCAAGATGG	TATGAACCACTAAGGCGTccaccttgttgGCCGGTGAAATCCAAGATGGgtttaagagctaagctgCGTAAAGTCTGCTGGTGA	TCACCAGCAGACTTTACGCAGCTTAGCTCTTAAACCCATCTTGGATTTCACCGGCCAACAAGGTGGACGCCTTAGTGGTTCATA	1	RNF40_-_30773658.23-P1P2	RNF40	P1P2	na	na	na	na	na	na	na	na	na
GCGTCCGGTGAAATCCAAGA	TATGAACCACTAAGGCGTccaccttgttgGCGTCCGGTGAAATCCAAGAgtttaagagctaagctgCGTAAAGTCTGCTGGTGA	TCACCAGCAGACTTTACGCAGCTTAGCTCTTAAACTCTTGGATTTCACCGGACGCCAACAAGGTGGACGCCTTAGTGGTTCATA	1	RNF40_-_30773655.23-P1P2	RNF40	P1P2	na	na	na	na	na	na	na	na	na
GGCTAGGCTGACCCTCCTGC	TATGAACCACTAAGGCGTccaccttgttgGGCTAGGCTGACCCTCCTGCgtttaagagctaagctgCGTAAAGTCTGCTGGTGA	TCACCAGCAGACTTTACGCAGCTTAGCTCTTAAACGCAGGAGGGTCAGCCTAGCCCAACAAGGTGGACGCCTTAGTGGTTCATA	1	RNF40_-_30773681.23-P1P2	RNF40	P1P2	na	na	na	na	na	na	na	na	na
GCCGCGCCGGTGGCCGGAGC	TATGAACCACTAAGGCGTccaccttgttgGCCGCGCCGGTGGCCGGAGCgtttaagagctaagctgCGTAAAGTCTGCTGGTGA	TCACCAGCAGACTTTACGCAGCTTAGCTCTTAAACGCTCCGGCCACCGGCGCGGCCAACAAGGTGGACGCCTTAGTGGTTCATA	1	RNF8_-_37321993.23-P1P2	RNF8	P1P2	na	na	na	na	na	na	na	na	na
GCCGGAGCTGGTGCCTGCGG	TATGAACCACTAAGGCGTccaccttgttgGCCGGAGCTGGTGCCTGCGGgtttaagagctaagctgCGTAAAGTCTGCTGGTGA	TCACCAGCAGACTTTACGCAGCTTAGCTCTTAAACCCGCAGGCACCAGCTCCGGCCAACAAGGTGGACGCCTTAGTGGTTCATA	1	RNF8_-_37322005.23-P1P2	RNF8	P1P2	na	na	na	na	na	na	na	na	na
GGCAGCCAGAACCTAGGTCA	TATGAACCACTAAGGCGTccaccttgttgGGCAGCCAGAACCTAGGTCAgtttaagagctaagctgCGTAAAGTCTGCTGGTGA	TCACCAGCAGACTTTACGCAGCTTAGCTCTTAAACTGACCTAGGTTCTGGCTGCCCAACAAGGTGGACGCCTTAGTGGTTCATA	1	RNF8_-_37321900.23-P1P2	RNF8	P1P2	na	na	na	na	na	na	na	na	na
GGCGACGGGGGATGAACGCG	TATGAACCACTAAGGCGTccaccttgttgGGCGACGGGGGATGAACGCGgtttaagagctaagctgCGTAAAGTCTGCTGGTGA	TCACCAGCAGACTTTACGCAGCTTAGCTCTTAAACCGCGTTCATCCCCCGTCGCCCAACAAGGTGGACGCCTTAGTGGTTCATA	1	RPA1_-_1733528.23-P1P2	RPA1	P1P2	na	na	na	na	na	na	na	na	na
GGCGGTGCGCGCAACTTCTC	TATGAACCACTAAGGCGTccaccttgttgGGCGGTGCGCGCAACTTCTCgtttaagagctaagctgCGTAAAGTCTGCTGGTGA	TCACCAGCAGACTTTACGCAGCTTAGCTCTTAAACGAGAAGTTGCGCGCACCGCCCAACAAGGTGGACGCCTTAGTGGTTCATA	1	RPA1_-_1733303.23-P1P2	RPA1	P1P2	na	na	na	na	na	na	na	na	na
GGGAAGCTGGAGCTGTTGCG	TATGAACCACTAAGGCGTccaccttgttgGGGAAGCTGGAGCTGTTGCGgtttaagagctaagctgCGTAAAGTCTGCTGGTGA	TCACCAGCAGACTTTACGCAGCTTAGCTCTTAAACCGCAACAGCTCCAGCTTCCCCAACAAGGTGGACGCCTTAGTGGTTCATA	1	RPA1_-_1733358.23-P1P2	RPA1	P1P2	na	na	na	na	na	na	na	na	na
GAGCCAGAGCGGCGCAGTGG	TATGAACCACTAAGGCGTccaccttgttgGAGCCAGAGCGGCGCAGTGGgtttaagagctaagctgCGTAAAGTCTGCTGGTGA	TCACCAGCAGACTTTACGCAGCTTAGCTCTTAAACCCACTGCGCCGCTCTGGCTCCAACAAGGTGGACGCCTTAGTGGTTCATA	2	RPA2_+_28241028.23-P1P2	RPA2	P1P2	na	na	na	na	na	na	na	na	na
GAGTAGCCAGAGCGGCGCAG	TATGAACCACTAAGGCGTccaccttgttgGAGTAGCCAGAGCGGCGCAGgtttaagagctaagctgCGTAAAGTCTGCTGGTGA	TCACCAGCAGACTTTACGCAGCTTAGCTCTTAAACCTGCGCCGCTCTGGCTACTCCAACAAGGTGGACGCCTTAGTGGTTCATA	2	RPA2_+_28241031.23-P1P2	RPA2	P1P2	na	na	na	na	na	na	na	na	na
GCGCTCTGGCTACTTTTCTC	TATGAACCACTAAGGCGTccaccttgttgGCGCTCTGGCTACTTTTCTCgtttaagagctaagctgCGTAAAGTCTGCTGGTGA	TCACCAGCAGACTTTACGCAGCTTAGCTCTTAAACGAGAAAAGTAGCCAGAGCGCCAACAAGGTGGACGCCTTAGTGGTTCATA	2	RPA2_-_28241061.23-P1P2	RPA2	P1P2	na	na	na	na	na	na	na	na	na
GGAATCCTGTGATCGCAGAA	TATGAACCACTAAGGCGTccaccttgttgGGAATCCTGTGATCGCAGAAgtttaagagctaagctgCGTAAAGTCTGCTGGTGA	TCACCAGCAGACTTTACGCAGCTTAGCTCTTAAACTTCTGCGATCACAGGATTCCCAACAAGGTGGACGCCTTAGTGGTTCATA	2	RPA3_+_7680352.23-P1P2	RPA3	P1P2	na	na	na	na	na	na	na	na	na
GGCGATCACAGGATTCCCGG	TATGAACCACTAAGGCGTccaccttgttgGGCGATCACAGGATTCCCGGgtttaagagctaagctgCGTAAAGTCTGCTGGTGA	TCACCAGCAGACTTTACGCAGCTTAGCTCTTAAACCCGGGAATCCTGTGATCGCCCAACAAGGTGGACGCCTTAGTGGTTCATA	2	RPA3_-_7680380.23-P1P2	RPA3	P1P2	na	na	na	na	na	na	na	na	na
GGCGGCTGGCGGGAAACCCA	TATGAACCACTAAGGCGTccaccttgttgGGCGGCTGGCGGGAAACCCAgtttaagagctaagctgCGTAAAGTCTGCTGGTGA	TCACCAGCAGACTTTACGCAGCTTAGCTCTTAAACTGGGTTTCCCGCCAGCCGCCCAACAAGGTGGACGCCTTAGTGGTTCATA	2	RPA3_-_7680087.23-P1P2	RPA3	P1P2	na	na	na	na	na	na	na	na	na
GAGGCTTCGAGCTGTCCGAA	TATGAACCACTAAGGCGTccaccttgttgGAGGCTTCGAGCTGTCCGAAgtttaagagctaagctgCGTAAAGTCTGCTGGTGA	TCACCAGCAGACTTTACGCAGCTTAGCTCTTAAACTTCGGACAGCTCGAAGCCTCCAACAAGGTGGACGCCTTAGTGGTTCATA	1	RPA4_+_96139186.23-P1P2	RPA4	P1P2	na	na	na	na	na	na	na	na	na
GCTCAGGCTGAGGAGAAGGT	TATGAACCACTAAGGCGTccaccttgttgGCTCAGGCTGAGGAGAAGGTgtttaagagctaagctgCGTAAAGTCTGCTGGTGA	TCACCAGCAGACTTTACGCAGCTTAGCTCTTAAACACCTTCTCCTCAGCCTGAGCCAACAAGGTGGACGCCTTAGTGGTTCATA	1	RPA4_+_96139276.23-P1P2	RPA4	P1P2	na	na	na	na	na	na	na	na	na
GTCGTCTGGGGCTCCACGGA	TATGAACCACTAAGGCGTccaccttgttgGTCGTCTGGGGCTCCACGGAgtttaagagctaagctgCGTAAAGTCTGCTGGTGA	TCACCAGCAGACTTTACGCAGCTTAGCTCTTAAACTCCGTGGAGCCCCAGACGACCAACAAGGTGGACGCCTTAGTGGTTCATA	1	RPA4_+_96139247.23-P1P2	RPA4	P1P2	na	na	na	na	na	na	na	na	na
GGAAGCGGCCGGGCTGGATC	TATGAACCACTAAGGCGTccaccttgttgGGAAGCGGCCGGGCTGGATCgtttaagagctaagctgCGTAAAGTCTGCTGGTGA	TCACCAGCAGACTTTACGCAGCTTAGCTCTTAAACGATCCAGCCCGGCCGCTTCCCAACAAGGTGGACGCCTTAGTGGTTCATA	1	RRM2B_+_103251059.23-P1P2	RRM2B	P1P2	na	na	na	na	na	na	na	na	na
GGGAGAAACCCTTAGGCCGC	TATGAACCACTAAGGCGTccaccttgttgGggagaaacccttaggccgcgtttaagagctaagctgCGTAAAGTCTGCTGGTGA	TCACCAGCAGACTTTACGCAGCTTAGCTCTTAAACGCGGCCTAAGGGTTTCTCCCCAACAAGGTGGACGCCTTAGTGGTTCATA	1	RRM2B_+_103251357.23-P1P2	RRM2B	P1P2	na	na	na	na	na	na	na	na	na
GGTGCTGTCGTAGTTGGAGG	TATGAACCACTAAGGCGTccaccttgttgGGTGCTGTCGTAGTTGGAGGgtttaagagctaagctgCGTAAAGTCTGCTGGTGA	TCACCAGCAGACTTTACGCAGCTTAGCTCTTAAACCCTCCAACTACGACAGCACCCAACAAGGTGGACGCCTTAGTGGTTCATA	1	RRM2B_+_103251153.23-P1P2	RRM2B	P1P2	na	na	na	na	na	na	na	na	na
GACGGGTGGCGGCCCTCGAC	TATGAACCACTAAGGCGTccaccttgttgGACGGGTGGCGGCCCTCGACgtttaagagctaagctgCGTAAAGTCTGCTGGTGA	TCACCAGCAGACTTTACGCAGCTTAGCTCTTAAACGTCGAGGGCCGCCACCCGTCCAACAAGGTGGACGCCTTAGTGGTTCATA	1	RTEL1_-_62289757.23-P1P2	RTEL1	P1P2	na	na	na	na	na	na	na	na	na
GCTGGCTGACAGCTGGGGAC	TATGAACCACTAAGGCGTccaccttgttgGCTGGCTGACAGCTGGGGACgtttaagagctaagctgCGTAAAGTCTGCTGGTGA	TCACCAGCAGACTTTACGCAGCTTAGCTCTTAAACGTCCCCAGCTGTCAGCCAGCCAACAAGGTGGACGCCTTAGTGGTTCATA	1	RTEL1_-_62289740.23-P1P2	RTEL1	P1P2	na	na	na	na	na	na	na	na	na
GGCCAGCTCAGAGTTTTCGC	TATGAACCACTAAGGCGTccaccttgttgGGCCAGCTCAGAGTTTTCGCgtttaagagctaagctgCGTAAAGTCTGCTGGTGA	TCACCAGCAGACTTTACGCAGCTTAGCTCTTAAACGCGAAAACTCTGAGCTGGCCCAACAAGGTGGACGCCTTAGTGGTTCATA	1	RTEL1_+_62289702.23-P1P2	RTEL1	P1P2	na	na	na	na	na	na	na	na	na
GAACGGCCGCATGGTAACTC	TATGAACCACTAAGGCGTccaccttgttgGAACGGCCGCATGGTAACTCgtttaagagctaagctgCGTAAAGTCTGCTGGTGA	TCACCAGCAGACTTTACGCAGCTTAGCTCTTAAACGAGTTACCATGCGGCCGTTCCAACAAGGTGGACGCCTTAGTGGTTCATA	2	RUVBL1_+_127842630.23-P1P2	RUVBL1	P1P2	na	na	na	na	na	na	na	na	na
GCGCATGGTAACTCAGGCGC	TATGAACCACTAAGGCGTccaccttgttgGCGCATGGTAACTCAGGCGCgtttaagagctaagctgCGTAAAGTCTGCTGGTGA	TCACCAGCAGACTTTACGCAGCTTAGCTCTTAAACGCGCCTGAGTTACCATGCGCCAACAAGGTGGACGCCTTAGTGGTTCATA	2	RUVBL1_+_127842624.23-P1P2	RUVBL1	P1P2	na	na	na	na	na	na	na	na	na
GGGCCAGGAGAACGCGCGAG	TATGAACCACTAAGGCGTccaccttgttgGGGCCAGGAGAACGCGCGAGgtttaagagctaagctgCGTAAAGTCTGCTGGTGA	TCACCAGCAGACTTTACGCAGCTTAGCTCTTAAACCTCGCGCGTTCTCCTGGCCCCAACAAGGTGGACGCCTTAGTGGTTCATA	2	RUVBL1_+_127842425.23-P1P2	RUVBL1	P1P2	na	na	na	na	na	na	na	na	na
GCATGCACCCACACTTACAA	TATGAACCACTAAGGCGTccaccttgttgGCATGCACCCACACTTACAAgtttaagagctaagctgCGTAAAGTCTGCTGGTGA	TCACCAGCAGACTTTACGCAGCTTAGCTCTTAAACTTGTAAGTGTGGGTGCATGCCAACAAGGTGGACGCCTTAGTGGTTCATA	2	RUVBL2_+_49497175.23-P1P2	RUVBL2	P1P2	na	na	na	na	na	na	na	na	na
GTGCGCTTTACGGAAACGAG	TATGAACCACTAAGGCGTccaccttgttgGTGCGCTTTACGGAAACGAGgtttaagagctaagctgCGTAAAGTCTGCTGGTGA	TCACCAGCAGACTTTACGCAGCTTAGCTCTTAAACCTCGTTTCCGTAAAGCGCACCAACAAGGTGGACGCCTTAGTGGTTCATA	2	RUVBL2_-_49496777.23-P1P2	RUVBL2	P1P2	na	na	na	na	na	na	na	na	na
GTGGCAGTTGGTGAGCATCA	TATGAACCACTAAGGCGTccaccttgttgGTGGCAGTTGGTGAGCATCAgtttaagagctaagctgCGTAAAGTCTGCTGGTGA	TCACCAGCAGACTTTACGCAGCTTAGCTCTTAAACTGATGCTCACCAACTGCCACCAACAAGGTGGACGCCTTAGTGGTTCATA	2	RUVBL2_-_49497171.23-P1P2	RUVBL2	P1P2	na	na	na	na	na	na	na	na	na
GCGGTTGGCTTGAGCGGGAC	TATGAACCACTAAGGCGTccaccttgttgGCGGTTGGCTTGAGCGGGACgtttaagagctaagctgCGTAAAGTCTGCTGGTGA	TCACCAGCAGACTTTACGCAGCTTAGCTCTTAAACGTCCCGCTCAAGCCAACCGCCAACAAGGTGGACGCCTTAGTGGTTCATA	2	SAE1_-_47634161.23-P1P2	SAE1	P1P2	na	na	na	na	na	na	na	na	na
GGGAGGCGGCACAGTATGAC	TATGAACCACTAAGGCGTccaccttgttgGGGAGGCGGCACAGTATGACgtttaagagctaagctgCGTAAAGTCTGCTGGTGA	TCACCAGCAGACTTTACGCAGCTTAGCTCTTAAACGTCATACTGTGCCGCCTCCCCAACAAGGTGGACGCCTTAGTGGTTCATA	2	SAE1_-_47634249.23-P1P2	SAE1	P1P2	na	na	na	na	na	na	na	na	na
GTTGAGCGGGACCGGAGCTG	TATGAACCACTAAGGCGTccaccttgttgGTTGAGCGGGACCGGAGCTGgtttaagagctaagctgCGTAAAGTCTGCTGGTGA	TCACCAGCAGACTTTACGCAGCTTAGCTCTTAAACCAGCTCCGGTCCCGCTCAACCAACAAGGTGGACGCCTTAGTGGTTCATA	2	SAE1_-_47634169.23-P1P2	SAE1	P1P2	na	na	na	na	na	na	na	na	na
GAAGGGGAATTGGTAAACCA	TATGAACCACTAAGGCGTccaccttgttgGAAGGGGAATTGGTAAACCAgtttaagagctaagctgCGTAAAGTCTGCTGGTGA	TCACCAGCAGACTTTACGCAGCTTAGCTCTTAAACTGGTTTACCAATTCCCCTTCCAACAAGGTGGACGCCTTAGTGGTTCATA	1	SCMH1_+_41626493.23-ENST00000326197.7	SCMH1	ENST00000326197.7	na	na	na	na	na	na	na	na	na
GCTGCTGACATCCTGGATCT	TATGAACCACTAAGGCGTccaccttgttgGCTGCTGACATCCTGGATCTgtttaagagctaagctgCGTAAAGTCTGCTGGTGA	TCACCAGCAGACTTTACGCAGCTTAGCTCTTAAACAGATCCAGGATGTCAGCAGCCAACAAGGTGGACGCCTTAGTGGTTCATA	1	SCMH1_+_41626545.23-ENST00000326197.7	SCMH1	ENST00000326197.7	na	na	na	na	na	na	na	na	na
GTGAAGTACATGGGATAATT	TATGAACCACTAAGGCGTccaccttgttgGTGAAGTACATGGGATAATTgtttaagagctaagctgCGTAAAGTCTGCTGGTGA	TCACCAGCAGACTTTACGCAGCTTAGCTCTTAAACAATTATCCCATGTACTTCACCAACAAGGTGGACGCCTTAGTGGTTCATA	1	SCMH1_-_41626405.23-ENST00000326197.7	SCMH1	ENST00000326197.7	na	na	na	na	na	na	na	na	na
GAGTCTGCATCCCAATATCA	TATGAACCACTAAGGCGTccaccttgttgGAGTCTGCATCCCAATATCAgtttaagagctaagctgCGTAAAGTCTGCTGGTGA	TCACCAGCAGACTTTACGCAGCTTAGCTCTTAAACTGATATTGGGATGCAGACTCCAACAAGGTGGACGCCTTAGTGGTTCATA	1	SCMH1_+_41627034.23-ENST00000402904.2	SCMH1	ENST00000402904.2	na	na	na	na	na	na	na	na	na
GCTCCAGTCTATCACTGCAG	TATGAACCACTAAGGCGTccaccttgttgGCTCCAGTCTATCACTGCAGgtttaagagctaagctgCGTAAAGTCTGCTGGTGA	TCACCAGCAGACTTTACGCAGCTTAGCTCTTAAACCTGCAGTGATAGACTGGAGCCAACAAGGTGGACGCCTTAGTGGTTCATA	1	SCMH1_-_41627112.23-ENST00000402904.2	SCMH1	ENST00000402904.2	na	na	na	na	na	na	na	na	na
GGCATCCCAATATCAAGGTA	TATGAACCACTAAGGCGTccaccttgttgGGCATCCCAATATCAAGGTAgtttaagagctaagctgCGTAAAGTCTGCTGGTGA	TCACCAGCAGACTTTACGCAGCTTAGCTCTTAAACTACCTTGATATTGGGATGCCCAACAAGGTGGACGCCTTAGTGGTTCATA	1	SCMH1_+_41627029.23-ENST00000402904.2	SCMH1	ENST00000402904.2	na	na	na	na	na	na	na	na	na
GCAGCCGCCTCCGAAGATGG	TATGAACCACTAAGGCGTccaccttgttgGCAGCCGCCTCCGAAGATGGgtttaagagctaagctgCGTAAAGTCTGCTGGTGA	TCACCAGCAGACTTTACGCAGCTTAGCTCTTAAACCCATCTTCGGAGGCGGCTGCCAACAAGGTGGACGCCTTAGTGGTTCATA	1	SETD2_+_47205374.23-P1P2	SETD2	P1P2	na	na	na	na	na	na	na	na	na
GGAGGCCGCAGGTCCGACCG	TATGAACCACTAAGGCGTccaccttgttgGGAGGCCGCAGGTCCGACCggtttaagagctaagctgCGTAAAGTCTGCTGGTGA	TCACCAGCAGACTTTACGCAGCTTAGCTCTTAAACCGGTCGGACCTGCGGCCTCCCAACAAGGTGGACGCCTTAGTGGTTCATA	1	SETD2_-_47205505.23-P1P2	SETD2	P1P2	na	na	na	na	na	na	na	na	na
GGCAGCTGCTTCATCGGGAG	TATGAACCACTAAGGCGTccaccttgttgGGCAGCTGCTTCATCGGGAGgtttaagagctaagctgCGTAAAGTCTGCTGGTGA	TCACCAGCAGACTTTACGCAGCTTAGCTCTTAAACCTCCCGATGAAGCAGCTGCCCAACAAGGTGGACGCCTTAGTGGTTCATA	1	SETD2_-_47205422.23-P1P2	SETD2	P1P2	na	na	na	na	na	na	na	na	na
GACATCCAGCTGCTCAGTCG	TATGAACCACTAAGGCGTccaccttgttgGACATCCAGCTGCTCAGTCGgtttaagagctaagctgCGTAAAGTCTGCTGGTGA	TCACCAGCAGACTTTACGCAGCTTAGCTCTTAAACCGACTGAGCAGCTGGATGTCCAACAAGGTGGACGCCTTAGTGGTTCATA	1	SETMAR_+_4345121.23-P1P2	SETMAR	P1P2	na	na	na	na	na	na	na	na	na
GACGACACGGCCTTGTGGGA	TATGAACCACTAAGGCGTccaccttgttgGACGACACGGCCTTGTGGGAgtttaagagctaagctgCGTAAAGTCTGCTGGTGA	TCACCAGCAGACTTTACGCAGCTTAGCTCTTAAACTCCCACAAGGCCGTGTCGTCCAACAAGGTGGACGCCTTAGTGGTTCATA	1	SETMAR_-_4345096.23-P1P2	SETMAR	P1P2	na	na	na	na	na	na	na	na	na
GGCTTGAGGAGACCACGTGG	TATGAACCACTAAGGCGTccaccttgttgGGCTTGAGGAGACCACGTGGgtttaagagctaagctgCGTAAAGTCTGCTGGTGA	TCACCAGCAGACTTTACGCAGCTTAGCTCTTAAACCCACGTGGTCTCCTCAAGCCCAACAAGGTGGACGCCTTAGTGGTTCATA	1	SETMAR_+_4345252.23-P1P2	SETMAR	P1P2	na	na	na	na	na	na	na	na	na
GAGAGCGGGGCCCGGTATGG	TATGAACCACTAAGGCGTccaccttgttgGAGAGCGGGGCCCGGTATGGgtttaagagctaagctgCGTAAAGTCTGCTGGTGA	TCACCAGCAGACTTTACGCAGCTTAGCTCTTAAACCCATACCGGGCCCCGCTCTCCAACAAGGTGGACGCCTTAGTGGTTCATA	1	SETX_+_135230334.23-P1P2	SETX	P1P2	na	na	na	na	na	na	na	na	na
GCCTAGAGCGGGGCCCGGTA	TATGAACCACTAAGGCGTccaccttgttgGCCTAGAGCGGGGCCCGGTAgtttaagagctaagctgCGTAAAGTCTGCTGGTGA	TCACCAGCAGACTTTACGCAGCTTAGCTCTTAAACTACCGGGCCCCGCTCTAGGCCAACAAGGTGGACGCCTTAGTGGTTCATA	1	SETX_+_135230337.23-P1P2	SETX	P1P2	na	na	na	na	na	na	na	na	na
GGCCGACGCCAGCCAGAGAG	TATGAACCACTAAGGCGTccaccttgttgGGCCGACGCCAGCCAGAGAGgtttaagagctaagctgCGTAAAGTCTGCTGGTGA	TCACCAGCAGACTTTACGCAGCTTAGCTCTTAAACCTCTCTGGCTGGCGTCGGCCCAACAAGGTGGACGCCTTAGTGGTTCATA	1	SETX_+_135230302.23-P1P2	SETX	P1P2	na	na	na	na	na	na	na	na	na
GCGGCGGTAGTTCCAGGCGA	TATGAACCACTAAGGCGTccaccttgttgGCGGCGGTAGTTCCAGGCGAgtttaagagctaagctgCGTAAAGTCTGCTGGTGA	TCACCAGCAGACTTTACGCAGCTTAGCTCTTAAACTCGCCTGGAACTACCGCCGCCAACAAGGTGGACGCCTTAGTGGTTCATA	2	SGOL1_+_20227668.23-P1P2	SGOL1	P1P2	na	na	na	na	na	na	na	na	na
GCGGTAGTTCCAGGCGACGG	TATGAACCACTAAGGCGTccaccttgttgGCGGTAGTTCCAGGCGACGGgtttaagagctaagctgCGTAAAGTCTGCTGGTGA	TCACCAGCAGACTTTACGCAGCTTAGCTCTTAAACCCGTCGCCTGGAACTACCGCCAACAAGGTGGACGCCTTAGTGGTTCATA	2	SGOL1_+_20227665.23-P1P2	SGOL1	P1P2	na	na	na	na	na	na	na	na	na
GGCGACGGCGGACGGTGGTA	TATGAACCACTAAGGCGTccaccttgttgGGCGACGGCGGACGGTGGTAgtttaagagctaagctgCGTAAAGTCTGCTGGTGA	TCACCAGCAGACTTTACGCAGCTTAGCTCTTAAACTACCACCGTCCGCCGTCGCCCAACAAGGTGGACGCCTTAGTGGTTCATA	2	SGOL1_+_20227653.23-P1P2	SGOL1	P1P2	na	na	na	na	na	na	na	na	na
GCCGGATCCCGGAGGACAGA	TATGAACCACTAAGGCGTccaccttgttgGCCGGATCCCGGAGGACAGAgtttaagagctaagctgCGTAAAGTCTGCTGGTGA	TCACCAGCAGACTTTACGCAGCTTAGCTCTTAAACTCTGTCCTCCGGGATCCGGCCAACAAGGTGGACGCCTTAGTGGTTCATA	1	SGOL2_+_201391089.23-P1P2	SGOL2	P1P2	na	na	na	na	na	na	na	na	na
GCTGATGGGGCAACCGCCAA	TATGAACCACTAAGGCGTccaccttgttgGCTGATGGGGCAACCGCCAAgtttaagagctaagctgCGTAAAGTCTGCTGGTGA	TCACCAGCAGACTTTACGCAGCTTAGCTCTTAAACTTGGCGGTTGCCCCATCAGCCAACAAGGTGGACGCCTTAGTGGTTCATA	1	SGOL2_-_201390890.23-P1P2	SGOL2	P1P2	na	na	na	na	na	na	na	na	na
GGGGCAACCGCCAACGGCTG	TATGAACCACTAAGGCGTccaccttgttgGGGGCAACCGCCAACGGCTGgtttaagagctaagctgCGTAAAGTCTGCTGGTGA	TCACCAGCAGACTTTACGCAGCTTAGCTCTTAAACCAGCCGTTGGCGGTTGCCCCCAACAAGGTGGACGCCTTAGTGGTTCATA	1	SGOL2_-_201390896.23-P1P2	SGOL2	P1P2	na	na	na	na	na	na	na	na	na
GGACTCAGGCCTCCGTGTGG	TATGAACCACTAAGGCGTccaccttgttgGGACTCAGGCCTCCGTGTGGgtttaagagctaagctgCGTAAAGTCTGCTGGTGA	TCACCAGCAGACTTTACGCAGCTTAGCTCTTAAACCCACACGGAGGCCTGAGTCCCAACAAGGTGGACGCCTTAGTGGTTCATA	2	SHFM1_+_96338938.23-P1P2	SHFM1	P1P2	na	na	na	na	na	na	na	na	na
GGCGTCGGAGGCGGTAGTGA	TATGAACCACTAAGGCGTccaccttgttgGGCGTCGGAGGCGGTAGTGAgtttaagagctaagctgCGTAAAGTCTGCTGGTGA	TCACCAGCAGACTTTACGCAGCTTAGCTCTTAAACTCACTACCGCCTCCGACGCCCAACAAGGTGGACGCCTTAGTGGTTCATA	2	SHFM1_+_96339150.23-P1P2	SHFM1	P1P2	na	na	na	na	na	na	na	na	na
GTCGGAGGCGGTAGTGACGG	TATGAACCACTAAGGCGTccaccttgttgGTCGGAGGCGGTAGTGACGGgtttaagagctaagctgCGTAAAGTCTGCTGGTGA	TCACCAGCAGACTTTACGCAGCTTAGCTCTTAAACCCGTCACTACCGCCTCCGACCAACAAGGTGGACGCCTTAGTGGTTCATA	2	SHFM1_+_96339147.23-P1P2	SHFM1	P1P2	na	na	na	na	na	na	na	na	na
GGCCCGGCAGCTAGGCGCTG	TATGAACCACTAAGGCGTccaccttgttgGGCCCGGCAGCTAGGCGCTGgtttaagagctaagctgCGTAAAGTCTGCTGGTGA	TCACCAGCAGACTTTACGCAGCTTAGCTCTTAAACCAGCGCCTAGCTGCCGGGCCCAACAAGGTGGACGCCTTAGTGGTTCATA	1	SHPRH_+_146285458.23-P1P2	SHPRH	P1P2	na	na	na	na	na	na	na	na	na
GTGGAGCCCGGGAAGCTCAA	TATGAACCACTAAGGCGTccaccttgttgGTGGAGCCCGGGAAGCTCAAgtttaagagctaagctgCGTAAAGTCTGCTGGTGA	TCACCAGCAGACTTTACGCAGCTTAGCTCTTAAACTTGAGCTTCCCGGGCTCCACCAACAAGGTGGACGCCTTAGTGGTTCATA	1	SHPRH_+_146285168.23-P1P2	SHPRH	P1P2	na	na	na	na	na	na	na	na	na
GTGGTTTCTGGGTCTCCCGG	TATGAACCACTAAGGCGTccaccttgttgGTGGTTTCTGGGTCTCCCGGgtttaagagctaagctgCGTAAAGTCTGCTGGTGA	TCACCAGCAGACTTTACGCAGCTTAGCTCTTAAACCCGGGAGACCCAGAAACCACCAACAAGGTGGACGCCTTAGTGGTTCATA	1	SHPRH_+_146285439.23-P1P2	SHPRH	P1P2	na	na	na	na	na	na	na	na	na
GAGACGCGCTCACCTCCGGG	TATGAACCACTAAGGCGTccaccttgttgGAGACGCGCTCACCTCCGGGgtttaagagctaagctgCGTAAAGTCTGCTGGTGA	TCACCAGCAGACTTTACGCAGCTTAGCTCTTAAACCCCGGAGGTGAGCGCGTCTCCAACAAGGTGGACGCCTTAGTGGTTCATA	1	SIRT6_-_4182479.23-P1P2	SIRT6	P1P2	na	na	na	na	na	na	na	na	na
GAGGATGTCGGTGAATTACG	TATGAACCACTAAGGCGTccaccttgttgGAGGATGTCGGTGAATTACGgtttaagagctaagctgCGTAAAGTCTGCTGGTGA	TCACCAGCAGACTTTACGCAGCTTAGCTCTTAAACCGTAATTCACCGACATCCTCCAACAAGGTGGACGCCTTAGTGGTTCATA	1	SIRT6_+_4182517.23-P1P2	SIRT6	P1P2	na	na	na	na	na	na	na	na	na
GGGCAAGTGCGGCCTCCCGG	TATGAACCACTAAGGCGTccaccttgttgGGGCAAGTGCGGCCTCCCGGgtttaagagctaagctgCGTAAAGTCTGCTGGTGA	TCACCAGCAGACTTTACGCAGCTTAGCTCTTAAACCCGGGAGGCCGCACTTGCCCCAACAAGGTGGACGCCTTAGTGGTTCATA	1	SIRT6_+_4182469.23-P1P2	SIRT6	P1P2	na	na	na	na	na	na	na	na	na
GAGACAGAGCGACTTGGTGA	TATGAACCACTAAGGCGTccaccttgttgGAGACAGAGCGACTTGGTGAgtttaagagctaagctgCGTAAAGTCTGCTGGTGA	TCACCAGCAGACTTTACGCAGCTTAGCTCTTAAACTCACCAAGTCGCTCTGTCTCCAACAAGGTGGACGCCTTAGTGGTTCATA	1	SKIV2L_-_31926997.23-P1P2	SKIV2L	P1P2	na	na	na	na	na	na	na	na	na
GCTCCACGGCCCGAAGGGGT	TATGAACCACTAAGGCGTccaccttgttgGCTCCACGGCCCGAAGGGGTgtttaagagctaagctgCGTAAAGTCTGCTGGTGA	TCACCAGCAGACTTTACGCAGCTTAGCTCTTAAACACCCCTTCGGGCCGTGGAGCCAACAAGGTGGACGCCTTAGTGGTTCATA	1	SKIV2L_+_31927098.23-P1P2	SKIV2L	P1P2	na	na	na	na	na	na	na	na	na
GTGATGGAGACAGAGCGACT	TATGAACCACTAAGGCGTccaccttgttgGTGATGGAGACAGAGCGACTgtttaagagctaagctgCGTAAAGTCTGCTGGTGA	TCACCAGCAGACTTTACGCAGCTTAGCTCTTAAACAGTCGCTCTGTCTCCATCACCAACAAGGTGGACGCCTTAGTGGTTCATA	1	SKIV2L_-_31926991.23-P1P2	SKIV2L	P1P2	na	na	na	na	na	na	na	na	na
GACAGGAGAGGGGCACGTAC	TATGAACCACTAAGGCGTccaccttgttgGACAGGAGAGGGGCACGTACgtttaagagctaagctgCGTAAAGTCTGCTGGTGA	TCACCAGCAGACTTTACGCAGCTTAGCTCTTAAACGTACGTGCCCCTCTCCTGTCCAACAAGGTGGACGCCTTAGTGGTTCATA	2	SLX1A_-_30205256.23-ENST00000251303.6	SLX1A	ENST00000251303.6	SLX1B_-_29465914.23-ENST00000330181.5	SLX1B	ENST00000330181.5	BOLA2_-_29465914.23-ENST00000330978.3	BOLA2	ENST00000330978.3	BOLA2B_-_30205256.23-ENST00000305321.4	BOLA2B	ENST00000305321.4
GGCTCTCGGGGACTATCCGG	TATGAACCACTAAGGCGTccaccttgttgGGCTCTCGGGGACTATCCGGgtttaagagctaagctgCGTAAAGTCTGCTGGTGA	TCACCAGCAGACTTTACGCAGCTTAGCTCTTAAACCCGGATAGTCCCCGAGAGCCCAACAAGGTGGACGCCTTAGTGGTTCATA	1	SLX1A_+_30205279.23-ENST00000251303.6	SLX1A	ENST00000251303.6	SLX1B_+_29465937.23-ENST00000330181.5	SLX1B	ENST00000330181.5	BOLA2_+_29465937.23-ENST00000330978.3	BOLA2	ENST00000330978.3	BOLA2B_+_30205279.23-ENST00000305321.4	BOLA2B	ENST00000305321.4
GCAAGCTCTCGGGGACTATC	TATGAACCACTAAGGCGTccaccttgttgGCAAGCTCTCGGGGACTATCgtttaagagctaagctgCGTAAAGTCTGCTGGTGA	TCACCAGCAGACTTTACGCAGCTTAGCTCTTAAACGATAGTCCCCGAGAGCTTGCCAACAAGGTGGACGCCTTAGTGGTTCATA	1	SLX1A_+_30205282.23-ENST00000251303.6	SLX1A	ENST00000251303.6	na	na	na	na	na	na	na	na	na
GGGGTGTAGAAGTCCGACCG	TATGAACCACTAAGGCGTccaccttgttgGGGGTGTAGAAGTCCGACCGgtttaagagctaagctgCGTAAAGTCTGCTGGTGA	TCACCAGCAGACTTTACGCAGCTTAGCTCTTAAACCGGTCGGACTTCTACACCCCCAACAAGGTGGACGCCTTAGTGGTTCATA	1	SLX1B_+_29465863.23-ENST00000330181.5	SLX1B	ENST00000330181.5	na	na	na	na	na	na	na	na	na
GGTGCCCCTCTCCTGTCTGG	TATGAACCACTAAGGCGTccaccttgttgGGTGCCCCTCTCCTGTCTGGgtttaagagctaagctgCGTAAAGTCTGCTGGTGA	TCACCAGCAGACTTTACGCAGCTTAGCTCTTAAACCCAGACAGGAGAGGGGCACCCAACAAGGTGGACGCCTTAGTGGTTCATA	1	SLX1B_+_29465886.23-ENST00000330181.5	SLX1B	ENST00000330181.5	na	na	na	na	na	na	na	na	na
GCCGCGGCGGCGCCGGAGGT	TATGAACCACTAAGGCGTccaccttgttgGCCGCGGCGGCGCCGGAGGTgtttaagagctaagctgCGTAAAGTCTGCTGGTGA	TCACCAGCAGACTTTACGCAGCTTAGCTCTTAAACACCTCCGGCGCCGCCGCGGCCAACAAGGTGGACGCCTTAGTGGTTCATA	1	SLX4_+_3661555.23-P1P2	SLX4	P1P2	na	na	na	na	na	na	na	na	na
GCGTTAAGAAGGTGCCGCGG	TATGAACCACTAAGGCGTccaccttgttgGCGTTAAGAAGGTGCCGCGGgtttaagagctaagctgCGTAAAGTCTGCTGGTGA	TCACCAGCAGACTTTACGCAGCTTAGCTCTTAAACCCGCGGCACCTTCTTAACGCCAACAAGGTGGACGCCTTAGTGGTTCATA	1	SLX4_+_3661568.23-P1P2	SLX4	P1P2	na	na	na	na	na	na	na	na	na
GCTGGGAGTCGGCACCCGGG	TATGAACCACTAAGGCGTccaccttgttgGCTGGGAGTCGGCACCCGGGgtttaagagctaagctgCGTAAAGTCTGCTGGTGA	TCACCAGCAGACTTTACGCAGCTTAGCTCTTAAACCCCGGGTGCCGACTCCCAGCCAACAAGGTGGACGCCTTAGTGGTTCATA	1	SLX4_+_3661515.23-P1P2	SLX4	P1P2	na	na	na	na	na	na	na	na	na
GCCCAGAGTACAGAAACAGA	TATGAACCACTAAGGCGTccaccttgttgGCCCAGAGTACAGAAACAGAgtttaagagctaagctgCGTAAAGTCTGCTGGTGA	TCACCAGCAGACTTTACGCAGCTTAGCTCTTAAACTCTGTTTCTGTACTCTGGGCCAACAAGGTGGACGCCTTAGTGGTTCATA	1	SMARCA2_+_2015334.23-P1P2	SMARCA2	P1P2	na	na	na	na	na	na	na	na	na
GTACTCTGGGTGACTCAGAG	TATGAACCACTAAGGCGTccaccttgttgGTACTCTGGGTGACTCAGAGgtttaagagctaagctgCGTAAAGTCTGCTGGTGA	TCACCAGCAGACTTTACGCAGCTTAGCTCTTAAACCTCTGAGTCACCCAGAGTACCAACAAGGTGGACGCCTTAGTGGTTCATA	1	SMARCA2_-_2015368.23-P1P2	SMARCA2	P1P2	na	na	na	na	na	na	na	na	na
GTTGCTCGCGAGGAGTGTGC	TATGAACCACTAAGGCGTccaccttgttgGTTGCTCGCGAGGAGTGTGCgtttaagagctaagctgCGTAAAGTCTGCTGGTGA	TCACCAGCAGACTTTACGCAGCTTAGCTCTTAAACGCACACTCCTCGCGAGCAACCAACAAGGTGGACGCCTTAGTGGTTCATA	1	SMARCA2_+_2015381.23-P1P2	SMARCA2	P1P2	na	na	na	na	na	na	na	na	na
GGCCGCCGCCGCCAAACGAG	TATGAACCACTAAGGCGTccaccttgttgGGCCGCCGCCGCCAAACGAGgtttaagagctaagctgCGTAAAGTCTGCTGGTGA	TCACCAGCAGACTTTACGCAGCTTAGCTCTTAAACCTCGTTTGGCGGCGGCGGCCCAACAAGGTGGACGCCTTAGTGGTTCATA	1	SMARCA4_+_11071724.23-P1P2	SMARCA4	P1P2	na	na	na	na	na	na	na	na	na
GGCTTCCCCTCGTTTGGCGG	TATGAACCACTAAGGCGTccaccttgttgGGCTTCCCCTCGTTTGGCGGgtttaagagctaagctgCGTAAAGTCTGCTGGTGA	TCACCAGCAGACTTTACGCAGCTTAGCTCTTAAACCCGCCAAACGAGGGGAAGCCCAACAAGGTGGACGCCTTAGTGGTTCATA	1	SMARCA4_-_11071741.23-P1P2	SMARCA4	P1P2	na	na	na	na	na	na	na	na	na
GGGAGGCGCCGGGAAGTCGA	TATGAACCACTAAGGCGTccaccttgttgGggaggcgccgggAAGTCGAgtttaagagctaagctgCGTAAAGTCTGCTGGTGA	TCACCAGCAGACTTTACGCAGCTTAGCTCTTAAACTCGACTTCCCGGCGCCTCCCCAACAAGGTGGACGCCTTAGTGGTTCATA	1	SMARCA4_-_11071834.23-P1P2	SMARCA4	P1P2	na	na	na	na	na	na	na	na	na
GGCCGTGAGGTAAGCGCCGG	TATGAACCACTAAGGCGTccaccttgttgGGCCGTGAGGTAAGCGCCGGgtttaagagctaagctgCGTAAAGTCTGCTGGTGA	TCACCAGCAGACTTTACGCAGCTTAGCTCTTAAACCCGGCGCTTACCTCACGGCCCAACAAGGTGGACGCCTTAGTGGTTCATA	1	SMARCA5_-_144434861.23-P1P2	SMARCA5	P1P2	na	na	na	na	na	na	na	na	na
GGGTGGAACCTAGAGCCCCG	TATGAACCACTAAGGCGTccaccttgttgGGGTGGAACCTAGAGCCCCGgtttaagagctaagctgCGTAAAGTCTGCTGGTGA	TCACCAGCAGACTTTACGCAGCTTAGCTCTTAAACCGGGGCTCTAGGTTCCACCCCAACAAGGTGGACGCCTTAGTGGTTCATA	1	SMARCA5_-_144434878.23-P1P2	SMARCA5	P1P2	na	na	na	na	na	na	na	na	na
GTGGAAGGCGCGCTCTCGGG	TATGAACCACTAAGGCGTccaccttgttgGTGGAAGGCGCGCTCTCGGGgtttaagagctaagctgCGTAAAGTCTGCTGGTGA	TCACCAGCAGACTTTACGCAGCTTAGCTCTTAAACCCCGAGAGCGCGCCTTCCACCAACAAGGTGGACGCCTTAGTGGTTCATA	1	SMARCA5_+_144435110.23-P1P2	SMARCA5	P1P2	na	na	na	na	na	na	na	na	na
GAGAGGTGGAGTGCATGCTA	TATGAACCACTAAGGCGTccaccttgttgGAGAGGTGGAGTGCATGCTAgtttaagagctaagctgCGTAAAGTCTGCTGGTGA	TCACCAGCAGACTTTACGCAGCTTAGCTCTTAAACTAGCATGCACTCCACCTCTCCAACAAGGTGGACGCCTTAGTGGTTCATA	1	SMARCAD1_+_95128938.23-P1P2	SMARCAD1	P1P2	na	na	na	na	na	na	na	na	na
GATCCGCCCGGAAGTTGACG	TATGAACCACTAAGGCGTccaccttgttgGATCCGCCCGGAAGTTGACGgtttaagagctaagctgCGTAAAGTCTGCTGGTGA	TCACCAGCAGACTTTACGCAGCTTAGCTCTTAAACCGTCAACTTCCGGGCGGATCCAACAAGGTGGACGCCTTAGTGGTTCATA	1	SMARCAD1_+_95129013.23-P1P2	SMARCAD1	P1P2	na	na	na	na	na	na	na	na	na
GCAGCTGAGAGGAAGCTGAT	TATGAACCACTAAGGCGTccaccttgttgGCAGCTGAGAGGAAGCTGATgtttaagagctaagctgCGTAAAGTCTGCTGGTGA	TCACCAGCAGACTTTACGCAGCTTAGCTCTTAAACATCAGCTTCCTCTCAGCTGCCAACAAGGTGGACGCCTTAGTGGTTCATA	1	SMARCAD1_+_95128983.23-P1P2	SMARCAD1	P1P2	na	na	na	na	na	na	na	na	na
GAGGCCTGGCCGCTACAATA	TATGAACCACTAAGGCGTccaccttgttgGAGGCCTGGCCGCTACAATAgtttaagagctaagctgCGTAAAGTCTGCTGGTGA	TCACCAGCAGACTTTACGCAGCTTAGCTCTTAAACTATTGTAGCGGCCAGGCCTCCAACAAGGTGGACGCCTTAGTGGTTCATA	1	SMARCAL1_-_217277235.23-P1P2	SMARCAL1	P1P2	na	na	na	na	na	na	na	na	na
GATCCAAGTGGAGATCGTAG	TATGAACCACTAAGGCGTccaccttgttgGATCCAAGTGGAGATCGTAGgtttaagagctaagctgCGTAAAGTCTGCTGGTGA	TCACCAGCAGACTTTACGCAGCTTAGCTCTTAAACCTACGATCTCCACTTGGATCCAACAAGGTGGACGCCTTAGTGGTTCATA	1	SMARCAL1_-_217277482.23-P1P2	SMARCAL1	P1P2	na	na	na	na	na	na	na	na	na
GTGTAGCGGCCAGGCCTGAA	TATGAACCACTAAGGCGTccaccttgttgGTGTAGCGGCCAGGCCTGAAgtttaagagctaagctgCGTAAAGTCTGCTGGTGA	TCACCAGCAGACTTTACGCAGCTTAGCTCTTAAACTTCAGGCCTGGCCGCTACACCAACAAGGTGGACGCCTTAGTGGTTCATA	1	SMARCAL1_+_217277208.23-P1P2	SMARCAL1	P1P2	na	na	na	na	na	na	na	na	na
GGCCGCCGCAGACGACGACC	TATGAACCACTAAGGCGTccaccttgttgGGCCGCCGCAGACGACGACCgtttaagagctaagctgCGTAAAGTCTGCTGGTGA	TCACCAGCAGACTTTACGCAGCTTAGCTCTTAAACGGTCGTCGTCTGCGGCGGCCCAACAAGGTGGACGCCTTAGTGGTTCATA	1	SMARCB1_+_24129177.23-P1	SMARCB1	P1	na	na	na	na	na	na	na	na	na
GGCCTGGTCGTCGTCTGCGG	TATGAACCACTAAGGCGTccaccttgttgGGCCTGGTCGTCGTCTGCGGgtttaagagctaagctgCGTAAAGTCTGCTGGTGA	TCACCAGCAGACTTTACGCAGCTTAGCTCTTAAACCCGCAGACGACGACCAGGCCCAACAAGGTGGACGCCTTAGTGGTTCATA	1	SMARCB1_-_24129197.23-P1	SMARCB1	P1	na	na	na	na	na	na	na	na	na
GGCGGCCTGGTCGTCGTCTG	TATGAACCACTAAGGCGTccaccttgttgGGCGGCCTGGTCGTCGTCTGgtttaagagctaagctgCGTAAAGTCTGCTGGTGA	TCACCAGCAGACTTTACGCAGCTTAGCTCTTAAACCAGACGACGACCAGGCCGCCCAACAAGGTGGACGCCTTAGTGGTTCATA	1	SMARCB1_-_24129194.23-P1	SMARCB1	P1	na	na	na	na	na	na	na	na	na
GAGAACCTCGGAACATACGG	TATGAACCACTAAGGCGTccaccttgttgGAGAACCTCGGAACATACGGgtttaagagctaagctgCGTAAAGTCTGCTGGTGA	TCACCAGCAGACTTTACGCAGCTTAGCTCTTAAACCCGTATGTTCCGAGGTTCTCCAACAAGGTGGACGCCTTAGTGGTTCATA	1	SMARCB1_+_24133953.23-P2	SMARCB1	P2	na	na	na	na	na	na	na	na	na
GCTAGTCGCCTCCAGAGTGA	TATGAACCACTAAGGCGTccaccttgttgGCTAGTCGCCTCCAGAGTGAgtttaagagctaagctgCGTAAAGTCTGCTGGTGA	TCACCAGCAGACTTTACGCAGCTTAGCTCTTAAACTCACTCTGGAGGCGACTAGCCAACAAGGTGGACGCCTTAGTGGTTCATA	1	SMARCB1_+_24133990.23-P2	SMARCB1	P2	na	na	na	na	na	na	na	na	na
GGAGATACCCCTCACTCTGG	TATGAACCACTAAGGCGTccaccttgttgGGAGATACCCCTCACTCTGGgtttaagagctaagctgCGTAAAGTCTGCTGGTGA	TCACCAGCAGACTTTACGCAGCTTAGCTCTTAAACCCAGAGTGAGGGGTATCTCCCAACAAGGTGGACGCCTTAGTGGTTCATA	1	SMARCB1_-_24134004.23-P2	SMARCB1	P2	na	na	na	na	na	na	na	na	na
GACGCCACGAGGGACAACAA	TATGAACCACTAAGGCGTccaccttgttgGACGCCACGAGGGACAACAAgtttaagagctaagctgCGTAAAGTCTGCTGGTGA	TCACCAGCAGACTTTACGCAGCTTAGCTCTTAAACTTGTTGTCCCTCGTGGCGTCCAACAAGGTGGACGCCTTAGTGGTTCATA	1	SMARCC1_+_47822975.23-P1P2	SMARCC1	P1P2	na	na	na	na	na	na	na	na	na
GGCCAGGCTGTGGGGACGAC	TATGAACCACTAAGGCGTccaccttgttgGgccaggctgtggggacgacgtttaagagctaagctgCGTAAAGTCTGCTGGTGA	TCACCAGCAGACTTTACGCAGCTTAGCTCTTAAACGTCGTCCCCACAGCCTGGCCCAACAAGGTGGACGCCTTAGTGGTTCATA	1	SMARCC1_+_47823295.23-P1P2	SMARCC1	P1P2	na	na	na	na	na	na	na	na	na
GGGTGCGCGCGGGAACGACC	TATGAACCACTAAGGCGTccaccttgttgGggtgcgcgcgggaacgaccgtttaagagctaagctgCGTAAAGTCTGCTGGTGA	TCACCAGCAGACTTTACGCAGCTTAGCTCTTAAACGGTCGTTCCCGCGCGCACCCCAACAAGGTGGACGCCTTAGTGGTTCATA	1	SMARCC1_+_47823340.23-P1P2	SMARCC1	P1P2	na	na	na	na	na	na	na	na	na
GACGTTGTCGAACTGGGTCA	TATGAACCACTAAGGCGTccaccttgttgGACGTTGTCGAACTGGGTCAgtttaagagctaagctgCGTAAAGTCTGCTGGTGA	TCACCAGCAGACTTTACGCAGCTTAGCTCTTAAACTGACCCAGTTCGACAACGTCCAACAAGGTGGACGCCTTAGTGGTTCATA	1	SMARCC2_-_56583186.23-P1P2	SMARCC2	P1P2	na	na	na	na	na	na	na	na	na
GCCCGAGCCGGAGAAGATGG	TATGAACCACTAAGGCGTccaccttgttgGcccgagccggagaagatgggtttaagagctaagctgCGTAAAGTCTGCTGGTGA	TCACCAGCAGACTTTACGCAGCTTAGCTCTTAAACCCATCTTCTCCGGCTCGGGCCAACAAGGTGGACGCCTTAGTGGTTCATA	1	SMARCC2_+_56583238.23-P1P2	SMARCC2	P1P2	na	na	na	na	na	na	na	na	na
GGGGCGGGACAAAGGGACCG	TATGAACCACTAAGGCGTccaccttgttgGgggcgggACAAAGGGACCGgtttaagagctaagctgCGTAAAGTCTGCTGGTGA	TCACCAGCAGACTTTACGCAGCTTAGCTCTTAAACCGGTCCCTTTGTCCCGCCCCCAACAAGGTGGACGCCTTAGTGGTTCATA	1	SMARCC2_+_56583078.23-P1P2	SMARCC2	P1P2	na	na	na	na	na	na	na	na	na
GCTCAGGGCAGCGAGACTAT	TATGAACCACTAAGGCGTccaccttgttgGCTCAGGGCAGCGAGACTATgtttaagagctaagctgCGTAAAGTCTGCTGGTGA	TCACCAGCAGACTTTACGCAGCTTAGCTCTTAAACATAGTCTCGCTGCCCTGAGCCAACAAGGTGGACGCCTTAGTGGTTCATA	1	SMARCD1_+_50479015.23-P1P2	SMARCD1	P1P2	na	na	na	na	na	na	na	na	na
GGATAGAGCGGGGCGACTAG	TATGAACCACTAAGGCGTccaccttgttgGGATAGAGCGGGGCGACTAGgtttaagagctaagctgCGTAAAGTCTGCTGGTGA	TCACCAGCAGACTTTACGCAGCTTAGCTCTTAAACCTAGTCGCCCCGCTCTATCCCAACAAGGTGGACGCCTTAGTGGTTCATA	1	SMARCD1_+_50478994.23-P1P2	SMARCD1	P1P2	na	na	na	na	na	na	na	na	na
GGCCGGCCGGCCGGCACGGG	TATGAACCACTAAGGCGTccaccttgttgGgccggccggccggcACGGGgtttaagagctaagctgCGTAAAGTCTGCTGGTGA	TCACCAGCAGACTTTACGCAGCTTAGCTCTTAAACCCCGTGCCGGCCGGCCGGCCCAACAAGGTGGACGCCTTAGTGGTTCATA	1	SMARCD1_+_50479037.23-P1P2	SMARCD1	P1P2	na	na	na	na	na	na	na	na	na
GGACGGGACGGAGCGATGTC	TATGAACCACTAAGGCGTccaccttgttgGGACGGGACGGAGCGATGTCgtttaagagctaagctgCGTAAAGTCTGCTGGTGA	TCACCAGCAGACTTTACGCAGCTTAGCTCTTAAACGACATCGCTCCGTCCCGTCCCAACAAGGTGGACGCCTTAGTGGTTCATA	1	SMARCD2_+_61920026.23-P1P2	SMARCD2	P1P2	na	na	na	na	na	na	na	na	na
GGAGCCCGGAGTCCGGATCG	TATGAACCACTAAGGCGTccaccttgttgGGAGCCCGGAGTCCGGATCGgtttaagagctaagctgCGTAAAGTCTGCTGGTGA	TCACCAGCAGACTTTACGCAGCTTAGCTCTTAAACCGATCCGGACTCCGGGCTCCCAACAAGGTGGACGCCTTAGTGGTTCATA	1	SMARCD2_+_61920056.23-P1P2	SMARCD2	P1P2	na	na	na	na	na	na	na	na	na
GGCACGGAGTGGACTCGACG	TATGAACCACTAAGGCGTccaccttgttgGGCACGGAGTGGACTCGACGgtttaagagctaagctgCGTAAAGTCTGCTGGTGA	TCACCAGCAGACTTTACGCAGCTTAGCTCTTAAACCGTCGAGTCCACTCCGTGCCCAACAAGGTGGACGCCTTAGTGGTTCATA	1	SMARCD2_+_61920077.23-P1P2	SMARCD2	P1P2	na	na	na	na	na	na	na	na	na
GAAGCTCCGGACGCGAGGGG	TATGAACCACTAAGGCGTccaccttgttgGAAGCTCCGGACGCGAGGGGgtttaagagctaagctgCGTAAAGTCTGCTGGTGA	TCACCAGCAGACTTTACGCAGCTTAGCTCTTAAACCCCCTCGCGTCCGGAGCTTCCAACAAGGTGGACGCCTTAGTGGTTCATA	1	SMARCE1_+_38804083.23-P1P2	SMARCE1	P1P2	na	na	na	na	na	na	na	na	na
GCTTGGAAACACTCACCCGC	TATGAACCACTAAGGCGTccaccttgttgGCTTGGAAACACTCACCCGCgtttaagagctaagctgCGTAAAGTCTGCTGGTGA	TCACCAGCAGACTTTACGCAGCTTAGCTCTTAAACGCGGGTGAGTGTTTCCAAGCCAACAAGGTGGACGCCTTAGTGGTTCATA	1	SMARCE1_-_38804030.23-P1P2	SMARCE1	P1P2	na	na	na	na	na	na	na	na	na
GGGGGCGAGCGCGGGACAAA	TATGAACCACTAAGGCGTccaccttgttgGGGGGCGAGCGCGGGACAAAgtttaagagctaagctgCGTAAAGTCTGCTGGTGA	TCACCAGCAGACTTTACGCAGCTTAGCTCTTAAACTTTGTCCCGCGCTCGCCCCCCAACAAGGTGGACGCCTTAGTGGTTCATA	1	SMARCE1_+_38804063.23-P1P2	SMARCE1	P1P2	na	na	na	na	na	na	na	na	na
GGCCGTACGCCCGAGAACTG	TATGAACCACTAAGGCGTccaccttgttgGGCCGTACGCCCGAGAACTGgtttaagagctaagctgCGTAAAGTCTGCTGGTGA	TCACCAGCAGACTTTACGCAGCTTAGCTCTTAAACCAGTTCTCGGGCGTACGGCCCAACAAGGTGGACGCCTTAGTGGTTCATA	2	SMC1A_-_53449606.23-P1P2	SMC1A	P1P2	RIBC1_-_53449606.23-P1P2	RIBC1	P1P2	na	na	na	na	na	na
GGAACTGAGGTAGCCCGCGC	TATGAACCACTAAGGCGTccaccttgttgGGAACTGAGGTAGCCCGCGCgtttaagagctaagctgCGTAAAGTCTGCTGGTGA	TCACCAGCAGACTTTACGCAGCTTAGCTCTTAAACGCGCGGGCTACCTCAGTTCCCAACAAGGTGGACGCCTTAGTGGTTCATA	2	SMC1A_-_53449619.23-P1P2	SMC1A	P1P2	na	na	na	na	na	na	na	na	na
GGCGCCGGCGGCAGTAGGAC	TATGAACCACTAAGGCGTccaccttgttgGGCGCCGGCGGCAGTAGGACgtttaagagctaagctgCGTAAAGTCTGCTGGTGA	TCACCAGCAGACTTTACGCAGCTTAGCTCTTAAACGTCCTACTGCCGCCGGCGCCCAACAAGGTGGACGCCTTAGTGGTTCATA	2	SMC1A_-_53449580.23-P1P2	SMC1A	P1P2	na	na	na	na	na	na	na	na	na
GCGCGGGCGCTTGATAACGC	TATGAACCACTAAGGCGTccaccttgttgGCGCGGGCGCTTGATAACGCgtttaagagctaagctgCGTAAAGTCTGCTGGTGA	TCACCAGCAGACTTTACGCAGCTTAGCTCTTAAACGCGTTATCAAGCGCCCGCGCCAACAAGGTGGACGCCTTAGTGGTTCATA	1	SMC1B_+_45809469.23-P1P2	SMC1B	P1P2	na	na	na	na	na	na	na	na	na
GTAACGCGGGTGAGGCGTGG	TATGAACCACTAAGGCGTccaccttgttgGTAACGCGGGTGAGGCGTGGgtttaagagctaagctgCGTAAAGTCTGCTGGTGA	TCACCAGCAGACTTTACGCAGCTTAGCTCTTAAACCCACGCCTCACCCGCGTTACCAACAAGGTGGACGCCTTAGTGGTTCATA	1	SMC1B_+_45809456.23-P1P2	SMC1B	P1P2	na	na	na	na	na	na	na	na	na
GTGATAACGCGGGTGAGGCG	TATGAACCACTAAGGCGTccaccttgttgGTGATAACGCGGGTGAGGCGgtttaagagctaagctgCGTAAAGTCTGCTGGTGA	TCACCAGCAGACTTTACGCAGCTTAGCTCTTAAACCGCCTCACCCGCGTTATCACCAACAAGGTGGACGCCTTAGTGGTTCATA	1	SMC1B_+_45809459.23-P1P2	SMC1B	P1P2	na	na	na	na	na	na	na	na	na
GAAGTCTGGCCCGGCCCAAC	TATGAACCACTAAGGCGTccaccttgttgGAAGTCTGGCCCGGCCCAACgtttaagagctaagctgCGTAAAGTCTGCTGGTGA	TCACCAGCAGACTTTACGCAGCTTAGCTCTTAAACGTTGGGCCGGGCCAGACTTCCAACAAGGTGGACGCCTTAGTGGTTCATA	2	SMC2_+_106856781.23-P1P2	SMC2	P1P2	na	na	na	na	na	na	na	na	na
GGCGGGTGTTGAGAGCGGTG	TATGAACCACTAAGGCGTccaccttgttgGGCGGGTGTTGAGAGCGGTGgtttaagagctaagctgCGTAAAGTCTGCTGGTGA	TCACCAGCAGACTTTACGCAGCTTAGCTCTTAAACCACCGCTCTCAACACCCGCCCAACAAGGTGGACGCCTTAGTGGTTCATA	2	SMC2_-_106856631.23-P1P2	SMC2	P1P2	na	na	na	na	na	na	na	na	na
GGTGCGTGAGCACGGCCGGT	TATGAACCACTAAGGCGTccaccttgttgGGTGCGTGAGCACGGCCGGTgtttaagagctaagctgCGTAAAGTCTGCTGGTGA	TCACCAGCAGACTTTACGCAGCTTAGCTCTTAAACACCGGCCGTGCTCACGCACCCAACAAGGTGGACGCCTTAGTGGTTCATA	2	SMC2_-_106856788.23-P1P2	SMC2	P1P2	na	na	na	na	na	na	na	na	na
GCAGCAACCGCACGGCCGCA	TATGAACCACTAAGGCGTccaccttgttgGCAGCAACCGCACGGCCGCAgtttaagagctaagctgCGTAAAGTCTGCTGGTGA	TCACCAGCAGACTTTACGCAGCTTAGCTCTTAAACTGCGGCCGTGCGGTTGCTGCCAACAAGGTGGACGCCTTAGTGGTTCATA	1	SMC3_+_112327512.23-P1P2	SMC3	P1P2	na	na	na	na	na	na	na	na	na
GCCCCGGAGCAGCAACCGCA	TATGAACCACTAAGGCGTccaccttgttgGCCCCGGAGCAGCAACCGCAgtttaagagctaagctgCGTAAAGTCTGCTGGTGA	TCACCAGCAGACTTTACGCAGCTTAGCTCTTAAACTGCGGTTGCTGCTCCGGGGCCAACAAGGTGGACGCCTTAGTGGTTCATA	1	SMC3_+_112327520.23-P1P2	SMC3	P1P2	na	na	na	na	na	na	na	na	na
GGTCCAGCCTGTGGAGACAG	TATGAACCACTAAGGCGTccaccttgttgGGTCCAGCCTGTGGAGACAGgtttaagagctaagctgCGTAAAGTCTGCTGGTGA	TCACCAGCAGACTTTACGCAGCTTAGCTCTTAAACCTGTCTCCACAGGCTGGACCCAACAAGGTGGACGCCTTAGTGGTTCATA	1	SMC3_+_112327677.23-P1P2	SMC3	P1P2	na	na	na	na	na	na	na	na	na
GCCGGAGCCGAAACACCGGT	TATGAACCACTAAGGCGTccaccttgttgGCCGGAGCCGAAACACCGGTgtttaagagctaagctgCGTAAAGTCTGCTGGTGA	TCACCAGCAGACTTTACGCAGCTTAGCTCTTAAACACCGGTGTTTCGGCTCCGGCCAACAAGGTGGACGCCTTAGTGGTTCATA	2	SMC4_-_160117475.23-P1	SMC4	P1	na	na	na	na	na	na	na	na	na
GCCGGTAGGAGCGGGGAGGT	TATGAACCACTAAGGCGTccaccttgttgGCCGGTAGGAGCGGGGAGGTgtttaagagctaagctgCGTAAAGTCTGCTGGTGA	TCACCAGCAGACTTTACGCAGCTTAGCTCTTAAACACCTCCCCGCTCCTACCGGCCAACAAGGTGGACGCCTTAGTGGTTCATA	2	SMC4_-_160117489.23-P1	SMC4	P1	na	na	na	na	na	na	na	na	na
GGGACCCGGAGCCGAAACAC	TATGAACCACTAAGGCGTccaccttgttgGGGACCCGGAGCCGAAACACgtttaagagctaagctgCGTAAAGTCTGCTGGTGA	TCACCAGCAGACTTTACGCAGCTTAGCTCTTAAACGTGTTTCGGCTCCGGGTCCCCAACAAGGTGGACGCCTTAGTGGTTCATA	2	SMC4_-_160117471.23-P1	SMC4	P1	na	na	na	na	na	na	na	na	na
GAATTTCTATGTATCCAGAA	TATGAACCACTAAGGCGTccaccttgttgGAATTTCTATGTATCCAGAAgtttaagagctaagctgCGTAAAGTCTGCTGGTGA	TCACCAGCAGACTTTACGCAGCTTAGCTCTTAAACTTCTGGATACATAGAAATTCCAACAAGGTGGACGCCTTAGTGGTTCATA	2	SMC4_-_160122169.23-P2	SMC4	P2	na	na	na	na	na	na	na	na	na
GATGGTCCAAGTCAATTCCA	TATGAACCACTAAGGCGTccaccttgttgGATGGTCCAAGTCAATTCCAgtttaagagctaagctgCGTAAAGTCTGCTGGTGA	TCACCAGCAGACTTTACGCAGCTTAGCTCTTAAACTGGAATTGACTTGGACCATCCAACAAGGTGGACGCCTTAGTGGTTCATA	2	SMC4_+_160122249.23-P2	SMC4	P2	na	na	na	na	na	na	na	na	na
GCTTCTGTCTATCACATAAG	TATGAACCACTAAGGCGTccaccttgttgGCTTCTGTCTATCACATAAGgtttaagagctaagctgCGTAAAGTCTGCTGGTGA	TCACCAGCAGACTTTACGCAGCTTAGCTCTTAAACCTTATGTGATAGACAGAAGCCAACAAGGTGGACGCCTTAGTGGTTCATA	2	SMC4_-_160122206.23-P2	SMC4	P2	na	na	na	na	na	na	na	na	na
GCGGCGGCACCAAGTATCCG	TATGAACCACTAAGGCGTccaccttgttgGcggcggcACCAAGTATCCGgtttaagagctaagctgCGTAAAGTCTGCTGGTGA	TCACCAGCAGACTTTACGCAGCTTAGCTCTTAAACCGGATACTTGGTGCCGCCGCCAACAAGGTGGACGCCTTAGTGGTTCATA	1	SMG1_+_18937294.23-P1P2	SMG1	P1P2	na	na	na	na	na	na	na	na	na
GGCCAGTCATTCCAGCTCCG	TATGAACCACTAAGGCGTccaccttgttgGGCCAGTCATTCCAGCTCCGgtttaagagctaagctgCGTAAAGTCTGCTGGTGA	TCACCAGCAGACTTTACGCAGCTTAGCTCTTAAACCGGAGCTGGAATGACTGGCCCAACAAGGTGGACGCCTTAGTGGTTCATA	1	SMG1_-_18937299.23-P1P2	SMG1	P1P2	na	na	na	na	na	na	na	na	na
GTTCCAGCTCCGCGGATACT	TATGAACCACTAAGGCGTccaccttgttgGTTCCAGCTCCGCGGATACTgtttaagagctaagctgCGTAAAGTCTGCTGGTGA	TCACCAGCAGACTTTACGCAGCTTAGCTCTTAAACAGTATCCGCGGAGCTGGAACCAACAAGGTGGACGCCTTAGTGGTTCATA	1	SMG1_-_18937307.23-P1P2	SMG1	P1P2	na	na	na	na	na	na	na	na	na
GAAGGAACCGGAAACGGGAT	TATGAACCACTAAGGCGTccaccttgttgGAAGGAACCGGAAACGGGATgtttaagagctaagctgCGTAAAGTCTGCTGGTGA	TCACCAGCAGACTTTACGCAGCTTAGCTCTTAAACATCCCGTTTCCGGTTCCTTCCAACAAGGTGGACGCCTTAGTGGTTCATA	1	SMUG1_+_54582746.23-P1P2	SMUG1	P1P2	na	na	na	na	na	na	na	na	na
GGGACCAGGTGAGGAAGTAG	TATGAACCACTAAGGCGTccaccttgttgGGGACCAGGTGAGGAAGTAGgtttaagagctaagctgCGTAAAGTCTGCTGGTGA	TCACCAGCAGACTTTACGCAGCTTAGCTCTTAAACCTACTTCCTCACCTGGTCCCCAACAAGGTGGACGCCTTAGTGGTTCATA	1	SMUG1_+_54582719.23-P1P2	SMUG1	P1P2	na	na	na	na	na	na	na	na	na
GTGGGAATCCGGGACTGTGG	TATGAACCACTAAGGCGTccaccttgttgGTGGGAATCCGGGACTGTGGgtttaagagctaagctgCGTAAAGTCTGCTGGTGA	TCACCAGCAGACTTTACGCAGCTTAGCTCTTAAACCCACAGTCCCGGATTCCCACCAACAAGGTGGACGCCTTAGTGGTTCATA	1	SMUG1_+_54582695.23-P1P2	SMUG1	P1P2	na	na	na	na	na	na	na	na	na
GAAGATGGCGCTCACCAGGT	TATGAACCACTAAGGCGTccaccttgttgGAAGATGGCGCTCACCAGGTgtttaagagctaagctgCGTAAAGTCTGCTGGTGA	TCACCAGCAGACTTTACGCAGCTTAGCTCTTAAACACCTGGTGAGCGCCATCTTCCAACAAGGTGGACGCCTTAGTGGTTCATA	2	SNW1_+_78227451.23-P1	SNW1	P1	C14orf178_+_78227451.23-P1P2	C14orf178	P1P2	na	na	na	na	na	na
GTCGCTCGCGCTGGAAGAAG	TATGAACCACTAAGGCGTccaccttgttgGTCGCTCGCGCTGGAAGAAGgtttaagagctaagctgCGTAAAGTCTGCTGGTGA	TCACCAGCAGACTTTACGCAGCTTAGCTCTTAAACCTTCTTCCAGCGCGAGCGACCAACAAGGTGGACGCCTTAGTGGTTCATA	2	SNW1_+_78227476.23-P1	SNW1	P1	C14orf178_+_78227476.23-P1P2	C14orf178	P1P2	na	na	na	na	na	na
GGAGCGGGTGAACTAAACCC	TATGAACCACTAAGGCGTccaccttgttgGGAGCGGGTGAACTAAACCCgtttaagagctaagctgCGTAAAGTCTGCTGGTGA	TCACCAGCAGACTTTACGCAGCTTAGCTCTTAAACGGGTTTAGTTCACCCGCTCCCAACAAGGTGGACGCCTTAGTGGTTCATA	2	SNW1_-_78227263.23-P1	SNW1	P1	na	na	na	na	na	na	na	na	na
GCCCCGTACGGATACCGGAA	TATGAACCACTAAGGCGTccaccttgttgGCCCCGTACGGATACCGGAAgtttaagagctaagctgCGTAAAGTCTGCTGGTGA	TCACCAGCAGACTTTACGCAGCTTAGCTCTTAAACTTCCGGTATCCGTACGGGGCCAACAAGGTGGACGCCTTAGTGGTTCATA	2	SNW1_+_78221331.23-P2	SNW1	P2	na	na	na	na	na	na	na	na	na
GCCGGAAAGGCTGGATACCT	TATGAACCACTAAGGCGTccaccttgttgGCCGGAAAGGCTGGATACCTgtttaagagctaagctgCGTAAAGTCTGCTGGTGA	TCACCAGCAGACTTTACGCAGCTTAGCTCTTAAACAGGTATCCAGCCTTTCCGGCCAACAAGGTGGACGCCTTAGTGGTTCATA	2	SNW1_+_78221318.23-P2	SNW1	P2	na	na	na	na	na	na	na	na	na
GGAAGAGAACCTCCCCCGTA	TATGAACCACTAAGGCGTccaccttgttgGGAAGAGAACCTCCCCCGTAgtttaagagctaagctgCGTAAAGTCTGCTGGTGA	TCACCAGCAGACTTTACGCAGCTTAGCTCTTAAACTACGGGGGAGGTTCTCTTCCCAACAAGGTGGACGCCTTAGTGGTTCATA	2	SNW1_+_78221343.23-P2	SNW1	P2	na	na	na	na	na	na	na	na	na
GAAGGGCGCAGCCTAGGACA	TATGAACCACTAAGGCGTccaccttgttgGAAGGGCGCAGCCTAGGACAgtttaagagctaagctgCGTAAAGTCTGCTGGTGA	TCACCAGCAGACTTTACGCAGCTTAGCTCTTAAACTGTCCTAGGCTGCGCCCTTCCAACAAGGTGGACGCCTTAGTGGTTCATA	1	SPO11_-_55904890.23-P1P2	SPO11	P1P2	na	na	na	na	na	na	na	na	na
GACGAGGCCTCGGGCCCCAT	TATGAACCACTAAGGCGTccaccttgttgGACGAGGCCTCGGGCCCCATgtttaagagctaagctgCGTAAAGTCTGCTGGTGA	TCACCAGCAGACTTTACGCAGCTTAGCTCTTAAACATGGGGCCCGAGGCCTCGTCCAACAAGGTGGACGCCTTAGTGGTTCATA	1	SPO11_+_55904935.23-P1P2	SPO11	P1P2	na	na	na	na	na	na	na	na	na
GGCACGCAGCCACGCCCCAA	TATGAACCACTAAGGCGTccaccttgttgGGCACGCAGCCACGCCCCAAgtttaagagctaagctgCGTAAAGTCTGCTGGTGA	TCACCAGCAGACTTTACGCAGCTTAGCTCTTAAACTTGGGGCGTGGCTGCGTGCCCAACAAGGTGGACGCCTTAGTGGTTCATA	1	SPO11_-_55904873.23-P1P2	SPO11	P1P2	na	na	na	na	na	na	na	na	na
GACCCCAAGCCGCCTAGCCG	TATGAACCACTAAGGCGTccaccttgttgGACCCCAAGCCGCCTAGCCGgtttaagagctaagctgCGTAAAGTCTGCTGGTGA	TCACCAGCAGACTTTACGCAGCTTAGCTCTTAAACCGGCTAGGCGGCTTGGGGTCCAACAAGGTGGACGCCTTAGTGGTTCATA	1	SPRTN_+_231474047.23-P1P2	SPRTN	P1P2	na	na	na	na	na	na	na	na	na
GATCTCCTAGGAGCTAGTCC	TATGAACCACTAAGGCGTccaccttgttgGATCTCCTAGGAGCTAGTCCgtttaagagctaagctgCGTAAAGTCTGCTGGTGA	TCACCAGCAGACTTTACGCAGCTTAGCTCTTAAACGGACTAGCTCCTAGGAGATCCAACAAGGTGGACGCCTTAGTGGTTCATA	1	SPRTN_-_231474045.23-P1P2	SPRTN	P1P2	na	na	na	na	na	na	na	na	na
GGAGATGCCGGCTCTCGAGA	TATGAACCACTAAGGCGTccaccttgttgGGAGATGCCGGCTCTCGAGAgtttaagagctaagctgCGTAAAGTCTGCTGGTGA	TCACCAGCAGACTTTACGCAGCTTAGCTCTTAAACTCTCGAGAGCCGGCATCTCCCAACAAGGTGGACGCCTTAGTGGTTCATA	1	SPRTN_+_231474007.23-P1P2	SPRTN	P1P2	na	na	na	na	na	na	na	na	na
GAGCATTTCCGGGCCTCCTG	TATGAACCACTAAGGCGTccaccttgttgGAGCATTTCCGGGCCTCCTGgtttaagagctaagctgCGTAAAGTCTGCTGGTGA	TCACCAGCAGACTTTACGCAGCTTAGCTCTTAAACCAGGAGGCCCGGAAATGCTCCAACAAGGTGGACGCCTTAGTGGTTCATA	1	SRCAP_-_30710672.23-P1P2	SRCAP	P1P2	na	na	na	na	na	na	na	na	na
GGATTCCGAGCGAGTGGTGG	TATGAACCACTAAGGCGTccaccttgttgGGATTCCGAGCGAgtggtgggtttaagagctaagctgCGTAAAGTCTGCTGGTGA	TCACCAGCAGACTTTACGCAGCTTAGCTCTTAAACCCACCACTCGCTCGGAATCCCAACAAGGTGGACGCCTTAGTGGTTCATA	1	SRCAP_-_30709514.23-P1P2	SRCAP	P1P2	na	na	na	na	na	na	na	na	na
GTCAGTCCGTCGGGAGGGCT	TATGAACCACTAAGGCGTccaccttgttgGTCAGTCCGTCGGGAGGGCTgtttaagagctaagctgCGTAAAGTCTGCTGGTGA	TCACCAGCAGACTTTACGCAGCTTAGCTCTTAAACAGCCCTCCCGACGGACTGACCAACAAGGTGGACGCCTTAGTGGTTCATA	1	SRCAP_-_30710513.23-P1P2	SRCAP	P1P2	na	na	na	na	na	na	na	na	na
GCGGCAGAGCGAGCCCGCAG	TATGAACCACTAAGGCGTccaccttgttgGCGGCAGAGCGAGCCCGCAGgtttaagagctaagctgCGTAAAGTCTGCTGGTGA	TCACCAGCAGACTTTACGCAGCTTAGCTCTTAAACCTGCGGGCTCGCTCTGCCGCCAACAAGGTGGACGCCTTAGTGGTTCATA	2	SRSF1_-_56084574.23-P1P2	SRSF1	P1P2	na	na	na	na	na	na	na	na	na
GGCTCGGCGCACGGATATGG	TATGAACCACTAAGGCGTccaccttgttgGGCTCGGCGCACGGATATGGgtttaagagctaagctgCGTAAAGTCTGCTGGTGA	TCACCAGCAGACTTTACGCAGCTTAGCTCTTAAACCCATATCCGTGCGCCGAGCCCAACAAGGTGGACGCCTTAGTGGTTCATA	2	SRSF1_-_56084638.23-P1P2	SRSF1	P1P2	na	na	na	na	na	na	na	na	na
GGGAGACGTGGTGCCGCTGC	TATGAACCACTAAGGCGTccaccttgttgGGGAGACGTGGTGCCGCTGCgtttaagagctaagctgCGTAAAGTCTGCTGGTGA	TCACCAGCAGACTTTACGCAGCTTAGCTCTTAAACGCAGCGGCACCACGTCTCCCCAACAAGGTGGACGCCTTAGTGGTTCATA	2	SRSF1_+_56084565.23-P1P2	SRSF1	P1P2	na	na	na	na	na	na	na	na	na
GCGGGTGAACGGCAAACTGG	TATGAACCACTAAGGCGTccaccttgttgGCGGGTGAACGGCAAACTGGgtttaagagctaagctgCGTAAAGTCTGCTGGTGA	TCACCAGCAGACTTTACGCAGCTTAGCTCTTAAACCCAGTTTGCCGTTCACCCGCCAACAAGGTGGACGCCTTAGTGGTTCATA	1	SS18_-_23670593.23-P1P2	SS18	P1P2	na	na	na	na	na	na	na	na	na
GGACTTGCCGATAGTGGTGA	TATGAACCACTAAGGCGTccaccttgttgGGACTTGCCGATAGTGGTGAgtttaagagctaagctgCGTAAAGTCTGCTGGTGA	TCACCAGCAGACTTTACGCAGCTTAGCTCTTAAACTCACCACTATCGGCAAGTCCCAACAAGGTGGACGCCTTAGTGGTTCATA	1	SS18_+_23670540.23-P1P2	SS18	P1P2	na	na	na	na	na	na	na	na	na
GGCTCGGGACTTGCCGATAG	TATGAACCACTAAGGCGTccaccttgttgGGCTCGGGACTTGCCGATAGgtttaagagctaagctgCGTAAAGTCTGCTGGTGA	TCACCAGCAGACTTTACGCAGCTTAGCTCTTAAACCTATCGGCAAGTCCCGAGCCCAACAAGGTGGACGCCTTAGTGGTTCATA	1	SS18_+_23670546.23-P1P2	SS18	P1P2	na	na	na	na	na	na	na	na	na
GCTGCTCGGGTTAGATCGTC	TATGAACCACTAAGGCGTccaccttgttgGCTGCTCGGGTTAGATCGTCgtttaagagctaagctgCGTAAAGTCTGCTGGTGA	TCACCAGCAGACTTTACGCAGCTTAGCTCTTAAACGACGATCTAACCCGAGCAGCCAACAAGGTGGACGCCTTAGTGGTTCATA	2	SSBP1_-_141438210.23-P1P2	SSBP1	P1P2	na	na	na	na	na	na	na	na	na
GGGACACCCTTTACCGAAGA	TATGAACCACTAAGGCGTccaccttgttgGGGACACCCTTTACCGAAGAgtttaagagctaagctgCGTAAAGTCTGCTGGTGA	TCACCAGCAGACTTTACGCAGCTTAGCTCTTAAACTCTTCGGTAAAGGGTGTCCCCAACAAGGTGGACGCCTTAGTGGTTCATA	2	SSBP1_+_141438384.23-P1P2	SSBP1	P1P2	na	na	na	na	na	na	na	na	na
GGGGTTAGATCGTCAGGTGA	TATGAACCACTAAGGCGTccaccttgttgGGGGTTAGATCGTCAGGTGAgtttaagagctaagctgCGTAAAGTCTGCTGGTGA	TCACCAGCAGACTTTACGCAGCTTAGCTCTTAAACTCACCTGACGATCTAACCCCCAACAAGGTGGACGCCTTAGTGGTTCATA	2	SSBP1_-_141438216.23-P1P2	SSBP1	P1P2	na	na	na	na	na	na	na	na	na
GCACGCGGGAAAAGCTTCCC	TATGAACCACTAAGGCGTccaccttgttgGCACGCGGGAAAAGCTTCCCgtttaagagctaagctgCGTAAAGTCTGCTGGTGA	TCACCAGCAGACTTTACGCAGCTTAGCTCTTAAACGGGAAGCTTTTCCCGCGTGCCAACAAGGTGGACGCCTTAGTGGTTCATA	2	SSRP1_+_57103296.23-P1P2	SSRP1	P1P2	na	na	na	na	na	na	na	na	na
GCCTCTCTGTGGCCTGTGTA	TATGAACCACTAAGGCGTccaccttgttgGCCTCTCTGTGGCCTGTGTAgtttaagagctaagctgCGTAAAGTCTGCTGGTGA	TCACCAGCAGACTTTACGCAGCTTAGCTCTTAAACTACACAGGCCACAGAGAGGCCAACAAGGTGGACGCCTTAGTGGTTCATA	2	SSRP1_+_57103345.23-P1P2	SSRP1	P1P2	na	na	na	na	na	na	na	na	na
GGCCTGTGTACGGCTTCCGG	TATGAACCACTAAGGCGTccaccttgttgGGCCTGTGTACGGCTTCCGGgtttaagagctaagctgCGTAAAGTCTGCTGGTGA	TCACCAGCAGACTTTACGCAGCTTAGCTCTTAAACCCGGAAGCCGTACACAGGCCCAACAAGGTGGACGCCTTAGTGGTTCATA	2	SSRP1_+_57103335.23-P1P2	SSRP1	P1P2	na	na	na	na	na	na	na	na	na
GATCCTAACCCGCCATCTGG	TATGAACCACTAAGGCGTccaccttgttgGATCCTAACCCGCCATCTGGgtttaagagctaagctgCGTAAAGTCTGCTGGTGA	TCACCAGCAGACTTTACGCAGCTTAGCTCTTAAACCCAGATGGCGGGTTAGGATCCAACAAGGTGGACGCCTTAGTGGTTCATA	1	STAG1_-_136471201.23-P1P2	STAG1	P1P2	na	na	na	na	na	na	na	na	na
GCACCGCGGCCAGCAGAGGG	TATGAACCACTAAGGCGTccaccttgttgGCACCGCGGCCAGCAGAGGGgtttaagagctaagctgCGTAAAGTCTGCTGGTGA	TCACCAGCAGACTTTACGCAGCTTAGCTCTTAAACCCCTCTGCTGGCCGCGGTGCCAACAAGGTGGACGCCTTAGTGGTTCATA	1	STAG1_+_136471246.23-P1P2	STAG1	P1P2	na	na	na	na	na	na	na	na	na
GTGCCACCAGATGGCGGGTT	TATGAACCACTAAGGCGTccaccttgttgGTGCCACCAGATGGCGGGTTgtttaagagctaagctgCGTAAAGTCTGCTGGTGA	TCACCAGCAGACTTTACGCAGCTTAGCTCTTAAACAACCCGCCATCTGGTGGCACCAACAAGGTGGACGCCTTAGTGGTTCATA	1	STAG1_+_136471182.23-P1P2	STAG1	P1P2	na	na	na	na	na	na	na	na	na
GAACTGCTGGGGAAGGCGAT	TATGAACCACTAAGGCGTccaccttgttgGAACTGCTGGGGAAGGCGATgtttaagagctaagctgCGTAAAGTCTGCTGGTGA	TCACCAGCAGACTTTACGCAGCTTAGCTCTTAAACATCGCCTTCCCCAGCAGTTCCAACAAGGTGGACGCCTTAGTGGTTCATA	1	STAG2_-_123095669.23-P1	STAG2	P1	na	na	na	na	na	na	na	na	na
GAGTCGGGCCTCGGAAGGGA	TATGAACCACTAAGGCGTccaccttgttgGAGTCGGGCCTCGGAAGGGAgtttaagagctaagctgCGTAAAGTCTGCTGGTGA	TCACCAGCAGACTTTACGCAGCTTAGCTCTTAAACTCCCTTCCGAGGCCCGACTCCAACAAGGTGGACGCCTTAGTGGTTCATA	1	STAG2_+_123095681.23-P1	STAG2	P1	na	na	na	na	na	na	na	na	na
GCGCGCTGGAGATGATGGGG	TATGAACCACTAAGGCGTccaccttgttgGCGCGCTGGAGATGATGGGGgtttaagagctaagctgCGTAAAGTCTGCTGGTGA	TCACCAGCAGACTTTACGCAGCTTAGCTCTTAAACCCCCATCATCTCCAGCGCGCCAACAAGGTGGACGCCTTAGTGGTTCATA	1	STAG2_+_123095617.23-P1	STAG2	P1	na	na	na	na	na	na	na	na	na
GCACCCTCGAATTCTACTCA	TATGAACCACTAAGGCGTccaccttgttgGCACCCTCGAATTCTACTCAgtttaagagctaagctgCGTAAAGTCTGCTGGTGA	TCACCAGCAGACTTTACGCAGCTTAGCTCTTAAACTGAGTAGAATTCGAGGGTGCCAACAAGGTGGACGCCTTAGTGGTTCATA	1	STAG2_+_123094566.23-P2	STAG2	P2	na	na	na	na	na	na	na	na	na
GGTCCCTGAGTAGAATTCGA	TATGAACCACTAAGGCGTccaccttgttgGGTCCCTGAGTAGAATTCGAgtttaagagctaagctgCGTAAAGTCTGCTGGTGA	TCACCAGCAGACTTTACGCAGCTTAGCTCTTAAACTCGAATTCTACTCAGGGACCCAACAAGGTGGACGCCTTAGTGGTTCATA	1	STAG2_-_123094585.23-P2	STAG2	P2	na	na	na	na	na	na	na	na	na
GTCAGGGACGGAAGCTCCCG	TATGAACCACTAAGGCGTccaccttgttgGTCAGGGACGGAAGCTCCCGgtttaagagctaagctgCGTAAAGTCTGCTGGTGA	TCACCAGCAGACTTTACGCAGCTTAGCTCTTAAACCGGGAGCTTCCGTCCCTGACCAACAAGGTGGACGCCTTAGTGGTTCATA	1	STAG2_+_123094550.23-P2	STAG2	P2	na	na	na	na	na	na	na	na	na
GCCCGCCGCTGCCCTTCCGG	TATGAACCACTAAGGCGTccaccttgttgGCCCGCCGCTGCCCTTCCGGgtttaagagctaagctgCGTAAAGTCTGCTGGTGA	TCACCAGCAGACTTTACGCAGCTTAGCTCTTAAACCCGGAAGGGCAGCGGCGGGCCAACAAGGTGGACGCCTTAGTGGTTCATA	1	STAG3_+_99775559.23-P1P2	STAG3	P1P2	na	na	na	na	na	na	na	na	na
GGAATCTTTCGCCCCCGGAA	TATGAACCACTAAGGCGTccaccttgttgGGAATCTTTCGCCCCCGGAAgtttaagagctaagctgCGTAAAGTCTGCTGGTGA	TCACCAGCAGACTTTACGCAGCTTAGCTCTTAAACTTCCGGGGGCGAAAGATTCCCAACAAGGTGGACGCCTTAGTGGTTCATA	1	STAG3_-_99775570.23-P1P2	STAG3	P1P2	na	na	na	na	na	na	na	na	na
GGCCCCCGGAAGGGCAGCGG	TATGAACCACTAAGGCGTccaccttgttgGGCCCCCGGAAGGGCAGCGGgtttaagagctaagctgCGTAAAGTCTGCTGGTGA	TCACCAGCAGACTTTACGCAGCTTAGCTCTTAAACCCGCTGCCCTTCCGGGGGCCCAACAAGGTGGACGCCTTAGTGGTTCATA	1	STAG3_-_99775579.23-P1P2	STAG3	P1P2	na	na	na	na	na	na	na	na	na
GCGACCCGGGAGAAAGAAGT	TATGAACCACTAAGGCGTccaccttgttgGCGACCCGGGAGAAAGAAGTgtttaagagctaagctgCGTAAAGTCTGCTGGTGA	TCACCAGCAGACTTTACGCAGCTTAGCTCTTAAACACTTCTTTCTCCCGGGTCGCCAACAAGGTGGACGCCTTAGTGGTTCATA	1	SUMO1_-_203102886.23-P1P2	SUMO1	P1P2	na	na	na	na	na	na	na	na	na
GCGGGCTGGGAGCCATCCAA	TATGAACCACTAAGGCGTccaccttgttgGCGGGCTGGGAGCCATCCAAgtttaagagctaagctgCGTAAAGTCTGCTGGTGA	TCACCAGCAGACTTTACGCAGCTTAGCTCTTAAACTTGGATGGCTCCCAGCCCGCCAACAAGGTGGACGCCTTAGTGGTTCATA	1	SUMO1_+_203103136.23-P1P2	SUMO1	P1P2	na	na	na	na	na	na	na	na	na
GGAAGTGACGCGAGGCGTAG	TATGAACCACTAAGGCGTccaccttgttgGGAAGTGACGCGAGGCGTAGgtttaagagctaagctgCGTAAAGTCTGCTGGTGA	TCACCAGCAGACTTTACGCAGCTTAGCTCTTAAACCTACGCCTCGCGTCACTTCCCAACAAGGTGGACGCCTTAGTGGTTCATA	1	SUMO1_+_203103297.23-P1P2	SUMO1	P1P2	na	na	na	na	na	na	na	na	na
GCGAGGCGCCAGCCAATGGG	TATGAACCACTAAGGCGTccaccttgttgGCGAGGCGCCAGCCAATGGGgtttaagagctaagctgCGTAAAGTCTGCTGGTGA	TCACCAGCAGACTTTACGCAGCTTAGCTCTTAAACCCCATTGGCTGGCGCCTCGCCAACAAGGTGGACGCCTTAGTGGTTCATA	1	SUMO2_+_73179116.23-P1P2	SUMO2	P1P2	na	na	na	na	na	na	na	na	na
GGCCGCGGCCGGCCCCGTGG	TATGAACCACTAAGGCGTccaccttgttgGgccgcggccggccccgtgggtttaagagctaagctgCGTAAAGTCTGCTGGTGA	TCACCAGCAGACTTTACGCAGCTTAGCTCTTAAACCCACGGGGCCGGCCGCGGCCCAACAAGGTGGACGCCTTAGTGGTTCATA	1	SUMO2_-_73178804.23-P1P2	SUMO2	P1P2	na	na	na	na	na	na	na	na	na
GGCTTTCCCGGGCCCCCCAC	TATGAACCACTAAGGCGTccaccttgttgGGCTTTcccgggccccccacgtttaagagctaagctgCGTAAAGTCTGCTGGTGA	TCACCAGCAGACTTTACGCAGCTTAGCTCTTAAACGTGGGGGGCCCGGGAAAGCCCAACAAGGTGGACGCCTTAGTGGTTCATA	1	SUMO2_+_73178795.23-P1P2	SUMO2	P1P2	na	na	na	na	na	na	na	na	na
GCTTGGGCGGGCCCACTTAG	TATGAACCACTAAGGCGTccaccttgttgGCTTGGGCGGGCCCACTTAggtttaagagctaagctgCGTAAAGTCTGCTGGTGA	TCACCAGCAGACTTTACGCAGCTTAGCTCTTAAACCTAAGTGGGCCCGCCCAAGCCAACAAGGTGGACGCCTTAGTGGTTCATA	1	SUMO3_-_46237726.23-P1P2	SUMO3	P1P2	na	na	na	na	na	na	na	na	na
GGCCCCGCGCACAGTTGCGG	TATGAACCACTAAGGCGTccaccttgttgGGCCCCGCGCACAGTTGCGGgtttaagagctaagctgCGTAAAGTCTGCTGGTGA	TCACCAGCAGACTTTACGCAGCTTAGCTCTTAAACCCGCAACTGTGCGCGGGGCCCAACAAGGTGGACGCCTTAGTGGTTCATA	1	SUMO3_+_46237964.23-P1P2	SUMO3	P1P2	na	na	na	na	na	na	na	na	na
GTTAGGGGCGGGGCTCTAGA	TATGAACCACTAAGGCGTccaccttgttgGTTAggggcggggctctagagtttaagagctaagctgCGTAAAGTCTGCTGGTGA	TCACCAGCAGACTTTACGCAGCTTAGCTCTTAAACTCTAGAGCCCCGCCCCTAACCAACAAGGTGGACGCCTTAGTGGTTCATA	1	SUMO3_-_46237741.23-P1P2	SUMO3	P1P2	na	na	na	na	na	na	na	na	na
GCGAGAATCACGCGAGGTCC	TATGAACCACTAAGGCGTccaccttgttgGCGAGAATCACGCGAGGTCCgtttaagagctaagctgCGTAAAGTCTGCTGGTGA	TCACCAGCAGACTTTACGCAGCTTAGCTCTTAAACGGACCTCGCGTGATTCTCGCCAACAAGGTGGACGCCTTAGTGGTTCATA	1	SUPT16H_-_21852136.23-P1P2	SUPT16H	P1P2	na	na	na	na	na	na	na	na	na
GCGGGTCATTGGGAGAGTGC	TATGAACCACTAAGGCGTccaccttgttgGCGGGTCATTGGGAGAGTGCgtttaagagctaagctgCGTAAAGTCTGCTGGTGA	TCACCAGCAGACTTTACGCAGCTTAGCTCTTAAACGCACTCTCCCAATGACCCGCCAACAAGGTGGACGCCTTAGTGGTTCATA	1	SUPT16H_+_21852165.23-P1P2	SUPT16H	P1P2	na	na	na	na	na	na	na	na	na
GTGGGAGAGTGCGGGATTCC	TATGAACCACTAAGGCGTccaccttgttgGTGGGAGAGTGCGGGATTCCgtttaagagctaagctgCGTAAAGTCTGCTGGTGA	TCACCAGCAGACTTTACGCAGCTTAGCTCTTAAACGGAATCCCGCACTCTCCCACCAACAAGGTGGACGCCTTAGTGGTTCATA	1	SUPT16H_+_21852157.23-P1P2	SUPT16H	P1P2	na	na	na	na	na	na	na	na	na
GAGGCTCCGGCGGACCGAGG	TATGAACCACTAAGGCGTccaccttgttgGAGGCTCCGGCGGACCGAgggtttaagagctaagctgCGTAAAGTCTGCTGGTGA	TCACCAGCAGACTTTACGCAGCTTAGCTCTTAAACCCTCGGTCCGCCGGAGCCTCCAACAAGGTGGACGCCTTAGTGGTTCATA	1	SUZ12_+_30264157.23-P1P2	SUZ12	P1P2	na	na	na	na	na	na	na	na	na
GCCGGCGGACCGAGGGGGGA	TATGAACCACTAAGGCGTccaccttgttgGCCGGCGGACCGAggggggagtttaagagctaagctgCGTAAAGTCTGCTGGTGA	TCACCAGCAGACTTTACGCAGCTTAGCTCTTAAACTCCCCCCTCGGTCCGCCGGCCAACAAGGTGGACGCCTTAGTGGTTCATA	1	SUZ12_+_30264152.23-P1P2	SUZ12	P1P2	na	na	na	na	na	na	na	na	na
GCCGGCGGGTAGCTGGCGGG	TATGAACCACTAAGGCGTccaccttgttgGCCGGCGGGTAGCTGGCGGGgtttaagagctaagctgCGTAAAGTCTGCTGGTGA	TCACCAGCAGACTTTACGCAGCTTAGCTCTTAAACCCCGCCAGCTACCCGCCGGCCAACAAGGTGGACGCCTTAGTGGTTCATA	1	SUZ12_-_30264247.23-P1P2	SUZ12	P1P2	na	na	na	na	na	na	na	na	na
GCGGGCGGCTGGCAGTTCAA	TATGAACCACTAAGGCGTccaccttgttgGCGGGCGGCTGGCAGTTCAAgtttaagagctaagctgCGTAAAGTCTGCTGGTGA	TCACCAGCAGACTTTACGCAGCTTAGCTCTTAAACTTGAACTGCCAGCCGCCCGCCAACAAGGTGGACGCCTTAGTGGTTCATA	1	SYCP1_+_115397462.23-P1P2	SYCP1	P1P2	na	na	na	na	na	na	na	na	na
GTGAGCGGCCCGGAGCGCGT	TATGAACCACTAAGGCGTccaccttgttgGTGAGCGGCCCGGAGCGCGTgtttaagagctaagctgCGTAAAGTCTGCTGGTGA	TCACCAGCAGACTTTACGCAGCTTAGCTCTTAAACACGCGCTCCGGGCCGCTCACCAACAAGGTGGACGCCTTAGTGGTTCATA	1	SYCP1_+_115397487.23-P1P2	SYCP1	P1P2	na	na	na	na	na	na	na	na	na
GTGCTACATACGGTCTATGA	TATGAACCACTAAGGCGTccaccttgttgGTGCTACATACGGTCTATGAgtttaagagctaagctgCGTAAAGTCTGCTGGTGA	TCACCAGCAGACTTTACGCAGCTTAGCTCTTAAACTCATAGACCGTATGTAGCACCAACAAGGTGGACGCCTTAGTGGTTCATA	1	SYCP1_+_115397571.23-P1P2	SYCP1	P1P2	na	na	na	na	na	na	na	na	na
GCGACGCTCGGCGGCATAGG	TATGAACCACTAAGGCGTccaccttgttgGCGACGCTCGGCGGCATAGGgtttaagagctaagctgCGTAAAGTCTGCTGGTGA	TCACCAGCAGACTTTACGCAGCTTAGCTCTTAAACCCTATGCCGCCGAGCGTCGCCAACAAGGTGGACGCCTTAGTGGTTCATA	1	SYCP2_+_58508661.23-P1P2	SYCP2	P1P2	na	na	na	na	na	na	na	na	na
GCGGCTCCACCGACACTACG	TATGAACCACTAAGGCGTccaccttgttgGCGGCTCCACCGACACTACGgtttaagagctaagctgCGTAAAGTCTGCTGGTGA	TCACCAGCAGACTTTACGCAGCTTAGCTCTTAAACCGTAGTGTCGGTGGAGCCGCCAACAAGGTGGACGCCTTAGTGGTTCATA	1	SYCP2_+_58508639.23-P1P2	SYCP2	P1P2	na	na	na	na	na	na	na	na	na
GGGAGGCGTCCGCGTAGTGT	TATGAACCACTAAGGCGTccaccttgttgGGGAGGCGTCCGCGTAGTGTgtttaagagctaagctgCGTAAAGTCTGCTGGTGA	TCACCAGCAGACTTTACGCAGCTTAGCTCTTAAACACACTACGCGGACGCCTCCCCAACAAGGTGGACGCCTTAGTGGTTCATA	1	SYCP2_-_58508652.23-P1P2	SYCP2	P1P2	na	na	na	na	na	na	na	na	na
GCACAAGCGCGCTTCACCTG	TATGAACCACTAAGGCGTccaccttgttgGCACAAGCGCGCTTCACCTGgtttaagagctaagctgCGTAAAGTCTGCTGGTGA	TCACCAGCAGACTTTACGCAGCTTAGCTCTTAAACCAGGTGAAGCGCGCTTGTGCCAACAAGGTGGACGCCTTAGTGGTTCATA	1	SYCP3_-_102133215.23-P1P2	SYCP3	P1P2	na	na	na	na	na	na	na	na	na
GCGCGCTTGTGGAGGAGTTG	TATGAACCACTAAGGCGTccaccttgttgGCGCGCTTGTGGAGGAGTTGgtttaagagctaagctgCGTAAAGTCTGCTGGTGA	TCACCAGCAGACTTTACGCAGCTTAGCTCTTAAACCAACTCCTCCACAAGCGCGCCAACAAGGTGGACGCCTTAGTGGTTCATA	1	SYCP3_+_102133182.23-P1P2	SYCP3	P1P2	na	na	na	na	na	na	na	na	na
GGCGGAGAAGGGGCCACCTC	TATGAACCACTAAGGCGTccaccttgttgGGCGGAGAAGGGGCCACCTCgtttaagagctaagctgCGTAAAGTCTGCTGGTGA	TCACCAGCAGACTTTACGCAGCTTAGCTCTTAAACGAGGTGGCCCCTTCTCCGCCCAACAAGGTGGACGCCTTAGTGGTTCATA	1	SYCP3_+_102133209.23-P1P2	SYCP3	P1P2	na	na	na	na	na	na	na	na	na
GACCTACCCGACATGACTAA	TATGAACCACTAAGGCGTccaccttgttgGACCTACCCGACATGACTAAgtttaagagctaagctgCGTAAAGTCTGCTGGTGA	TCACCAGCAGACTTTACGCAGCTTAGCTCTTAAACTTAGTCATGTCGGGTAGGTCCAACAAGGTGGACGCCTTAGTGGTTCATA	1	TAF15_+_34136564.23-P1P2	TAF15	P1P2	na	na	na	na	na	na	na	na	na
GGCCGCCCTCAGTACAGCTC	TATGAACCACTAAGGCGTccaccttgttgGGCCGCCCTCAGTACAGCTCgtttaagagctaagctgCGTAAAGTCTGCTGGTGA	TCACCAGCAGACTTTACGCAGCTTAGCTCTTAAACGAGCTGTACTGAGGGCGGCCCAACAAGGTGGACGCCTTAGTGGTTCATA	1	TAF15_-_34136499.23-P1P2	TAF15	P1P2	na	na	na	na	na	na	na	na	na
GGGCGGCCGGAGCTGTACTG	TATGAACCACTAAGGCGTccaccttgttgGGGCGGCCGGAGCTGTACTGgtttaagagctaagctgCGTAAAGTCTGCTGGTGA	TCACCAGCAGACTTTACGCAGCTTAGCTCTTAAACCAGTACAGCTCCGGCCGCCCCAACAAGGTGGACGCCTTAGTGGTTCATA	1	TAF15_+_34136483.23-P1P2	TAF15	P1P2	na	na	na	na	na	na	na	na	na
GACTGCAGATCGCTGGTGAG	TATGAACCACTAAGGCGTccaccttgttgGACTGCAGATCGCTGGTGAGgtttaagagctaagctgCGTAAAGTCTGCTGGTGA	TCACCAGCAGACTTTACGCAGCTTAGCTCTTAAACCTCACCAGCGATCTGCAGTCCAACAAGGTGGACGCCTTAGTGGTTCATA	1	TCEA1_-_54934949.23-P1P2	TCEA1	P1P2	na	na	na	na	na	na	na	na	na
GGCTTCGTTCGTAAGGAAGG	TATGAACCACTAAGGCGTccaccttgttgGGCTTCGTTCGTAAGGAAGGgtttaagagctaagctgCGTAAAGTCTGCTGGTGA	TCACCAGCAGACTTTACGCAGCTTAGCTCTTAAACCCTTCCTTACGAACGAAGCCCAACAAGGTGGACGCCTTAGTGGTTCATA	1	TCEA1_+_54934812.23-P1P2	TCEA1	P1P2	na	na	na	na	na	na	na	na	na
GTTACGAACGAAGCCCGCGG	TATGAACCACTAAGGCGTccaccttgttgGTTACGAACGAAGCCCgcgggtttaagagctaagctgCGTAAAGTCTGCTGGTGA	TCACCAGCAGACTTTACGCAGCTTAGCTCTTAAACCCGCGGGCTTCGTTCGTAACCAACAAGGTGGACGCCTTAGTGGTTCATA	1	TCEA1_-_54934842.23-P1P2	TCEA1	P1P2	na	na	na	na	na	na	na	na	na
GGAGACCTGGGCCCGATGGC	TATGAACCACTAAGGCGTccaccttgttgGGAGACCTGGGCCCGATGGCgtttaagagctaagctgCGTAAAGTCTGCTGGTGA	TCACCAGCAGACTTTACGCAGCTTAGCTCTTAAACGCCATCGGGCCCAGGTCTCCCAACAAGGTGGACGCCTTAGTGGTTCATA	1	TDG_+_104359695.23-P1P2	TDG	P1P2	na	na	na	na	na	na	na	na	na
GGCTGGCAGTACCCAGACAG	TATGAACCACTAAGGCGTccaccttgttgGGCTGGCAGTACCCAGACAGgtttaagagctaagctgCGTAAAGTCTGCTGGTGA	TCACCAGCAGACTTTACGCAGCTTAGCTCTTAAACCTGTCTGGGTACTGCCAGCCCAACAAGGTGGACGCCTTAGTGGTTCATA	1	TDG_+_104359678.23-P1P2	TDG	P1P2	na	na	na	na	na	na	na	na	na
GTCTGGGTACTGCCAGCCAT	TATGAACCACTAAGGCGTccaccttgttgGTCTGGGTACTGCCAGCCATgtttaagagctaagctgCGTAAAGTCTGCTGGTGA	TCACCAGCAGACTTTACGCAGCTTAGCTCTTAAACATGGCTGGCAGTACCCAGACCAACAAGGTGGACGCCTTAGTGGTTCATA	1	TDG_-_104359705.23-P1P2	TDG	P1P2	na	na	na	na	na	na	na	na	na
GCGGGATCCGAGGCAAGCGT	TATGAACCACTAAGGCGTccaccttgttgGCGGGATCCGAGGCAAGCGTgtttaagagctaagctgCGTAAAGTCTGCTGGTGA	TCACCAGCAGACTTTACGCAGCTTAGCTCTTAAACACGCTTGCCTCGGATCCCGCCAACAAGGTGGACGCCTTAGTGGTTCATA	1	TDP1_-_90422298.23-P1P2	TDP1	P1P2	na	na	na	na	na	na	na	na	na
GGCCGAAGGGGCGGGATCCG	TATGAACCACTAAGGCGTccaccttgttgGGCCGAAGGGGCGGGATCCGgtttaagagctaagctgCGTAAAGTCTGCTGGTGA	TCACCAGCAGACTTTACGCAGCTTAGCTCTTAAACCGGATCCCGCCCCTTCGGCCCAACAAGGTGGACGCCTTAGTGGTTCATA	1	TDP1_-_90422288.23-P1P2	TDP1	P1P2	na	na	na	na	na	na	na	na	na
GGCCGCCCAACACGTACCTG	TATGAACCACTAAGGCGTccaccttgttgGGCCGCCCAACACGTACCTGgtttaagagctaagctgCGTAAAGTCTGCTGGTGA	TCACCAGCAGACTTTACGCAGCTTAGCTCTTAAACCAGGTACGTGTTGGGCGGCCCAACAAGGTGGACGCCTTAGTGGTTCATA	1	TDP1_+_90422308.23-P1P2	TDP1	P1P2	na	na	na	na	na	na	na	na	na
GGCTCCACCGACCTAGGTAA	TATGAACCACTAAGGCGTccaccttgttgGGCTCCACCGACCTAGGTAAgtttaagagctaagctgCGTAAAGTCTGCTGGTGA	TCACCAGCAGACTTTACGCAGCTTAGCTCTTAAACTTACCTAGGTCGGTGGAGCCCAACAAGGTGGACGCCTTAGTGGTTCATA	1	TDP2_-_24666895.23-P1P2	TDP2	P1P2	na	na	na	na	na	na	na	na	na
GGGCGGCAGGAAGATGGAGT	TATGAACCACTAAGGCGTccaccttgttgGGGCGGCAGGAAGATGGAGTgtttaagagctaagctgCGTAAAGTCTGCTGGTGA	TCACCAGCAGACTTTACGCAGCTTAGCTCTTAAACACTCCATCTTCCTGCCGCCCCAACAAGGTGGACGCCTTAGTGGTTCATA	1	TDP2_+_24667080.23-P1P2	TDP2	P1P2	na	na	na	na	na	na	na	na	na
GTAAAGGGGCGGTGCAGAGG	TATGAACCACTAAGGCGTccaccttgttgGTAAAGGGGCGGTGCAGAGGgtttaagagctaagctgCGTAAAGTCTGCTGGTGA	TCACCAGCAGACTTTACGCAGCTTAGCTCTTAAACCCTCTGCACCGCCCCTTTACCAACAAGGTGGACGCCTTAGTGGTTCATA	1	TDP2_+_24667097.23-P1P2	TDP2	P1P2	na	na	na	na	na	na	na	na	na
GGCCCCGAGCACGAGTTCCT	TATGAACCACTAAGGCGTccaccttgttgGGCCCCGAGCACGAGTTCCTgtttaagagctaagctgCGTAAAGTCTGCTGGTGA	TCACCAGCAGACTTTACGCAGCTTAGCTCTTAAACAGGAACTCGTGCTCGGGGCCCAACAAGGTGGACGCCTTAGTGGTTCATA	1	TELO2_+_1543463.23-P1P2	TELO2	P1P2	na	na	na	na	na	na	na	na	na
GGCCTCTCAGCGCGAATCTG	TATGAACCACTAAGGCGTccaccttgttgGGCCTCTCAGCGCGAATCTGgtttaagagctaagctgCGTAAAGTCTGCTGGTGA	TCACCAGCAGACTTTACGCAGCTTAGCTCTTAAACCAGATTCGCGCTGAGAGGCCCAACAAGGTGGACGCCTTAGTGGTTCATA	1	TELO2_+_1543388.23-P1P2	TELO2	P1P2	na	na	na	na	na	na	na	na	na
GGTCCGGGCGAGGCTCCCGC	TATGAACCACTAAGGCGTccaccttgttgGGTCCGGGCGAGGCTCCCGCgtttaagagctaagctgCGTAAAGTCTGCTGGTGA	TCACCAGCAGACTTTACGCAGCTTAGCTCTTAAACGCGGGAGCCTCGCCCGGACCCAACAAGGTGGACGCCTTAGTGGTTCATA	1	TELO2_+_1543442.23-P1P2	TELO2	P1P2	na	na	na	na	na	na	na	na	na
GAGCGAGCCATTTAACATGG	TATGAACCACTAAGGCGTccaccttgttgGAGCGAGCCATTTAACATGGgtttaagagctaagctgCGTAAAGTCTGCTGGTGA	TCACCAGCAGACTTTACGCAGCTTAGCTCTTAAACCCATGTTAAATGGCTCGCTCCAACAAGGTGGACGCCTTAGTGGTTCATA	1	TERF1_-_73921127.23-P1P2	TERF1	P1P2	na	na	na	na	na	na	na	na	na
GCGTTGCTCGGCGCCTGAAG	TATGAACCACTAAGGCGTccaccttgttgGCGTTGCTCGGCGCCTGAAGgtttaagagctaagctgCGTAAAGTCTGCTGGTGA	TCACCAGCAGACTTTACGCAGCTTAGCTCTTAAACCTTCAGGCGCCGAGCAACGCCAACAAGGTGGACGCCTTAGTGGTTCATA	1	TERF1_-_73921096.23-P1P2	TERF1	P1P2	na	na	na	na	na	na	na	na	na
GGCGGAGGATGTTTCCTCAG	TATGAACCACTAAGGCGTccaccttgttgGGCGGAGGATGTTTCCTCAGgtttaagagctaagctgCGTAAAGTCTGCTGGTGA	TCACCAGCAGACTTTACGCAGCTTAGCTCTTAAACCTGAGGAAACATCCTCCGCCCAACAAGGTGGACGCCTTAGTGGTTCATA	1	TERF1_-_73921145.23-P1P2	TERF1	P1P2	na	na	na	na	na	na	na	na	na
GAGTAGCGACGGCAGCGGGC	TATGAACCACTAAGGCGTccaccttgttgGAGTAGCGACGGCAGCGGGCgtttaagagctaagctgCGTAAAGTCTGCTGGTGA	TCACCAGCAGACTTTACGCAGCTTAGCTCTTAAACGCCCGCTGCCGTCGCTACTCCAACAAGGTGGACGCCTTAGTGGTTCATA	1	TERF2_+_69419708.23-P1P2	TERF2	P1P2	na	na	na	na	na	na	na	na	na
GATGGCCGCGGGAGCCGGGA	TATGAACCACTAAGGCGTccaccttgttgGATGGCCGCGGGAGCCGGGAgtttaagagctaagctgCGTAAAGTCTGCTGGTGA	TCACCAGCAGACTTTACGCAGCTTAGCTCTTAAACTCCCGGCTCCCGCGGCCATCCAACAAGGTGGACGCCTTAGTGGTTCATA	1	TERF2_+_69419852.23-P1P2	TERF2	P1P2	na	na	na	na	na	na	na	na	na
GGAGGAGGCGGGAGTAGCGA	TATGAACCACTAAGGCGTccaccttgttgGGAGGAGGCGGGAGTAGCGAgtttaagagctaagctgCGTAAAGTCTGCTGGTGA	TCACCAGCAGACTTTACGCAGCTTAGCTCTTAAACTCGCTACTCCCGCCTCCTCCCAACAAGGTGGACGCCTTAGTGGTTCATA	1	TERF2_+_69419719.23-P1P2	TERF2	P1P2	na	na	na	na	na	na	na	na	na
GAACTGAAGAGCGGCGGCGT	TATGAACCACTAAGGCGTccaccttgttgGAACTGAAGAGCGGCGGCGTgtttaagagctaagctgCGTAAAGTCTGCTGGTGA	TCACCAGCAGACTTTACGCAGCTTAGCTCTTAAACACGCCGCCGCTCTTCAGTTCCAACAAGGTGGACGCCTTAGTGGTTCATA	1	THOC1_-_268012.23-P1P2	THOC1	P1P2	na	na	na	na	na	na	na	na	na
GCGGGCAAACTGAAGAGCGG	TATGAACCACTAAGGCGTccaccttgttgGCGGGCAAACTGAAGAGCGGgtttaagagctaagctgCGTAAAGTCTGCTGGTGA	TCACCAGCAGACTTTACGCAGCTTAGCTCTTAAACCCGCTCTTCAGTTTGCCCGCCAACAAGGTGGACGCCTTAGTGGTTCATA	1	THOC1_-_268006.23-P1P2	THOC1	P1P2	na	na	na	na	na	na	na	na	na
GGGCGTCGGAGACATCTTCT	TATGAACCACTAAGGCGTccaccttgttgGGGCGTCGGAGACATCTTCTgtttaagagctaagctgCGTAAAGTCTGCTGGTGA	TCACCAGCAGACTTTACGCAGCTTAGCTCTTAAACAGAAGATGTCTCCGACGCCCCAACAAGGTGGACGCCTTAGTGGTTCATA	1	THOC1_-_268026.23-P1P2	THOC1	P1P2	na	na	na	na	na	na	na	na	na
GCTGCACTCTCACCTGTAGT	TATGAACCACTAAGGCGTccaccttgttgGCTGCACTCTCACCTGTAGTgtttaagagctaagctgCGTAAAGTCTGCTGGTGA	TCACCAGCAGACTTTACGCAGCTTAGCTCTTAAACACTACAGGTGAGAGTGCAGCCAACAAGGTGGACGCCTTAGTGGTTCATA	1	THOC2_+_122866726.23-P1P2	THOC2	P1P2	na	na	na	na	na	na	na	na	na
GGAGTTTCGAACTCGGGGAG	TATGAACCACTAAGGCGTccaccttgttgGGAGTTTCGAACTCGGGGAGgtttaagagctaagctgCGTAAAGTCTGCTGGTGA	TCACCAGCAGACTTTACGCAGCTTAGCTCTTAAACCTCCCCGAGTTCGAAACTCCCAACAAGGTGGACGCCTTAGTGGTTCATA	1	THOC2_+_122866641.23-P1P2	THOC2	P1P2	na	na	na	na	na	na	na	na	na
GGGCTTCTGCTACTAGTGAG	TATGAACCACTAAGGCGTccaccttgttgGGGCTTCTGCTACTAGTGAGgtttaagagctaagctgCGTAAAGTCTGCTGGTGA	TCACCAGCAGACTTTACGCAGCTTAGCTCTTAAACCTCACTAGTAGCAGAAGCCCCAACAAGGTGGACGCCTTAGTGGTTCATA	1	THOC2_+_122866875.23-P1P2	THOC2	P1P2	na	na	na	na	na	na	na	na	na
GAGCAAGACGCGCGAGTTCC	TATGAACCACTAAGGCGTccaccttgttgGAGCAAGACGCGCGAGTTCCgtttaagagctaagctgCGTAAAGTCTGCTGGTGA	TCACCAGCAGACTTTACGCAGCTTAGCTCTTAAACGGAACTCGCGCGTCTTGCTCCAACAAGGTGGACGCCTTAGTGGTTCATA	1	THOC3_+_175395054.23-P1P2	THOC3	P1P2	na	na	na	na	na	na	na	na	na
GCACCTTGGCGCTGTGCGCC	TATGAACCACTAAGGCGTccaccttgttgGCACCTTGGCGCTGTGCGCCgtttaagagctaagctgCGTAAAGTCTGCTGGTGA	TCACCAGCAGACTTTACGCAGCTTAGCTCTTAAACGGCGCACAGCGCCAAGGTGCCAACAAGGTGGACGCCTTAGTGGTTCATA	1	THOC3_-_175395058.23-P1P2	THOC3	P1P2	na	na	na	na	na	na	na	na	na
GCCACGGGGCCATCGAGCCG	TATGAACCACTAAGGCGTccaccttgttgGCCACGGGGCCATCGAGCCGgtttaagagctaagctgCGTAAAGTCTGCTGGTGA	TCACCAGCAGACTTTACGCAGCTTAGCTCTTAAACCGGCTCGATGGCCCCGTGGCCAACAAGGTGGACGCCTTAGTGGTTCATA	1	THOC3_-_175395160.23-P1P2	THOC3	P1P2	na	na	na	na	na	na	na	na	na
GCCGGGGACCGCGGGTAGTG	TATGAACCACTAAGGCGTccaccttgttgGCCGGGGACCGCGGGTAGTGgtttaagagctaagctgCGTAAAGTCTGCTGGTGA	TCACCAGCAGACTTTACGCAGCTTAGCTCTTAAACCACTACCCGCGGTCCCCGGCCAACAAGGTGGACGCCTTAGTGGTTCATA	2	THOC5_-_29949540.23-P1P2	THOC5	P1P2	na	na	na	na	na	na	na	na	na
GCCTCACAGCTCCAAGAACC	TATGAACCACTAAGGCGTccaccttgttgGCCTCACAGCTCCAAGAACCgtttaagagctaagctgCGTAAAGTCTGCTGGTGA	TCACCAGCAGACTTTACGCAGCTTAGCTCTTAAACGGTTCTTGGAGCTGTGAGGCCAACAAGGTGGACGCCTTAGTGGTTCATA	2	THOC5_-_29949679.23-P1P2	THOC5	P1P2	na	na	na	na	na	na	na	na	na
GGGGAGTAAGCCACTGCCGG	TATGAACCACTAAGGCGTccaccttgttgGGGGAGTAAGCCACTGCCGGgtttaagagctaagctgCGTAAAGTCTGCTGGTGA	TCACCAGCAGACTTTACGCAGCTTAGCTCTTAAACCCGGCAGTGGCTTACTCCCCCAACAAGGTGGACGCCTTAGTGGTTCATA	2	THOC5_-_29949705.23-P1P2	THOC5	P1P2	na	na	na	na	na	na	na	na	na
GAGGCCTTACGTGCCTAGAG	TATGAACCACTAAGGCGTccaccttgttgGAGGCCTTACGTGCCTAGAGgtttaagagctaagctgCGTAAAGTCTGCTGGTGA	TCACCAGCAGACTTTACGCAGCTTAGCTCTTAAACCTCTAGGCACGTAAGGCCTCCAACAAGGTGGACGCCTTAGTGGTTCATA	1	THOC6_+_3074256.23-P1P2	THOC6	P1P2	na	na	na	na	na	na	na	na	na
GCGCGGGCGCGGAAGACGGG	TATGAACCACTAAGGCGTccaccttgttgGCGCGGGCGCGGAAGACGGGgtttaagagctaagctgCGTAAAGTCTGCTGGTGA	TCACCAGCAGACTTTACGCAGCTTAGCTCTTAAACCCCGTCTTCCGCGCCCGCGCCAACAAGGTGGACGCCTTAGTGGTTCATA	1	THOC6_-_3074073.23-P1P2	THOC6	P1P2	na	na	na	na	na	na	na	na	na
GGCGCCCGCGCAGAACCTCG	TATGAACCACTAAGGCGTccaccttgttgGGCGCCCGCGCAGAACCTCGgtttaagagctaagctgCGTAAAGTCTGCTGGTGA	TCACCAGCAGACTTTACGCAGCTTAGCTCTTAAACCGAGGTTCTGCGCGGGCGCCCAACAAGGTGGACGCCTTAGTGGTTCATA	1	THOC6_+_3074039.23-P1P2	THOC6	P1P2	na	na	na	na	na	na	na	na	na
GCCATGGGAGCCGTGACTGA	TATGAACCACTAAGGCGTccaccttgttgGCCATGGGAGCCGTGACTGAgtttaagagctaagctgCGTAAAGTCTGCTGGTGA	TCACCAGCAGACTTTACGCAGCTTAGCTCTTAAACTCAGTCACGGCTCCCATGGCCAACAAGGTGGACGCCTTAGTGGTTCATA	1	THOC7_+_63849446.23-P1P2	THOC7	P1P2	na	na	na	na	na	na	na	na	na
GCGCAAGCTGAGGCGGCGGT	TATGAACCACTAAGGCGTccaccttgttgGcgcaagctgaggcggcggtgtttaagagctaagctgCGTAAAGTCTGCTGGTGA	TCACCAGCAGACTTTACGCAGCTTAGCTCTTAAACACCGCCGCCTCAGCTTGCGCCAACAAGGTGGACGCCTTAGTGGTTCATA	1	THOC7_-_63849519.23-P1P2	THOC7	P1P2	na	na	na	na	na	na	na	na	na
GGCGGCGGCGCAAGCTGAGG	TATGAACCACTAAGGCGTccaccttgttgGgcggcggcgcaagctgagggtttaagagctaagctgCGTAAAGTCTGCTGGTGA	TCACCAGCAGACTTTACGCAGCTTAGCTCTTAAACCCTCAGCTTGCGCCGCCGCCCAACAAGGTGGACGCCTTAGTGGTTCATA	1	THOC7_-_63849512.23-P1P2	THOC7	P1P2	na	na	na	na	na	na	na	na	na
GAACGGAGCCCGCTCAGAAG	TATGAACCACTAAGGCGTccaccttgttgGAACGGAGCCCGCTCAGAAGgtttaagagctaagctgCGTAAAGTCTGCTGGTGA	TCACCAGCAGACTTTACGCAGCTTAGCTCTTAAACCTTCTGAGCGGGCTCCGTTCCAACAAGGTGGACGCCTTAGTGGTTCATA	1	THRAP3_+_36690245.23-P1P2	THRAP3	P1P2	na	na	na	na	na	na	na	na	na
GCGCTGGGCGCGCTGTGGGG	TATGAACCACTAAGGCGTccaccttgttgGCGCTGGGCGCGCTGTGGGGgtttaagagctaagctgCGTAAAGTCTGCTGGTGA	TCACCAGCAGACTTTACGCAGCTTAGCTCTTAAACCCCCACAGCGCGCCCAGCGCCAACAAGGTGGACGCCTTAGTGGTTCATA	1	THRAP3_-_36690042.23-P1P2	THRAP3	P1P2	na	na	na	na	na	na	na	na	na
GGCTGCAGCTGCGATCTCTG	TATGAACCACTAAGGCGTccaccttgttgGGCTGCAGCTGCGATCTCTGgtttaagagctaagctgCGTAAAGTCTGCTGGTGA	TCACCAGCAGACTTTACGCAGCTTAGCTCTTAAACCAGAGATCGCAGCTGCAGCCCAACAAGGTGGACGCCTTAGTGGTTCATA	1	THRAP3_-_36690096.23-P1P2	THRAP3	P1P2	na	na	na	na	na	na	na	na	na
GAACGCGGCGCGGGAGACTA	TATGAACCACTAAGGCGTccaccttgttgGAACGCGGCGCGGGAGACTAgtttaagagctaagctgCGTAAAGTCTGCTGGTGA	TCACCAGCAGACTTTACGCAGCTTAGCTCTTAAACTAGTCTCCCGCGCCGCGTTCCAACAAGGTGGACGCCTTAGTGGTTCATA	2	TIMELESS_-_56842929.23-P1P2	TIMELESS	P1P2	na	na	na	na	na	na	na	na	na
GAGAAGCCCGGAGGAGCCAC	TATGAACCACTAAGGCGTccaccttgttgGAGAAGCCCGGAGGAGCCACgtttaagagctaagctgCGTAAAGTCTGCTGGTGA	TCACCAGCAGACTTTACGCAGCTTAGCTCTTAAACGTGGCTCCTCCGGGCTTCTCCAACAAGGTGGACGCCTTAGTGGTTCATA	2	TIMELESS_-_56843133.23-P1P2	TIMELESS	P1P2	na	na	na	na	na	na	na	na	na
GCCGGTGAGACCCGGGAACG	TATGAACCACTAAGGCGTccaccttgttgGCCGGTGAGACCCGGGAACGgtttaagagctaagctgCGTAAAGTCTGCTGGTGA	TCACCAGCAGACTTTACGCAGCTTAGCTCTTAAACCGTTCCCGGGTCTCACCGGCCAACAAGGTGGACGCCTTAGTGGTTCATA	2	TIMELESS_-_56842914.23-P1P2	TIMELESS	P1P2	na	na	na	na	na	na	na	na	na
GCACCTCACGCAGAAAACAC	TATGAACCACTAAGGCGTccaccttgttgGCACCTCACGCAGAAAACACgtttaagagctaagctgCGTAAAGTCTGCTGGTGA	TCACCAGCAGACTTTACGCAGCTTAGCTCTTAAACGTGTTTTCTGCGTGAGGTGCCAACAAGGTGGACGCCTTAGTGGTTCATA	1	TIPIN_-_66648994.23-P1P2	TIPIN	P1P2	na	na	na	na	na	na	na	na	na
GGCGATACTCGGGAACTCCT	TATGAACCACTAAGGCGTccaccttgttgGGCGATACTCGGGAACTCCTgtttaagagctaagctgCGTAAAGTCTGCTGGTGA	TCACCAGCAGACTTTACGCAGCTTAGCTCTTAAACAGGAGTTCCCGAGTATCGCCCAACAAGGTGGACGCCTTAGTGGTTCATA	1	TIPIN_-_66649057.23-P1P2	TIPIN	P1P2	na	na	na	na	na	na	na	na	na
GGGAACTCCTGGGGCGAGAA	TATGAACCACTAAGGCGTccaccttgttgGGGAACTCCTGGGGCGAGAAgtttaagagctaagctgCGTAAAGTCTGCTGGTGA	TCACCAGCAGACTTTACGCAGCTTAGCTCTTAAACTTCTCGCCCCAGGAGTTCCCCAACAAGGTGGACGCCTTAGTGGTTCATA	1	TIPIN_-_66649067.23-P1P2	TIPIN	P1P2	na	na	na	na	na	na	na	na	na
GCTCGGATCGCCGCGGGATC	TATGAACCACTAAGGCGTccaccttgttgGCTCGGATCGCCGCGGGATCgtttaagagctaagctgCGTAAAGTCTGCTGGTGA	TCACCAGCAGACTTTACGCAGCTTAGCTCTTAAACGATCCCGCGGCGATCCGAGCCAACAAGGTGGACGCCTTAGTGGTTCATA	1	TONSL_-_145669819.23-P1P2	TONSL	P1P2	na	na	na	na	na	na	na	na	na
GGCTTCGCCGTAAGTTCCTC	TATGAACCACTAAGGCGTccaccttgttgGGCTTCGCCGTAAGTTCCTCgtttaagagctaagctgCGTAAAGTCTGCTGGTGA	TCACCAGCAGACTTTACGCAGCTTAGCTCTTAAACGAGGAACTTACGGCGAAGCCCAACAAGGTGGACGCCTTAGTGGTTCATA	1	TONSL_+_145669758.23-P1P2	TONSL	P1P2	na	na	na	na	na	na	na	na	na
GGGGGTCCCCGAGGAACTTA	TATGAACCACTAAGGCGTccaccttgttgGGGGGTCCCCGAGGAACTTAgtttaagagctaagctgCGTAAAGTCTGCTGGTGA	TCACCAGCAGACTTTACGCAGCTTAGCTCTTAAACTAAGTTCCTCGGGGACCCCCCAACAAGGTGGACGCCTTAGTGGTTCATA	1	TONSL_-_145669773.23-P1P2	TONSL	P1P2	na	na	na	na	na	na	na	na	na
GACGCTGCCTGACTGCCGGG	TATGAACCACTAAGGCGTccaccttgttgGACGCTGCCTGACTGCCGGGgtttaagagctaagctgCGTAAAGTCTGCTGGTGA	TCACCAGCAGACTTTACGCAGCTTAGCTCTTAAACCCCGGCAGTCAGGCAGCGTCCAACAAGGTGGACGCCTTAGTGGTTCATA	1	TOP1_+_39657511.23-P1P2	TOP1	P1P2	na	na	na	na	na	na	na	na	na
GAGGTGGTCCCCACTCATGT	TATGAACCACTAAGGCGTccaccttgttgGAGGTGGTCCCCACTCATGTgtttaagagctaagctgCGTAAAGTCTGCTGGTGA	TCACCAGCAGACTTTACGCAGCTTAGCTCTTAAACACATGAGTGGGGACCACCTCCAACAAGGTGGACGCCTTAGTGGTTCATA	1	TOP1_+_39657702.23-P1P2	TOP1	P1P2	na	na	na	na	na	na	na	na	na
GTCAGGCAGCGTCGCCGCCG	TATGAACCACTAAGGCGTccaccttgttgGTCAGGCAGCGTCGCCGCCGgtttaagagctaagctgCGTAAAGTCTGCTGGTGA	TCACCAGCAGACTTTACGCAGCTTAGCTCTTAAACCGGCGGCGACGCTGCCTGACCAACAAGGTGGACGCCTTAGTGGTTCATA	1	TOP1_-_39657543.23-P1P2	TOP1	P1P2	na	na	na	na	na	na	na	na	na
GACGCGCGTCTGTGGAGAAG	TATGAACCACTAAGGCGTccaccttgttgGACGCGCGTCTGTGGAGAAGgtttaagagctaagctgCGTAAAGTCTGCTGGTGA	TCACCAGCAGACTTTACGCAGCTTAGCTCTTAAACCTTCTCCACAGACGCGCGTCCAACAAGGTGGACGCCTTAGTGGTTCATA	2	TOP2A_+_38574121.23-P1P2	TOP2A	P1P2	na	na	na	na	na	na	na	na	na
GGGAGAAGCGGCTTGGTCGG	TATGAACCACTAAGGCGTccaccttgttgGGGAGAAGCGGCTTGGTCGGgtttaagagctaagctgCGTAAAGTCTGCTGGTGA	TCACCAGCAGACTTTACGCAGCTTAGCTCTTAAACCCGACCAAGCCGCTTCTCCCCAACAAGGTGGACGCCTTAGTGGTTCATA	2	TOP2A_+_38574109.23-P1P2	TOP2A	P1P2	na	na	na	na	na	na	na	na	na
GGGCGGCCAGAGAGATGCCC	TATGAACCACTAAGGCGTccaccttgttgGGGCGGCCAGAGAGATGCCCgtttaagagctaagctgCGTAAAGTCTGCTGGTGA	TCACCAGCAGACTTTACGCAGCTTAGCTCTTAAACGGGCATCTCTCTGGCCGCCCCAACAAGGTGGACGCCTTAGTGGTTCATA	2	TOP2A_-_38573979.23-P1P2	TOP2A	P1P2	na	na	na	na	na	na	na	na	na
GAGGGAGGTGACCGTGGCGG	TATGAACCACTAAGGCGTccaccttgttgGAGGGAGGTGACCGTGGCGGgtttaagagctaagctgCGTAAAGTCTGCTGGTGA	TCACCAGCAGACTTTACGCAGCTTAGCTCTTAAACCCGCCACGGTCACCTCCCTCCAACAAGGTGGACGCCTTAGTGGTTCATA	1	TOP2B_+_25706350.23-P1P2	TOP2B	P1P2	na	na	na	na	na	na	na	na	na
GGGTGTTATGCCGGACAAGA	TATGAACCACTAAGGCGTccaccttgttgGGGTGTTATGCCGGACAAGAgtttaagagctaagctgCGTAAAGTCTGCTGGTGA	TCACCAGCAGACTTTACGCAGCTTAGCTCTTAAACTCTTGTCCGGCATAACACCCCAACAAGGTGGACGCCTTAGTGGTTCATA	1	TOP2B_+_25706368.23-P1P2	TOP2B	P1P2	na	na	na	na	na	na	na	na	na
GTTTGCACACCGGGGAGAGA	TATGAACCACTAAGGCGTccaccttgttgGTTTGCACACCGGGGAGAGAgtttaagagctaagctgCGTAAAGTCTGCTGGTGA	TCACCAGCAGACTTTACGCAGCTTAGCTCTTAAACTCTCTCCCCGGTGTGCAAACCAACAAGGTGGACGCCTTAGTGGTTCATA	1	TOP2B_-_25706422.23-P1P2	TOP2B	P1P2	na	na	na	na	na	na	na	na	na
GAAGTTCCACGCCAAGATAC	TATGAACCACTAAGGCGTccaccttgttgGAAGTTCCACGCCAAGATACgtttaagagctaagctgCGTAAAGTCTGCTGGTGA	TCACCAGCAGACTTTACGCAGCTTAGCTCTTAAACGTATCTTGGCGTGGAACTTCCAACAAGGTGGACGCCTTAGTGGTTCATA	1	TOP3A_+_18218284.23-P1P2	TOP3A	P1P2	na	na	na	na	na	na	na	na	na
GACTGGATTCGGTGCTGAGG	TATGAACCACTAAGGCGTccaccttgttgGACTGGATTCGGTGCTGAGGgtttaagagctaagctgCGTAAAGTCTGCTGGTGA	TCACCAGCAGACTTTACGCAGCTTAGCTCTTAAACCCTCAGCACCGAATCCAGTCCAACAAGGTGGACGCCTTAGTGGTTCATA	1	TOP3A_+_18218267.23-P1P2	TOP3A	P1P2	na	na	na	na	na	na	na	na	na
GTCAGTGACTGAAGCTCCAA	TATGAACCACTAAGGCGTccaccttgttgGTCAGTGACTGAAGCTCCAAgtttaagagctaagctgCGTAAAGTCTGCTGGTGA	TCACCAGCAGACTTTACGCAGCTTAGCTCTTAAACTTGGAGCTTCAGTCACTGACCAACAAGGTGGACGCCTTAGTGGTTCATA	1	TOP3A_+_18218224.23-P1P2	TOP3A	P1P2	na	na	na	na	na	na	na	na	na
GCGCACCGCGGATCCAGCTC	TATGAACCACTAAGGCGTccaccttgttgGCGCACCGCGGATCCAGCTCgtttaagagctaagctgCGTAAAGTCTGCTGGTGA	TCACCAGCAGACTTTACGCAGCTTAGCTCTTAAACGAGCTGGATCCGCGGTGCGCCAACAAGGTGGACGCCTTAGTGGTTCATA	1	TOP3B_-_22337154.23-P1P2	TOP3B	P1P2	na	na	na	na	na	na	na	na	na
GCGGCTGGACCCGGAAATAG	TATGAACCACTAAGGCGTccaccttgttgGCGGCTGGACCCGGAAATAGgtttaagagctaagctgCGTAAAGTCTGCTGGTGA	TCACCAGCAGACTTTACGCAGCTTAGCTCTTAAACCTATTTCCGGGTCCAGCCGCCAACAAGGTGGACGCCTTAGTGGTTCATA	1	TOP3B_+_22337183.23-P1P2	TOP3B	P1P2	na	na	na	na	na	na	na	na	na
GGGTAGCCGCCCCGGGAACA	TATGAACCACTAAGGCGTccaccttgttgGGGTAGCCGCCCCGGGAACAgtttaagagctaagctgCGTAAAGTCTGCTGGTGA	TCACCAGCAGACTTTACGCAGCTTAGCTCTTAAACTGTTCCCGGGGCGGCTACCCCAACAAGGTGGACGCCTTAGTGGTTCATA	1	TOP3B_+_22337156.23-P1P2	TOP3B	P1P2	na	na	na	na	na	na	na	na	na
GGGCATCGCGAACCCCAGTT	TATGAACCACTAAGGCGTccaccttgttgGGGCATCGCGAACCCCAGTTgtttaagagctaagctgCGTAAAGTCTGCTGGTGA	TCACCAGCAGACTTTACGCAGCTTAGCTCTTAAACAACTGGGGTTCGCGATGCCCCAACAAGGTGGACGCCTTAGTGGTTCATA	1	TOPBP1_-_133380571.23-P1P2	TOPBP1	P1P2	na	na	na	na	na	na	na	na	na
GGGCTCCAACGAGGTAAGTG	TATGAACCACTAAGGCGTccaccttgttgGGGCTCCAACGAGGTAAGTGgtttaagagctaagctgCGTAAAGTCTGCTGGTGA	TCACCAGCAGACTTTACGCAGCTTAGCTCTTAAACCACTTACCTCGTTGGAGCCCCAACAAGGTGGACGCCTTAGTGGTTCATA	1	TOPBP1_+_133380602.23-P1P2	TOPBP1	P1P2	na	na	na	na	na	na	na	na	na
GTCTCCGGGCGGCGAGTCGG	TATGAACCACTAAGGCGTccaccttgttgGTCTCCGGGCGGCGAGTCGGgtttaagagctaagctgCGTAAAGTCTGCTGGTGA	TCACCAGCAGACTTTACGCAGCTTAGCTCTTAAACCCGACTCGCCGCCCGGAGACCAACAAGGTGGACGCCTTAGTGGTTCATA	1	TOPBP1_-_133380651.23-P1P2	TOPBP1	P1P2	na	na	na	na	na	na	na	na	na
GAAGAGGCGGAGTCGAGGTG	TATGAACCACTAAGGCGTccaccttgttgGAAGAGGCGGAGTCGAGGTGgtttaagagctaagctgCGTAAAGTCTGCTGGTGA	TCACCAGCAGACTTTACGCAGCTTAGCTCTTAAACCACCTCGACTCCGCCTCTTCCAACAAGGTGGACGCCTTAGTGGTTCATA	1	TOPORS_+_32552597.23-P1P2	TOPORS	P1P2	na	na	na	na	na	na	na	na	na
GCGCCTGGGAGGTTACTGTA	TATGAACCACTAAGGCGTccaccttgttgGCGCCTGGGAGGTTACTGTAgtttaagagctaagctgCGTAAAGTCTGCTGGTGA	TCACCAGCAGACTTTACGCAGCTTAGCTCTTAAACTACAGTAACCTCCCAGGCGCCAACAAGGTGGACGCCTTAGTGGTTCATA	1	TOPORS_-_32552385.23-P1P2	TOPORS	P1P2	na	na	na	na	na	na	na	na	na
GCGTATCCTCCAGGAAGAGG	TATGAACCACTAAGGCGTccaccttgttgGCGTATCCTCCAGGAAGAGGgtttaagagctaagctgCGTAAAGTCTGCTGGTGA	TCACCAGCAGACTTTACGCAGCTTAGCTCTTAAACCCTCTTCCTGGAGGATACGCCAACAAGGTGGACGCCTTAGTGGTTCATA	1	TOPORS_+_32552610.23-P1P2	TOPORS	P1P2	na	na	na	na	na	na	na	na	na
GAGTCTAGAGCCACCGTCCA	TATGAACCACTAAGGCGTccaccttgttgGAGTCTAGAGCCACCGTCCAgtttaagagctaagctgCGTAAAGTCTGCTGGTGA	TCACCAGCAGACTTTACGCAGCTTAGCTCTTAAACTGGACGGTGGCTCTAGACTCCAACAAGGTGGACGCCTTAGTGGTTCATA	1	TP53_+_7590780.23-P1P2	TP53	P1P2	na	na	na	na	na	na	na	na	na
GCAGGGAGCAGGTAGCTGCT	TATGAACCACTAAGGCGTccaccttgttgGCAGGGAGCAGGTAGCTGCTgtttaagagctaagctgCGTAAAGTCTGCTGGTGA	TCACCAGCAGACTTTACGCAGCTTAGCTCTTAAACAGCAGCTACCTGCTCCCTGCCAACAAGGTGGACGCCTTAGTGGTTCATA	1	TP53_+_7590763.23-P1P2	TP53	P1P2	na	na	na	na	na	na	na	na	na
GGAGCCACCGTCCAGGGAGC	TATGAACCACTAAGGCGTccaccttgttgGGAGCCACCGTCCAGGGAGCgtttaagagctaagctgCGTAAAGTCTGCTGGTGA	TCACCAGCAGACTTTACGCAGCTTAGCTCTTAAACGCTCCCTGGACGGTGGCTCCCAACAAGGTGGACGCCTTAGTGGTTCATA	1	TP53_+_7590774.23-P1P2	TP53	P1P2	na	na	na	na	na	na	na	na	na
GACCTAGGGATCGATCTGGA	TATGAACCACTAAGGCGTccaccttgttgGACCTAGGGATCGATCTGGAgtttaagagctaagctgCGTAAAGTCTGCTGGTGA	TCACCAGCAGACTTTACGCAGCTTAGCTCTTAAACTCCAGATCGATCCCTAGGTCCAACAAGGTGGACGCCTTAGTGGTTCATA	1	TP53BP1_+_43785295.23-P1	TP53BP1	P1	na	na	na	na	na	na	na	na	na
GGGCGACCTAGGGATCGATC	TATGAACCACTAAGGCGTccaccttgttgGGGCGACCTAGGGATCGATCgtttaagagctaagctgCGTAAAGTCTGCTGGTGA	TCACCAGCAGACTTTACGCAGCTTAGCTCTTAAACGATCGATCCCTAGGTCGCCCCAACAAGGTGGACGCCTTAGTGGTTCATA	1	TP53BP1_+_43785299.23-P1	TP53BP1	P1	na	na	na	na	na	na	na	na	na
GTGGCGACAGCGGCGACCTA	TATGAACCACTAAGGCGTccaccttgttgGTGGCGACAGCGGCGACCTAgtttaagagctaagctgCGTAAAGTCTGCTGGTGA	TCACCAGCAGACTTTACGCAGCTTAGCTCTTAAACTAGGTCGCCGCTGTCGCCACCAACAAGGTGGACGCCTTAGTGGTTCATA	1	TP53BP1_+_43785309.23-P1	TP53BP1	P1	na	na	na	na	na	na	na	na	na
GAGCCTTCCAGAGCACTCCC	TATGAACCACTAAGGCGTccaccttgttgGAGCCTTCCAGAGCACTCCCgtttaagagctaagctgCGTAAAGTCTGCTGGTGA	TCACCAGCAGACTTTACGCAGCTTAGCTCTTAAACGGGAGTGCTCTGGAAGGCTCCAACAAGGTGGACGCCTTAGTGGTTCATA	1	TP53BP1_-_43802635.23-P2	TP53BP1	P2	na	na	na	na	na	na	na	na	na
GAGGCTGCGCAGTATTGGAG	TATGAACCACTAAGGCGTccaccttgttgGAGGCTGCGCAGTATTGgaggtttaagagctaagctgCGTAAAGTCTGCTGGTGA	TCACCAGCAGACTTTACGCAGCTTAGCTCTTAAACCTCCAATACTGCGCAGCCTCCAACAAGGTGGACGCCTTAGTGGTTCATA	1	TP53BP1_+_43802597.23-P2	TP53BP1	P2	na	na	na	na	na	na	na	na	na
GTGCCCGAGGTCTCCATCCT	TATGAACCACTAAGGCGTccaccttgttgGTGCCCGAGGTCTCCATCCTgtttaagagctaagctgCGTAAAGTCTGCTGGTGA	TCACCAGCAGACTTTACGCAGCTTAGCTCTTAAACAGGATGGAGACCTCGGGCACCAACAAGGTGGACGCCTTAGTGGTTCATA	1	TP53BP1_+_43802658.23-P2	TP53BP1	P2	na	na	na	na	na	na	na	na	na
GCCGGCCGGGCCCCCTGACG	TATGAACCACTAAGGCGTccaccttgttgGccggccgggcccccTGACGgtttaagagctaagctgCGTAAAGTCTGCTGGTGA	TCACCAGCAGACTTTACGCAGCTTAGCTCTTAAACCGTCAGGGGGCCCGGCCGGCCAACAAGGTGGACGCCTTAGTGGTTCATA	1	TP53BP2_-_224033594.23-P1P2	TP53BP2	P1P2	na	na	na	na	na	na	na	na	na
GGGATTAGTTGGTTTCGGAG	TATGAACCACTAAGGCGTccaccttgttgGGGATTAGTTGGTTTCGGAGgtttaagagctaagctgCGTAAAGTCTGCTGGTGA	TCACCAGCAGACTTTACGCAGCTTAGCTCTTAAACCTCCGAAACCAACTAATCCCCAACAAGGTGGACGCCTTAGTGGTTCATA	1	TP53BP2_+_224033636.23-P1P2	TP53BP2	P1P2	na	na	na	na	na	na	na	na	na
GGTCTCTTCGACGCTCGTGA	TATGAACCACTAAGGCGTccaccttgttgGGTCTCTTCGACGCTCGTGAgtttaagagctaagctgCGTAAAGTCTGCTGGTGA	TCACCAGCAGACTTTACGCAGCTTAGCTCTTAAACTCACGAGCGTCGAAGAGACCCAACAAGGTGGACGCCTTAGTGGTTCATA	1	TP53BP2_-_224033620.23-P1P2	TP53BP2	P1P2	na	na	na	na	na	na	na	na	na
GGCCCTGGGCCGGAGAACCC	TATGAACCACTAAGGCGTccaccttgttgGGCCCTGGGCCGGAGAACCCgtttaagagctaagctgCGTAAAGTCTGCTGGTGA	TCACCAGCAGACTTTACGCAGCTTAGCTCTTAAACGGGTTCTCCGGCCCAGGGCCCAACAAGGTGGACGCCTTAGTGGTTCATA	1	TP53I11_+_44971590.23-P1P2	TP53I11	P1P2	na	na	na	na	na	na	na	na	na
GGCTTGTGCGCGGAACCGAG	TATGAACCACTAAGGCGTccaccttgttgGGCTTGTGCGCGGAACCGAGgtttaagagctaagctgCGTAAAGTCTGCTGGTGA	TCACCAGCAGACTTTACGCAGCTTAGCTCTTAAACCTCGGTTCCGCGCACAAGCCCAACAAGGTGGACGCCTTAGTGGTTCATA	1	TP53I11_+_44972454.23-P1P2	TP53I11	P1P2	na	na	na	na	na	na	na	na	na
GGGTAAGCCCCGGCCGCGCA	TATGAACCACTAAGGCGTccaccttgttgGGGTAAGCCCCGGCCGCGCAgtttaagagctaagctgCGTAAAGTCTGCTGGTGA	TCACCAGCAGACTTTACGCAGCTTAGCTCTTAAACTGCGCGGCCGGGGCTTACCCCAACAAGGTGGACGCCTTAGTGGTTCATA	1	TP53I11_+_44972406.23-P1P2	TP53I11	P1P2	na	na	na	na	na	na	na	na	na
GCAGGCAGGCAGTAGTGACT	TATGAACCACTAAGGCGTccaccttgttgGcaggcaggcagTAGTGACTgtttaagagctaagctgCGTAAAGTCTGCTGGTGA	TCACCAGCAGACTTTACGCAGCTTAGCTCTTAAACAGTCACTACTGCCTGCCTGCCAACAAGGTGGACGCCTTAGTGGTTCATA	1	TREX1_+_48507673.23-P1P2	TREX1	P1P2	na	na	na	na	na	na	na	na	na
GCTCACCGTAGCAGGCAGGC	TATGAACCACTAAGGCGTccaccttgttgGCTCACCGTAgcaggcaggcgtttaagagctaagctgCGTAAAGTCTGCTGGTGA	TCACCAGCAGACTTTACGCAGCTTAGCTCTTAAACGCCTGCCTGCTACGGTGAGCCAACAAGGTGGACGCCTTAGTGGTTCATA	1	TREX1_+_48507691.23-P1P2	TREX1	P1P2	na	na	na	na	na	na	na	na	na
GTCGGCTGCACACTCTCCCG	TATGAACCACTAAGGCGTccaccttgttgGTCGGCTGCACACTCTCCCGgtttaagagctaagctgCGTAAAGTCTGCTGGTGA	TCACCAGCAGACTTTACGCAGCTTAGCTCTTAAACCGGGAGAGTGTGCAGCCGACCAACAAGGTGGACGCCTTAGTGGTTCATA	1	TREX1_+_48507655.23-P1P2	TREX1	P1P2	na	na	na	na	na	na	na	na	na
GCGGCTCGGAGCGCGAAACA	TATGAACCACTAAGGCGTccaccttgttgGCGGCTCGGAGCGCGAAACAgtttaagagctaagctgCGTAAAGTCTGCTGGTGA	TCACCAGCAGACTTTACGCAGCTTAGCTCTTAAACTGTTTCGCGCTCCGAGCCGCCAACAAGGTGGACGCCTTAGTGGTTCATA	2	TREX2_+_152736011.23-P1P2	TREX2	P1P2	HAUS7_+_152736011.23-P1	HAUS7	P1	na	na	na	na	na	na
GGGCGGCGACGACTACTCAG	TATGAACCACTAAGGCGTccaccttgttgGGGCGGCGACGACTACTCAGgtttaagagctaagctgCGTAAAGTCTGCTGGTGA	TCACCAGCAGACTTTACGCAGCTTAGCTCTTAAACCTGAGTAGTCGTCGCCGCCCCAACAAGGTGGACGCCTTAGTGGTTCATA	2	TREX2_+_152735963.23-P1P2	TREX2	P1P2	HAUS7_+_152735963.23-P1	HAUS7	P1	na	na	na	na	na	na
GGCGCAGCCGGAACCGGCGA	TATGAACCACTAAGGCGTccaccttgttgGGCGCAGCCGGAACCGGCGAgtttaagagctaagctgCGTAAAGTCTGCTGGTGA	TCACCAGCAGACTTTACGCAGCTTAGCTCTTAAACTCGCCGGTTCCGGCTGCGCCCAACAAGGTGGACGCCTTAGTGGTTCATA	2	TREX2_-_152735804.23-P1P2	TREX2	P1P2	na	na	na	na	na	na	na	na	na
GCGGCCGAGCGGTTGCGACG	TATGAACCACTAAGGCGTccaccttgttgGCGGCCGAGCGGTTGCGACGgtttaagagctaagctgCGTAAAGTCTGCTGGTGA	TCACCAGCAGACTTTACGCAGCTTAGCTCTTAAACCGTCGCAACCGCTCGGCCGCCAACAAGGTGGACGCCTTAGTGGTTCATA	2	TRRAP_-_98476196.23-P1P2	TRRAP	P1P2	na	na	na	na	na	na	na	na	na
GGCAGGCCGCACCCACTTGG	TATGAACCACTAAGGCGTccaccttgttgGGCAGGCCGCACCCACTTGGgtttaagagctaagctgCGTAAAGTCTGCTGGTGA	TCACCAGCAGACTTTACGCAGCTTAGCTCTTAAACCCAAGTGGGTGCGGCCTGCCCAACAAGGTGGACGCCTTAGTGGTTCATA	2	TRRAP_-_98476108.23-P1P2	TRRAP	P1P2	na	na	na	na	na	na	na	na	na
GTGCGACGAGGGCTCGGCTG	TATGAACCACTAAGGCGTccaccttgttgGTGCGACGAGGGCTCGGCTGgtttaagagctaagctgCGTAAAGTCTGCTGGTGA	TCACCAGCAGACTTTACGCAGCTTAGCTCTTAAACCAGCCGAGCCCTCGTCGCACCAACAAGGTGGACGCCTTAGTGGTTCATA	2	TRRAP_-_98476208.23-P1P2	TRRAP	P1P2	na	na	na	na	na	na	na	na	na
GGCGGGACAACCACGAGCCG	TATGAACCACTAAGGCGTccaccttgttgGGCGGGACAACCACGAGCCGgtttaagagctaagctgCGTAAAGTCTGCTGGTGA	TCACCAGCAGACTTTACGCAGCTTAGCTCTTAAACCGGCTCGTGGTTGTCCCGCCCAACAAGGTGGACGCCTTAGTGGTTCATA	1	UBA2_+_34919314.23-P1P2	UBA2	P1P2	na	na	na	na	na	na	na	na	na
GGGACAACCACGAGCCGCGG	TATGAACCACTAAGGCGTccaccttgttgGGGACAACCACGAGCCGCGGgtttaagagctaagctgCGTAAAGTCTGCTGGTGA	TCACCAGCAGACTTTACGCAGCTTAGCTCTTAAACCCGCGGCTCGTGGTTGTCCCCAACAAGGTGGACGCCTTAGTGGTTCATA	1	UBA2_+_34919311.23-P1P2	UBA2	P1P2	na	na	na	na	na	na	na	na	na
GTCCCGCCATGGCACTGTCG	TATGAACCACTAAGGCGTccaccttgttgGTCCCGCCATGGCACTGTCGgtttaagagctaagctgCGTAAAGTCTGCTGGTGA	TCACCAGCAGACTTTACGCAGCTTAGCTCTTAAACCGACAGTGCCATGGCGGGACCAACAAGGTGGACGCCTTAGTGGTTCATA	1	UBA2_-_34919351.23-P1P2	UBA2	P1P2	na	na	na	na	na	na	na	na	na
GCCGACCCTCGACTTCGGAG	TATGAACCACTAAGGCGTccaccttgttgGCCGACCCTCGACTTCGGAGgtttaagagctaagctgCGTAAAGTCTGCTGGTGA	TCACCAGCAGACTTTACGCAGCTTAGCTCTTAAACCTCCGAAGTCGAGGGTCGGCCAACAAGGTGGACGCCTTAGTGGTTCATA	1	UBE2A_-_118708549.23-P1P2	UBE2A	P1P2	na	na	na	na	na	na	na	na	na
GGAGGCAGCGCGGTTCCTCT	TATGAACCACTAAGGCGTccaccttgttgGGAGGCAGCGCGGTTCCTCTgtttaagagctaagctgCGTAAAGTCTGCTGGTGA	TCACCAGCAGACTTTACGCAGCTTAGCTCTTAAACAGAGGAACCGCGCTGCCTCCCAACAAGGTGGACGCCTTAGTGGTTCATA	1	UBE2A_-_118708567.23-P1P2	UBE2A	P1P2	na	na	na	na	na	na	na	na	na
GGGGAGGCGGAAGCACCCAG	TATGAACCACTAAGGCGTccaccttgttgGGGGAGGCGGAAGCACCCAGgtttaagagctaagctgCGTAAAGTCTGCTGGTGA	TCACCAGCAGACTTTACGCAGCTTAGCTCTTAAACCTGGGTGCTTCCGCCTCCCCCAACAAGGTGGACGCCTTAGTGGTTCATA	1	UBE2A_+_118708560.23-P1P2	UBE2A	P1P2	na	na	na	na	na	na	na	na	na
GGAGCATGTCGACCCCGGCC	TATGAACCACTAAGGCGTccaccttgttgGGAGCATGTCGACCCCGGCCgtttaagagctaagctgCGTAAAGTCTGCTGGTGA	TCACCAGCAGACTTTACGCAGCTTAGCTCTTAAACGGCCGGGGTCGACATGCTCCCAACAAGGTGGACGCCTTAGTGGTTCATA	1	UBE2B_-_133707303.23-P1P2	UBE2B	P1P2	na	na	na	na	na	na	na	na	na
GGCCCGGAGGAGGCTCATGC	TATGAACCACTAAGGCGTccaccttgttgGGCCCGGAGGAGGCTCATGCgtttaagagctaagctgCGTAAAGTCTGCTGGTGA	TCACCAGCAGACTTTACGCAGCTTAGCTCTTAAACGCATGAGCCTCCTCCGGGCCCAACAAGGTGGACGCCTTAGTGGTTCATA	1	UBE2B_-_133707319.23-P1P2	UBE2B	P1P2	na	na	na	na	na	na	na	na	na
GGGAACCGCGCCCCGCTGAA	TATGAACCACTAAGGCGTccaccttgttgGGGAACCGCGCCCCGCTGAAgtttaagagctaagctgCGTAAAGTCTGCTGGTGA	TCACCAGCAGACTTTACGCAGCTTAGCTCTTAAACTTCAGCGGGGCGCGGTTCCCCAACAAGGTGGACGCCTTAGTGGTTCATA	1	UBE2B_-_133707036.23-P1P2	UBE2B	P1P2	na	na	na	na	na	na	na	na	na
GAGGGAAGTCCCGAGACAAA	TATGAACCACTAAGGCGTccaccttgttgGAGGGAAGTCCCGAGACAAAgtttaagagctaagctgCGTAAAGTCTGCTGGTGA	TCACCAGCAGACTTTACGCAGCTTAGCTCTTAAACTTTGTCTCGGGACTTCCCTCCAACAAGGTGGACGCCTTAGTGGTTCATA	1	UBE2I_-_1359701.23-P1P2	UBE2I	P1P2	na	na	na	na	na	na	na	na	na
GGAGCGTAGCGGACAGGTGG	TATGAACCACTAAGGCGTccaccttgttgGGAGCGTAGCGGACAGGTGGgtttaagagctaagctgCGTAAAGTCTGCTGGTGA	TCACCAGCAGACTTTACGCAGCTTAGCTCTTAAACCCACCTGTCCGCTACGCTCCCAACAAGGTGGACGCCTTAGTGGTTCATA	1	UBE2I_+_1359730.23-P1P2	UBE2I	P1P2	na	na	na	na	na	na	na	na	na
GGGACAGGTGGAGGACCGAG	TATGAACCACTAAGGCGTccaccttgttgGGGACAGGTGGAGGACCGAggtttaagagctaagctgCGTAAAGTCTGCTGGTGA	TCACCAGCAGACTTTACGCAGCTTAGCTCTTAAACCTCGGTCCTCCACCTGTCCCCAACAAGGTGGACGCCTTAGTGGTTCATA	1	UBE2I_+_1359721.23-P1P2	UBE2I	P1P2	na	na	na	na	na	na	na	na	na
GACGCACGAGTGGAAGTCCC	TATGAACCACTAAGGCGTccaccttgttgGACGCACGAGTGGAAGTCCCgtttaagagctaagctgCGTAAAGTCTGCTGGTGA	TCACCAGCAGACTTTACGCAGCTTAGCTCTTAAACGGGACTTCCACTCGTGCGTCCAACAAGGTGGACGCCTTAGTGGTTCATA	1	UBE2N_-_93835734.23-P1P2	UBE2N	P1P2	na	na	na	na	na	na	na	na	na
GCCTGCCCGCGACGGTGGTA	TATGAACCACTAAGGCGTccaccttgttgGCCTGCCCGCGACGGTGGTAgtttaagagctaagctgCGTAAAGTCTGCTGGTGA	TCACCAGCAGACTTTACGCAGCTTAGCTCTTAAACTACCACCGTCGCGGGCAGGCCAACAAGGTGGACGCCTTAGTGGTTCATA	1	UBE2N_-_93835998.23-P1P2	UBE2N	P1P2	na	na	na	na	na	na	na	na	na
GTGCGTGAGGCGAGAGGAGC	TATGAACCACTAAGGCGTccaccttgttgGTGCGTGAGGCGAGAGGAGCgtttaagagctaagctgCGTAAAGTCTGCTGGTGA	TCACCAGCAGACTTTACGCAGCTTAGCTCTTAAACGCTCCTCTCGCCTCACGCACCAACAAGGTGGACGCCTTAGTGGTTCATA	1	UBE2N_+_93835696.23-P1P2	UBE2N	P1P2	na	na	na	na	na	na	na	na	na
GAGCAACGCGCGGACCAACG	TATGAACCACTAAGGCGTccaccttgttgGAGCAACGCGCGGACCAACGgtttaagagctaagctgCGTAAAGTCTGCTGGTGA	TCACCAGCAGACTTTACGCAGCTTAGCTCTTAAACCGTTGGTCCGCGCGTTGCTCCAACAAGGTGGACGCCTTAGTGGTTCATA	1	UBE2T_-_202311067.23-P1P2	UBE2T	P1P2	na	na	na	na	na	na	na	na	na
GCAACAGTCAGAGGTCGCGC	TATGAACCACTAAGGCGTccaccttgttgGCAACAGTCAGAGGTCGCGCgtttaagagctaagctgCGTAAAGTCTGCTGGTGA	TCACCAGCAGACTTTACGCAGCTTAGCTCTTAAACGCGCGACCTCTGACTGTTGCCAACAAGGTGGACGCCTTAGTGGTTCATA	1	UBE2T_+_202311076.23-P1P2	UBE2T	P1P2	na	na	na	na	na	na	na	na	na
GGAGACCCTCCGCTCAACAG	TATGAACCACTAAGGCGTccaccttgttgGGAGACCCTCCGCTCAACAGgtttaagagctaagctgCGTAAAGTCTGCTGGTGA	TCACCAGCAGACTTTACGCAGCTTAGCTCTTAAACCTGTTGAGCGGAGGGTCTCCCAACAAGGTGGACGCCTTAGTGGTTCATA	1	UBE2T_-_202310883.23-P1P2	UBE2T	P1P2	na	na	na	na	na	na	na	na	na
GAAATCACGCAGCCCGGCCC	TATGAACCACTAAGGCGTccaccttgttgGAAATCACGCAGCCCGGCCCgtttaagagctaagctgCGTAAAGTCTGCTGGTGA	TCACCAGCAGACTTTACGCAGCTTAGCTCTTAAACGGGCCGGGCTGCGTGATTTCCAACAAGGTGGACGCCTTAGTGGTTCATA	1	UBE2V2_+_48921037.23-P1P2	UBE2V2	P1P2	na	na	na	na	na	na	na	na	na
GCGGCCCGGGAACCGACCTG	TATGAACCACTAAGGCGTccaccttgttgGCGGCCCGGGAACCGACCTGgtttaagagctaagctgCGTAAAGTCTGCTGGTGA	TCACCAGCAGACTTTACGCAGCTTAGCTCTTAAACCAGGTCGGTTCCCGGGCCGCCAACAAGGTGGACGCCTTAGTGGTTCATA	1	UBE2V2_+_48921024.23-P1P2	UBE2V2	P1P2	na	na	na	na	na	na	na	na	na
GGATGGCGGTCTCCACAGGT	TATGAACCACTAAGGCGTccaccttgttgGGATGGCGGTCTCCACAGGTgtttaagagctaagctgCGTAAAGTCTGCTGGTGA	TCACCAGCAGACTTTACGCAGCTTAGCTCTTAAACACCTGTGGAGACCGCCATCCCAACAAGGTGGACGCCTTAGTGGTTCATA	1	UBE2V2_-_48921034.23-P1P2	UBE2V2	P1P2	na	na	na	na	na	na	na	na	na
GAAGCGCCCGCGGTCTGAGG	TATGAACCACTAAGGCGTccaccttgttgGAAGCGCCCGCGGTCTGAGGgtttaagagctaagctgCGTAAAGTCTGCTGGTGA	TCACCAGCAGACTTTACGCAGCTTAGCTCTTAAACCCTCAGACCGCGGGCGCTTCCAACAAGGTGGACGCCTTAGTGGTTCATA	1	UBN1_-_4897536.23-P1P2	UBN1	P1P2	na	na	na	na	na	na	na	na	na
GGTCACGAGCCGAAGGGAGG	TATGAACCACTAAGGCGTccaccttgttgGGTCACGAGCCGAAGGGAGGgtttaagagctaagctgCGTAAAGTCTGCTGGTGA	TCACCAGCAGACTTTACGCAGCTTAGCTCTTAAACCCTCCCTTCGGCTCGTGACCCAACAAGGTGGACGCCTTAGTGGTTCATA	1	UBN1_+_4897489.23-P1P2	UBN1	P1P2	na	na	na	na	na	na	na	na	na
GGTTGTCACGAGCCGAAGGG	TATGAACCACTAAGGCGTccaccttgttgGGTTGTCACGAGCCGAAGGGgtttaagagctaagctgCGTAAAGTCTGCTGGTGA	TCACCAGCAGACTTTACGCAGCTTAGCTCTTAAACCCCTTCGGCTCGTGACAACCCAACAAGGTGGACGCCTTAGTGGTTCATA	1	UBN1_+_4897492.23-P1P2	UBN1	P1P2	na	na	na	na	na	na	na	na	na
GCCGGCGGCAGCTGGTGCGG	TATGAACCACTAAGGCGTccaccttgttgGCCGGCGGCAGCTGGTGCGGgtttaagagctaagctgCGTAAAGTCTGCTGGTGA	TCACCAGCAGACTTTACGCAGCTTAGCTCTTAAACCCGCACCAGCTGCCGCCGGCCAACAAGGTGGACGCCTTAGTGGTTCATA	1	UCHL5_+_193028436.23-P1P2	UCHL5	P1P2	na	na	na	na	na	na	na	na	na
GGACGTGTGGTTGACGAGCT	TATGAACCACTAAGGCGTccaccttgttgGGACGTGTGGTTGACGAGCTgtttaagagctaagctgCGTAAAGTCTGCTGGTGA	TCACCAGCAGACTTTACGCAGCTTAGCTCTTAAACAGCTCGTCAACCACACGTCCCAACAAGGTGGACGCCTTAGTGGTTCATA	1	UCHL5_+_193028482.23-P1P2	UCHL5	P1P2	na	na	na	na	na	na	na	na	na
GGTGTGGTTGACGAGCTCGG	TATGAACCACTAAGGCGTccaccttgttgGGTGTGGTTGACGAGCTCGGgtttaagagctaagctgCGTAAAGTCTGCTGGTGA	TCACCAGCAGACTTTACGCAGCTTAGCTCTTAAACCCGAGCTCGTCAACCACACCCAACAAGGTGGACGCCTTAGTGGTTCATA	1	UCHL5_+_193028479.23-P1P2	UCHL5	P1P2	na	na	na	na	na	na	na	na	na
GAAACCCCACCCGAGATCCG	TATGAACCACTAAGGCGTccaccttgttgGAAACCCCACCCGAGATCCGgtttaagagctaagctgCGTAAAGTCTGCTGGTGA	TCACCAGCAGACTTTACGCAGCTTAGCTCTTAAACCGGATCTCGGGTGGGGTTTCCAACAAGGTGGACGCCTTAGTGGTTCATA	1	UHRF1_+_4910401.23-P1P2	UHRF1	P1P2	na	na	na	na	na	na	na	na	na
GCCCGCCGCCGGGACTACAG	TATGAACCACTAAGGCGTccaccttgttgGCCCGCCGCCGGGACTACAGgtttaagagctaagctgCGTAAAGTCTGCTGGTGA	TCACCAGCAGACTTTACGCAGCTTAGCTCTTAAACCTGTAGTCCCGGCGGCGGGCCAACAAGGTGGACGCCTTAGTGGTTCATA	1	UHRF1_+_4910126.23-P1P2	UHRF1	P1P2	na	na	na	na	na	na	na	na	na
GGTGCTGCGGAGCCAATAAG	TATGAACCACTAAGGCGTccaccttgttgGGTGCTGCGGAGCCAATAAGgtttaagagctaagctgCGTAAAGTCTGCTGGTGA	TCACCAGCAGACTTTACGCAGCTTAGCTCTTAAACCTTATTGGCTCCGCAGCACCCAACAAGGTGGACGCCTTAGTGGTTCATA	1	UHRF1_-_4910083.23-P1P2	UHRF1	P1P2	na	na	na	na	na	na	na	na	na
GCCACACGTTGGGAGCGCGG	TATGAACCACTAAGGCGTccaccttgttgGCCACACGTTGGGAGCGCGGgtttaagagctaagctgCGTAAAGTCTGCTGGTGA	TCACCAGCAGACTTTACGCAGCTTAGCTCTTAAACCCGCGCTCCCAACGTGTGGCCAACAAGGTGGACGCCTTAGTGGTTCATA	1	UIMC1_-_176433727.23-P1P2	UIMC1	P1P2	na	na	na	na	na	na	na	na	na
GCGTCGCGAGAGACACACCC	TATGAACCACTAAGGCGTccaccttgttgGCGTCGCGAGAGACACACCCgtttaagagctaagctgCGTAAAGTCTGCTGGTGA	TCACCAGCAGACTTTACGCAGCTTAGCTCTTAAACGGGTGTGTCTCTCGCGACGCCAACAAGGTGGACGCCTTAGTGGTTCATA	1	UIMC1_-_176433500.23-P1P2	UIMC1	P1P2	na	na	na	na	na	na	na	na	na
GCGTCGGGAGAGGCCTACCT	TATGAACCACTAAGGCGTccaccttgttgGCGTCGGGAGAGGCCTACCTgtttaagagctaagctgCGTAAAGTCTGCTGGTGA	TCACCAGCAGACTTTACGCAGCTTAGCTCTTAAACAGGTAGGCCTCTCCCGACGCCAACAAGGTGGACGCCTTAGTGGTTCATA	1	UIMC1_-_176433543.23-P1P2	UIMC1	P1P2	na	na	na	na	na	na	na	na	na
GCCCCGAGCCGGCCGTCCAG	TATGAACCACTAAGGCGTccaccttgttgGCCCCGAGCCGGCCGTCCAGgtttaagagctaagctgCGTAAAGTCTGCTGGTGA	TCACCAGCAGACTTTACGCAGCTTAGCTCTTAAACCTGGACGGCCGGCTCGGGGCCAACAAGGTGGACGCCTTAGTGGTTCATA	1	UNG_-_109535573.23-P1P2	UNG	P1P2	na	na	na	na	na	na	na	na	na
GCGCCACCCGGGAACCGGCG	TATGAACCACTAAGGCGTccaccttgttgGCGCCACCCGGGAACCGGCGgtttaagagctaagctgCGTAAAGTCTGCTGGTGA	TCACCAGCAGACTTTACGCAGCTTAGCTCTTAAACCGCCGGTTCCCGGGTGGCGCCAACAAGGTGGACGCCTTAGTGGTTCATA	1	UNG_+_109535435.23-P1P2	UNG	P1P2	na	na	na	na	na	na	na	na	na
GGTCGCTTCCTGGCGGGGCT	TATGAACCACTAAGGCGTccaccttgttgGGTCGCTTCCTGGCGGGGCTgtttaagagctaagctgCGTAAAGTCTGCTGGTGA	TCACCAGCAGACTTTACGCAGCTTAGCTCTTAAACAGCCCCGCCAGGAAGCGACCCAACAAGGTGGACGCCTTAGTGGTTCATA	1	UNG_+_109535520.23-P1P2	UNG	P1P2	na	na	na	na	na	na	na	na	na
GGAGCGGCTGGCGGCTTCGA	TATGAACCACTAAGGCGTccaccttgttgGgagcggctggcggcttcgagtttaagagctaagctgCGTAAAGTCTGCTGGTGA	TCACCAGCAGACTTTACGCAGCTTAGCTCTTAAACTCGAAGCCGCCAGCCGCTCCCAACAAGGTGGACGCCTTAGTGGTTCATA	1	UPF1_-_18942807.23-P1P2	UPF1	P1P2	na	na	na	na	na	na	na	na	na
GGCCCGAGGGCCCTACCCGG	TATGAACCACTAAGGCGTccaccttgttgGGCCCGAGGGCCCTACCCGGgtttaagagctaagctgCGTAAAGTCTGCTGGTGA	TCACCAGCAGACTTTACGCAGCTTAGCTCTTAAACCCGGGTAGGGCCCTCGGGCCCAACAAGGTGGACGCCTTAGTGGTTCATA	1	UPF1_-_18943013.23-P1P2	UPF1	P1P2	na	na	na	na	na	na	na	na	na
GTTCGAGGGGAGCTGAGGCG	TATGAACCACTAAGGCGTccaccttgttgGttcgaggggagctgaggcggtttaagagctaagctgCGTAAAGTCTGCTGGTGA	TCACCAGCAGACTTTACGCAGCTTAGCTCTTAAACCGCCTCAGCTCCCCTCGAACCAACAAGGTGGACGCCTTAGTGGTTCATA	1	UPF1_-_18942821.23-P1P2	UPF1	P1P2	na	na	na	na	na	na	na	na	na
GCCAGGAGCGCAACAAGCAG	TATGAACCACTAAGGCGTccaccttgttgGCCAGGAGCGCAACAAGCAGgtttaagagctaagctgCGTAAAGTCTGCTGGTGA	TCACCAGCAGACTTTACGCAGCTTAGCTCTTAAACCTGCTTGTTGCGCTCCTGGCCAACAAGGTGGACGCCTTAGTGGTTCATA	1	USP1_+_62902791.23-P1P2	USP1	P1P2	na	na	na	na	na	na	na	na	na
GCCGAACGCCTGAACCGCTA	TATGAACCACTAAGGCGTccaccttgttgGCCGAACGCCTGAACCGCTAgtttaagagctaagctgCGTAAAGTCTGCTGGTGA	TCACCAGCAGACTTTACGCAGCTTAGCTCTTAAACTAGCGGTTCAGGCGTTCGGCCAACAAGGTGGACGCCTTAGTGGTTCATA	1	USP1_+_62902760.23-P1P2	USP1	P1P2	na	na	na	na	na	na	na	na	na
GCGCGCCAAGTTCCCCTCGG	TATGAACCACTAAGGCGTccaccttgttgGCGCGCCAAGTTCCCCTCGGgtttaagagctaagctgCGTAAAGTCTGCTGGTGA	TCACCAGCAGACTTTACGCAGCTTAGCTCTTAAACCCGAGGGGAACTTGGCGCGCCAACAAGGTGGACGCCTTAGTGGTTCATA	1	USP1_-_62902745.23-P1P2	USP1	P1P2	na	na	na	na	na	na	na	na	na
GACCCCCTGTCCCGCCCGGC	TATGAACCACTAAGGCGTccaccttgttgGACCCCCTGTCCCGCCCGGCgtttaagagctaagctgCGTAAAGTCTGCTGGTGA	TCACCAGCAGACTTTACGCAGCTTAGCTCTTAAACGCCGGGCGGGACAGGGGGTCCAACAAGGTGGACGCCTTAGTGGTTCATA	1	USP28_-_113746063.23-P1P2	USP28	P1P2	na	na	na	na	na	na	na	na	na
GGAGACCGGTGACCCGCGGC	TATGAACCACTAAGGCGTccaccttgttgGGAGACCGGTGACCCGCGGCgtttaagagctaagctgCGTAAAGTCTGCTGGTGA	TCACCAGCAGACTTTACGCAGCTTAGCTCTTAAACGCCGCGGGTCACCGGTCTCCCAACAAGGTGGACGCCTTAGTGGTTCATA	1	USP28_+_113746234.23-P1P2	USP28	P1P2	na	na	na	na	na	na	na	na	na
GGCGGGAGACCGGTGACCCG	TATGAACCACTAAGGCGTccaccttgttgGGCGGGAGACCGGTGACCCGgtttaagagctaagctgCGTAAAGTCTGCTGGTGA	TCACCAGCAGACTTTACGCAGCTTAGCTCTTAAACCGGGTCACCGGTCTCCCGCCCAACAAGGTGGACGCCTTAGTGGTTCATA	1	USP28_+_113746238.23-P1P2	USP28	P1P2	na	na	na	na	na	na	na	na	na
GAATGTCACATCCGCATGGG	TATGAACCACTAAGGCGTccaccttgttgGAATGTCACATCCGCATGGGgtttaagagctaagctgCGTAAAGTCTGCTGGTGA	TCACCAGCAGACTTTACGCAGCTTAGCTCTTAAACCCCATGCGGATGTGACATTCCAACAAGGTGGACGCCTTAGTGGTTCATA	1	USP7_-_9057778.23-P1P2	USP7	P1P2	na	na	na	na	na	na	na	na	na
GAGCGAGGAGAGCAAGCGGG	TATGAACCACTAAGGCGTccaccttgttgGagcgaggagagcaagcggggtttaagagctaagctgCGTAAAGTCTGCTGGTGA	TCACCAGCAGACTTTACGCAGCTTAGCTCTTAAACCCCGCTTGCTCTCCTCGCTCCAACAAGGTGGACGCCTTAGTGGTTCATA	1	USP7_-_9057818.23-P1P2	USP7	P1P2	na	na	na	na	na	na	na	na	na
GCTCCTCGGCGTCGTCGTCG	TATGAACCACTAAGGCGTccaccttgttgGCTCCTCGGCGTCGTCGTCGgtttaagagctaagctgCGTAAAGTCTGCTGGTGA	TCACCAGCAGACTTTACGCAGCTTAGCTCTTAAACCGACGACGACGCCGAGGAGCCAACAAGGTGGACGCCTTAGTGGTTCATA	1	USP7_-_9057691.23-P1P2	USP7	P1P2	na	na	na	na	na	na	na	na	na
GAGAGCCCCGGGGACCGAAC	TATGAACCACTAAGGCGTccaccttgttgGAGAGCCCCGGGGACCGAACgtttaagagctaagctgCGTAAAGTCTGCTGGTGA	TCACCAGCAGACTTTACGCAGCTTAGCTCTTAAACGTTCGGTCCCCGGGGCTCTCCAACAAGGTGGACGCCTTAGTGGTTCATA	1	UVSSA_+_1341057.23-P1P2	UVSSA	P1P2	na	na	na	na	na	na	na	na	na
GGCCGCGTCAGCGGTAGGTG	TATGAACCACTAAGGCGTccaccttgttgGGCCGCGTCAGCGGTAGGTGgtttaagagctaagctgCGTAAAGTCTGCTGGTGA	TCACCAGCAGACTTTACGCAGCTTAGCTCTTAAACCACCTACCGCTGACGCGGCCCAACAAGGTGGACGCCTTAGTGGTTCATA	1	UVSSA_-_1341026.23-P1P2	UVSSA	P1P2	na	na	na	na	na	na	na	na	na
GTGGTTACGCTGCCGGGCGG	TATGAACCACTAAGGCGTccaccttgttgGTGGTTACGCTGCCGGGCGGgtttaagagctaagctgCGTAAAGTCTGCTGGTGA	TCACCAGCAGACTTTACGCAGCTTAGCTCTTAAACCCGCCCGGCAGCGTAACCACCAACAAGGTGGACGCCTTAGTGGTTCATA	1	UVSSA_-_1341051.23-P1P2	UVSSA	P1P2	na	na	na	na	na	na	na	na	na
GCCAAAACCGAGCTGGTGAG	TATGAACCACTAAGGCGTccaccttgttgGCCAAAACCGAGCTGGTGAGgtttaagagctaagctgCGTAAAGTCTGCTGGTGA	TCACCAGCAGACTTTACGCAGCTTAGCTCTTAAACCTCACCAGCTCGGTTTTGGCCAACAAGGTGGACGCCTTAGTGGTTCATA	2	VPS72_+_151162629.23-P1P2	VPS72	P1P2	na	na	na	na	na	na	na	na	na
GCCCCGGACAAAGAAGAAGA	TATGAACCACTAAGGCGTccaccttgttgGCCCCGGACAAAGAAGAAGAgtttaagagctaagctgCGTAAAGTCTGCTGGTGA	TCACCAGCAGACTTTACGCAGCTTAGCTCTTAAACTCTTCTTCTTTGTCCGGGGCCAACAAGGTGGACGCCTTAGTGGTTCATA	2	VPS72_+_151162397.23-P1P2	VPS72	P1P2	na	na	na	na	na	na	na	na	na
GGTGGCGGCGCAGTCTCGGT	TATGAACCACTAAGGCGTccaccttgttgGGTGGCGGCGCAGTCTCGGTgtttaagagctaagctgCGTAAAGTCTGCTGGTGA	TCACCAGCAGACTTTACGCAGCTTAGCTCTTAAACACCGAGACTGCGCCGCCACCCAACAAGGTGGACGCCTTAGTGGTTCATA	2	VPS72_+_151162601.23-P1P2	VPS72	P1P2	na	na	na	na	na	na	na	na	na
GACTGTGGGAAGCGGAGTGA	TATGAACCACTAAGGCGTccaccttgttgGACTGTGGGAAGCGGAGTGAgtttaagagctaagctgCGTAAAGTCTGCTGGTGA	TCACCAGCAGACTTTACGCAGCTTAGCTCTTAAACTCACTCCGCTTCCCACAGTCCAACAAGGTGGACGCCTTAGTGGTTCATA	1	WAPAL_+_88281542.23-P1P2	WAPAL	P1P2	na	na	na	na	na	na	na	na	na
GAGCGGAGTGACGGAGCGAG	TATGAACCACTAAGGCGTccaccttgttgGAGCGGAGTGACGGAGCGAGgtttaagagctaagctgCGTAAAGTCTGCTGGTGA	TCACCAGCAGACTTTACGCAGCTTAGCTCTTAAACCTCGCTCCGTCACTCCGCTCCAACAAGGTGGACGCCTTAGTGGTTCATA	1	WAPAL_+_88281533.23-P1P2	WAPAL	P1P2	na	na	na	na	na	na	na	na	na
GTGAGAGCCGAGAGAGGCGA	TATGAACCACTAAGGCGTccaccttgttgGTGAGAGCCGAGAGAGGCGAgtttaagagctaagctgCGTAAAGTCTGCTGGTGA	TCACCAGCAGACTTTACGCAGCTTAGCTCTTAAACTCGCCTCTCTCGGCTCTCACCAACAAGGTGGACGCCTTAGTGGTTCATA	1	WAPAL_-_88281250.23-P1P2	WAPAL	P1P2	na	na	na	na	na	na	na	na	na
GCGGGGCGGCCCGAGCACCG	TATGAACCACTAAGGCGTccaccttgttgGCGGGGCGGCCCGAGCACCGgtttaagagctaagctgCGTAAAGTCTGCTGGTGA	TCACCAGCAGACTTTACGCAGCTTAGCTCTTAAACCGGTGCTCGGGCCGCCCCGCCAACAAGGTGGACGCCTTAGTGGTTCATA	1	WEE1_+_9595254.23-P1P2	WEE1	P1P2	na	na	na	na	na	na	na	na	na
GCTCGGGCTGCGGACGGTGG	TATGAACCACTAAGGCGTccaccttgttgGCTCGGGCTGCGGACGGTGGgtttaagagctaagctgCGTAAAGTCTGCTGGTGA	TCACCAGCAGACTTTACGCAGCTTAGCTCTTAAACCCACCGTCCGCAGCCCGAGCCAACAAGGTGGACGCCTTAGTGGTTCATA	1	WEE1_+_9595305.23-P1P2	WEE1	P1P2	na	na	na	na	na	na	na	na	na
GCTTTCCGGCAGAGGCGGGG	TATGAACCACTAAGGCGTccaccttgttgGCTTTCCGGCAGAGGCGGGGgtttaagagctaagctgCGTAAAGTCTGCTGGTGA	TCACCAGCAGACTTTACGCAGCTTAGCTCTTAAACCCCCGCCTCTGCCGGAAAGCCAACAAGGTGGACGCCTTAGTGGTTCATA	1	WEE1_+_9595268.23-P1P2	WEE1	P1P2	na	na	na	na	na	na	na	na	na
GCTGTGGGAGGCCTGAGGGG	TATGAACCACTAAGGCGTccaccttgttgGCTGTGGGAGGCCTGAGGGGgtttaagagctaagctgCGTAAAGTCTGCTGGTGA	TCACCAGCAGACTTTACGCAGCTTAGCTCTTAAACCCCCTCAGGCCTCCCACAGCCAACAAGGTGGACGCCTTAGTGGTTCATA	1	WHSC1_-_1873356.23-P1P2	WHSC1	P1P2	na	na	na	na	na	na	na	na	na
GGCGCGCGAGAGCCTCGGCC	TATGAACCACTAAGGCGTccaccttgttgGgcgcgcgAGAGCCTCGGCCgtttaagagctaagctgCGTAAAGTCTGCTGGTGA	TCACCAGCAGACTTTACGCAGCTTAGCTCTTAAACGGCCGAGGCTCTCGCGCGCCCAACAAGGTGGACGCCTTAGTGGTTCATA	1	WHSC1_-_1873146.23-P1P2	WHSC1	P1P2	na	na	na	na	na	na	na	na	na
GGGCGGGCGGCTCTCCGGAG	TATGAACCACTAAGGCGTccaccttgttgGGGCGGGCGGCTCTCCggaggtttaagagctaagctgCGTAAAGTCTGCTGGTGA	TCACCAGCAGACTTTACGCAGCTTAGCTCTTAAACCTCCGGAGAGCCGCCCGCCCCAACAAGGTGGACGCCTTAGTGGTTCATA	1	WHSC1_+_1873227.23-P1P2	WHSC1	P1P2	na	na	na	na	na	na	na	na	na
GGCCTGGGTAGCACGGTCCT	TATGAACCACTAAGGCGTccaccttgttgGGCCTGGGTAGCACGGTCCTgtttaagagctaagctgCGTAAAGTCTGCTGGTGA	TCACCAGCAGACTTTACGCAGCTTAGCTCTTAAACAGGACCGTGCTACCCAGGCCCAACAAGGTGGACGCCTTAGTGGTTCATA	1	WHSC1L1_-_38239671.23-P1P2	WHSC1L1	P1P2	na	na	na	na	na	na	na	na	na
GGGCCGAGGGGGCTGTGCAC	TATGAACCACTAAGGCGTccaccttgttgGGGCCGAGGGGGCTGTGCACgtttaagagctaagctgCGTAAAGTCTGCTGGTGA	TCACCAGCAGACTTTACGCAGCTTAGCTCTTAAACGTGCACAGCCCCCTCGGCCCCAACAAGGTGGACGCCTTAGTGGTTCATA	1	WHSC1L1_+_38239708.23-P1P2	WHSC1L1	P1P2	na	na	na	na	na	na	na	na	na
GTCCTCAGTGCCGGCCGCCA	TATGAACCACTAAGGCGTccaccttgttgGTCCTCAGTGCCGGCCGCCAgtttaagagctaagctgCGTAAAGTCTGCTGGTGA	TCACCAGCAGACTTTACGCAGCTTAGCTCTTAAACTGGCGGCCGGCACTGAGGACCAACAAGGTGGACGCCTTAGTGGTTCATA	1	WHSC1L1_+_38239493.23-P1P2	WHSC1L1	P1P2	na	na	na	na	na	na	na	na	na
GCGCGCTGCCGAGTACAAGC	TATGAACCACTAAGGCGTccaccttgttgGCGCGCTGCCGAGTACAAGCgtttaagagctaagctgCGTAAAGTCTGCTGGTGA	TCACCAGCAGACTTTACGCAGCTTAGCTCTTAAACGCTTGTACTCGGCAGCGCGCCAACAAGGTGGACGCCTTAGTGGTTCATA	1	WRN_+_30891350.23-P1P2	WRN	P1P2	na	na	na	na	na	na	na	na	na
GGGAGGCGCCGGCTTGTACT	TATGAACCACTAAGGCGTccaccttgttgGGGAGGCGCCGGCTTGTACTgtttaagagctaagctgCGTAAAGTCTGCTGGTGA	TCACCAGCAGACTTTACGCAGCTTAGCTCTTAAACAGTACAAGCCGGCGCCTCCCCAACAAGGTGGACGCCTTAGTGGTTCATA	1	WRN_-_30891364.23-P1P2	WRN	P1P2	na	na	na	na	na	na	na	na	na
GTAGCACTATAGATACCCCG	TATGAACCACTAAGGCGTccaccttgttgGTAGCACTATAGATACCCCGgtttaagagctaagctgCGTAAAGTCTGCTGGTGA	TCACCAGCAGACTTTACGCAGCTTAGCTCTTAAACCGGGGTATCTATAGTGCTACCAACAAGGTGGACGCCTTAGTGGTTCATA	1	WRN_+_30891527.23-P1P2	WRN	P1P2	na	na	na	na	na	na	na	na	na
GGACATGACGATCCGGTCTC	TATGAACCACTAAGGCGTccaccttgttgGGACATGACGATCCGGTCTCgtttaagagctaagctgCGTAAAGTCTGCTGGTGA	TCACCAGCAGACTTTACGCAGCTTAGCTCTTAAACGAGACCGGATCGTCATGTCCCAACAAGGTGGACGCCTTAGTGGTTCATA	1	XAB2_-_7694229.23-P1P2	XAB2	P1P2	na	na	na	na	na	na	na	na	na
GGACTCACGAAGACAAGGTC	TATGAACCACTAAGGCGTccaccttgttgGGACTCACGAAGACAAGGTCgtttaagagctaagctgCGTAAAGTCTGCTGGTGA	TCACCAGCAGACTTTACGCAGCTTAGCTCTTAAACGACCTTGTCTTCGTGAGTCCCAACAAGGTGGACGCCTTAGTGGTTCATA	1	XAB2_-_7694376.23-P1P2	XAB2	P1P2	na	na	na	na	na	na	na	na	na
GTCCGGTCTCTGGCCCATTA	TATGAACCACTAAGGCGTccaccttgttgGTCCGGTCTCTGGCCCATTAgtttaagagctaagctgCGTAAAGTCTGCTGGTGA	TCACCAGCAGACTTTACGCAGCTTAGCTCTTAAACTAATGGGCCAGAGACCGGACCAACAAGGTGGACGCCTTAGTGGTTCATA	1	XAB2_-_7694239.23-P1P2	XAB2	P1P2	na	na	na	na	na	na	na	na	na
GAGTGGGCCAGAGATGGCGG	TATGAACCACTAAGGCGTccaccttgttgGAGTGGGCCAGAGATGGCGGgtttaagagctaagctgCGTAAAGTCTGCTGGTGA	TCACCAGCAGACTTTACGCAGCTTAGCTCTTAAACCCGCCATCTCTGGCCCACTCCAACAAGGTGGACGCCTTAGTGGTTCATA	1	XPA_+_100459564.23-P1P2	XPA	P1P2	na	na	na	na	na	na	na	na	na
GCCTCGGAGTGGGCCAGAGA	TATGAACCACTAAGGCGTccaccttgttgGCCTCGGAGTGGGCCAGAGAgtttaagagctaagctgCGTAAAGTCTGCTGGTGA	TCACCAGCAGACTTTACGCAGCTTAGCTCTTAAACTCTCTGGCCCACTCCGAGGCCAACAAGGTGGACGCCTTAGTGGTTCATA	1	XPA_+_100459570.23-P1P2	XPA	P1P2	na	na	na	na	na	na	na	na	na
GGGAGCTAGGTCCTCGGAGT	TATGAACCACTAAGGCGTccaccttgttgGGGAGCTAGGTCCTCGGAGTgtttaagagctaagctgCGTAAAGTCTGCTGGTGA	TCACCAGCAGACTTTACGCAGCTTAGCTCTTAAACACTCCGAGGACCTAGCTCCCCAACAAGGTGGACGCCTTAGTGGTTCATA	1	XPA_+_100459580.23-P1P2	XPA	P1P2	na	na	na	na	na	na	na	na	na
GCAGGGCGGGAGTCCAGACG	TATGAACCACTAAGGCGTccaccttgttgGCAGGGCGGGAGTCCAGACGgtttaagagctaagctgCGTAAAGTCTGCTGGTGA	TCACCAGCAGACTTTACGCAGCTTAGCTCTTAAACCGTCTGGACTCCCGCCCTGCCAACAAGGTGGACGCCTTAGTGGTTCATA	1	XPC_+_14219880.23-P1	XPC	P1	na	na	na	na	na	na	na	na	na
[truncated: 38 more rows]
