# Supplementary material for: Enhanced prime editing systems by manipulating cellular determinants of editing outcomes
Source: Cell. 2021 Oct 28;184(22):5635–5652.e29. doi: 10.1016/j.cell.2021.09.018 (PMC8584034; doi:10.1016/j.cell.2021.09.018)
Supplement: Table S2. Frequencies of the intended prime edit in Repair-seq screens, related to Figure 1 — Percentage of reads with only the programmed +6 G⋅C-to-C⋅G prime edit and no unintended byproducts in Repair-seq screens, grouped by CRISPRi sgRNA. [file mmc2.xlsx]

## Sheet: Sheet1
	% sequencing reads with the intended +6 G to C edit in Repair-seq screens
CRISRPi_sgRNA	K562 PE2 rep1	K562 PE2 rep2	K562 PE3+50 rep1	K562 PE3+50 rep2	HeLa PE2 rep1	HeLa PE2 rep2	HeLa PE3+50 rep1	HeLa PE3+50 rep2	HeLa PE3–50 rep1	HeLa PE3–50 rep2
ABRAXAS1_1	4.21331	4.96848	15.8177	13.5727	8.42555	8.51066	14.1058	15.3323	2.15847	2.21997
ABRAXAS1_2	4.20079	4.76945	16.3352	13.8814	8.28794	8.82651	13.9005	15.9484	2.02348	2.18504
ABRAXAS1_3	4.86019	5.09287	16.5055	15.3212	8.55124	9.42567	13.6892	15.5339	2.06827	2.31293
ACTL6A_1	4.97569	6.67145	20.3045	19.0302	8.85074	8.45063	13.8981	15.8039	2.03801	2.02033
ACTL6A_2	6.98181	7.5094	23.4492	21.0428	8.74885	8.70381	13.8877	15.3678	2.05852	1.83744
ACTL6A_3	6.87619	7.95053	24.7147	22.8428	8.8195	9.20431	13.7721	17.2425	2.66668	2.26559
ACTR5_1	4.94282	5.69587	17.3625	15.5056	6.93967	7.12576	11.1246	11.447	1.30142	1.48266
ACTR5_2	5.18975	5.79792	18.0677	15.3266	6.16216	6.8019	11.0794	12.0859	1.56605	1.31217
ACTR5_3	4.2727	5.68136	17.5867	14.8382	7.59672	7.79708	12.1686	13.6221	1.87799	1.69386
ACTR8_1	5.97611	6.43139	20.2348	18.069	7.6586	8.045	12.6666	13.9009	1.87239	1.40381
ACTR8_2	6.35327	6.76849	20.5409	18.5018	7.18613	7.00694	11.7836	12.8173	1.8065	1.67174
ACTR8_3	6.17642	6.48735	20.1546	17.6063	7.09303	7.24617	12.2356	13.105	1.91008	1.85734
AICDA_1	4.44441	5.05992	15.6224	13.833	9.00713	9.20973	13.7216	15.7111	2.08626	2.15626
AICDA_2	4.2329	4.9398	15.7477	14.6457	8.38072	9.00627	13.9323	14.9562	2.25384	2.11752
AICDA_3	4.2292	5.14981	16.652	14.1822	8.38156	8.59031	13.6925	15.6405	2.20148	2.17961
ALKBH2_1	4.29181	4.58877	15.7236	13.0886	6.68864	7.24013	11.9035	13.4653	1.52345	1.6282
ALKBH2_2	3.86431	4.6005	14.3927	12.9103	6.78848	6.75237	11.1998	13.2943	1.68736	1.73101
ALKBH2_3	3.74724	4.63776	15.0766	14.0026	6.44974	6.60681	11.5805	12.168	1.62083	1.86898
ALKBH3_1	4.08184	4.6831	15.2804	13.5904	8.73375	8.88118	14.3411	15.6216	2.19298	2.0341
ALKBH3_2	4.32546	4.7244	15.3409	14.7052	8.61805	8.82533	14.4188	14.9736	2.08889	1.98976
ALKBH3_3	3.9054	4.70464	15.0631	14.6393	8.46052	8.4935	14.0767	15.8684	2.5315	2.01443
ALYREF_1	4.61296	4.955	15.6456	13.7428	8.20362	8.42276	13.5961	15.1433	2.27334	2.12998
ALYREF_2	4.81674	4.90727	16.0359	14.267	7.23958	7.48408	13.0249	14.0995	2.03131	1.84886
ALYREF_3	4.86878	5.37313	16.0885	14.7195	7.12654	7.51362	12.5232	14.3748	1.76744	2.02094
APEX1_1	4.3612	5.14092	16.5654	14.536	8.68986	8.59405	14.54	16.022	2.33007	2.09002
APEX1_2	4.3571	5.28058	15.7561	14.3779	8.65973	8.61796	14.3761	15.8216	1.86586	1.7828
APEX1_3	4.40103	5.27104	15.7432	14.8952	7.9042	8.35828	13.3897	14.9334	2.19147	2.09629
APEX2_1	4.01392	4.9024	16.0253	13.1778	8.4428	8.86599	14.1866	15.3134	2.07541	1.96621
APEX2_2	4.64329	4.81614	16.937	14.7808	9.00979	9.25355	14.403	15.2173	2.15175	1.98754
APEX2_3	4.43933	5.1559	16.3587	13.5942	8.32087	8.76288	14.3942	15.2324	1.96979	2.0343
APLF_1	4.13187	4.50729	15.8001	14.3293	8.07945	8.434	13.8378	15.7351	2.39802	2.16206
APLF_2	4.26484	5.01885	15.9098	15.2609	8.64103	8.78631	14.2251	16.3531	2.45648	2.1485
APLF_3	4.45744	4.96044	16.5523	14.7005	8.63531	8.27902	14.0552	15.5347	2.18911	2.0384
APOBEC1_1	4.27284	5.00898	15.7196	13.8345	8.27429	8.77394	13.9425	15.0042	2.26175	2.12791
APOBEC1_2	4.32444	4.52257	15.8979	14.1142	8.45032	8.77498	13.561	15.7014	1.87042	1.89329
APOBEC1_3	4.12704	4.58532	17.6977	15.3584	8.70417	8.42644	13.5382	15.0906	2.17312	1.81964
APOBEC2_1	4.09031	4.58109	15.4053	14.2979	8.01424	8.23481	14.4573	15.3988	2.32817	1.99099
APOBEC2_2	3.78558	4.81941	14.7881	14.2221	8.86432	8.67027	14.9901	15.3569	2.60382	2.11334
APOBEC2_3	4.4812	5.06714	16.4178	13.6608	8.97085	9.22179	14.2236	15.2245	2.09341	1.98446
APOBEC3A_1	4.11117	4.68257	15.4813	14.4746	8.66933	8.40453	13.6811	14.7381	2.3622	2.21065
APOBEC3A_2	4.53234	4.93285	15.7053	14.3015	8.50351	8.76713	13.8223	15.1859	2.14018	2.3874
APOBEC3A_3	4.49052	5.21581	15.6174	14.7794	8.31621	8.5177	14.0562	15.6286	1.73293	2.08879
APOBEC3B_1	3.76861	4.38473	14.1735	12.7211	7.42015	7.23868	12.5524	13.891	2.34913	2.44539
APOBEC3B_2	4.35023	5.27943	15.4691	14.7806	9.32637	9.89807	14.0857	16.2759	2.34015	2.45554
APOBEC3B_3	4.11043	4.77689	15.8721	13.5376	8.74952	8.72203	14.4756	15.6278	2.17185	2.14131
APOBEC3C_1_APOBEC3D_1	4.30586	4.81265	15.6357	14.3077	8.38237	8.60706	14.3946	15.7811	2.01823	2.2636
APOBEC3C_2_APOBEC3D_2	4.30767	5.0705	16.124	14.037	8.50038	8.37312	13.9021	15.1725	2.34147	1.97922
APOBEC3C_3_APOBEC3D_3	4.32244	5.05911	15.5723	13.7983	8.00738	8.56925	13.941	15.784	2.17054	2.16106
APOBEC3F_1	4.21883	4.92516	16.1956	14.6032	8.30747	8.67299	14.5728	15.6959	2.05392	2.37189
APOBEC3F_2	4.20803	4.9747	15.2068	12.8869	8.33342	9.03784	13.72	15.2335	2.1596	2.14906
APOBEC3F_3	4.35441	4.59059	16.3781	14.7552	8.3015	8.29354	14.4732	15.7347	2.06502	2.15439
APOBEC3G_1	4.06958	4.84119	15.5819	13.985	8.03049	8.20373	13.7564	14.989	2.4051	2.10516
APOBEC3G_2	4.49394	5.05406	15.6036	13.7621	8.18616	8.00369	13.845	14.9281	2.1105	2.07106
APOBEC3G_3	4.26189	4.8494	16.475	13.7971	8.79802	8.78176	14.1682	15.346	2.157	2.40567
APOBEC3H_1	4.24055	4.86677	16.6229	14.0513	8.71839	8.92418	13.9387	15.8162	2.46504	2.23803
APOBEC3H_2	4.62111	4.79018	15.9592	13.4762	8.54414	8.80996	13.8576	15.6967	2.16663	2.12697
APOBEC3H_3	4.45321	4.71032	14.9078	14.0557	8.99907	8.97782	13.9962	15.4976	2.00311	1.92715
APOBEC4_1	4.37422	4.90568	15.1127	13.9022	9.05357	8.97031	14.5095	16.2038	2.08984	2.13821
APOBEC4_2	4.69479	5.22382	16.9725	15.517	8.64137	9.06359	13.8563	15.528	2.27212	2.00639
APOBEC4_3	4.59585	4.95134	16.287	14.8733	8.59622	9.0923	13.8632	15.5779	2.3251	2.17467
APTX_1_1	4.03274	5.01205	15.8272	13.5652	8.12997	8.80273	14.1339	15.5538	2.10911	1.87289
APTX_1_2	4.52606	5.13912	16.3009	14.8732	8.33877	8.83312	13.7517	15.2053	2.09737	1.913
APTX_1_3	4.35723	4.76369	16.0742	14.3515	8.16116	8.43741	13.9744	15.4133	2.21739	1.96745
APTX_2_1	3.93311	4.86026	15.9206	14.2775	8.90304	9.26481	14.4671	16.0183	2.51945	1.97303
APTX_2_2	4.52327	4.98377	17.2677	13.9643	8.91519	9.6749	14.2982	16.3668	2.16357	2.47747
APTX_2_3	4.38049	5.22567	16.2433	14.7757	9.35364	9.35858	14.678	16.168	2.16668	2.10806
AQR_1	5.25	5.97143	16.3989	14.912	7.33438	8.1724	13.7139	15.3492	2.25433	2.28152
AQR_2	3.93519	4.67684	14.0859	13.7891	7.22184	8.13091	12.633	14.7482	2.12235	2.04628
AQR_3	3.83591	4.2256	12.2674	9.75439	7.55931	8.10187	13.9409	14.3377	2.35412	2.28868
ARID1A_1	3.94403	4.47557	14.8959	14.0121	8.18908	8.0313	14.0592	15.2748	2.10634	1.55127
ARID1A_2	4.34228	4.58088	15.1766	13.4828	8.08211	8.4873	13.7479	15.0204	2.23371	2.04069
ARID1A_3	3.71014	4.48779	14.9125	13.4643	7.99689	7.87945	13.4512	14.9314	2.05603	1.99453
ARID1B_1_1	4.30736	5.19263	16.7576	14.4066	7.83609	7.81213	13.5331	15.0685	2.00804	2.03794
ARID1B_1_2	4.2619	4.91824	16.3685	14.4144	8.76857	9.12998	14.5888	15.6335	2.44552	2.33714
ARID1B_1_3	4.38399	5.09219	15.1832	13.9798	8.72709	9.21912	14.4533	15.8316	1.99506	2.37922
ARID1B_2_1	4.01047	4.78884	15.4657	13.788	8.14036	8.52924	13.5807	15.2547	2.08802	2.22608
ARID1B_2_2	4.11979	4.72262	15.0109	13.3433	8.48011	8.19593	13.8617	15.2104	2.14782	2.143
ARID1B_2_3	4.15661	5.34152	17.3792	14.9881	8.27055	9.13466	14.5795	15.3824	2.19689	1.76425
ARID2_1	4.23857	4.64777	15.9612	12.9958	8.86475	9.13296	14.6752	15.9721	2.13978	2.1379
ARID2_2	4.93324	5.28408	16.9327	14.031	11.3545	10.9294	16.5997	18.1819	2.71553	2.88304
ARID2_3	4.09746	5.29104	15.5375	15.2687	11.1909	11.3857	17.5933	18.4901	3.0761	2.87421
ASCC3_1	7.19419	6.22558	20.028	16.5996	6.3983	7.49915	12.179	13.3569	2.0505	2.08074
ASCC3_2	6.10597	6.30547	18.2643	17.4839	6.96883	7.48888	12.5502	13.5489	2.13034	1.86589
ASCC3_3	5.92537	6.22564	19.3077	18.9193	7.1032	7.87201	12.4744	13.7183	1.99655	2.10153
ASF1A_1	4.64302	5.30041	17.7461	15.3799	7.71574	8.11143	13.3563	14.4066	2.32769	2.13207
ASF1A_2	4.8344	5.29458	17.199	15.0631	7.9235	8.11573	13.3759	14.3788	2.26587	2.07239
ASF1A_3	4.83979	5.59318	17.9835	15.5118	8.02923	7.89928	13.541	14.2788	2.03656	1.99564
ATM_1	4.54013	5.22574	18.1503	14.8492	8.41529	8.61453	14.1612	14.9519	3.11724	2.53907
ATM_2	4.51591	4.99224	17.7628	15.0478	8.41884	8.05091	13.9809	15.4516	2.43997	2.4703
ATM_3	4.08829	4.66348	17.7402	15.2688	7.97675	8.17107	13.7936	15.6497	3.27452	3.15157
ATP13A2_1	3.99116	4.41628	16.0736	13.2558	7.6266	7.98374	13.8948	15.3785	2.44113	1.88246
ATP13A2_2	4.32876	5.02699	15.6312	13.7234	8.51554	8.83896	14.3151	15.2871	2.20129	2.06955
ATP13A2_3	4.67724	5.30667	16.2074	14.0292	8.46581	8.82566	13.9551	15.4388	2.03131	2.30535
ATP13A5_1	4.3448	4.94906	15.4141	13.4463	8.16504	8.53149	13.0883	15.3978	2.20535	2.52574
ATP13A5_2	4.26239	5.1563	16.5149	14.5172	8.47011	8.43116	14.3571	14.6325	2.4341	2.45599
ATP13A5_3	6.02976	5.96329	17.6239	17.0036	8.78996	9.17332	14.591	16.2234	2.32888	2.00265
ATR_1	6.20274	6.36738	15.749	14.7511	9.54249	9.6016	14.4515	16.2444	2.1746	2.14319
ATR_2	5.74929	6.81612	15.5613	13.8584	8.6939	9.11924	14.2714	15.9732	1.95549	2.0944
ATR_3	5.87706	6.41364	15.7517	13.42	9.54703	9.74808	14.5154	15.5083	2.2935	2.2078
ATRIP_1	4.72609	5.7369	16.982	15.1032	9.15766	9.85902	14.5958	16.2377	2.27957	1.94683
ATRIP_2	4.77257	5.7893	16.4545	15.6917	8.79734	8.80207	13.9795	15.6439	2.10759	1.98213
ATRIP_3	5.30131	6.02123	17.4497	16.8459	9.37752	9.25514	14.3106	15.9862	2.07649	2.14568
ATRX_1	5.19935	5.33956	18.3072	17.0862	9.5925	9.49794	15.7277	17.4336	2.18131	2.3631
ATRX_2	4.86074	5.32948	17.491	15.7942	8.23606	8.80545	14.391	15.926	2.44836	2.62582
ATRX_3	4.9697	4.76799	18.0298	16.549	8.35757	9.18939	14.5369	15.6579	2.51508	2.175
BABAM1_1	4.28754	5.21956	15.8499	14.715	8.50295	8.66818	14.6751	15.1759	2.14592	2.42551
BABAM1_2	4.4728	5.153	15.8421	14.3171	8.38684	8.83357	13.8695	15.2248	2.35693	2.22886
BABAM1_3	4.35009	4.80167	15.4532	13.7687	8.17282	8.30571	14.2162	15.7795	1.94788	2.18841
BABAM2_1	4.11017	4.80365	15.9711	14.7467	8.57938	9.16527	14.2147	16.2372	2.44565	2.38774
BABAM2_2	4.76429	5.28575	15.9112	14.6243	9.01877	9.16944	14.8824	15.7867	2.47805	2.18364
BABAM2_3	4.49945	5.0426	16.8313	15.0966	8.64383	8.68855	14.3004	15.7508	2.19002	2.29777
BACH1_1	4.39078	4.72397	15.5274	14.0417	8.68334	8.71159	13.6934	14.9871	2.16948	2.3122
BACH1_2	4.44021	4.65171	15.8852	14.0248	8.48633	8.17276	13.7091	15.6678	2.82583	2.11502
BACH1_3	4.51126	5.55434	16.6484	14.5281	8.85503	9.18188	14.802	15.8053	2.37481	2.55613
BARD1_1	4.15818	5.29528	15.9868	14.6955	8.99156	8.46466	13.95	16.0606	2.40808	1.63312
BARD1_2	4.33565	4.90205	15.8698	13.2237	8.82106	8.85799	13.767	15.2585	1.95877	2.07895
BARD1_3	4.58878	4.81263	15.671	14.555	8.21026	8.43843	14.0332	15.2128	2.41099	2.13314
BAZ1A_1	5.08475	5.77074	16.5289	15.7304	8.061	8.34936	13.4992	15.5105	2.25513	2.05514
BAZ1A_2	4.21793	4.90535	15.0614	14.1727	8.56254	8.71449	12.9865	15.0859	2.15614	2.18289
BAZ1A_3	4.67118	5.36058	16.1345	14.4033	8.60439	8.96913	13.6627	14.8357	2.48067	2.30212
BAZ1B_1	4.27787	4.9981	15.8333	14.8986	8.53139	8.78928	14.4116	15.6189	2.03865	2.14601
BAZ1B_2	4.05168	4.54844	15.9663	14.2499	8.25481	8.53098	13.5454	15.048	2.04348	2.12084
BAZ1B_3	4.8521	5.28226	16.0003	13.8926	8.48194	8.25962	14.5042	15.5094	2.11746	1.89305
BCL11A_1	4.34989	4.90696	15.3026	13.8644	8.40768	8.78179	14.1975	14.8021	2.20115	2.02863
BCL11A_2	4.35154	5.2143	15.8405	14.3408	8.52509	8.94729	14.0655	15.5754	2.29117	2.1633
BCL11A_3	4.13184	4.6278	15.6524	13.7217	8.08348	8.47329	13.7514	15.1932	2.23794	2.10844
BCL11B_1	4.25143	5.10068	16.3803	14.1575	8.35528	8.81853	14.0076	15.816	2.35072	1.90119
BCL11B_2	3.97527	4.93875	15.7983	13.7814	8.52829	8.79132	13.9018	15.3173	2.26702	2.00245
BCL11B_3	4.34163	5.1114	16.888	14.3148	8.47551	8.89491	14.2118	15.787	2.04932	2.13661
BCL7A_1	4.10746	4.80503	15.0683	13.7464	8.75086	9.0594	14.7643	16.5716	2.51188	2.04045
BCL7A_2	3.69363	4.18544	14.6608	13.7084	8.20729	8.3765	14.4954	15.6562	2.19347	2.3169
BCL7A_3	4.68151	5.33073	17.0961	14.8662	9.04449	9.01883	14.5559	16.3578	2.36393	2.34261
BCL7B_1	3.59169	4.93248	15.5262	15.3106	7.87287	8.46025	14.1371	15.6145	2.0579	2.11111
BCL7B_2	4.02738	5.03561	15.3353	14.2985	9.04562	8.58555	14.6818	16.5135	2.52872	2.16372
BCL7B_3	4.37028	5.00855	16.1602	13.8434	8.60937	8.78205	14.3869	16.452	2.60396	2.40804
BCL7C_1	4.29554	4.62663	16.16	14.9067	8.28335	8.28257	15.2563	15.6968	2.32854	2.15438
BCL7C_2	4.28121	4.8842	16.3765	13.8945	8.61097	8.88577	14.8296	16.3983	2.16792	2.23783
BCL7C_3	3.86357	4.6304	15.8681	13.9114	7.23319	7.33734	13.3541	15.3579	2.10588	1.80268
BCLAF1_1	4.34829	5.28245	16.9758	14.0112	7.67824	8.37485	13.2298	14.7349	2.11546	2.15426
BCLAF1_2	4.15438	4.80802	15.2051	13.6421	8.04258	8.36033	13.2798	14.4501	2.36448	1.96919
BCLAF1_3	4.41111	5.67139	16.3876	14.0417	7.41426	7.50944	12.9457	14.8364	2.10698	1.96273
BLM_1	4.35924	4.99878	16.2129	12.9485	9.9063	9.31788	15.7796	16.0999	1.95136	2.59777
BLM_2	4.21687	4.93005	15.3711	13.7756	8.6858	9.16039	14.7114	15.9619	2.27891	2.07617
BLM_3	4.61723	5.24776	15.7176	15.795	8.81006	8.9673	14.5518	16.2443	2.26515	2.07204
BMI1_1	4.14507	4.9346	15.0107	14.5305	8.75242	8.90306	14.0722	15.7913	2.60502	2.20023
BMI1_2	4.26134	4.88998	15.119	13.5722	8.27207	8.99869	13.9379	15.511	2.29301	2.04216
BMI1_3	4.07654	4.70464	15.3717	14.0287	7.97826	8.41484	14.4716	15.3619	2.22708	2.09593
BRCA1_1	4.60113	5.17826	16.2651	15.1561	8.98666	9.46272	14.6039	15.8473	2.17602	2.24461
BRCA1_2	4.33846	4.91805	15.679	13.8278	8.45104	8.77865	13.2572	15.4958	2.10979	2.29482
BRCA1_3	4.66193	5.22643	16.8604	14.2542	9.15965	10.1916	14.5629	16.0683	2.12682	2.33735
BRCA2_1	5.00026	6.05601	17.9979	15.475	9.63914	9.76372	14.9577	17.1225	2.60737	2.50346
BRCA2_2	4.96316	5.51893	16.8406	14.6245	8.3655	8.61786	14.583	15.7318	2.03766	2.21864
BRCA2_3	5.03072	5.89582	17.2123	15.2322	9.57789	9.74021	15.0641	16.7139	2.80972	2.70751
BRCC3_1	4.58171	5.21604	15.9075	14.6587	8.90405	8.90316	14.9515	16.0267	2.52568	2.52654
BRCC3_2	4.40795	5.28173	16.4264	14.5855	7.95928	7.8116	13.7724	14.6471	2.36849	2.11411
BRCC3_3	4.49464	4.98407	16.5852	14.0973	8.44556	8.6123	14.3338	15.7616	2.03315	2.02964
BRD7_1	3.74189	4.03558	17.0971	13.5493	6.99359	6.94238	14.1485	15.9608	2.11791	1.87488
BRD7_2	4.10064	4.70916	15.6081	14.6664	7.25398	7.52693	13.3951	14.6902	2.04758	1.63111
BRD7_3	4.04708	4.92303	16.3275	14.7986	8.05977	7.94314	14.3211	15.6006	2.50522	2.16766
BRD8_1	4.39056	5.29422	17.5254	15.2016	7.92066	8.11186	13.8628	15.544	2.04313	1.98041
BRD8_2	4.79559	5.33989	18.3718	16.8924	7.71353	7.824	13.6702	14.853	1.82666	1.82068
BRD8_3	4.41906	4.70431	16.1892	15.0905	8.02706	8.24371	13.3133	14.4924	2.09661	1.68911
BRD9_1	4.89246	5.97181	17.9158	16.8578	9.36024	9.31582	14.8285	17.025	2.24022	2.30888
BRD9_2	4.81979	4.80242	17.4164	15.6748	7.9802	8.54596	14.7707	16.2491	1.8508	2.13791
BRD9_3	4.43863	5.18317	16.2875	15.3043	8.57181	9.08278	14.281	15.7676	2.60649	2.16223
BRIP1_1	4.04473	4.59966	13.4576	12.7374	8.44881	8.70461	13.6631	15.2342	2.25974	2.1954
BRIP1_2	4.18852	4.5527	14.7488	13.5439	8.65785	8.30966	13.9296	15.0015	1.93599	1.97227
BRIP1_3	3.93127	4.47721	14.0207	13.0836	7.86566	8.40034	13.9668	15.8117	2.26069	2.42305
BUB1_1	4.24623	5.00262	15.7696	14.299	8.29833	8.79729	14.0932	15.0977	2.13931	2.37976
BUB1_2	4.07935	4.91722	16.1014	14.7188	8.33514	8.68192	14.4661	15.737	2.17689	2.31128
BUB1_3	4.24623	4.93063	14.2705	14.6908	8.65576	8.41766	14.1169	15.1571	2.24101	2.1139
CABIN1_1	4.76128	5.25132	16.8644	14.2047	8.30602	8.66447	14.0196	15.6129	2.24895	2.11089
CABIN1_2	4.82577	5.14949	16.8612	13.4224	8.05993	8.11181	13.2455	14.485	2.35019	1.90314
CABIN1_3	5.05662	5.20155	16.1636	13.7549	8.09671	8.011	13.596	15.5794	2.00668	2.14021
CBX2_1	4.26769	4.79111	15.3272	14.5436	7.90669	7.96813	13.8442	15.4435	2.1254	2.1873
CBX2_2	4.20943	4.66563	16.7624	14.9703	7.76997	7.87002	13.7532	15.7133	2.47479	1.94799
CBX2_3	4.35131	4.99712	16.5189	13.8748	8.54454	8.53867	14.6396	15.1918	2.19958	2.10783
CBX4_1	4.26633	4.69039	15.8672	14.465	8.2674	8.11306	13.7907	15.1052	2.19137	2.13235
CBX4_2	4.54463	5.18318	15.9567	14.5116	9.16222	9.43737	14.4589	15.4587	2.02826	1.9311
CBX4_3	4.5885	6.00036	14.845	13.0395	8.07053	8.31096	13.8429	14.6536	2.1545	1.99079
CBX6_1	4.56208	5.14089	16.5685	14.6677	8.57775	9.03456	14.8778	15.52	2.20881	1.86201
CBX6_2	4.27392	4.89425	15.9891	14.3034	8.93115	9.18235	14.5149	16.2708	2.26483	2.13426
CBX6_3	4.04388	5.24644	15.9661	14.5969	9.10476	9.28759	14.6882	15.8195	2.36778	2.11571
CBX7_1	3.77757	4.79852	15.9305	14.2619	8.30208	8.0081	14.5305	15.6406	2.50337	2.49984
CBX7_2	4.68645	5.2798	17.361	14.9867	8.72602	9.46221	14.734	16.5869	2.34835	2.23444
CBX7_3	4.32034	4.73595	16.3374	15.0031	8.55776	8.75158	13.5745	15.416	2.13834	2.27804
CBX8_1	4.31268	5.25582	16.6494	14.463	9.66019	9.69144	15.0511	16.0446	2.11775	2.35962
CBX8_2	4.87797	4.9645	16.4097	14.4512	8.87517	9.18373	14.4976	16.141	2.27054	1.93601
CBX8_3	3.68663	4.77345	16.1906	14.4303	8.68806	8.44765	15.0567	16.1184	2.39271	2.05491
CCDC58_1	4.49854	5.03584	15.6465	14.6018	8.36614	8.25696	13.8638	15.7194	2.15422	2.16385
CCDC58_2	4.14579	4.80636	16.0861	14.3061	8.16635	8.84008	14.3952	16.2748	2.23605	2.06506
CCDC58_3	4.83501	5.4801	16.9483	13.8899	8.97994	8.97911	15.0184	15.9406	2.11629	2.02825
CCNA1_1	3.79482	4.81285	14.9998	13.1673	8.21462	8.00606	13.7044	15.0598	2.11416	2.17001
CCNA1_2	4.32032	5.12393	16.4245	13.4323	8.06372	8.487	13.5679	14.3402	2.05384	2.24208
CCNA1_3	4.64707	5.09869	15.765	14.125	8.60153	9.07705	14.183	15.6569	2.22728	2.15997
CCNE1_1	3.79266	4.74131	15.0201	13.915	8.12644	8.5594	13.7531	15.757	1.95819	2.09379
CCNE1_2	4.22023	4.8913	16.4043	14.5526	8.27944	9.26267	14.9173	16.5567	1.78211	2.10507
CCNE1_3	4.14993	5.32433	15.6028	14.5172	8.45891	9.07264	13.9983	15.6265	2.20909	2.40294
CCNH_1	7.71795	8.02322	24.2268	22.3528	9.28294	9.80583	15.7817	16.1717	2.63844	2.65324
CCNH_2	5.12034	6.02735	18.5972	16.1048	8.35475	8.49664	14.0891	15.2581	2.27925	1.83652
CCNH_3	7.32601	7.94635	23.1402	21.0556	9.43482	9.91537	15.4134	16.7763	2.27057	2.48061
CDC40_1	5.55371	6.80593	15.9516	15.2786	8.62486	8.92163	15.2871	16.1764	2.84559	2.17061
CDC40_2	4.48638	5.35639	14.6477	16.3389	7.81575	8.49433	13.7968	13.9029	2.10609	1.3232
CDC40_3	3.74211	5.778	16.9255	16.1776	7.98277	8.55471	13.848	14.9186	2.35187	2.58224
CDK1_1	4.49543	5.32776	17.0105	11.6606	8.72556	9.16183	14.2678	16.2743	2.67415	2.78465
CDK1_2	4.05824	4.6844	16.6465	13.3555	8.64522	9.01683	13.8067	14.8554	2.52523	2.26249
CDK1_3	4.30639	4.84008	14.5106	14.0371	8.37432	8.22428	14.4123	15.5632	2.20297	2.76174
CDK7_1	5.29599	5.71436	19.6626	16.1696	8.60277	9.41268	13.5681	15.9263	2.32545	2.53912
CDK7_2	5.94985	6.25347	20.6779	18.094	8.31408	9.08393	14.4707	15.6233	1.96154	2.19196
CDK7_3	7.31088	7.57581	23.1542	20.5591	8.79017	9.18582	15.5465	16.8303	2.42221	2.42856
CDYL_1_1	4.55127	5.32802	16.0263	14.5413	8.30875	8.19723	14.0123	13.9966	2.10845	2.45161
CDYL_1_2	4.6844	5.86607	17.3027	15.5345	8.72951	8.94864	14.6454	15.4328	2.24411	2.19543
CDYL_1_3	3.94289	4.97123	16.8223	15.2096	7.56317	7.83142	14.2085	15.6157	2.26025	2.1726
CDYL_2_1	4.42948	4.93354	15.8149	15.206	8.54056	8.81932	14.5042	15.7344	2.24355	2.2864
CDYL_2_2	4.21535	5.03007	16.1219	14.7355	8.53245	8.25625	13.9722	15.4656	2.34074	2.09415
CDYL_2_3	4.42543	4.72468	15.0894	14.2068	8.18323	8.57004	13.5552	15.6695	2.34603	2.20756
CETN2_1_1	3.81341	4.3544	15.9553	13.8743	7.80228	7.92839	14.1418	15.2599	2.17365	1.98733
CETN2_1_2	3.52264	4.33517	15.7568	12.8459	7.95503	8.03499	13.9188	15.1087	1.98577	2.2615
CETN2_1_3	3.86262	4.61474	15.9221	14.7728	8.47914	7.73439	14.0122	14.9262	2.3421	2.2517
CETN2_2_1	4.01646	4.5312	15.6046	13.2871	8.42421	8.62272	13.3603	15.3053	2.18473	2.0447
CETN2_2_2	4.63871	5.15025	17.1958	14.6203	8.21935	8.4275	14.2516	15.4099	2.14839	2.24941
CETN2_2_3	4.40245	5.18095	15.5464	13.645	8.41448	8.14633	14.0116	15.284	2.42756	2.23936
CHAF1A_1	4.98674	6.1964	20.812	17.2208	6.93927	6.74437	12.1238	13.3399	1.72024	2.12182
CHAF1A_2	3.84373	4.38166	17.0697	14.6272	7.37988	7.00659	13.2396	14.6804	1.88735	1.90434
CHAF1A_3	3.96135	4.4786	17.6098	13.8897	6.95382	7.30428	13.1358	15.0543	2.18397	2.03387
CHAF1B_1	4.45001	4.37697	20.1605	16.558	4.57646	4.65652	10.0032	10.1266	1.90312	1.76005
CHAF1B_2	5.31386	6.26331	24.3007	19.7417	4.53202	4.45869	9.16938	9.86266	1.7424	1.73044
CHAF1B_3	4.92783	5.88606	24.3001	19.7142	4.26641	4.26263	8.85779	9.59249	1.96646	1.69811
CHD1L_1	4.35325	5.07956	17.3687	14.0977	8.49673	9.01835	14.5829	15.8971	2.34832	2.60984
CHD1L_2	3.82213	4.50294	14.4781	13.5313	8.49263	8.4838	14.1489	15.494	2.15676	2.0797
CHD1L_3	4.42283	4.82225	15.8089	13.7469	8.09263	8.61696	13.6922	15.2617	2.13581	2.31021
CHD2_1_1	4.52437	5.04172	15.7055	14.2902	9.91944	10.1737	15.9823	18.1403	2.717	2.13906
CHD2_1_2	4.02349	4.47479	15.2779	13.3937	9.34558	9.30266	15.7315	16.9595	2.39611	2.26237
CHD2_1_3	4.13132	4.28239	14.8717	12.759	9.33338	9.63152	15.9312	17.4409	2.08681	2.49687
CHD2_2_1	4.48768	4.69006	16.3113	14.8051	8.38967	8.87506	13.9485	15.636	2.02335	2.04747
CHD2_2_2	4.08025	4.9885	15.2999	13.6791	7.72077	8.24236	12.9028	13.7175	1.85221	1.88426
CHD2_2_3	4.45665	5.11537	16.1089	14.7125	7.91466	8.13079	12.2702	13.8673	2.12675	1.93169
CHD3_1	4.26168	4.90607	15.3622	13.5021	9.10185	9.1837	13.9184	16.3145	2.51787	2.51023
CHD3_2	3.96171	4.76074	15.3348	13.5549	8.98039	8.4851	15.5065	16.3753	2.77155	2.15339
CHD3_3	4.64946	5.46133	15.7331	13.7597	8.67185	8.75612	14.5099	15.5155	2.06434	2.58229
CHD4_1	4.85218	5.58042	16.7159	16.3763	8.16804	8.24667	14.1019	14.9636	2.04433	1.90182
CHD4_2	4.4934	5.73968	16.2735	15.0026	8.19926	8.83741	13.6355	14.6354	2.08969	2.0127
CHD4_3	4.68118	5.04574	17.0334	15.0305	8.51712	8.6905	14.703	15.5595	2.23934	2.16519
CHD5_1	3.92036	5.08955	16.3488	15.0114	7.94224	8.19624	13.6988	14.7377	2.23847	2.15111
CHD5_2	4.05941	4.79181	15.4878	13.6301	8.15567	8.15107	13.8585	14.7631	2.01248	2.3878
CHD5_3	5.05637	5.87781	17.7928	16.5611	7.1423	6.89459	12.1789	13.1606	1.87473	1.80864
CHD6_1	4.33272	5.04521	16.2135	14.9977	8.38047	8.47407	14.6983	15.9581	2.53626	2.4127
CHD6_2	4.5754	5.39461	16.6341	15.4831	8.2056	8.48145	14.2009	15.501	1.90041	2.14484
CHD6_3	3.91855	4.50653	15.7606	13.3206	7.53799	7.72977	13.0389	14.8973	2.05674	1.95949
CHEK1_1	5.41659	5.77312	16.0969	15.0803	8.72345	8.75345	14.1195	15.6518	2.44769	2.21308
CHEK1_2	5.03195	5.74293	16.4149	14.7707	8.65263	8.9738	14.1958	15.6149	2.36702	2.1181
CHEK1_3	6.7794	5.13505	13.5202	16.8565	9.15984	9.33997	14.9919	16.4507	2.50293	2.15935
CHEK2_1	4.48127	5.12884	16.5336	15.0627	8.20703	8.79113	14.195	16.1844	2.10545	2.20132
CHEK2_2	4.45465	4.86698	16.2461	14.3	8.62192	8.8465	13.6806	15.3223	2.17244	2.01639
CHEK2_3	3.90702	5.11227	15.6608	14.0834	8.0104	8.20129	13.4872	14.7756	2.15021	2.03768
CHFR_1	4.75351	5.10701	16.384	15.7229	8.57002	9.3641	14.3527	15.5503	2.32042	1.89919
CHFR_2	4.3597	5.05799	16.1666	14.7608	8.60544	8.78504	13.9702	16.1901	2.28456	2.10648
CHFR_3	4.45032	4.71391	15.3963	14.6911	8.80784	8.65312	14.4937	15.3064	1.98677	2.19457
CHTF18_1	4.23643	5.12181	14.7918	13.203	7.56457	8.17162	13.3035	14.6252	2.34962	2.08265
CHTF18_2	5.076	4.78603	16.453	13.3094	7.80349	8.65005	13.2987	14.0286	2.09672	2.12285
CHTF18_3	3.60028	4.31506	15.5944	13.2215	6.32888	7.10937	12.9041	14.4503	2.24749	2.2681
CLK2_1	4.35174	4.78754	16.7324	14.0571	8.61673	9.12634	14.3322	15.8111	2.0675	1.99803
CLK2_2	4.2185	5.03434	15.2993	13.8183	8.82306	8.84354	14.728	16.172	2.32699	2.17298
CLK2_3	4.19362	5.00153	15.4481	13.96	8.66653	8.84256	14.7945	15.4933	2.2113	2.21457
CLOCK_1	3.24397	4.85158	13.4849	12.2028	7.7916	8.65456	12.9998	14.3266	1.99068	1.82676
CLOCK_2	4.35006	5.02077	15.8869	13.714	8.5619	8.70886	14.0937	15.5875	2.24796	2.32952
CLOCK_3	4.37106	5.30994	17.3698	15.0584	9.18931	9.04188	15.1271	16.2663	2.39659	2.35121
CLSPN_1	4.77488	5.154	16.5522	14.9569	8.38196	8.94702	13.8406	14.6717	2.33773	2.01514
CLSPN_2	4.20422	5.10879	15.7283	13.7474	8.03549	9.42735	12.8762	14.5735	2.24396	2.55673
CLSPN_3	4.26975	4.74817	15.7666	13.7016	7.34974	7.39803	14.0768	15.1685	2.28972	2.32012
CREBBP_1	4.16961	4.7758	14.7398	13.1656	9.96204	10.281	17.0593	18.2393	2.91904	2.66333
CREBBP_2	4.35918	4.88071	15.1514	13.1738	9.85015	9.84216	16.0898	17.9288	2.81661	2.49842
CREBBP_3	3.80719	4.56891	15.0132	12.7795	9.52497	9.18451	16.0566	17.4831	2.75938	2.78712
DCLRE1A_1	4.58974	5.03818	16.9896	13.8447	8.98625	9.56924	14.2034	15.4673	2.29777	2.11703
DCLRE1A_2	4.17744	4.8201	15.7543	14.4748	7.73462	7.85604	13.0955	14.9756	2.21251	2.25583
DCLRE1A_3	4.52974	4.7735	15.2542	14.5434	8.0262	8.24541	13.9094	15.4632	2.12678	2.05976
DCLRE1B_1	4.48632	5.0514	16.7841	14.9101	8.39834	8.34462	14.0108	15.6474	2.05683	2.23996
DCLRE1B_2	4.20363	5.21915	15.85	13.3813	8.82268	8.33609	14.4865	16.597	2.21517	2.3623
DCLRE1B_3	4.20299	5.08544	16.0098	14.2165	8.76053	8.72123	13.8501	14.9306	2.24844	2.15982
DCLRE1C_1	3.60848	4.19693	15.9137	14.5524	6.822	7.60956	13.8974	15.1901	2.36832	2.15841
DCLRE1C_2	4.14547	5.07042	15.3759	14.2861	8.42955	8.77705	15.0326	15.6203	2.46595	2.45217
DCLRE1C_3	4.49304	5.22431	15.7315	13.6638	8.4902	8.37742	14.2325	15.4095	2.23446	2.15739
DDB1_1_1	4.03101	5.65871	17.1424	16.2471	5.05119	5.53511	9.54176	10.0028	1.56273	1.1546
DDB1_1_2	4.2612	4.77823	16.731	14.8641	8.70862	9.17617	14.1712	15.6714	2.28162	1.97238
DDB1_1_3	5.01458	5.68678	17.0354	15.2403	7.32603	7.69057	13.3566	14.3432	2.21635	2.40245
DDB1_2_1	4.34417	4.68546	14.9182	14.8442	8.86874	9.06646	14.3245	15.351	2.54735	2.30524
DDB1_2_2	4.29865	4.95322	15.5163	13.5366	8.7016	9.1044	13.6908	15.6476	2.01692	2.31581
DDB1_2_3	4.02275	4.94744	16.022	14.4914	8.14004	8.91814	14.3706	15.5174	2.29462	2.03094
DDB2_1	4.36162	5.33343	16.0234	14.7363	8.83257	8.75962	13.9425	15.8062	2.20021	2.03388
DDB2_2	4.46917	5.10244	15.4501	15.1975	9.1547	9.49545	14.5635	15.1773	2.59138	2.59593
DDB2_3	4.15734	4.6686	14.6954	13.1847	8.51663	9.11064	13.9619	15.166	2.25971	1.96884
DDX1_1	4.16017	4.5599	15.3928	13.7409	7.77348	7.84104	13.2161	14.2443	2.05337	1.90983
DDX1_2	4.31835	4.23306	15.1969	13.5275	7.66922	7.55134	12.989	14.0198	2.04601	2.12402
DDX1_3	4.49954	5.37198	15.6415	14.1423	7.55941	7.9156	13.0384	14.0331	2.09683	1.83675
DDX11_1	3.69064	4.8514	14.5975	13.6534	8.22321	8.51904	13.8669	15.5466	2.09943	2.05071
DDX11_2	4.27929	4.68564	16.053	15.2472	8.56688	8.39032	14.2303	15.5855	2.12682	2.05859
DDX11_3	4.53446	4.01441	16.0469	14.0071	8.41784	8.40925	13.9841	15.1016	1.99798	2.06492
DDX3X_1	4.34119	4.74279	16.751	14.8958	8.24447	8.08982	13.9081	15.0008	2.36929	1.91973
DDX3X_2	4.55614	5.73192	19.3002	16.9996	6.58221	7.35635	11.0346	12.7762	1.67893	1.84929
DDX3X_3	4.66705	5.28691	15.5391	15.711	7.48739	7.73053	11.8173	13.5706	1.78231	1.88187
DDX5_1	4.77968	5.61885	17.4003	15.6625	8.39788	8.3089	13.9033	15.7199	2.25132	2.41185
DDX5_2	4.98603	5.97595	16.6353	15.2657	8.87752	9.2818	13.9663	14.936	1.82602	1.93952
DDX5_3	4.89332	5.54485	18.3147	16.027	8.36307	8.00808	14.2674	15.24	2.1775	2.2375
DDX58_1	4.47712	5.10156	15.4644	13.1769	8.55858	8.52614	13.9599	15.3604	2.26232	2.10505
DDX58_2	4.26862	4.82622	14.9591	13.7747	8.76106	8.52668	13.9268	14.947	2.27621	2.23949
DDX58_3	4.31957	5.0866	16.8151	14.0057	8.45996	8.5117	14.3285	15.3428	2.22165	2.31062
DHX15_1	4.73243	4.50019	15.4509	15.2873	5.43043	6.34325	10.1993	11.857	1.1528	1.27233
DHX15_2	5.33494	6.22635	18.2175	14.9447	7.79116	8.33655	12.6895	14.3868	1.53729	1.53543
DHX15_3	5.3822	4.80297	16.707	14.7465	7.41658	8.25465	12.8765	14.2994	1.66502	1.71443
DHX36_1	5.65346	6.30636	21.254	17.2649	8.54702	7.5118	13.0057	14.7822	1.73985	1.93581
DHX36_2	5.40942	6.25997	19.8749	16.9782	7.96031	7.83497	12.7379	13.8185	2.11145	1.97233
DHX36_3	4.97593	5.87821	18.9566	17.5376	7.29357	6.81592	13.7204	13.8786	1.98337	1.83523
DHX8_1	4.81504	5.95906	17.1469	13.969	8.31175	8.39337	14.2157	15.3168	2.32956	2.33872
DHX8_2	3.75561	5.43957	15.4617	14.7596	8.7276	8.78675	14.2887	15.6119	2.26103	2.13434
DHX8_3	4.85044	4.26694	16.5096	15.3744	7.10228	7.58286	12.7568	14.0747	1.62406	1.92819
DHX9_1	5.32937	6.69377	18.8498	17.1816	8.43748	9.06557	13.8071	15.4147	2.19126	1.86839
DHX9_2	5.05844	5.45476	16.9516	14.8028	9.11941	9.33119	14.6787	16.799	2.28825	2.4227
DHX9_3	4.71747	5.2961	16.5987	15.0595	8.63225	8.71587	13.4973	15.3477	2.08674	2.08068
DICER1_1	4.78187	5.40997	17.9656	16.7473	8.66877	8.50122	13.8191	15.5386	2.08194	2.12996
DICER1_2	4.7626	5.82054	17.5041	15.6818	8.99979	8.60733	14.4621	15.8076	2.25418	2.09597
DICER1_3	4.60155	5.56711	17.0061	16.5515	8.69563	8.82043	14.1789	15.5472	2.19677	2.21238
DMAP1_1	5.8802	6.73664	21.8501	20.4371	7.61098	7.633	13.3299	14.5171	2.52741	2.26204
DMAP1_2	4.67732	5.80723	22.2711	20.1245	7.27136	7.38731	14.5932	14.9901	2.35629	2.35054
DMAP1_3	7.28984	7.93116	24.8111	21.9875	8.15275	9.03052	14.3792	16.0177	2.3407	2.07337
DMC1_1	4.14576	4.93642	15.5873	15.7084	8.45681	8.68083	13.4184	15.6194	2.01957	2.16548
DMC1_2	4.50514	5.18854	18.0403	15.1609	9.08663	8.59908	14.5745	15.5934	2.29547	2.01671
DMC1_3	4.43482	4.6649	15.689	13.346	8.39138	9.18484	14.2742	15.9954	2.36666	2.20233
DNA2_1	4.91108	5.63917	15.8732	15.2495	8.0834	8.3274	13.5292	14.7805	2.42972	2.19764
DNA2_2	4.42532	5.12531	16.7396	14.9451	7.41507	7.93877	13.2962	13.9705	2.76206	2.33279
DNA2_3	3.96724	4.05241	16.1198	14.2945	6.00434	6.79294	11.8577	13.4274	2.29318	2.32045
DNMT1_1	3.70457	4.34602	13.1338	13.0468	9.45549	9.71202	16.3617	17.0845	2.66407	2.41781
DNMT1_2	3.895	4.4583	15.6655	13.052	8.74495	8.74889	14.2761	15.1461	2.35016	2.28033
DNMT1_3	4.36386	4.92304	15.2156	14.261	8.54929	8.96033	14.2897	15.5768	2.15376	2.06872
DNMT3A_1	4.24103	5.3147	16.082	14.9782	8.40309	8.91346	14.3229	15.8976	2.1312	1.96367
DNMT3A_2	5.15735	5.19511	17.175	15.1588	9.04226	9.09493	14.7863	16.2513	2.51281	1.95391
DNMT3A_3	3.87761	5.10357	16.0642	14.9332	8.60288	9.03914	14.4486	15.0555	2.06538	1.93413
DNMT3B_1_1	4.03296	4.65983	16.1547	14.4947	8.60444	8.66258	14.7441	15.7875	2.25722	2.20483
DNMT3B_1_2	4.73393	4.6942	15.8816	15.1433	8.5835	8.94132	14.4196	16.0702	2.30775	2.25548
DNMT3B_1_3	4.3806	5.11114	16.0813	14.4441	8.41119	8.79835	14.3647	15.5346	2.19343	2.18761
DNMT3B_2_1	4.30714	4.4902	15.5306	14.0351	8.46506	8.95947	13.7265	15.6327	2.05242	2.22665
DNMT3B_2_2	4.23536	5.12486	16.2114	13.8312	8.09063	8.00621	14.2607	15.0426	2.24237	2.17359
DNMT3B_2_3	4.0939	4.51419	15.1316	13.825	7.99023	7.74601	13.8643	15.3001	2.30181	1.85378
DNTT_1	5.39269	5.01713	14.161	16.9703	10.6538	8.05352	15.7389	17.2174	1.8859	3.31029
DNTT_2	4.71649	5.26261	15.9418	14.1231	9.51821	9.7296	14.0633	15.711	2.2097	2.51748
DNTT_3	4.5974	4.71062	16.3449	13.9817	8.42371	8.64732	14.335	15.6595	2.55454	2.13923
DPF2_1_1	4.42073	4.70894	16.5032	14.7671	8.6828	8.70662	14.4319	15.4313	2.12275	2.19791
DPF2_1_2	4.15595	5.03409	15.7056	13.9628	8.15289	8.41641	13.7191	14.6401	1.9471	2.17574
DPF2_1_3	4.45036	4.78578	16.0666	14.8528	7.34104	7.39949	12.0624	13.5656	2.17232	1.59582
DPF2_2_1	4.36622	4.80881	15.4397	14.3439	8.44962	8.14475	14.1888	15.1113	2.41606	1.93535
DPF2_2_2	4.2069	4.9497	16.2137	14.6751	8.22222	8.23681	13.8363	15.6475	2.20561	2.31867
DPF2_2_3	4.09331	5.00714	16.5623	14.2321	8.23927	8.70473	14.5954	16.4523	2.3043	2.11531
DROSHA_1	5.33298	6.0844	17.9747	16.3108	8.3201	8.93321	13.6553	14.7185	2.06768	2.00449
DROSHA_2	5.91377	6.70541	19.5834	17.4523	8.42479	9.05257	13.9678	15.7307	2.13006	1.9419
DROSHA_3	4.98313	6.44494	19.6093	17.387	8.4674	8.62732	14.4233	15.2145	2.30036	2.19728
DTL_1	5.6306	6.47155	16.9193	16.1634	9.04925	9.79432	15.0275	16.0211	2.22925	2.2612
DTL_2	4.65796	5.3203	16.3718	14.3063	8.32645	8.63761	14.1005	15.3603	2.00116	2.10587
DTL_3	4.74601	5.64935	15.5908	14.2372	8.27525	8.34083	12.7861	14.5262	2.27419	1.73741
DUT_1	5.41295	5.15435	16.778	12.8722	8.54505	8.88628	13.7717	14.8633	2.19199	2.10672
DUT_2	5.40815	5.3598	15.5066	12.4858	8.27322	8.60131	13.4224	14.91	2.14969	2.21245
DUT_3	4.27376	5.57006	15.7442	14.2431	8.9247	9.66013	15.2485	16.7808	2.40867	2.52865
E2F1_1	3.79082	4.38117	15.982	13.0637	8.52677	9.09755	13.885	15.886	2.11821	2.24772
E2F1_2	4.38145	5.37626	16.7779	15.2644	8.6944	9.20647	13.8173	15.8049	2.4016	2.30357
E2F1_3	4.12837	4.53252	16.2002	14.3923	8.16942	8.35431	14.1703	15.472	2.06962	2.18434
EED_1	4.57828	5.28293	15.484	14.0058	8.84521	8.49808	14.9189	16.4353	2.16863	2.00353
EED_2	4.36301	4.80339	15.6661	14.5452	7.95831	8.70824	13.8826	15.3849	2.36234	2.03284
EED_3	4.50553	5.29079	16.3724	14.5566	7.79625	8.30181	13.3417	14.2815	1.84572	2.02129
ELP3_1	5.53257	5.87494	18.9162	16.6461	9.20071	9.28767	15.0136	16.3466	2.05943	2.2554
ELP3_2	5.37699	6.08543	19.5382	16.4057	9.4364	9.83044	16.4411	17.741	2.62501	2.30793
ELP3_3	4.88002	5.38783	17.9983	16.293	9.37438	9.90387	15.418	17.2029	2.7521	2.40613
EME1_1	4.66402	5.00449	16.6508	14.2876	8.68419	8.79351	14.2139	15.4365	2.09606	2.65974
EME1_2	4.92859	5.37449	17.6742	15.7472	8.48437	9.28516	13.8966	15.7759	2.43878	2.47271
EME1_3	4.41626	4.86957	15.8742	14.3709	8.82707	8.99004	14.7173	16.2028	2.12844	2.04694
EME2_1	4.00156	4.55968	14.8801	12.8644	7.71864	8.00964	13.8002	15.2124	2.15259	2.00415
EME2_2	5.4401	5.85152	18.0419	15.7939	9.18025	8.77167	15.3096	16.5561	2.21043	2.29528
EME2_3	4.40792	4.9416	15.2619	14.043	8.36881	8.61213	13.4488	15.0153	2.17802	2.11266
ENDOV_1	4.40155	4.97477	15.1033	13.7645	8.05026	8.4605	14.2904	15.7465	2.43002	2.40174
ENDOV_2	4.37998	4.94835	16.3655	14.4541	8.56514	8.52034	14.1327	15.933	2.40167	2.01674
ENDOV_3	4.41566	5.07317	15.1291	13.4715	8.76486	8.75525	13.4299	15.4058	2.3243	2.04656
EP300_1	4.19018	5.09354	15.3774	14.0172	9.00806	9.05342	14.3248	15.6294	2.13847	2.11934
EP300_2	4.88114	4.73089	16.6769	15.5381	8.77217	9.32418	14.6056	14.8355	2.22715	1.91025
EP300_3	4.18715	5.11479	15.2935	13.8363	8.63209	8.85358	14.0862	15.7082	2.36628	2.10825
EP400_1	4.11329	4.68881	15.6894	14.3391	8.5029	9.06688	14.0384	15.5792	2.03643	1.94676
EP400_2	4.35796	5.65907	19.8732	17.6545	8.54349	8.85395	14.5656	15.8431	2.25097	2.079
EP400_3	5.90305	6.98287	23.4141	20.6817	8.26762	8.08055	14.6344	15.3941	2.42415	2.14362
EPC1_1	4.1606	4.47622	16.4885	14.3598	8.68837	9.07071	14.3121	15.5229	2.22458	2.09526
EPC1_2	3.52965	4.3135	15.5438	13.6319	7.89212	7.93202	13.5061	14.8357	2.09012	1.97026
EPC1_3	3.51687	4.11368	13.4401	11.8277	7.31116	7.3363	11.55	13.6982	1.80125	1.87005
ERCC1_1	3.9468	4.21419	15.4453	13.1195	7.43875	7.25948	13.4051	14.3771	2.01082	1.98535
ERCC1_2	3.84729	4.16534	15.6621	13.7373	7.57111	7.95199	13.7771	14.6408	2.07471	2.20318
ERCC1_3	4.45929	4.89754	14.9429	13.0207	8.58752	8.55707	13.9476	15.3906	2.38963	2.41139
ERCC2_1	4.27737	4.83387	17.4252	15.2848	8.70728	8.66251	16.5842	17.9696	2.61812	2.31793
ERCC2_2	4.77511	5.49122	18.9171	17.9587	7.69471	7.69184	14.6654	15.9883	2.39844	2.30893
ERCC2_3	4.60205	5.33731	18.143	16.8263	8.16164	8.09738	14.4262	16.0928	2.18644	2.14186
ERCC3_1	4.18007	4.46097	18.3101	15.7281	8.41471	8.71867	14.8956	15.9831	2.24831	2.18378
ERCC3_2	4.40668	4.90959	15.4401	13.2013	8.50125	8.33639	14.176	15.0871	2.61212	2.24345
ERCC3_3	4.28125	5.10496	16.9195	14.7312	8.50384	9.1373	14.5623	16.1212	2.26035	2.07969
ERCC4_1_1	3.72774	3.92985	13.5034	12.7476	7.47466	7.48486	13.9345	14.6432	1.87373	2.1244
ERCC4_1_2	3.36629	3.9246	14.1295	12.2076	7.99254	7.88671	13.8799	15.4034	2.12284	2.19444
ERCC4_1_3	3.07316	4.28308	14.6878	13.5031	7.39475	7.78094	14.2671	14.9275	2.19001	2.08797
ERCC4_2_1	4.19671	4.53558	15.122	14.1311	8.75839	8.43868	14.1069	15.2732	2.26748	2.09016
ERCC4_2_2	4.09475	4.67431	15.654	14.3495	8.34776	8.50452	14.0959	15.1939	2.09547	2.19265
ERCC4_2_3	4.11988	4.67165	16.618	14.2957	8.01277	8.51364	14.5583	15.465	2.3271	2.33918
ERCC5_1	4.15145	4.88785	16.0612	14.3861	8.10557	8.51394	14.0772	15.5614	2.19891	2.2325
ERCC5_2	3.90595	4.4585	15.0819	13.6462	7.77364	8.6818	13.9122	15.5481	2.29205	1.91542
ERCC5_3	3.93571	4.43843	16.0247	14.1592	7.85718	7.97802	14.0286	15.5243	2.28284	2.17706
ERCC6_1	4.37652	4.6988	15.3295	14.4006	8.44629	8.57236	13.8862	15.1181	2.10177	2.00541
ERCC6_2	4.32501	4.6982	16.1027	14.9442	8.78561	8.87362	14.0892	15.7886	2.01681	2.3049
ERCC6_3	4.10893	4.99781	15.7759	14.3477	8.70134	8.66577	13.7286	15.4423	2.15667	2.32236
ERCC6L_1	5.38484	6.0546	18.5389	16.7158	9.49091	10.1704	15.2052	17.5086	2.27226	2.18347
ERCC6L_2	4.71683	5.33596	16.6982	14.8802	9.59035	9.27385	14.6411	16.3862	2.15803	2.1662
ERCC6L_3	4.31634	4.87884	15.8141	14.0654	8.65168	8.85193	14.9161	16.0802	2.48572	2.30217
ERCC8_1	4.43917	4.95248	16.36	14.7485	9.02633	8.41941	14.1599	15.6245	2.35952	1.95622
ERCC8_2	4.5049	5.01524	16.7257	14.559	8.52557	7.74912	13.5899	15.5111	2.23884	2.16903
ERCC8_3	4.50322	5.01741	15.166	13.6798	8.78448	8.60903	13.8901	15.405	1.98211	2.06326
ESCO1_1	3.87444	5.25563	17.2631	13.8983	8.6155	8.80736	14.6097	15.8336	2.2474	2.01612
ESCO1_2	4.44139	4.95607	16.3049	14.444	8.63196	8.55275	13.8597	15.2277	2.39757	2.08173
ESCO1_3	4.56203	4.81384	16.7039	14.3767	9.06479	8.90287	14.3351	15.6285	2.23449	2.11943
ESPL1_1	4.4179	5.21054	13.9969	12.7961	8.98846	9.26935	15.2819	16.1368	2.49057	2.27799
ESPL1_2	4.30649	4.92008	14.7101	12.616	9.02725	9.46262	15.353	16.4513	2.51413	2.40119
ESPL1_3	3.94693	5.63175	15.5188	15.0992	9.12168	9.2735	15.0235	16.1126	2.68474	2.41762
EWSR1_1	4.72257	5.28801	17.0848	16.1806	9.04188	9.00117	14.8485	16.4739	2.29613	2.46319
EWSR1_2	4.38952	5.4763	16.9559	15.3478	8.89002	8.86052	14.0115	15.8789	2.23193	1.86276
EWSR1_3	4.67292	5.80457	16.1537	14.2645	8.91951	9.26806	14.4563	16.4353	2.25261	2.22279
EXO1_1	9.9652	10.9406	26.8666	23.7474	12.2372	12.4776	18.9553	20.4019	2.58866	2.46952
EXO1_2	9.65152	10.8414	25.0133	21.8018	12.4668	11.6933	18.6037	18.9078	2.50944	2.49054
EXO1_3	7.05301	7.95869	23.4573	20.3972	8.12028	9.08763	15.6141	16.3774	2.48449	2.1051
EZH1_1	4.03089	4.79043	16.2603	14.9988	8.03044	7.94608	13.5944	15.0056	2.18836	2.07327
EZH1_2	4.62691	5.10685	15.3165	13.7918	8.43204	8.47726	14.446	15.2803	1.89627	2.46368
EZH1_3	4.54173	5.2206	16.3701	14.8169	8.76941	8.69468	14.1857	15.2189	2.1208	2.09895
EZH2_1	4.23501	4.85711	17.0664	14.0053	8.10738	8.64134	14.7921	16.4651	2.26325	2.04463
EZH2_2	4.53732	5.16813	17.3051	14.6967	9.31205	9.45408	15.8508	16.192	2.41336	2.24603
EZH2_3	4.32464	5.09166	16.9895	14.4495	9.85587	9.95588	15.3256	16.1106	2.33915	2.2692
FAAP20_1	4.11737	5.29732	16.2175	15.351	8.74419	9.12303	14.7304	15.6976	2.01876	1.90459
FAAP20_2	4.40254	5.36309	16.2227	14.4076	8.81863	8.96717	13.7588	15.866	2.10945	1.9079
FAAP20_3	4.26433	4.7679	16.3622	14.3984	8.50094	8.60512	14.6834	16.1464	2.36524	1.87156
FAAP24_1	3.65482	4.69135	13.6622	12.4791	8.65004	9.17618	13.5066	14.8175	2.15217	1.95299
FAAP24_2	3.93041	4.72123	14.3704	13.4522	8.30417	8.68105	14.1687	14.9471	2.26482	1.86169
FAAP24_3	3.92066	4.64451	14.3651	13.2583	8.05791	8.55788	14.0804	15.189	2.19574	2.04323
FAN1_1	4.88919	5.56932	17.0333	14.6962	8.94657	9.66812	14.7305	15.584	1.89575	2.33642
FAN1_2	4.88975	5.36726	15.864	13.9208	8.75974	9.35206	14.1191	15.6009	2.34964	2.2699
FAN1_3	5.15496	5.57518	17.3366	15.814	9.13994	9.72434	14.441	15.7724	2.17545	2.28972
FANCA_1	3.61937	4.14434	13.8112	12.0875	8.10408	7.9419	13.59	14.9846	2.21946	2.1641
FANCA_2	3.40223	4.10799	14.9045	12.7214	6.74189	6.79315	13.6471	14.5525	2.28637	1.90242
FANCA_3	3.63828	4.80588	13.9985	12.8562	8.3749	8.68958	13.9704	15.5065	2.18789	2.18281
FANCB_1	3.55905	4.5955	15.2415	13.4833	7.49869	7.36971	13.5886	14.8828	2.06057	1.76892
FANCB_2	3.53243	4.02046	14.1941	12.3966	8.26629	8.44651	13.5379	14.885	2.33297	1.99159
FANCB_3	4.0393	4.4548	13.634	12.2448	8.17392	8.40991	13.736	15.4128	2.22515	2.11908
FANCC_1	3.91323	4.52573	15.8359	13.0071	8.09295	8.24707	13.9332	14.4	2.15661	2.37877
FANCC_2	4.04225	4.76256	15.1988	13.5639	8.27342	8.60459	14.3271	15.1142	2.14335	2.03219
FANCC_3	3.94622	4.55296	16.759	14.594	8.37891	8.57275	13.9545	14.6202	2.28725	2.31964
FANCD2_1	3.42619	3.88638	12.8906	11.8377	8.5576	8.12189	13.5703	15.3141	2.06393	2.2663
FANCD2_2	3.41396	3.99323	12.9697	11.6433	8.55657	8.517	13.2034	14.297	2.38104	2.00259
FANCD2_3	3.62789	4.10221	13.871	12.7036	8.36231	8.24881	13.2797	14.4254	2.02527	1.88513
FANCE_1	4.14343	4.34527	14.766	12.6155	8.36343	8.51022	13.8108	15.2224	2.18729	2.17065
FANCE_2	4.31567	4.7627	15.0314	13.206	8.14814	8.59494	13.2331	14.4408	1.84173	1.82933
FANCE_3	4.21282	4.34871	14.0241	12.7798	7.99309	8.53419	13.7212	15.049	2.1844	2.16846
FANCF_1	3.63485	4.24797	13.5024	12.2674	8.65994	9.06233	13.8732	15.5126	1.90805	1.76268
FANCF_2	3.54987	3.84546	15.8755	13.9083	6.37721	6.74838	13.2442	14.5928	2.03509	1.97727
FANCF_3	3.85656	4.53714	13.2353	11.4751	7.94468	8.3753	13.3915	14.1751	2.45684	1.79607
FANCG_1	4.84577	4.82155	15.0512	13.3472	8.6261	9.09699	14.2166	15.7549	2.16703	2.31649
FANCG_2	4.24504	4.53739	14.6386	12.8133	8.73383	9.07474	13.8383	15.0394	2.22709	1.8238
FANCG_3	3.73376	4.70886	15.3579	13.0223	8.40984	8.32933	13.9941	14.9251	2.11976	2.33077
FANCI_1	3.52338	4.18761	13.7274	12.1736	8.05823	8.26248	13.7564	14.8556	1.97691	2.06346
FANCI_2	3.42768	3.77428	11.8233	11.9318	7.69807	7.91896	13.4974	14.8837	2.36209	2.16412
FANCI_3	3.63088	4.05254	14.1624	12.3367	8.3091	8.31546	14.0952	15.403	2.01769	2.2264
FANCL_1	3.97089	4.54463	14.1907	12.5909	8.39915	8.5746	13.4676	15.0383	2.07912	2.12412
FANCL_2	4.01411	4.35274	15.6193	13.3297	7.44632	7.77927	13.4003	14.4311	2.21156	1.91167
FANCL_3	3.77275	4.98772	14.3737	13.105	8.50384	8.1519	13.1003	15.0619	1.78135	2.17429
FANCM_1	3.43478	4.28765	13.7609	13.1102	8.37221	8.62472	13.4562	15.4938	2.26295	2.3578
FANCM_2	3.8562	4.37861	13.8422	12.293	8.13243	9.03645	13.7214	14.9681	2.02439	2.03959
FANCM_3	4.42268	4.96372	15.1137	13.9498	8.22123	8.60648	14.2528	15.5433	2.46946	2.04752
FBH1_1	4.45519	5.08824	16.6786	13.5317	8.32866	8.66867	14.4292	16.3544	1.90615	2.11409
FBH1_2	4.35901	4.85142	15.7269	13.7897	8.29049	8.41463	13.9627	15.2691	2.12953	2.03236
FBH1_3	3.96319	4.56317	16.9732	14.1587	7.78719	8.05345	14.0147	15.5024	1.99941	1.81415
FBXW7_1_1	4.24116	4.58559	16.0777	13.6436	7.35444	7.5213	13.2922	14.6751	2.40201	1.85645
FBXW7_1_2	4.12589	5.2071	15.7316	12.6331	8.4763	8.39781	14.2191	14.1378	2	2.11716
FBXW7_1_3	4.58079	4.99054	15.7177	13.7817	8.85776	8.66815	13.4345	15.234	2.2379	2.05268
FBXW7_2_1	3.75028	4.78534	15.7513	14.0836	8.13831	8.27912	13.9676	15.1076	2.22339	2.30673
FBXW7_2_2	4.28877	5.21268	16.2194	14.2173	8.0174	9.02752	13.7129	15.7599	2.33755	2.15365
FBXW7_2_3	4.35921	4.60273	16.1952	13.5488	8.07845	8.24304	14.344	16.0551	2.08601	1.72778
FBXW7_3_1	4.08662	4.54272	15.147	13.9404	8.28083	8.27382	13.5464	15.6734	2.34285	2.39112
FBXW7_3_2	3.95547	4.94052	15.7084	13.4176	8.2335	8.49731	13.7703	15.3788	2.15593	2.32012
FBXW7_3_3	4.58088	5.02741	16.6773	14.2867	8.5717	8.93549	14.0301	15.0216	2.25835	2.24097
FEN1_1	2.69067	2.98967	9.16966	7.62487	7.09901	7.08405	11.2344	11.6	1.96238	1.78565
FEN1_2	2.80578	3.25298	9.61732	8.94568	7.35337	7.63354	11.9538	12.8526	1.84158	1.82963
FEN1_3	3.12577	3.3443	10.4726	9.58143	7.55081	7.63882	12.0357	13.356	1.72456	1.67014
FIP1L1_1	4.72533	5.67848	17.0632	14.7116	10.0788	9.95922	15.6471	17.4989	2.87944	2.75781
FIP1L1_2	5.49439	6.0555	17.7996	15.8856	10.6566	10.9447	17.1034	18.2115	3.05395	2.87401
FIP1L1_3	5.92215	5.17732	16.056	12.7992	9.55305	9.28919	15.8936	16.3097	2.90067	2.6789
GEN1_1	4.22679	4.23557	15.5519	14.8315	7.3269	7.40331	13.8527	16.0674	1.97387	2.26411
GEN1_2	4.55279	5.39574	17.4649	15.279	8.2074	8.65791	13.8352	15.1875	2.30125	2.07936
GEN1_3	4.69292	5.13536	15.8769	13.1494	8.50739	9.05555	13.6646	14.8732	2.51578	2.2343
GPN1_1	6.2622	6.1372	20.3439	17.6774	10.2512	10.1918	14.6846	16.0357	3.44426	3.43789
GPN1_2	5.80918	6.68219	20.8417	18.6543	8.51889	9.17609	15.1279	16.7478	2.77366	2.80895
GPN1_3	5.7919	6.05726	19.4087	18.0027	9.8342	9.93325	16.5287	17.3734	3.40131	3.17296
GTF2H1_1	5.65948	6.35419	22.5628	19.5233	7.85733	8.90167	15.6023	16.7006	2.48092	2.57794
GTF2H1_2	4.28123	4.74409	18.5417	15.9179	8.20922	8.17831	15.2223	15.6705	2.16343	2.33341
GTF2H1_3	5.28479	6.24731	22.8282	20.2591	8.22755	8.40803	15.5767	17.0951	2.47111	2.05292
GTF2H2_1	4.58744	4.67117	15.9367	14.245	8.5091	9.10929	13.9439	15.4274	2.11954	2.2047
GTF2H2_2	4.71644	4.54185	17.5213	15.933	8.60086	8.5279	15.9303	16.8077	2.73107	2.22544
GTF2H2_3	4.00885	4.44428	15.7431	14.4848	7.41237	7.47241	15.1807	15.7085	2.38441	2.27236
GTF2H3_1	3.95518	4.77545	16.6453	14.639	7.7655	7.94523	14.0036	15.1033	2.33626	2.2662
GTF2H3_2	4.3213	4.76133	17.6464	15.379	7.3552	8.33085	14.0359	15.7706	2.21824	2.23901
GTF2H3_3	4.63649	5.28518	17.8666	16.3762	8.68253	8.99779	15.7496	16.8873	2.68295	2.4125
GTF2H4_1	4.80324	5.38904	19.4603	17.9482	8.16857	8.4485	14.9602	16.0656	2.07349	2.19048
GTF2H4_2	5.27121	5.7052	21.902	18.8357	7.69713	8.21666	14.9318	16.42	2.29384	2.23222
GTF2H4_3	6.3557	6.59615	24.3974	21.1329	8.39818	8.92748	15.5307	17.9541	2.26493	2.43809
GTF2H5_1	4.23203	5.02439	17.4044	14.9938	8.11837	8.34121	15.178	16.6604	2.25176	2.084
GTF2H5_2	4.29003	4.70371	18.6302	14.651	7.35488	7.63386	14.9051	16.3632	2.27516	2.35048
GTF2H5_3	4.4584	5.40639	16.9821	15.4795	8.07999	8.27031	14.2359	15.5088	2.18861	2.39689
GTF3C4_1	4.82725	5.58998	16.9363	15.2915	9.85079	10.026	15.6324	16.926	2.76531	2.60328
GTF3C4_2	4.35325	5.65223	16.4885	15.9658	8.30315	8.69541	15.7462	16.5471	2.62011	2.07089
GTF3C4_3	5.11038	5.75648	17.3217	15.7788	8.64101	9.12647	15.5682	17.3382	2.55866	2.69224
H2AFX_1	4.54389	4.74782	16.615	14.6683	8.31468	8.83035	13.7314	15.4996	2.30455	2.3025
H2AFX_2	4.51047	5.15348	16.4186	15.2692	8.4815	8.64524	14.4091	15.8993	2.13206	2.30313
H2AFX_3	4.95484	5.08438	16.0283	14.9038	8.33202	8.8551	14.0752	15.7285	2.28597	2.22407
H2AFZ_1	5.2543	5.52202	17.7035	15.6207	8.78794	8.53583	14.1446	15.7055	2.17823	2.26409
H2AFZ_2	4.79074	5.66521	18.0531	16.773	8.60101	8.42707	14.3513	15.6946	2.10809	1.95972
H2AFZ_3	4.89997	5.74194	17.2868	15.3875	8.27916	8.17365	13.9752	14.54	2.59583	2.14647
HAT1_1	3.98797	5.95545	15.2473	14.1799	9.22728	9.43829	14.1992	16.015	2.25434	2.00914
HAT1_2	3.92192	5.07525	15.7407	13.9194	8.89173	8.83683	14.1304	15.5963	2.25208	2.19503
HAT1_3	4.17903	4.6602	15.3983	13.6286	7.96157	8.62229	13.7708	14.7851	2.17491	2.09061
HDAC1_1	4.17051	5.23954	15.7755	13.4026	8.3855	8.76273	14.5748	15.7181	2.44395	2.11155
HDAC1_2	4.3593	4.49954	14.7806	13.12	8.50796	8.4312	13.924	15.3022	2.20725	2.29837
HDAC1_3	4.1927	4.86166	15.9581	13.8575	8.31713	8.53346	14.6387	15.8418	2.20412	2.51637
HDAC2_1	6.03459	5.86844	20.0633	19.0372	7.46887	8.41562	14.6965	14.6535	2.05175	1.86527
HDAC2_2	4.58169	4.72213	16.9014	14.7369	9.19606	8.64566	14.5593	15.8854	2.04465	2.1238
HDAC2_3	4.92111	5.35186	17.702	14.8178	9.04808	9.0745	15.498	16.6481	2.60339	2.28474
HELQ_1	4.32206	4.87781	16.926	14.3444	8.34165	8.24542	14.3078	15.2886	1.60374	1.67688
HELQ_2	4.83628	4.2558	13.8674	12.2748	7.41969	6.5289	12.8646	15.0013	1.82125	1.85941
HELQ_3	4.79554	5.67748	16.3764	15.5086	8.54461	9.37566	14.6	16.1056	1.58454	1.57194
HIRA_1_1	4.25019	5.49789	16.2636	15.1828	8.70599	8.93291	14.3091	16.1404	2.2352	2.21727
HIRA_1_2	5.0064	5.52113	18.0789	15.7165	8.56066	8.62692	14.3927	15.0806	2.2036	2.11512
HIRA_1_3	4.41593	5.28491	17.4214	14.6773	8.69329	8.82229	14.3184	15.4851	2.03523	1.96163
HIRA_2_1	3.9838	4.29717	14.5049	12.7615	8.08442	8.69406	14.3351	14.7783	2.21096	1.78459
HIRA_2_2	4.70615	5.24341	16.1396	15.1412	7.49239	7.66601	12.0522	13.501	2.19121	1.61588
HIRA_2_3	4.36532	5.10353	16.2149	15.0411	8.61766	8.80142	14.6549	15.5914	2.13915	2.11478
HLTF_1	3.57308	4.10051	22.3562	20.8162	7.06927	7.34791	19.3287	20.3623	1.32944	1.40333
HLTF_2	3.53506	4.47037	22.114	20.2037	7.28213	7.28707	17.5451	18.7385	1.54749	1.28757
HLTF_3	3.89727	4.62626	23.3093	20.9317	7.55335	7.8342	17.2887	18.6217	1.57994	1.46805
HMGB1_1_1	4.71126	5.25235	15.2253	14.7921	8.78103	9.30262	14.5901	16.2415	2.15234	2.01089
HMGB1_1_2	4.16455	4.64033	15.2643	14.7663	8.27302	8.51601	14.1486	15.4893	2.2214	1.84884
HMGB1_1_3	4.15011	4.27951	14.6898	13.0307	7.72617	8.64763	13.8219	14.9115	1.93319	1.91599
HMGB1_2_1	4.15261	4.87337	16.0131	13.915	8.65619	8.87462	14.0606	15.2883	2.05923	2.23008
HMGB1_2_2	4.80367	5.26564	15.5551	14.4923	8.53264	9.05086	14.0723	15.6642	2.15769	1.94616
HMGB1_2_3	4.06003	4.76127	16.0906	14.7261	8.40761	8.27848	14.2101	15.3752	2.25067	1.96369
HNRNPA1_1	4.41395	5.17867	16.7128	14.9448	8.02598	8.35991	13.7624	15.1108	1.96652	1.83891
HNRNPA1_2	5.01544	5.46391	17.2215	16.3225	8.56231	8.95124	13.8967	15.5809	2.08704	2.13933
HNRNPA1_3	4.67757	5.37467	16.9893	15.7169	8.26158	8.68713	13.4921	15.2962	2.20308	2.27921
HNRNPUL1_1	4.72624	5.11085	16.5352	14.4655	8.60035	9.25064	14.3741	15.8924	2.298	1.71033
HNRNPUL1_2	4.61665	5.38879	17.4356	16.8271	8.22709	8.40395	14.0704	15.7761	2.27528	1.98577
HNRNPUL1_3	3.8978	5.02812	15.5822	13.4604	7.88705	7.77745	14.0212	15.0755	2.31427	2.13088
HNRNPUL2_1	4.82806	5.59386	18.8243	17.3415	8.09252	8.79756	14.5737	15.6937	2.03376	2.30724
HNRNPUL2_2	4.47202	5.28212	16.0916	14.5815	8.51628	8.92152	14.1138	15.3518	2.35837	1.96889
HNRNPUL2_3	4.38585	5.51875	16.4029	14.4046	8.57482	8.20702	14.0843	15.5806	1.84178	2.16415
HP1BP3_1	4.3833	5.00179	15.5465	14.5597	8.31409	8.80796	14.335	15.915	2.40853	2.12926
HP1BP3_2	4.32059	4.67892	16.2994	14.3386	8.21379	8.11919	14.1713	15.5912	2.39773	2.19874
HP1BP3_3	4.18282	4.68866	15.6857	14.2637	8.37192	8.75559	13.8852	15.5087	2.34805	2.17243
HUS1_1	4.84921	5.03881	15.3758	13.7094	8.70883	9.11202	13.7894	15.5038	2.305	2.35587
HUS1_2	4.40087	5.31244	16.0916	14.494	8.01413	8.36685	13.7957	15.1123	2.26091	2.3177
HUS1_3	5.30315	5.56899	16.4069	14.7164	8.84846	8.7946	14.47	15.8815	2.41097	2.24724
HUS1B_1	4.56723	5.38607	15.6543	14.2009	8.50526	8.94104	13.9387	15.7193	2.3927	2.032
HUS1B_2	4.56479	4.96249	15.1514	14.7252	8.40935	8.52351	14.2561	15.8294	2.58309	2.22727
HUS1B_3	4.11665	4.88739	15.1358	14.591	8.62393	8.49122	13.726	15.1392	2.28301	2.1798
HUWE1_1	4.40686	5.24513	17.9883	16.0331	8.57893	8.71198	14.2618	15.4067	2.29328	1.99697
HUWE1_2	4.66817	5.11559	17.4957	15.1201	8.47191	8.65629	13.8977	15.4151	2.29562	2.05505
HUWE1_3	4.90808	5.37941	18.6002	16.4927	8.81153	8.77438	14.6025	15.3373	2.22792	2.23634
ING3_1	4.64936	5.57466	16.2664	15.972	7.8528	8.06188	14.2266	15.4135	2.05819	2.23293
ING3_2	4.08371	4.61791	16.5949	14.8134	7.5033	7.52201	14.0913	15.4508	2.22574	2.20368
ING3_3	4.35733	5.12629	16.4796	14.6553	7.06564	7.43173	12.9045	13.8854	2.17016	2.26378
INIP_1	5.31227	5.92443	16.0486	15.1406	9.19497	9.66523	14.4332	16.1022	2.23304	2.34948
INIP_2	5.04745	4.74353	17.1859	13.7865	8.34504	8.60522	14.0172	15.2957	2.24753	2.05345
INIP_3	4.64395	5.0421	15.2853	13.8982	8.67206	9.06494	14.2215	16.6346	2.51389	2.21113
INO80_1	6.3149	6.17848	20.9527	18.44	7.65809	7.54499	12.0154	13.0423	1.85725	1.6932
INO80_2	6.13548	5.82787	19.4226	17.7496	7.55614	7.45076	12.6061	13.3902	1.81795	1.69101
INO80_3	5.05499	5.736	17.5295	14.2074	8.50653	8.3863	14.124	15.6506	2.16065	2.34302
INO80B_1	5.48087	5.91164	18.7522	16.392	6.62	6.42923	11.1769	12.5057	1.92434	1.54586
INO80B_2	5.08133	5.822	18.0653	15.7355	7.37628	7.65663	12.7063	13.5348	1.87369	1.96307
INO80B_3	5.61925	6.29079	18.9846	17.1972	6.71718	6.73479	11.7476	12.4547	1.74967	1.54266
INO80C_1	5.03812	5.12567	17.7814	15.9353	7.31437	7.53758	12.3597	13.2034	1.88967	1.63261
INO80C_2	4.69501	5.22966	16.7778	15.0819	7.87486	7.70035	12.5745	14.0992	1.75963	1.96729
INO80C_3	5.05456	5.70716	17.5545	16.469	7.48577	7.61808	12.3251	13.824	1.943	1.88955
INO80D_1	4.27897	4.7722	15.9507	13.9334	8.77271	9.2329	14.7603	16.1951	2.25964	2.16295
INO80D_2	4.07387	5.01497	15.6211	13.4871	8.58041	8.9473	14.0949	15.6897	2.33363	2.33302
INO80D_3	3.96011	4.84673	14.9096	13.1979	8.20887	8.45393	14.5492	15.8471	2.09069	2.19538
INO80E_1	3.48312	3.7136	14.7522	13.2548	7.23864	7.43122	13.1004	14.5923	2.2387	2.15783
INO80E_2	4.38654	5.47402	16.9705	15.0669	9.10521	8.38534	14.2227	15.7461	2.3193	3.0009
INO80E_3	4.39805	5.15923	16.58	15.1458	7.85727	7.47662	12.2559	13.8024	1.86881	1.83913
INTS3_1	5.24503	5.90562	18.1834	15.5653	8.60427	8.79853	14.4368	15.8216	2.2175	2.2591
INTS3_2	5.86373	7.18702	19.2673	17.8813	9.4686	9.93699	15.3518	16.6524	2.51574	2.21793
INTS3_3	6.42609	7.15662	18.9929	19.2459	13.3722	13.0965	20.699	21.3645	3.61347	3.32008
INTS6_1	4.27171	4.59664	16.1676	14.7455	7.35679	7.76268	13.9475	15.0931	2.09967	2.37737
INTS6_2	4.56248	5.03089	17.3104	14.2492	8.469	9.38615	14.137	16.0685	2.33273	2.20222
INTS6_3	4.74046	5.51939	16.7121	13.8492	8.17737	7.97047	14.5833	15.7642	2.43154	2.37181
IPMK_1	3.8445	4.54232	15.7017	13.5332	8.66665	8.70127	14.2768	14.8382	2.313	2.47719
IPMK_2	4.04773	4.80531	16.3471	14.353	8.61733	8.57888	14.1152	15.7012	2.3936	2.15302
IPMK_3	4.26633	5.01403	15.0487	13.0319	10.2269	10.4009	16.5822	17.4721	2.55789	2.36329
KAT2A_1	3.84027	4.83157	15.7686	14.1097	8.66832	9.18482	15.1592	15.9576	2.2838	2.17625
KAT2A_2	3.69981	4.37913	14.8348	12.6686	8.28277	8.30554	14.009	15.3036	2.11489	2.23656
KAT2A_3	4.12908	4.92831	15.6484	13.6859	8.46289	9.97529	14.5829	16.5516	2.16283	2.16032
KAT2B_1	3.64958	4.48732	16.2525	13.8066	8.05725	8.63447	14.8259	15.6827	2.04107	2.17914
KAT2B_2	4.36568	4.62936	15.2552	12.7929	8.35527	9.1	13.7966	15.4526	2.11643	1.95995
KAT2B_3	4.56392	4.66941	16.4235	13.8495	8.58382	9.01443	13.9194	15.6338	2.16296	2.42927
KAT5_1	4.10014	4.64754	15.4194	14.6336	8.36651	8.38119	14.2535	15.4317	2.31661	2.22337
KAT5_2	4.01843	4.63445	15.8414	13.8422	7.92863	8.35862	14.257	16.006	2.03002	2.38761
KAT5_3	4.84793	5.30201	18.7721	15.9587	8.59362	8.72278	14.5842	15.9899	2.21009	2.62502
KAT6A_1	4.13532	4.98394	16.2452	14.7721	8.02346	8.59346	14.4969	15.5425	2.1487	1.94954
KAT6A_2	4.58	5.11551	15.6271	13.9055	8.59799	8.8783	13.7663	15.1028	1.98125	2.23585
KAT6A_3	4.44617	4.84449	15.383	13.7978	8.49925	8.85164	13.555	14.8999	2.20496	2.0901
KAT6B_1	4.0284	5.29587	16.8807	14.3653	8.46269	8.79458	13.719	15.4059	2.26038	2.1374
KAT6B_2	4.07841	4.74103	16.2524	13.9961	8.44184	8.54054	14.0522	15.2076	2.13248	2.10654
KAT6B_3	4.43874	4.92006	15.8938	14.3571	7.97201	8.5636	13.7041	15.4223	2.03695	1.90933
KAT7_1	2.61824	3.284	11.8124	10.5765	8.29246	8.98696	14.3694	14.8176	2.16403	2.29992
KAT7_2	3.20053	3.77736	13.7476	11.2014	8.5738	8.72093	13.8019	14.8606	2.08343	2.27092
KAT7_3	3.47627	3.68281	12.2659	11.367	8.69527	9.49302	14.2587	15.0362	2.04064	1.96604
KAT8_1_1	9.7221	10.3651	23.8093	21.7702	7.19693	8.38377	12.6803	14.863	2.3534	1.55916
KAT8_1_2	4.64236	4.65654	14.8404	15.0944	8.34112	9.18253	13.937	15.2194	2.19151	1.96952
KAT8_1_3	8.82573	9.16891	23.5756	21.3589	7.39239	8.32266	11.7932	14.3891	1.53819	2.16919
KAT8_2_1	4.48468	4.86707	15.5714	13.7225	8.60833	8.53448	13.6923	14.9124	2.16289	2.25357
KAT8_2_2	4.15652	4.82023	15.6536	14.018	8.15873	8.50963	14.0733	14.996	2.25852	2.17262
KAT8_2_3	4.04728	4.98267	15.21	14.3288	8.42468	8.58829	14.5532	14.4926	2.5425	2.22016
KDM4A_1	4.50525	4.96236	17.0364	15.3405	8.78275	8.77243	14.9693	15.9105	1.92298	2.29132
KDM4A_2	4.30528	5.14307	16.3063	14.064	8.5759	8.67336	14.4763	15.2897	2.18892	2.28175
KDM4A_3	4.34728	5.03487	16.9131	15.2144	9.10922	9.41689	14.2793	15.9195	2.55761	2.28263
KEAP1_1	4.27549	5.10593	17.0044	15.3626	8.05628	7.99942	15.3133	15.9148	2.50103	2.30223
KEAP1_2	5.11403	5.37364	16.4348	15.4264	9.258	8.53125	14.714	15.7279	2.14432	2.16175
KEAP1_3	4.49216	4.97257	17.0707	15.8586	8.22933	8.55616	14.1093	15.365	2.0803	2.14616
LIG1_1	2.58533	2.34312	10.5005	9.74181	6.1556	6.57544	10.36	11.5159	1.94284	1.70798
LIG1_2	2.80654	3.0369	11.4359	9.3656	6.54377	6.62989	11.3259	12.106	2.03018	1.90576
LIG1_3	2.57392	3.33903	11.369	10.4656	7.70224	7.93465	12.4844	13.6626	2.13348	2.02063
LIG3_1	3.39994	4.30211	15.9028	12.9797	6.76083	7.303	12.6684	13.8115	2.02922	1.86671
LIG3_2	3.37742	4.11785	15.1903	14.038	7.43629	7.37342	12.304	14.4821	1.65255	1.84122
LIG3_3	3.41142	4.0763	15.2486	13.722	6.99686	6.6955	11.7262	13.9169	2.14188	2.02963
LIG4_1_1	4.36597	5.11645	16.0777	14.4567	8.55519	9.00162	14.4578	16.0012	2.51322	2.0937
LIG4_1_2	4.5717	4.90121	16.3343	14.1507	8.77212	8.80945	14.3814	15.9559	2.50346	2.38292
LIG4_1_3	3.83752	4.4344	15.3602	13.7785	7.88734	7.98499	14.1504	15.7188	2.33249	2.43891
LIG4_2_1	4.06622	4.95286	16.6681	13.9916	8.44568	8.60323	13.678	15.9722	2.1553	1.97973
LIG4_2_2	4.31943	5.0956	15.9914	14.2524	8.33749	7.85457	14.0686	14.59	2.33647	2.51638
LIG4_2_3	3.93396	4.68896	16.1545	14.2493	8.81687	8.55042	14.2038	15.1478	2.29264	2.35615
MAD2L2_1	4.71613	4.93973	18.1954	14.9529	8.04202	8.771	14.4172	15.6348	2.58714	2.50336
MAD2L2_2	3.43665	4.32215	15.0756	13.6421	8.17155	8.71156	13.6279	14.9257	3.27219	3.5739
MAD2L2_3	4.06949	5.0075	16.6747	14.6129	8.2386	8.3906	14.0759	15.7316	2.42484	2.21617
MAU2_1	3.97038	5.25929	16.2192	14.4897	8.45384	8.51547	13.4207	14.7717	2.17022	1.96507
MAU2_2	3.6855	4.39708	14.5634	12.5366	8.07294	8.23043	13.5611	15.1214	2.33181	2.18812
MAU2_3	3.90669	4.6769	15.962	14.1273	8.04585	8.49114	14.0822	14.5933	2.03509	2.13415
MBD2_1	4.47672	4.71376	16.0937	14.1051	8.38738	8.93087	14.4719	15.2265	2.1802	2.2408
MBD2_2	4.12411	4.7585	17.2777	14.3926	8.17741	8.3652	13.1372	14.8487	2.29564	1.87977
MBD2_3	3.87678	4.76209	15.8715	13.8401	8.84412	9.22749	14.1803	16.1215	2.26741	2.32562
MBD3_1	5.27455	5.13044	16.6799	14.4362	8.34717	8.33036	14.4232	15.7426	2.16662	1.98322
MBD3_2	4.62288	4.98924	16.3867	14.386	8.27321	8.67124	14.4204	15.484	2.26934	2.24639
MBD3_3	4.25032	5.07972	15.3529	13.3745	8.08063	8.21362	13.8026	14.7153	2.17728	1.98513
MBD4_1	4.06082	5.25175	16.8597	15.4059	8.55161	8.43895	14.207	15.7217	2.36386	2.18534
MBD4_2	4.34262	4.69893	16.3885	14.1936	8.61802	8.65686	14.4102	15.5766	2.38171	2.22193
MBD4_3	4.6506	5.75631	16.4288	14.8892	8.53963	8.85603	14.1743	16.13	2.0566	2.18206
MCM10_1	4.09295	4.56475	16.8174	14.7004	7.50278	8.00878	13.3268	14.3536	2.3345	2.31954
MCM10_2	4.02	4.50774	16.469	13.9044	7.58161	8.23327	13.4794	15.4543	2.16588	2.14943
MCM10_3	5.37078	5.87906	19.6371	15.2916	6.24137	7.7995	10.3641	12.7423	2.1288	2.00076
MCM2_1	4.48166	5.24127	17.3493	14.3106	7.11208	8.72691	11.1689	12.5979	2.17605	2.11551
MCM2_2	5.18419	5.55741	17.9869	15.9595	7.01253	8.04256	10.9808	13.0207	1.93654	1.81089
MCM2_3	5.24971	5.42342	17.6202	15.4991	6.69894	8.07948	10.1893	12.2315	1.91646	2.01706
MCM6_1	4.62678	5.25824	16.8301	14.7366	7.35156	8.27024	11.7048	12.7225	1.9492	1.70585
MCM6_2	4.6798	5.56751	17.8987	14.4283	7.58674	8.37506	11.3447	13.7975	2.02975	2.00048
MCM6_3	4.23736	4.91899	16.3036	14.4094	7.85922	8.67878	12.2727	14.1848	2.14714	2.02734
MCM7_1	4.66864	4.46639	15.8214	13.5262	8.33961	8.17493	13.3343	15.2514	1.92988	2.28665
MCM7_2	4.6719	4.8654	15.8937	14.1987	8.25129	8.52245	14.1033	15.5844	2.25667	2.15654
MCM7_3	4.25933	4.85635	16.1308	14.5996	8.20774	8.1355	14.0226	14.9065	2.19001	2.28798
MCRS1_1	4.28989	5.17172	15.358	14.0144	8.47582	8.30431	13.9022	15.5604	1.90556	2.19912
MCRS1_2	4.479	5.30252	15.8321	14.4114	8.57761	8.77788	14.3228	15.5542	2.34719	2.24266
MCRS1_3	4.31258	5.11488	17.1174	14.8758	8.17534	8.43864	13.8165	15.821	2.11605	2.16186
MDC1_1	4.14911	4.56884	16.1638	14.4662	7.9691	7.97864	14.3945	15.0833	2.22914	2.32379
MDC1_2	4.32288	5.08094	15.6699	14.0425	7.96174	8.4834	14.0432	15.0896	2.17799	2.05433
MDC1_3	4.74865	5.28491	16.1868	14.4234	8.20887	8.44619	14.0629	15.4907	2.12992	2.20866
MDM2_1	4.07243	4.96536	15.87	13.212	9.08334	9.45243	14.5179	16.7549	2.30289	2.22685
MDM2_2	4.29202	5.36822	16.0222	13.5773	7.82324	8.79906	14.0623	15.9638	2.15451	2.11406
MDM2_3	4.39766	4.80345	15.8521	14.4461	7.78011	8.20737	13.9183	15.4935	2.22832	2.16351
MEAF6_1	3.03879	3.60023	13.5526	12.0872	7.68632	8.19452	13.6111	15.2235	2.22664	2.1281
MEAF6_2	2.88504	3.00454	11.8704	10.6963	7.23389	7.70403	13.0602	14.2846	1.99399	1.73471
MEAF6_3	2.58892	3.13039	12.3718	10.2966	7.24004	7.32234	13.5127	14.7006	2.09659	2.02527
MGMT_1	3.96608	4.99995	16.3224	14.4612	8.62722	9.39457	14.1632	15.943	2.26952	2.28302
MGMT_2	4.90525	5.14257	16.5137	14.0509	8.62659	8.64072	14.3773	15.6957	2.29695	2.18813
MGMT_3	4.43986	5.10105	15.8809	14.2298	8.53139	8.48778	14.2742	15.201	2.50845	2.24328
MLH1_1	24.5279	26.19	39.7361	37.1644	13.7226	13.5165	18.9784	20.8329	3.06166	2.83729
MLH1_2	24.0014	26.0458	42.0284	37.802	13.5138	13.0151	19.035	20.6044	3.11599	2.9054
MLH1_3	20.8432	22.9488	38.5007	35.5939	11.2905	11.7274	18.5487	19.7184	3.18906	3.14718
MLH3_1	4.20153	5.23324	16.7834	13.9253	8.54777	9.08914	14.5791	15.691	2.39978	2.12891
MLH3_2	4.26449	5.3124	16.5148	14.7138	8.62758	9.42977	14.9249	15.9213	1.93159	1.93305
MLH3_3	4.32142	5.02181	15.7171	14.5589	8.67364	9.06594	14.2327	15.7415	2.24076	2.39344
MMS19_1	4.15188	4.80265	16.4294	14.377	8.75998	9.06027	14.2312	15.7341	2.25031	1.9151
MMS19_2	4.59082	4.6137	15.7605	14.2432	8.12998	8.67016	13.8252	14.6281	2.23674	2.11021
MMS19_3	3.80926	4.73911	16.2447	14.88	8.28015	8.67398	14.0172	16.1813	2.38044	2.165
MMS22L_1	4.48451	5.12262	17.3944	13.6646	8.31433	9.31876	13.5385	15.4064	2.27931	2.29458
MMS22L_2	4.22833	5.00469	15.4855	13.766	8.14416	8.56112	13.3352	14.7939	2.17417	2.34302
MMS22L_3	4.2401	4.84562	15.2345	12.8359	7.60015	8.18942	13.2714	13.882	2.18663	2.24783
MNAT1_1	7.34986	8.27538	25.1153	22.2241	9.52949	9.97313	16.3083	17.1385	2.44049	2.465
MNAT1_2	6.21562	6.90405	21.8095	19.3468	8.19334	8.31451	14.3814	15.7322	2.20199	2.05641
MNAT1_3	6.39652	7.11454	22.258	20.5278	9.9118	10.2712	15.7867	17.7242	2.25227	2.65598
MORF4L1_1	4.21484	4.91447	14.4976	13.2681	8.2232	8.46213	13.592	14.3026	2.19479	1.95847
MORF4L1_2	4.492	5.40229	16.0138	14.7499	8.67103	9.12241	14.1519	15.5824	2.07952	2.14256
MORF4L1_3	4.07306	4.66419	15.3046	13.9107	8.38008	9.00729	14.1122	15.4901	2.27217	1.99496
MPG_1	2.13478	3.01368	9.9668	9.32763	7.90439	7.73286	12.2734	14.6168	1.94861	1.90833
MPG_2	4.00839	4.43417	15.3486	13.9242	7.96947	7.99851	13.3372	14.9491	2.30487	1.9833
MPG_3	3.9194	4.56641	15.85	14.0696	7.98119	8.13135	14.0936	16.2731	2.30365	2.13196
MPLKIP_1	4.71363	5.25998	15.8571	15.1673	8.42251	8.86237	14.8205	15.5486	2.13985	2.25171
MPLKIP_2	4.40849	5.05879	15.781	14.1591	8.80927	9.04948	14.3005	15.4466	1.95272	2.25919
MPLKIP_3	4.39387	5.14007	15.8154	14.4154	9.32361	8.55585	14.6551	14.1769	2.44953	1.99077
MRE11_1	5.08298	5.2478	17.1124	15.2266	8.63472	9.00628	14.0935	15.2269	2.06465	2.10854
MRE11_2	4.36389	4.77617	16.3378	14.2879	8.21757	8.53863	13.8086	15.6249	2.16387	2.16343
MRE11_3	4.61279	5.22563	17.4327	14.6314	8.13816	8.56395	14.0999	15.172	1.89378	1.87617
MRGBP_1	4.08256	4.61411	16.7663	13.7832	7.10701	7.43285	11.786	13.3993	1.81697	1.64761
MRGBP_2	3.98561	4.68148	15.3123	13.4526	6.1423	7.15242	10.6146	11.4817	1.49789	1.42936
MRGBP_3	4.08731	4.01764	14.6511	13.8638	6.37729	6.81957	10.3145	11.5623	1.6325	1.28583
MSH2_1	25.84	28.5113	40.2385	36.9249	26.4889	26.8687	27.9517	29.5338	4.35245	4.02473
MSH2_2	19.9315	23.6107	38.6757	35.138	19.3586	19.7876	24.4175	28.0466	4.52513	4.22375
MSH2_3	24.7494	27.6134	41.8738	37.9109	25.4214	25.4412	28.8073	30.512	4.22019	4.15972
MSH3_1	5.0646	6.01599	18.6815	17.5806	8.39072	8.57088	13.8837	15.3859	2.56586	1.76686
MSH3_2	4.89545	5.79301	17.6498	16.9137	8.59154	8.98493	14.5857	16.2985	2.02656	2.04845
MSH3_3	4.44498	5.49951	16.6082	15.1328	8.16067	8.85139	13.6733	15.084	2.08427	2.11128
MSH4_1	4.16233	4.95765	16.1585	14.459	9.06016	9.38042	14.909	15.5986	2.36128	2.49024
MSH4_2	4.41435	4.58775	15.764	14.2458	8.47111	8.45506	14.8573	15.0707	2.09226	2.2679
MSH4_3	4.47731	5.22772	15.8959	14.7947	8.50686	8.95058	14.6088	15.4756	2.31437	2.08378
MSH5_1	4.48447	4.88787	16.0329	14.0489	8.45989	8.9042	13.8692	15.0781	2.01872	2.28674
MSH5_2	4.65961	4.65963	15.911	14.0475	8.25403	9.33704	13.7982	15.678	2.00867	2.17851
MSH5_3	4.83772	5.47622	17.1656	15.788	8.65527	8.84948	14.4691	15.7981	2.21617	2.23252
MSH6_1	25.6303	28.2781	39.8863	35.6569	24.17	24.1627	25.9682	27.0809	3.85622	3.89873
MSH6_2	25.1398	27.384	39.5757	35.7064	18.0814	17.6393	21.9892	23.4873	3.58389	3.41356
MSH6_3	14.2002	15.7386	29.6684	27.3235	10.0272	10.4527	15.9875	17.2079	2.14937	2.60052
MTA1_1	4.57516	4.81089	16.2077	14.0296	8.38121	8.45834	13.9957	15.6012	2.29459	2.05772
MTA1_2	4.59969	5.03776	16.3397	14.2938	8.30293	8.50937	13.772	15.1223	2.34159	2.27611
MTA1_3	4.43854	4.9554	16.8662	14.6498	8.12682	8.76505	14.1364	15.2876	2.32355	2.48868
MTA2_1	4.07276	4.85719	15.6414	14.1168	8.03996	8.2097	14.3188	14.9997	2.04079	2.31718
MTA2_2	4.04104	4.86421	15.6657	14.9529	7.90645	8.08746	14.6457	15.2949	2.12156	2.16409
MTA2_3	4.33789	4.81066	16.1939	14.4634	7.92858	8.59494	13.7799	15.1379	2.18808	2.1089
MTA3_1	4.37457	4.73968	15.8556	14.377	8.60093	9.10939	14.5597	15.6021	2.30159	2.22435
MTA3_2	4.44243	5.211	17.5796	15.3817	8.18013	8.76087	14.4874	15.5012	2.05977	2.02422
MTA3_3	4.01516	4.76089	16.098	14.4931	7.88936	7.76609	14.2763	15.2826	2.08708	2.18838
MUS81_1	4.19013	4.94959	15.5623	14.472	8.89944	8.59419	13.9905	15.3265	2.23834	2.18151
MUS81_2	4.1934	5.32187	16.3111	14.953	8.78377	8.84619	14.6469	16.3438	1.95036	1.87892
MUS81_3	4.57103	5.08642	17.3281	15.5817	8.49328	9.18457	13.7686	15.6475	2.37878	2.02124
MUTYH_1	4.42165	4.68154	16.7185	14.5775	8.90612	9.27547	14.8686	16.6575	2.62607	2.37295
MUTYH_2	4.70437	5.27417	16.4177	14.6278	9.24693	9.50974	15.4945	16.4698	2.65643	2.49033
MUTYH_3	4.27792	4.84749	15.6092	15.0736	8.23372	8.52856	14.4301	16.3985	2.32331	2.18738
NABP1_1	4.42603	5.20919	16.321	14.2436	8.43708	8.60506	14.0554	15.5472	2.35371	2.73169
NABP1_2	4.57141	5.28272	16.4891	15.0598	9.21799	8.65719	14.4001	15.8394	2.04219	2.10153
NABP1_3	4.26416	4.90054	15.1313	13.9632	8.54794	9.1871	14.418	15.4871	2.14573	2.17778
NABP2_1_1	4.09166	4.57659	15.446	12.6352	7.75342	7.89975	13.3135	14.7638	2.26111	2.32914
NABP2_1_2	4.00607	4.60731	15.3697	13.4536	7.62423	7.69122	13.5887	14.5062	2.0197	1.9711
NABP2_1_3	3.95081	4.92532	15.5913	13.7345	7.84995	8.04443	13.6472	15.0723	2.18463	2.02291
NABP2_2_1	4.23265	4.72181	15.4346	14.1563	8.89585	9.28947	14.6067	16.4031	2.48498	2.16751
NABP2_2_2	4.50177	4.90077	15.1814	13.8966	8.83232	9.08929	14.3721	16.5087	2.15815	2.0886
NABP2_2_3	4.05855	4.82113	16.3535	14.8862	8.50115	8.55072	13.6257	15.5759	2.07286	2.1664
NAT10_1	4.91302	5.91888	16.2742	13.0734	8.79586	9.89288	15.15	16.5844	2.17158	2.29963
NAT10_2	4.58816	5.26055	14.8181	13.6262	9.00583	9.78743	14.2617	15.7048	2.20701	1.85901
NAT10_3	4.85264	5.20331	15.3629	13.8172	8.88033	9.46065	15.5374	16.6557	2.24795	2.30383
NBN_1	4.93004	4.98992	16.4558	14.7049	8.537	9.03159	13.6188	15.5585	2.16124	2.02767
NBN_2	4.27338	4.90283	16.4333	14.5404	8.31821	8.32947	13.5345	14.7729	1.82188	2.08386
NBN_3	4.62761	5.16865	17.2962	15.0254	8.37399	8.6612	13.7284	15.3559	2.32096	2.18718
NEIL1_1	4.33901	4.97871	16.0741	14.9577	8.43185	8.53906	13.4502	15.4672	2.21329	2.17123
NEIL1_2	4.55487	4.92958	15.8041	14.6272	8.32417	8.87973	14.3022	15.7185	2.22104	1.93944
NEIL1_3	4.21605	5.21901	15.2004	14.2148	8.17132	8.62167	13.6474	15.4202	2.08199	2.12338
NEIL2_1	4.80836	4.987	16.8423	15.109	7.96442	8.74844	13.9538	15.4733	2.13887	1.84997
NEIL2_2	4.19361	4.8652	16.4658	14.122	8.14369	8.2705	13.8123	15.3537	2.27053	2.29132
NEIL2_3	4.31889	4.69681	15.5926	13.5836	8.34694	7.94913	13.6057	15.3005	2.31325	2.17777
NEIL3_1	4.28173	4.78791	15.4081	14.1327	8.34836	8.61128	13.9027	14.8109	2.20703	2.4899
NEIL3_2	3.95055	4.8251	16.2599	14.0664	8.36623	8.8733	13.4895	15.2779	2.2922	2.1596
NEIL3_3	4.72559	5.15171	17.2637	15.0108	8.81228	9.43716	14.3309	15.538	2.37595	2.2069
NFRKB_1	4.42687	5.00348	16.1037	14.5935	8.64886	8.82868	14.1309	15.4101	2.35746	2.31234
NFRKB_2	4.87053	5.54499	16.8077	15.6392	8.39258	7.97809	13.554	14.9929	1.9242	2.06931
NFRKB_3	5.05908	5.85081	17.8631	16.0272	7.28426	6.84478	11.9092	12.7865	1.63442	1.51812
NHEJ1_1	4.40834	5.19345	16.4564	15.2966	8.69066	8.33264	13.9492	15.3343	2.21511	2.26507
NHEJ1_2	4.34428	4.92471	16.1867	13.7013	8.70338	8.41755	14.2561	15.23	2.24178	2.22365
NHEJ1_3	4.45282	5.27245	16.3557	14.9495	8.39392	8.92726	14.4775	16.0965	2.23312	2.22988
NIPBL_1	4.06761	5.17923	16.0085	13.8084	8.50047	8.54841	14.4207	16.1937	2.49812	2.15689
NIPBL_2	4.15138	5.00901	16.565	14.302	9.11968	9.18314	14.3698	15.8253	2.1555	2.43008
NIPBL_3	4.00419	4.80899	15.1059	13.7195	8.87655	9.34115	14.4019	15.4524	2.41787	2.02008
NSD2_1	4.39699	5.02164	16.1022	14.2971	7.5254	7.66072	13.0786	14.0686	1.84791	1.93041
NSD2_2	3.90352	5.07672	16.3783	14.374	7.64765	8.26379	13.6408	14.1111	2.15729	1.80288
NSD2_3	4.1631	5.00544	15.641	13.7322	8.16156	8.62339	13.4263	15.0882	1.99597	1.77349
NSD3_1	4.38058	4.97752	16.1624	14.2535	8.55225	8.6414	14.3362	16.0752	2.18565	2.11994
NSD3_2	4.33398	5.37235	16.8241	15.37	8.55361	8.98451	14.1679	15.5416	2.38906	2.19179
NSD3_3	4.25606	4.84107	16.6856	14.4749	8.40019	8.91665	14.039	15.6458	2.26774	2.32231
NTHL1_1	3.90611	4.40252	16.4404	14.6401	6.82175	6.97751	13.3744	15.352	1.98367	1.80877
NTHL1_2	4.45708	5.26324	18.2208	15.8893	8.45238	8.41096	14.4601	15.4911	2.23203	2.25754
NTHL1_3	4.11563	5.06417	16.1291	14.3776	8.62712	8.84858	13.6863	15.8134	1.88015	2.17909
NUDT1_1	3.20015	3.70645	14.6761	12.2534	7.11983	7.20555	12.9731	14.1751	1.8777	1.89652
NUDT1_2	2.86294	3.58799	13.3084	11.267	6.671	6.73657	12.3918	13.6093	1.9691	2.17345
NUDT1_3	4.15734	5.012	16.3127	14.2228	8.17325	8.28982	13.938	15.3098	2.45121	2.14028
OGA_1	4.24928	5.33046	16.2055	14.3297	6.86476	6.14411	11.3611	13.0547	1.88009	1.47341
OGA_2	4.83709	5.40097	17.381	15.1944	8.51709	8.81045	14.1109	15.7457	2.39863	2.24151
OGA_3	4.82397	5.91481	18.2634	15.416	7.74108	8.45742	13.6056	14.9327	2.14685	2.1038
OGG1_1	3.69166	4.45298	15.568	14.0935	7.45438	7.99051	13.9438	15.2861	2.17654	2.26516
OGG1_2	4.73881	4.79983	16.4643	14.7069	8.11538	8.29068	13.386	14.4794	2.0977	2.01065
OGG1_3	4.73555	4.80913	16.6295	15.5882	8.71484	8.44589	14.0739	15.5711	2.48205	2.27646
PALB2_1	5.27223	5.45976	17.947	15.8841	9.58571	9.05739	14.8844	16.5145	2.55959	2.6241
PALB2_2	4.84798	5.33017	16.632	15.0811	8.76627	8.83476	14.5832	15.8728	2.64544	2.40962
PALB2_3	5.04268	5.58482	17.2162	14.935	8.92791	9.09049	15.2113	16.5363	2.26531	2.36269
PARG_1	4.75887	5.26731	15.3549	13.9082	8.36516	8.88381	13.8041	15.8684	2.2139	2.00277
PARG_2	4.1819	4.8222	15.4704	14.1846	8.55617	8.68941	13.8958	14.6263	2.07772	1.79585
PARG_3	4.61415	5.32377	15.9217	15.0827	8.49342	8.93186	14.2232	16.0277	2.13851	2.19409
PARP1_1	4.77067	6.00916	18.5613	15.3418	8.5451	9.0555	14.4093	15.0998	1.98065	2.14177
PARP1_2	4.87126	5.78264	17.9741	16.5822	8.62287	8.64815	13.6794	15.2071	2.38292	1.94855
PARP1_3	4.75641	5.73486	16.958	15.383	7.91151	8.04029	13.6308	14.6796	2.59536	2.27921
PARP2_1	4.08706	4.55124	15.3985	13.3272	7.81015	8.07916	13.477	15.1309	2.13556	2.01687
PARP2_2	4.1487	4.89593	16.2515	14.1874	8.38185	8.743	13.6065	14.9586	2.19391	1.90592
PARP2_3	4.18407	4.57189	15.1099	13.3526	7.92626	8.14582	13.2025	15.5652	2.06375	2.16258
PARP3_1	4.00059	4.69743	16.1728	14.5158	7.7962	7.57073	13.9584	15.6887	2.12469	2.29096
PARP3_2	4.07013	4.86418	15.773	14.0658	8.6302	8.81382	13.8234	15.3896	2.28984	2.17068
PARP3_3	3.88289	4.78593	15.4939	13.3974	8.22599	8.83368	14.1259	14.6048	2.07788	1.92532
PARPBP_1	4.71593	4.83778	15.6583	13.7096	8.45017	8.61909	14.219	15.8478	2.18354	2.09608
PARPBP_2	4.81047	5.09457	15.4906	14.3899	9.04716	8.8337	14.7093	15.4842	2.09774	2.00348
PARPBP_3	4.04023	5.16607	15.8211	14.5632	8.45499	9.20981	14.1728	15.6687	2.32258	2.15099
PAXIP1_1	4.66258	4.92583	15.7269	13.8464	8.91149	9.69146	14.5065	16.4386	2.45272	2.31971
PAXIP1_2	4.13782	4.85211	14.6004	13.9725	9.41027	9.66373	15.061	16.7613	2.42547	2.86773
PAXIP1_3	4.40818	4.95006	15.9813	14.9451	8.39106	8.99042	13.878	16.2458	2.21737	2.19925
PBRM1_1	4.51608	4.95794	16.0468	14.584	7.69196	8.01743	14.2842	15.152	2.06727	1.92482
PBRM1_2	3.59009	4.36181	14.8603	12.8952	7.18646	7.31946	12.6314	14.3583	2.04835	1.58554
PBRM1_3	4.36736	4.68372	15.0625	13.302	7.27498	7.24828	13.0381	14.3276	1.89515	2.29688
PCGF1_1	4.08729	5.00248	15.1465	14.0764	9.41257	9.59597	15.2686	17.1675	2.26766	2.80395
PCGF1_2	4.0625	4.84322	15.7796	14.5953	9.6752	10.0818	16.2139	17.0215	2.35522	2.45549
PCGF1_3	4.04405	5.02649	16.3078	14.3133	9.59518	9.03003	15.4481	15.9842	2.41678	2.24448
PCGF2_1_1	3.9909	4.87036	16.5064	13.7874	8.39048	8.66026	14.2302	15.8133	2.37343	2.21918
PCGF2_1_2	4.15342	4.78304	16.3755	14.0832	8.00895	8.48307	13.9146	15.876	1.76016	2.11655
PCGF2_1_3	4.23813	5.02271	16.2128	13.4856	8.2676	8.29726	13.7437	14.8904	2.21238	2.32149
PCGF2_2_1	4.15008	5.18623	16.0392	14.2947	8.61793	8.88653	14.295	15.9624	2.22208	2.09301
PCGF2_2_2	4.70777	5.33577	16.5349	13.7566	8.28471	8.5431	14.2437	15.9859	2.04552	2.35268
PCGF2_2_3	4.71326	4.84389	16.4515	15.3934	8.89047	9.09972	14.2031	16.0954	2.43975	2.24923
PCGF3_1	4.89268	5.16951	18.6615	15.713	8.08921	8.58293	13.4016	15.0447	2.1073	2.41538
PCGF3_2	4.49844	5.16921	16.835	14.379	8.68259	8.84945	14.5663	15.2231	2.14491	2.27797
PCGF3_3	4.27915	4.77667	16.2425	14.4222	8.0311	8.38525	13.9984	15.3335	2.21855	1.9271
PCGF5_1_2	4.18113	5.14603	16.2712	14.8065	8.60505	8.73837	14.0005	16.1167	1.98553	1.90253
PCGF5_1_3	4.44622	5.14251	15.4013	14.4009	8.76556	8.78645	14.3494	15.2465	2.23366	1.8533
PCGF5_1_1_PCGF5_2_2	4.27504	5.1085	16.9464	15.2829	8.1505	8.15774	14.1667	15.2057	2.30945	2.30797
PCGF5_2_1	4.27177	4.85255	15.0908	14.2718	8.26581	8.56851	13.5743	14.9119	2.19085	2.04974
PCGF5_2_3	4.37161	5.13385	16.5899	15.4436	8.30043	8.39396	13.8088	15.3947	2.31896	2.08891
PCGF6_1	4.11443	4.42662	15.2499	13.8136	8.10275	8.62064	13.636	14.7225	1.93755	2.03558
PCGF6_2	4.50065	4.72277	17.3291	13.5379	9.60673	9.68022	14.0844	15.766	1.84932	2.29781
PCGF6_3	4.15606	4.84188	15.6573	14.1718	8.09691	8.44683	13.8154	15.6132	2.28512	2.30094
PCNA_1	4.20033	4.88459	15.8724	14.6856	7.8065	8.12751	14.3927	15.7545	2.29964	2.20897
PCNA_2	5.15617	5.73481	16.7232	15.1647	8.49009	8.7349	14.3509	16.0186	2.21073	2.22331
PCNA_3	4.7865	5.28052	15.8632	13.4712	8.73017	9.21128	13.8886	15.6036	2.1929	2.17218
PDS5B_1	4.45455	5.44212	17.3919	16.3055	9.12615	9.24013	14.3958	16.0301	2.21126	2.19477
PDS5B_2	4.57739	5.58354	17.6491	15.8321	8.87841	8.99772	14.7369	15.9208	2.51892	2.18147
PDS5B_3	4.58844	5.11987	16.9191	15.5107	9.24983	9.51362	14.6847	15.9316	2.29324	2.26691
PER1_1_1	4.03545	4.91156	15.6723	13.6946	8.39469	8.43087	13.9699	15.3191	2.24851	2.47468
PER1_1_2	4.10282	4.51295	15.99	13.955	8.6478	8.5504	14.3543	14.9131	2.06983	2.39702
PER1_1_3	5.21434	5.64894	17.2971	15.9789	8.37248	8.63143	14.2511	16.1786	2.25931	2.32255
PER1_2_1	4.31945	4.85456	15.7437	14.4476	8.17449	8.28144	14.1823	15.3423	2.32026	2.35855
PER1_2_2	4.61429	4.96559	16.2058	14.1558	9.26452	8.61568	14.3794	15.8613	2.4928	2.28928
PER1_2_3	4.10579	4.91817	15.4616	14.6644	8.27258	8.52783	13.8656	15.5184	2.14829	2.13558
PHC1_1	4.22913	5.11252	16.6431	14.2777	8.34644	8.57951	14.21	16.0995	2.25469	1.98057
PHC1_2	3.96294	4.59416	14.8852	13.7183	8.43347	8.29127	14.2826	15.5692	2.34138	2.19017
PHC1_3	4.61092	5.17136	15.4892	14.0043	8.59233	8.98359	14.7744	15.0074	2.385	2.05391
PHC2_1	4.17006	4.92086	15.2678	14.2901	8.22608	8.25276	14.1936	15.7046	2.17939	2.17574
PHC2_2	4.50523	4.75945	15.8851	14.1866	8.68998	8.82219	14.2687	15.5261	2.10647	2.3531
PHC2_3	4.18894	4.95551	16.5798	14.7098	8.6351	9.24386	13.9839	15.3832	2.18323	2.38195
PHC3_1	4.35142	4.71283	16.7375	14.5409	8.48024	9.13384	14.3877	15.4626	2.07938	2.16415
PHC3_2	4.27733	4.82853	15.3897	13.5345	8.18549	8.50813	13.7328	14.9813	1.99114	2.38589
PHC3_3	4.3081	4.77005	15.8793	14.8675	8.19281	8.55406	14.1954	14.8239	2.24982	2.48354
PHF10_1	4.29826	4.93063	16.2797	13.9727	8.61429	8.72039	14.4302	15.4927	2.2155	2.00748
PHF10_2	3.53653	4.14345	12.5394	11.3357	10.667	11.0173	16.7356	17.9015	3.1406	2.97435
PHF10_3	4.19005	5.03087	15.8559	14.0996	8.16179	8.17067	14.0083	15.6781	2.41067	2.16799
PIAS1_1	4.75847	5.2549	17.4994	14.7989	8.96002	8.86499	15.0253	16.1059	2.24813	2.31492
PIAS1_2	4.46032	5.4307	16.2751	14.5642	8.59676	8.66254	14.2478	15.7627	2.42357	2.12089
PIAS1_3	4.61541	5.21988	14.9159	13.5996	8.61569	8.82648	14.8549	16.1164	2.54946	2.3993
PIAS4_1	4.56447	5.67938	16.6414	16.2612	8.64504	9.01188	14.714	16.2613	2.48034	2.15725
PIAS4_2	4.80809	5.3274	17.2304	15.4374	8.50702	8.59235	14.6083	15.5397	2.07473	2.2597
PIAS4_3	4.15506	4.99387	17.8479	14.4907	8.04002	8.60405	14.2687	15.0846	2.28155	2.05629
PIF1_1_1	4.29021	4.85273	15.9151	13.6447	8.50254	8.43293	14.4314	15.7044	2.30771	2.11256
PIF1_1_2	4.73647	5.74337	17.4775	14.7527	8.79953	8.89922	15.016	16.1471	2.47188	2.42218
PIF1_1_3	4.22184	4.89512	15.9812	15.3998	7.85158	8.03335	14.4159	15.4046	2.18206	2.39544
PIF1_2_1	3.6002	4.39975	15.5938	14.0267	7.54559	7.50243	13.3273	15.1955	2.27166	2.01616
PIF1_2_2	4.09733	4.42497	14.9694	12.5895	8.28988	8.51467	14.026	15.5666	2.23773	2.08685
PIF1_2_3	4.28701	4.764	15.3819	13.6411	8.20455	8.632	13.6147	15.4975	2.104	2.29963
PLK1_1	4.99661	4.80221	16.3419	12.7905	9.00451	8.10239	14.9341	16.2388	2.47227	1.99454
PLK1_2	4.75444	4.85751	15.2974	14.2729	8.44129	8.93664	14.1713	15.757	2.13075	2.15462
PLK1_3	4.1167	5.53894	14.3523	11.6375	8.52912	9.57862	13.9624	16.888	2.34808	1.50547
PMS1_1	3.81606	4.12554	13.3798	12.9176	8.60135	9.09572	14.1008	14.9684	2.21841	1.82015
PMS1_2	3.85594	4.37211	14.2415	11.8222	8.63324	8.71418	13.7654	15.5474	2.05326	2.04528
PMS1_3	3.69706	4.00333	12.4272	11.2793	9.03027	9.05658	14.1524	15.2853	1.99128	2.01782
PMS2_1	16.7409	18.3725	37.8026	33.0642	14.154	14.2882	21.1403	21.8907	3.67944	3.21143
PMS2_2	23.7963	26.182	43.0277	37.9562	25.0118	25.1844	29.6582	30.6477	4.391	4.14271
PMS2_3	4.75045	5.25675	17.0784	15.6702	8.43915	7.90354	13.8614	15.8025	2.24963	2.11501
PNKP_1	4.62864	5.01583	16.7238	13.6511	8.79011	9.00548	14.0971	15.8769	2.05348	1.95881
PNKP_2	4.20048	4.75051	16.4759	14.2438	8.67815	8.98135	14.427	15.6421	2.17028	2.05104
PNKP_3	4.34139	4.73714	15.2697	13.6763	8.86164	9.10321	13.9878	15.3557	2.13997	1.99739
POLA1_1	4.06774	4.94722	13.9659	13.0904	8.50114	8.97471	14.2854	15.5688	2.40712	2.62452
POLA1_2	3.78906	4.72432	14.1344	11.8551	8.396	8.80355	13.8969	14.3613	2.51114	2.11744
POLA1_3	3.6893	4.28308	14.9035	12.7859	8.05755	8.08566	13.5799	15.1899	2.28122	2.00712
POLA2_1	3.74338	4.42597	15.013	13.5435	7.08391	7.07686	11.3111	13.3637	2.90901	2.76835
POLA2_2	3.97532	4.51962	16.4861	13.5315	7.8004	8.07437	13.296	15.0484	2.22822	1.95147
POLA2_3	3.90782	4.33153	14.2873	12.0674	7.72991	8.19953	13.6693	14.254	2.52102	2.6744
POLB_1	3.0479	3.66769	15.1283	13.7809	7.24839	7.54134	12.8346	14.4462	1.78537	2.17962
POLB_2	4.90583	4.40263	15.9071	13.3505	8.47066	8.88283	14.5293	15.3748	2.11307	2.03513
POLB_3	3.98625	4.72177	15.0812	13.6169	7.77601	8.06048	13.2496	14.5688	2.38931	2.26169
POLD1_1	3.41818	3.79541	12.9786	11.3933	7.6707	8.47774	11.9436	14.0732	2.21556	2.00684
POLD1_2	3.15221	4.13797	13.2994	11.2381	8.46462	9.25982	13.8197	14.5182	2.1336	2.03436
POLD1_3	3.52831	4.1801	14.3506	10.8214	8.07339	8.6741	13.3506	14.2515	2.21104	1.85618
POLD2_1	3.45102	4.19185	13.5243	12.2132	8.30368	8.37898	13.0766	13.7975	2.06076	1.76658
POLD2_2	3.23129	4.29742	14.602	12.745	6.54897	6.74784	11.8688	12.7386	1.45223	1.92451
POLD2_3	3.32008	3.88417	14.4026	12.0154	8.3674	8.55331	13.3598	14.2077	2.35897	2.25714
POLD3_1	3.33482	4.15173	12.9409	11.3726	8.53234	8.83491	14.4228	15.4056	2.13078	1.93235
POLD3_2	3.42003	4.42368	13.3531	11.0424	8.02808	8.62814	12.7636	13.9474	2.33155	2.03903
POLD3_3	3.8253	4.72671	14.2395	10.6145	7.37933	7.96821	12.0779	14.3291	2.00607	1.91613
POLD4_1	3.82725	4.43374	14.5158	13.6771	8.40738	8.39596	13.6024	14.4616	2.11684	2.32429
POLD4_2	4.51397	4.88783	15.4201	13.7483	8.20606	8.83289	13.9355	14.9403	2.15884	2.01657
POLD4_3	4.07581	4.93578	15.4905	14.4897	8.35687	8.35836	14.0166	15.568	2.28003	2.19223
POLDIP3_1	4.6277	5.3987	17.9558	14.4502	9.20227	8.49974	15.1235	15.6158	2.12385	1.9973
POLDIP3_2	4.8624	5.5492	18.8741	16.0209	8.6476	8.49936	14.589	15.548	2.34669	2.28743
POLDIP3_3	4.18562	5.48253	15.0718	17.1581	8.80048	10.2885	14.9462	16.208	2.21455	2.05298
POLE_1	4.5781	4.08274	16.4747	12.9957	7.60121	7.80267	12.5838	14.7545	2.49025	2.09576
POLE_2	4.28066	4.90522	15.0267	13.4257	8.13039	8.2364	14.1889	15.5424	2.18765	1.84213
POLE_3	4.51761	4.94814	15.8654	14.3354	8.4531	9.26697	13.3173	14.5099	2.39522	1.89327
POLE2_1	3.9112	5.32436	15.702	13.5152	7.0418	8.13704	10.7015	13.7788	1.72983	1.8986
POLE2_2	4.28196	4.49245	15.1512	12.3746	6.88234	7.71074	12.3329	13.7456	2.69555	2.30774
POLE2_3	4.78725	5.30238	17.2766	14.472	9.00606	8.94051	14.91	16.0777	2.27837	2.08927
POLE3_1	4.05872	4.30741	15.8855	14.0839	7.36935	7.67304	13.8003	15.4114	2.35694	2.15501
POLE3_2	4.35077	5.55665	16.2122	14.1484	8.56757	8.61214	13.9389	15.2611	2.22509	1.99227
POLE3_3	4.46347	4.89107	15.7876	13.7821	7.91805	8.53498	14.4213	15.2222	2.11763	2.21496
POLE4_1	4.25025	5.17995	16.0576	13.9349	8.64637	8.98917	14.2919	15.4907	2.28961	2.16381
POLE4_2	4.20359	4.50936	17.2088	13.7317	8.28416	8.69468	14.4664	15.1938	2.32001	2.37025
POLE4_3	4.10357	4.61391	15.2409	13.6741	8.6568	8.64937	14.1468	15.2975	2.37376	2.29287
POLG_1	4.50453	5.02464	16.0753	13.8999	8.82829	9.05908	14.1925	15.5558	2.19194	2.39297
POLG_2	4.48658	5.07188	17.0555	15.5625	8.60787	8.97223	14.8359	15.5959	2.5646	2.12375
POLG_3	4.07355	4.68636	16.8334	15.0288	7.67475	7.82747	14.6926	15.3364	2.37713	1.98257
POLG2_1	5.24104	5.72219	17.3792	15.5834	9.16808	9.40125	15.1843	16.07	2.46287	2.28129
POLG2_2	5.16788	5.38012	17.4487	14.6915	9.26963	8.95515	14.9537	17.02	2.22614	1.98804
POLG2_3	4.93361	5.4903	17.2192	15.9065	8.91873	9.06785	14.5882	15.7276	1.77446	1.93552
POLH_1	4.27209	4.77302	14.8575	14.2275	8.56251	8.34349	13.5934	14.7162	2.14031	2.24935
POLH_2	4.27153	5.11075	16.7051	14.6092	8.80224	8.90192	14.0833	15.5193	2.3822	2.22734
POLH_3	4.35724	5.14441	15.443	14.1786	8.74813	9.21818	14.4983	15.5059	2.18946	1.90957
POLI_1	4.15089	4.90691	15.4832	13.8116	8.25719	8.71138	13.9544	15.3211	2.23217	2.35857
POLI_2	4.10231	5.01711	17.132	14.9621	8.37017	8.79045	13.9278	15.6309	2.17769	2.0967
POLI_3	4.3035	4.88494	15.3072	14.3285	8.20635	8.39645	14.2914	15.5005	1.97316	2.38752
POLK_1	3.89062	4.92385	16.3548	14.0259	8.52047	8.5746	13.8478	15.7197	2.21279	2.05274
POLK_2	4.47052	5.01705	15.0614	14.3077	8.5597	9.17605	13.7531	15.3374	2.26378	1.82178
POLK_3	4.36688	4.54301	16.2667	14.3496	8.25875	8.45645	13.5738	15.0182	2.29076	2.26328
POLL_1	4.52423	7.02397	18.0728	16.8311	8.83709	9.62908	15.3163	16.8698	2.1919	2.24682
POLL_2	4.07131	4.50973	15.9011	13.7432	7.36506	7.51741	13.6723	15.0637	2.3961	1.9867
POLL_3	4.43053	4.91756	15.7217	14.5008	8.49115	8.58625	14.3092	15.2599	1.81482	2.21245
POLM_1_1	4.25731	4.97143	16.3882	14.2221	8.22962	8.76451	13.9882	15.3402	2.22521	2.2169
POLM_1_2	4.39638	4.52019	15.504	14.0878	8.52305	8.59993	14.7803	15.4094	2.56552	2.05198
POLM_1_3	4.51186	4.88866	14.5725	13.3795	8.34746	8.5577	13.4365	15.476	2.51929	2.22411
POLM_2_1	4.37699	4.79833	15.8092	15.7857	8.76406	8.66129	13.7911	15.0472	2.43941	2.12771
POLM_2_2	4.30991	5.12256	17.0984	13.6885	8.79674	8.86441	14.2578	16.0036	2.08606	2.05784
POLM_2_3	4.35177	4.69853	16.3197	14.1921	8.21922	8.72221	14.1271	14.7915	2.13403	2.27316
POLN_1	4.52824	5.439	17.1804	15.3005	8.12187	8.25601	15.3981	15.9585	2.3257	2.33597
POLN_2	4.44975	5.60615	15.7358	14.6652	9.56519	8.93491	15.014	17.0955	2.3077	2.22839
POLN_3	3.89669	4.58667	16.3002	14.6375	8.44362	8.88559	15.6119	16.5567	2.35368	2.41373
POLQ_1	3.78742	4.31314	15.5765	13.987	7.79687	7.82974	14.4036	15.6302	2.29811	2.35435
POLQ_2	4.19147	5.10638	16.995	14.9111	9.33258	9.43652	14.8218	16.381	2.31803	2.47864
POLQ_3	4.44484	4.79792	15.899	13.3995	8.41728	8.58508	14.4592	15.9085	2.559	1.92888
POLR2I_1	5.56904	5.95472	19.4848	18.4728	10.3288	10.524	15.5183	17.0304	2.94935	2.87126
POLR2I_2	5.93363	6.3447	21.0645	18.3236	9.42698	9.59829	15.661	16.6784	2.506	2.30585
POLR2I_3	4.00336	5.36254	14.9654	13.7966	9.11784	9.13151	14.874	15.9653	2.51848	2.50676
POLR3E_1	4.26745	5.17889	14.9429	12.7349	11.2341	12.3676	19.0884	20.4088	3.71922	3.99238
POLR3E_2	4.51907	5.04368	16.4034	14.8072	8.44443	9.21468	14.4899	17.0205	2.35061	2.28179
POLR3E_3	4.53449	5.79363	17.3932	15.9755	8.10007	8.66409	14.6197	15.2118	2.21857	2.1283
PPP4R1_1	4.29677	4.67089	16.3534	14.0106	8.36758	8.44788	13.7732	15.2494	2.2519	2.11745
PPP4R1_2	4.39472	4.87441	15.4568	14.0849	7.89627	8.30076	12.672	15.2895	1.84701	2.08613
PPP4R1_3	4.75765	5.08302	15.5821	13.9447	8.50211	8.70797	14.4654	15.4998	2.24025	2.18979
PRKDC_1	4.65851	5.56534	18.515	17.0072	7.82769	8.06402	14.5318	15.7921	2.46392	2.04179
PRKDC_2	4.5183	5.47542	19.2762	16.5978	8.77079	8.94985	14.7878	16.2319	2.87037	2.66891
PRKDC_3	4.05567	4.89308	17.809	15.2535	7.48096	7.598	14.0636	15.0632	2.31032	2.31255
PRPF19_1	6.35805	8.52385	19.3727	17.1122	7.44985	8.32878	12.6403	14.5137	2.12968	1.96218
PRPF19_2	4.14188	6.92519	18.7026	17.0133	7.73141	8.44297	13.5161	15.3303	2.41744	2.27277
PRPF19_3	6.60673	7.06004	19.9886	18.5081	6.65902	7.42385	12.3485	13.7682	2.11794	2.01691
PSIP1_1	4.52572	4.7385	15.9783	13.8363	8.4908	8.78895	14.4444	15.6568	2.25858	1.74061
PSIP1_2	3.97202	4.43432	15.4063	12.9567	7.92761	8.53938	14.1097	15.2323	2.12738	2.10747
PSIP1_3	3.93435	4.53366	15.433	12.5989	8.20593	8.71739	14.2078	14.8639	2.16238	2.25311
PTN_1	4.28612	4.88262	16.3085	14.9812	8.30699	8.47831	14.3479	15.5835	2.1657	2.36922
PTN_2	4.6381	4.94464	16.2332	13.1833	7.75351	9.07754	14.3987	16.1743	2.33491	2.09884
PTN_3	3.87237	4.85466	15.0682	13.0702	8.45797	8.13693	14.0475	15.9148	2.38017	2.14287
RAD1_1	5.12407	5.64786	16.8984	15.1809	8.73112	9.25025	14.6742	15.9671	2.48376	2.45312
RAD1_2	4.56936	5.22064	17.3487	15.6786	8.5624	9.21373	13.994	15.9791	2.43527	2.28913
RAD1_3	4.61209	5.06167	16.9286	14.4716	8.29654	8.63259	14.5414	15.8879	2.37015	2.00617
RAD17_1	4.56116	5.28059	16.574	14.1045	9.31504	9.54101	14.4148	15.7305	2.8987	2.54954
RAD17_2	4.52035	5.11521	16.3358	14.9319	9.03949	9.1784	14.9094	16.2968	2.67041	2.7992
RAD17_3	4.55466	5.16461	16.2917	13.9863	8.68895	9.59878	14.8457	15.9227	2.66502	2.63116
RAD18_1	4.06679	4.59114	16.2318	12.7936	8.32027	8.54356	13.3111	14.7038	2.17815	1.91543
RAD18_2	4.10911	4.68792	15.596	13.4452	8.61076	8.84757	13.3472	14.6376	1.95187	2.22046
RAD18_3	4.74413	4.64977	14.7217	13.7431	8.39206	9.57909	13.7075	14.8786	2.18658	1.58303
RAD21_1	4.91229	5.38893	15.9268	15.4353	8.42212	8.93765	14.21	15.6899	1.89958	2.31177
RAD21_2	4.35613	4.73483	16.7506	13.0159	9.03336	9.28517	14.7382	15.9642	2.5103	2.52877
RAD21_3	4.37325	5.30047	16.6327	14.6773	9.31301	9.43232	14.9295	16.5882	2.31843	2.14859
RAD23A_1	4.92377	5.0602	17.8436	14.9028	8.34991	9.10015	14.4832	15.8435	2.18756	2.27448
RAD23A_2	4.51796	4.94641	16.3891	14.3006	8.27255	8.69011	13.7693	15.7275	2.05297	2.13947
RAD23A_3	3.48611	4.53672	15.6981	13.9598	7.75412	8.03356	13.5014	14.3642	2.33166	2.28968
RAD23B_1	4.84756	5.32071	15.7501	14.5584	8.68601	8.57604	13.8528	15.5899	2.12174	1.92422
RAD23B_2	4.34128	5.18996	16.2045	13.965	8.37155	8.37079	13.6007	14.8693	2.21491	2.42292
RAD23B_3	4.18706	5.65226	16.3794	13.0393	8.57108	9.29194	14.6367	15.9791	2.52842	2.06415
RAD50_1	4.16614	5.31449	16.3799	14.8871	7.80473	7.99723	12.9304	14.3661	1.97256	2.2505
RAD50_2	4.50498	4.99048	16.6749	15.9606	7.85875	8.56968	13.8481	14.7713	2.05756	1.85477
RAD50_3	4.24748	4.94057	16.4069	15.0506	8.19965	8.31598	14.4682	15.7044	1.97619	2.11637
RAD51_1	4.43647	4.3735	15.8297	14.1481	8.51342	8.88742	13.7747	15.784	2.66516	2.2915
RAD51_2	3.94727	4.90887	16.523	14.0448	8.76534	8.68458	13.4292	15.3271	2.50287	1.986
RAD51_3	3.79304	4.50385	15.8966	14.8431	8.22229	8.33243	13.7861	15.2438	2.08555	2.10912
RAD51AP1_1	4.3713	5.12237	16.6841	15.3638	8.93998	8.82666	14.1034	15.5579	2.29756	2.03334
RAD51AP1_2	4.30145	4.86862	14.9029	14.1196	8.77836	8.48316	14.3002	15.3196	2.32811	2.24947
RAD51AP1_3	4.21146	4.82244	16.1296	14.5739	8.33574	8.67182	14.2678	15.3326	2.44156	2.32113
RAD51B_1	4.57348	4.66208	15.1318	13.5181	8.43345	8.37727	13.6882	15.1526	2.04135	2.02865
RAD51B_2	4.41197	4.97076	15.9762	14.1067	8.37054	8.76955	13.7696	15.5988	1.84008	2.10732
RAD51B_3	3.70124	4.39096	15.9726	13.8752	7.80442	7.91676	14.2839	15.8335	2.3925	2.2214
RAD51C_1	3.41603	4.04426	14.5483	12.6151	7.48487	7.77966	13.0771	14.3817	2.27124	2.30532
RAD51C_2	4.36251	4.97416	17.5124	12.6882	9.01821	9.47909	13.4758	15.1516	2.06818	2.81569
RAD51C_3	4.11456	4.93217	14.8445	13.6679	8.37728	8.96933	13.5459	14.236	2.03287	2.43866
RAD51D_1	3.9559	4.71424	15.3669	14.0623	8.04141	8.15663	13.8079	15.6361	2.24648	2.02844
RAD51D_2	4.26773	4.71017	16.0413	14.3593	8.241	8.48978	13.5712	15.3068	2.55128	2.64122
RAD51D_3	4.26917	4.8864	15.8155	14.6203	8.46317	9.41233	13.1556	16.0132	2.54562	2.22059
RAD52_1_1	4.0393	4.5545	15.9277	13.192	7.56019	7.86906	13.8011	15.2177	2.11896	2.0394
RAD52_1_2	4.27549	5.12301	15.9197	13.9199	8.48565	8.58512	13.695	15.1594	2.40741	2.34387
RAD52_1_3	3.94093	5.06012	15.6392	15.0468	8.42801	9.08867	13.7841	14.9406	2.10553	2.08214
RAD52_2_1	4.70244	4.85738	16.0393	14.9182	9.08209	9.41977	15.4471	17.3381	2.34929	2.48985
RAD52_2_2	3.87521	4.73243	15.2353	14.7947	8.07461	7.76303	13.8517	15.1976	2.14614	1.94392
RAD52_2_3	4.04379	5.07606	16.1498	13.8196	8.69234	8.79562	14.8465	15.877	2.34034	2.01191
RAD54B_1	4.25166	4.70197	15.4276	13.0856	8.46436	8.40714	14.3767	15.3742	2.17012	2.44622
RAD54B_2	4.12148	5.55896	16.4653	14.6643	8.28721	8.33633	13.9985	15.7062	2.21258	2.34656
RAD54B_3	3.81791	4.85546	15.1429	13.4858	7.54643	7.83531	13.5563	15.1345	2.23176	1.96166
RAD54L_1	4.41682	5.4261	16.3823	14.5787	8.00811	8.75437	13.9401	15.9067	2.38349	1.9626
RAD54L_2	4.17402	4.79426	15.7777	13.9648	8.90867	9.09951	14.1352	15.6929	2.21726	2.12047
RAD54L_3	4.12263	4.57584	16.1709	14.3353	8.11256	8.54564	13.8368	15.5001	2.31869	2.13022
RAD54L2_1	4.02383	4.81953	14.9793	13.8767	8.4592	8.53974	13.8977	15.1315	2.27905	2.23565
RAD54L2_2	3.77821	4.53925	17.0821	14.3208	8.75268	9.06802	14.076	15.5244	2.43366	2.2343
RAD54L2_3	4.57784	4.93345	16.4188	14.4089	8.47691	8.92036	14.2902	15.7698	2.14763	2.22066
RAD9A_1	5.125	5.27211	15.9413	15.6722	8.65757	8.32889	13.7766	14.4007	2.41156	2.19879
RAD9A_2	4.16632	4.55877	16.67	13.9792	8.47754	8.9178	14.0254	15.4042	2.26732	2.08904
RAD9A_3	4.88769	4.86869	15.9335	14.622	9.30534	9.31967	14.5246	15.497	3.15524	2.58476
RADX_1	4.18993	5.04736	16.8158	14.2052	8.38841	9.0067	14.2811	15.1204	2.16405	2.3011
RADX_2	4.33786	5.13444	16.3448	14.505	8.54413	8.53702	14.3039	15.7007	2.5323	2.1274
RADX_3	3.92556	4.826	16.6743	13.8026	8.63824	8.64916	14.0572	15.33	2.24315	1.96904
RBBP4_1	3.86905	4.9447	16.1962	14.1513	8.86506	8.95839	14.1138	16.0617	2.46801	2.19296
RBBP4_2	7.25505	8.04684	20.7942	16.3351	8.94119	8.6751	14.8636	16.1618	2.61992	2.61467
RBBP4_3	3.90107	4.49009	15.2776	14.1999	7.34654	7.17212	13.5817	14.0448	2.29424	2.24363
RBBP7_1	4.50703	5.28369	16.5	14.4608	8.10186	8.36933	13.3766	14.5716	2.11319	1.97905
RBBP7_2	4.10678	4.96056	15.1893	14.1495	8.19063	8.60505	13.8005	14.6952	1.91755	2.24479
RBBP7_3	4.68901	5.29266	17.2546	14.9053	8.07009	8.41842	13.9093	15.002	2.21383	1.99841
RBBP8_1	4.27319	5.0198	15.7262	13.7626	8.85261	9.14739	14.2399	15.3808	2.35561	2.16443
RBBP8_2	4.52434	5.17403	16.171	14.0882	8.53203	8.90707	14.1081	15.396	2.00713	2.08253
RBBP8_3	4.46718	5.46068	16.0167	14.3084	8.56563	9.10053	14.4414	15.2574	2.22736	2.21043
RBMX_1	5.46039	7.13339	16.1868	15.456	7.48167	7.50798	11.7185	15.0439	2.25531	2.33381
RBMX_2	5.05436	5.8852	16.7518	14.9572	8.41393	8.52776	13.7911	15.153	2.31891	2.33032
RBMX_3	4.76908	5.28422	16.5143	14.9667	8.75572	8.95922	14.4238	15.5503	2.34779	2.40539
RDM1_1	4.16246	4.81493	16.4301	13.4641	8.40606	8.3984	13.9702	14.6796	2.19136	2.35787
RDM1_2	3.92526	4.34388	14.2779	13.2157	7.27112	7.93401	13.7064	14.4182	2.3765	2.22719
RDM1_3	3.76905	4.48492	15.6801	12.8745	7.49537	7.99837	13.7947	15.27	2.205	1.89285
REC8_1	5.29016	7.07431	19.1252	16.5293	7.85131	8.80661	14.005	15.4711	2.26757	2.17962
REC8_2	4.36538	4.83593	15.0602	13.3456	8.66076	8.49789	14.2452	15.5204	2.06628	1.92713
REC8_3	3.654	4.02552	13.3393	12.7709	6.68775	6.98556	13.0078	13.899	2.24179	2.13432
RECQL_1	4.25523	5.14955	15.8657	14.1632	8.63448	9.20795	13.7155	15.7483	2.19909	2.17003
RECQL_2	3.96795	4.89093	14.5724	12.8357	8.53625	8.94861	13.488	14.6654	2.37965	1.98355
RECQL_3	4.21283	4.35508	14.9228	12.1963	8.27284	8.4661	13.1601	14.3631	2.24279	1.94528
RECQL4_1	4.60101	5.58763	15.8675	15.0161	8.07072	8.18608	13.3385	14.6103	2.40918	2.16148
RECQL4_2	4.20842	4.65018	15.6194	13.8594	8.57641	8.69828	14.4596	15.3114	2.05757	2.07796
RECQL4_3	4.4824	5.10677	16.4284	14.658	7.39309	7.49202	13.1598	15.286	2.19942	2.23369
RECQL5_1	4.10316	4.83089	14.7219	14.2671	8.43075	8.36448	13.5642	15.1977	2.22409	2.07968
RECQL5_2	4.20579	5.30599	15.2312	14.3615	8.34152	8.30523	13.8434	14.5064	2.34571	2.17007
RECQL5_3	4.45733	5.31152	16.0281	13.9409	8.32014	8.59603	13.6263	15.5011	2.55426	1.9361
REV1_1	4.13552	5.05106	16.4561	14.9139	8.10089	8.96695	13.7519	14.7667	2.09365	2.20253
REV1_2	4.1312	4.57567	14.8981	13.7962	8.05	8.63088	14.2565	15.2762	2.28579	1.9841
REV1_3	4.40106	5.01817	16.8564	14.7742	8.3713	8.63694	14.2846	16.351	2.13066	2.17277
REV3L_1	4.51226	4.53725	16.3337	14.446	8.17261	9.19359	14.0278	15.6412	2.12941	2.22002
REV3L_2	4.15925	4.81897	16.2122	13.6949	8.82796	9.23596	13.8363	15.6113	2.18041	2.31807
REV3L_3	4.37845	4.90513	16.2585	14.6649	8.94204	9.34562	14.6528	15.6643	2.40882	2.44135
RFC1_1	5.88061	7.05241	17.3976	15.4962	11.9137	12.2211	17.1334	18.6299	2.37887	2.03725
RFC1_2	5.38217	6.28141	16.9065	15.4041	9.45337	9.7322	14.4545	16.7698	2.26531	2.45171
RFC1_3	6.74759	8.31137	18.9585	15.8157	13.79	13.9172	17.925	18.7751	2.6585	2.26295
RFC2_1	6.13192	6.886	14.946	14.3735	10.3264	11.1141	14.6032	16.9888	2.43164	2.40108
RFC2_2	6.57598	7.62516	17.4599	15.4394	10.5974	11.0227	14.0604	16.654	2.73618	2.5227
RFC2_3	5.17085	5.73442	14.7735	13.428	10.3162	10.8481	15.6045	16.6513	2.55383	2.48606
RFC3_1	6.4338	7.25473	16.4413	14.7387	10.945	10.8531	15.1446	16.0941	2.65426	2.3181
RFC3_2	6.14967	6.94934	16.6436	14.2318	10.5157	10.4224	14.9595	16.7485	2.53048	2.17777
RFC3_3	5.54858	6.45675	14.7333	13.3744	10.1184	10.4666	15.3451	16.0234	2.28863	2.51349
RFC4_1	6.62431	6.21411	15.8864	15.7281	10.0358	10.6787	14.5989	16.3331	2.74184	1.86991
RFC4_2	5.68626	6.76694	15.9747	14.0479	10.7423	11.42	15.7946	16.8511	2.65571	2.30667
RFC4_3	5.86644	5.75928	16.4593	13.7316	11.0683	11.1172	15.8272	16.9162	2.40167	2.07157
RFC5_1	6.41555	6.20509	16.8463	14.1454	10.5072	10.8175	15.394	17.0569	2.60388	2.30898
RFC5_2	5.64445	6.02553	15.4044	13.8198	9.2074	10.2107	15.1475	16.7851	2.27473	1.99602
RFC5_3	4.98931	5.50384	16.1413	13.8984	10.0898	10.3658	15.0916	16.0783	2.54587	2.43074
RFWD3_1	4.38591	4.67421	16.0273	13.731	8.44372	8.6298	14.0724	15.7678	1.74584	1.77883
RFWD3_2	4.43892	4.99585	15.1679	13.5839	8.47206	9.1347	13.4733	15.736	2.17815	2.01151
RFWD3_3	4.0105	4.76627	14.5257	13.1254	8.29547	9.02361	14.0402	15.3248	1.85295	1.83451
RHNO1_1	4.07396	4.53611	16.1842	14.4668	8.43841	9.24648	14.4212	16.5606	2.22421	1.96006
RHNO1_2	3.96632	4.57839	15.7628	14.2398	8.35002	9.45451	14.0684	15.4305	2.60335	2.06933
RHNO1_3	4.39278	4.64694	15.6896	14.2692	8.78283	8.93078	13.9989	15.8404	2.50814	2.65924
RIF1_1	3.9947	4.69913	15.0735	12.0571	7.74071	8.09992	13.3756	14.5626	2.14898	2.17382
RIF1_2	4.59133	5.00177	14.6977	13.0442	8.33868	8.41895	13.7856	15.3555	2.34726	2.12809
RIF1_3	3.53913	4.31838	13.387	12.5242	7.6625	7.53938	12.8443	14.1187	2.33166	2.30645
RING1_1	3.8566	4.45901	15.2211	14.0521	8.77399	8.76803	13.9652	14.9254	2.20365	1.95662
RING1_2	4.43427	5.05592	16.2383	14.5353	8.78042	8.73315	14.5569	15.5215	2.10597	2.04541
RING1_3	4.123	4.9786	15.9915	13.7027	8.14772	8.21333	13.5662	14.9861	2.19405	1.89221
RNASEH1_1	4.75469	5.62489	17.5233	15.1562	8.17019	8.13706	14.0126	15.2908	2.14835	2.05372
RNASEH1_2	3.58503	4.19829	14.6041	13.0081	7.71991	7.99974	13.2465	14.4024	2.15078	2.29916
RNASEH1_3	2.31192	2.83169	13.1087	11.7436	5.94164	5.68379	12.4484	13.4897	2.48316	2.27869
RNASEH2A_1	4.45253	4.93394	15.9947	14.7969	8.66815	8.53814	13.7538	15.107	2.31584	2.20868
RNASEH2A_2	4.43597	4.94322	15.0272	13.6406	8.55561	8.61002	14.0136	14.7443	2.27641	2.12858
RNASEH2A_3	4.74097	5.23961	16.4321	14.8037	8.25037	8.38219	14.738	16.2485	2.21541	2.14654
RNF168_1	4.10156	4.54171	15.5801	13.955	8.69051	8.83411	14.2908	15.8939	2.10337	1.91514
RNF168_2	4.55602	5.20468	16.16	15.3648	8.23233	9.06435	13.7695	15.4937	2.23898	2.19851
RNF168_3	4.08309	4.89571	16.2319	14.9021	8.15594	8.51309	14.6015	15.8183	2.3316	2.27414
RNF2_1	4.18013	5.11146	16.35	14.7494	8.67922	8.87208	14.5731	15.2947	2.13578	2.16471
RNF2_2	4.08932	4.99371	16.9274	15.3151	8.51049	8.35356	14.9102	16.2829	1.96776	2.38989
RNF2_3	4.39177	5.30491	16.1586	14.0144	9.43393	9.22455	14.637	15.4932	2.1738	2.05275
RNF20_1	4.49989	5.01554	17.2174	14.1463	8.73118	9.29043	14.688	16.1941	2.29427	2.32312
RNF20_2	4.3663	4.77978	16.4164	14.1328	7.50901	7.88102	14.36	15.7561	2.36295	2.41811
RNF20_3	6.05939	5.98142	17.5085	16.1007	13.951	14.439	21.186	23.0495	5.76786	6.14725
RNF4_1	4.04308	5.02716	14.0064	13.8032	8.22234	8.31001	14.1405	14.8744	2.0828	2.56432
RNF4_2	5.7659	6.7193	19.0445	17.4923	11.6858	12.6047	18.4179	22.2178	3.30513	3.3476
RNF4_3	5.7124	6.71742	18.6692	17.0711	10.1213	11.1626	16.3672	18.7394	2.75107	2.44984
RNF40_1	5.76914	5.51015	18.5	15.6224	13.7737	13.4596	20.6609	22.4797	4.7481	5.03225
RNF40_2	4.06561	4.93568	16.1369	14.0941	8.37293	8.85295	14.7371	16.1056	1.97669	2.11877
RNF40_3	4.28721	5.0414	15.0146	14.4214	8.9844	8.76221	13.6045	15.2281	2.26387	2.37486
RNF8_1	5.44818	5.55382	17.8735	16.7642	8.75557	9.4664	14.2353	16.0348	2.29604	2.69034
RNF8_2	4.45622	5.17667	17.0346	16.0136	8.27816	8.73807	13.9646	15.5996	3.11779	2.7414
RNF8_3	4.51523	5.05482	16.7264	14.0711	8.31171	8.40728	14.0909	15.4822	2.35335	2.14958
RPA1_1	4.90039	6.90832	16.3024	13.2342	7.79121	8.38725	13.2923	13.4037	2.50085	2.54743
RPA1_2	4.53618	6.09563	15.2359	13.3237	8.05463	8.0126	13.5103	14.2064	2.40596	2.24795
RPA1_3	3.80048	5.71595	14.2821	12.9888	7.40301	8.29768	13.5829	13.5983	2.66089	2.55452
RPA2_1	4.19951	5.20203	13.0387	13.0188	6.96975	7.43202	11.4647	12.9187	2.42779	1.90901
RPA2_2	3.79747	5.15566	12.5057	12.1385	5.88456	6.69561	10.7469	14.5283	1.99947	1.91197
RPA2_3	5.29566	4.82343	14.7555	13.507	7.06845	7.77374	12.2056	12.3843	1.63136	1.63868
RPA3_1	4.96812	5.80056	16.5847	14.2853	8.73384	8.79313	13.7564	14.1345	2.51104	2.28683
RPA3_2	4.88562	5.2044	16.9666	15.3954	8.13154	8.03142	13.6504	14.6214	2.48014	2.21791
RPA3_3	4.97818	5.10628	13.6368	11.4943	6.72685	7.50737	11.8831	13.4493	2.66787	2.70202
RPA4_1	4.23729	5.1399	15.8575	14.6495	8.48965	8.82505	14.2101	15.6171	2.21483	2.2884
RPA4_2	4.40868	4.9568	16.0981	14.8278	8.65043	8.93535	14.1814	15.2898	2.13253	1.90257
RPA4_3	4.30191	4.95559	16.2031	15.1369	8.63168	8.90954	14.4685	14.8257	2.08451	2.19776
RRM2B_1	3.60659	3.87119	13.3971	12.7491	8.23532	8.21168	13.5941	14.898	2.44768	1.86272
RRM2B_2	4.20063	4.77068	16.2288	13.9376	8.62184	8.72481	14.0392	15.2783	2.03066	2.12762
RRM2B_3	3.41378	3.87787	13.5385	12.3789	8.11259	8.0825	14.0447	15.2214	2.14641	2.33889
RTEL1_1	4.50833	5.18168	15.1476	13.9234	8.87832	8.64035	13.8047	15.8194	2.23546	2.27194
RTEL1_2	3.93916	5.09493	16.9968	13.7196	8.67158	9.13744	13.7974	16.0483	2.13655	1.95801
RTEL1_3	4.63893	4.74512	15.2732	14.6918	8.7077	8.89862	13.873	15.4696	2.29563	2.12216
RUVBL1_1	4.03555	4.61092	15.4377	13.9769	8.27657	8.70811	13.8638	15.1911	2.48758	2.70919
RUVBL1_2	5.16087	4.78536	15.8319	14.2598	7.84943	8.37368	12.8416	13.8223	2.32261	2.29196
RUVBL1_3	4.01163	6.16568	16.076	13.6495	6.86858	6.98169	11.8277	12.4213	1.96878	1.93791
RUVBL2_1	4.40367	5.1506	16.6517	14.4544	8.30908	8.6155	14.3215	15.3399	2.26972	2.17575
RUVBL2_2	5.51649	5.17615	17.0409	15.5377	9.75808	9.83699	16.0158	16.9978	3.30906	3.23848
RUVBL2_3	4.67747	5.6086	16.5804	15.2286	9.27164	9.26311	15.102	16.8712	2.6576	2.6462
SAE1_1	7.73605	9.03458	22.9417	20.3683	10.8309	10.4808	17.1589	16.4943	3.35208	3.78712
SAE1_2	8.38222	9.89921	23.6255	19.0285	10.253	9.7811	16.5075	16.0489	3.71579	3.91537
SAE1_3	7.34478	8.31176	21.5481	19.1812	10.4929	10.0391	17.4688	18.1508	3.47511	3.53281
SCMH1_1_1	4.52403	5.14254	16.2276	15.2219	8.89034	9.35876	14.4489	16.1782	2.25402	2.31835
SCMH1_1_2	4.26626	4.83926	15.602	13.9321	8.51412	8.4543	14.0068	15.3586	2.42737	1.87486
SCMH1_1_3	4.74076	5.14205	15.7759	15.2479	8.71922	8.778	14.7104	15.2622	2.48705	1.97743
SCMH1_2_1	4.47336	5.09537	15.3041	14.4459	8.4451	8.49851	13.9996	15.3048	2.09563	2.46813
SCMH1_2_2	3.95061	4.92896	16.1873	14.2072	8.19458	8.65181	13.7472	16.3063	2.47522	2.22438
SCMH1_2_3	4.03296	5.21204	16.3191	14.4095	8.48881	8.98377	14.6208	15.5228	2.19102	2.05157
SEM1_1	3.89904	2.73288	9.94254	8.61926	6.78609	8.28333	12.9165	14.3589	2.15179	2.27134
SEM1_2	1.81113	4.75805	11.2742	8.71026	7.71366	9.19279	11.9326	14.3951	2.53561	2.84819
SEM1_3	4.06799	4.53187	10.8898	9.18317	8.524	9.5706	13.9442	15.9102	2.62338	2.68235
SETD2_1	4.31431	5.15847	16.5601	15.068	8.13319	8.60278	13.3974	15.0897	2.18639	2.14194
SETD2_2	3.71782	4.38252	14.6092	12.6891	8.63442	8.60025	14.3054	15.6973	2.16331	2.10642
SETD2_3	4.5105	5.38381	16.8093	15.0851	8.2324	9.13556	14.496	15.0149	2.30207	2.05652
SETMAR_1	4.11077	4.56097	15.4243	14.5624	8.10175	8.21964	14.7264	15.3884	2.22102	2.27696
SETMAR_2	4.09795	5.17469	14.8579	12.9916	8.9163	8.78388	13.8601	15.6032	2.23143	1.90673
SETMAR_3	4.21845	4.93443	16.1091	13.8436	8.64526	8.56016	14.5623	15.5824	2.57359	2.1796
SETX_1	4.66989	5.01196	17.1746	15.663	7.84712	8.3498	14.275	15.8851	2.30579	2.4935
SETX_2	4.81378	5.75868	17.9212	16.9748	8.89166	9.15089	15.0773	16.0444	2.67935	2.40453
SETX_3	4.4517	5.38776	17.0203	14.8972	9.10537	8.86126	14.7804	15.9699	2.30616	2.56029
SGO1_1	5.38494	4.98498	16.2836	15.2391	7.6414	8.15263	12.8965	13.9371	1.84855	2.66366
SGO1_2	4.64603	4.67458	15.4459	13.7767	7.45937	8.87115	12.5205	14.448	2.29686	1.35921
SGO1_3	3.94455	5.24111	16.3612	15.4774	7.34318	8.36885	12.573	12.3691	1.68759	1.81705
SGO2_1	4.3395	4.60253	16.0288	13.9715	8.80276	8.52868	14.2383	15.0094	2.29476	2.27161
SGO2_2	3.88038	4.80042	16.4785	15.2602	7.56586	7.3362	14.7314	15.777	2.42662	2.34074
SGO2_3	4.12111	4.70778	15.3649	14.0842	8.08559	8.6735	13.7916	15.3771	2.12583	1.95667
SHPRH_1	4.08478	5.10216	16.5522	14.4706	7.81522	8.50423	14.1767	15.4536	2.39742	2.41246
SHPRH_2	4.39139	4.99775	16.2773	14.373	9.01113	9.05093	14.414	16.0174	2.15805	2.46545
SHPRH_3	4.69483	5.23079	16.3335	15.5861	8.71783	8.86665	13.8077	15.351	2.29894	2.08174
SIRT6_1	3.8654	4.73633	14.8737	12.5251	7.58905	7.95767	13.0724	14.1724	2.11259	1.93915
SIRT6_2	4.41897	4.89816	16.2768	14.2938	8.29309	8.11128	13.1653	14.5234	2.32722	2.20942
SIRT6_3	4.27752	4.50717	15.0535	14.1575	8.923	8.39953	14.746	15.9493	2.18796	2.19934
SKIV2L_1	5.51876	6.78655	23.4814	13.8694	9.41331	10.2767	16.1334	15.434	3.31446	1.24174
SKIV2L_2	4.15509	5.01457	15.3233	13.1396	8.56485	9.24241	14.1174	15.2354	2.43179	2.10351
SKIV2L_3	4.40844	4.81245	15.7338	14.078	8.71043	8.68328	14.3954	15.3299	2.15441	2.0643
SLX1A_1	3.68877	4.85767	14.6803	14.4729	8.37249	8.53743	13.7474	15.0483	2.12214	2.14658
SLX1A_3	4.18446	4.83678	14.8406	12.9318	8.59589	8.70511	14.663	15.8749	2.08818	2.28094
SLX1A_2_SLX1B_2	4.17382	4.73866	15.4746	13.9246	8.40383	8.46956	13.9302	15.0946	2.3071	2.2244
SLX1B_1	3.86485	4.68594	15.8157	14.0885	8.21723	8.19615	14.2837	15.5337	2.05852	2.07661
SLX1B_3	3.84633	4.85291	16.7632	13.9048	8.16712	8.063	13.8817	14.8428	2.35029	1.99764
SLX4_1	3.91654	4.45275	15.1658	13.1242	8.29853	8.99311	14.3976	15.1256	2.15334	2.26999
SLX4_2	3.43151	4.12334	14.176	12.5641	7.99601	8.72764	13.7924	15.1108	2.52369	2.34783
SLX4_3	3.79154	4.26364	13.4493	11.3159	8.40004	8.86794	14.2248	16.0837	2.18456	2.32366
SMARCA2_1	4.339	5.30126	15.4607	14.5619	8.87079	9.32681	14.2854	15.9145	2.19878	2.23038
SMARCA2_2	4.06485	4.91152	15.5609	13.9063	8.66582	8.9518	13.6242	15.1695	2.22015	2.11938
SMARCA2_3	4.39135	5.158	15.7885	13.7607	8.26714	9.22478	13.8897	15.4673	2.17042	2.28332
SMARCA4_1	4.48819	5.29042	15.9353	14.6019	8.64284	8.59951	14.1739	15.7475	2.3094	2.08493
SMARCA4_2	4.41237	4.73129	15.8476	14.6082	8.38351	8.87556	14.7079	16.1702	2.19498	2.46826
SMARCA4_3	4.40284	4.32768	15.3746	14.1607	8.61012	8.89333	14.5084	16.2391	2.58292	2.16194
SMARCA5_1	6.76734	7.86186	21.1964	19.2024	8.13278	8.33123	13.626	14.5264	2.16819	2.3482
SMARCA5_2	6.16533	6.97833	20.8407	18.1655	8.08463	8.36208	13.577	14.8131	2.43247	2.34895
SMARCA5_3	6.19156	7.41915	20.1066	17.9893	8.59393	8.4265	13.7595	15.7639	2.18687	2.03347
SMARCAD1_1	3.923	4.26165	15.0119	13.4566	7.73412	7.23502	12.5807	13.9762	2.04095	1.99616
SMARCAD1_2	3.70302	4.51229	15.8993	14.2054	8.16737	8.13586	13.9511	15.1313	2.06121	2.26269
SMARCAD1_3	4.17283	4.24145	14.8864	13.8932	7.79337	7.35092	12.3443	13.8154	1.77149	1.63359
SMARCAL1_1	4.00972	4.56293	14.8807	13.7689	7.68856	8.10413	13.5411	14.8451	2.41223	2.52304
SMARCAL1_2	4.30358	4.78094	14.6419	13.5513	8.74631	8.8011	13.5928	15.2363	2.10917	2.25544
SMARCAL1_3	3.84968	4.61128	14.7785	12.9487	8.32457	8.71486	13.6277	15.4027	2.04039	1.76205
SMARCB1_1_1	4.43919	4.75123	15.3252	13.7834	8.38821	8.20981	14.0123	15.6693	2.36151	2.2639
SMARCB1_1_2	3.77562	4.79431	16.6422	14.971	7.87241	8.55088	13.7879	15.3576	2.1782	2.03425
SMARCB1_1_3	4.58728	4.59579	15.7121	15.0998	9.07329	9.58288	15.1263	16.4656	2.53523	2.2236
SMARCB1_2_1	3.93172	4.77163	16.1281	14.1673	8.32774	8.48092	13.8008	15.5632	1.90463	2.10866
SMARCB1_2_2	3.84095	4.64266	16.3078	13.9238	8.44498	8.86986	14.0456	15.6987	2.13222	2.04206
SMARCB1_2_3	4.53871	5.1878	15.7595	14.1594	9.10203	9.09578	14.0731	15.6141	2.23936	1.89875
SMARCC1_1	4.24112	4.4333	16.2912	14.6099	8.89702	8.91577	14.5649	16.2302	2.58812	2.15847
SMARCC1_2	3.62465	4.54148	14.7998	14.1537	8.16559	8.126	14.651	15.9671	2.49998	2.56474
SMARCC1_3	4.45577	4.37848	15.8752	13.6238	8.32867	8.81575	13.9739	16.3132	2.36852	1.89012
SMARCC2_1	4.32897	4.84189	15.7385	14.515	7.91163	8.28846	13.759	15.4971	2.18501	2.29624
SMARCC2_2	4.53325	4.89239	15.4296	14.6965	9.01851	8.77175	14.455	15.2704	2.33119	2.11249
SMARCC2_3	4.43366	4.74365	16.6292	14.2947	8.49356	9.01623	14.3516	15.6045	2.20961	2.06264
SMARCD1_1	4.40296	5.24776	16.2424	14.8288	9.88808	10.045	15.6954	17.5305	2.54375	2.43517
SMARCD1_2	4.26946	5.03951	15.712	14.8622	8.35144	9.15386	15.9662	16.9953	2.85463	2.5622
SMARCD1_3	4.58194	4.84013	16.0402	14.5344	9.12273	9.03279	14.5978	16.0585	2.29074	2.5793
SMARCD2_1	4.02405	4.60879	15.6043	13.9582	8.43739	8.99697	14.4916	15.1066	2.40231	1.9984
SMARCD2_2	4.55901	5.26357	15.7915	14.8994	8.13118	8.59587	13.8769	15.5735	2.34406	2.39406
SMARCD2_3	4.5921	4.95355	15.2974	13.7222	8.5999	8.57185	13.8837	15.0422	2.17946	1.89735
SMARCE1_1	3.89764	4.29887	17.2241	15.5642	8.72545	8.62926	15.7855	16.8241	2.74884	2.64011
SMARCE1_2	4.60622	5.1046	16.282	15.0789	8.30991	8.64917	13.8496	14.9938	2.08201	1.92957
SMARCE1_3	4.82874	4.98627	17.8251	15.8546	10.0526	10.3019	16.4343	17.3919	2.47034	2.79264
SMC1A_1	10.933	11.5176	29.4911	25.9434	9.53025	9.53924	15.0997	16.0893	2.94013	2.75364
SMC1A_2	5.8111	6.90307	20.6016	16.7575	9.89368	9.8378	15.0268	16.4512	2.77917	2.62712
SMC1A_3	6.4072	6.45023	19.5868	17.0858	9.69902	9.3005	15.4954	16.5271	2.7189	2.75444
SMC1B_1	4.1654	5.01755	15.6573	13.7214	8.53783	8.82238	14.221	15.4022	2.12926	2.05856
SMC1B_2	4.17384	5.29377	17.1579	14.1503	8.68722	8.93838	14.2649	15.4555	2.1165	1.96176
SMC1B_3	4.50219	5.09326	15.763	15.0049	8.81215	9.10934	14.0297	15.7828	2.31693	2.17621
SMC2_1	4.68928	5.20327	15.822	14.2977	8.63267	8.97145	14.0438	15.3068	2.0927	2.11853
SMC2_2	4.37934	5.04695	17.2424	14.6259	8.27234	8.3204	13.858	15.2324	1.97705	2.18656
SMC2_3	5.10603	5.59863	17.0646	15.1454	8.02483	8.65464	13.3916	15.3861	2.31544	2.18381
SMC3_1	5.0684	5.71214	17.1768	14.3428	9.35144	9.43147	15.0123	16.1393	2.4106	1.85299
SMC3_2	3.92975	4.58142	15.1201	13.3623	9.48928	9.98773	15.5816	15.5253	2.57594	2.75507
SMC3_3	6.13965	7.05882	20.5895	16.6567	9.41838	9.40787	15.4687	16.656	2.60538	2.47318
SMC4_1_1	4.25396	4.88986	15.7771	14.232	8.54294	8.73086	13.5533	14.9504	2.05753	2.06602
SMC4_1_2	4.41275	4.96129	15.3376	12.8279	7.21511	7.10575	12.8444	15.103	2.40636	2.54055
SMC4_1_3	4.40715	4.96089	15.885	13.9759	8.03034	8.75674	14.592	15.7777	2.00869	2.25112
SMC4_2_1	4.45267	4.92831	16.3847	14.656	8.53768	8.7304	14.5881	15.792	2.26297	2.10613
SMC4_2_2	4.45836	4.96929	16.3907	13.8512	8.34279	8.62342	14.1622	15.5302	2.21435	2.07715
SMC4_2_3	4.233	4.78242	16.2327	14.4542	8.294	8.57627	13.9393	15.4119	2.19624	2.14143
SMG1_1	4.34564	4.42143	15.7696	12.9299	8.8636	9.00518	14.1844	15.7	1.96346	2.14589
SMG1_2	4.45129	4.85035	15.7632	14.2273	8.64925	8.71179	13.9985	15.6678	2.43614	2.02499
SMG1_3	4.44361	4.97799	16.348	14.3342	8.56951	9.15455	14.4786	15.6604	2.27398	1.93931
SMUG1_1	3.89698	4.6699	15.3811	14.1151	6.78209	7.00088	13.2143	14.9407	2.40547	2.35865
SMUG1_2	4.28604	4.78165	15.224	14.0627	8.15901	8.3219	13.9277	15.2746	2.38693	2.07411
SMUG1_3	4.2774	5.02218	16.5048	14.3913	8.37517	8.45922	14.2534	15.5864	2.21093	2.09286
SNW1_1_1	5.4561	6.42487	20.4722	16.8471	9.77938	9.80877	14.9007	17.2055	2.8621	2.68206
SNW1_1_2	5.28607	5.59042	18.9343	17.6891	9.16287	9.42738	15.9794	17.017	2.59097	3.10938
SNW1_1_3	6.38349	4.70488	19.5021	15.8602	9.15538	9.60931	14.6998	16.0236	2.86333	2.14874
SNW1_2_1	4.4073	5.26073	16.3702	14.296	8.37642	8.4155	14.1574	15.7168	2.24185	2.04805
SNW1_2_2	4.45056	5.32581	16.4009	14.6903	8.88822	9.31438	14.2555	15.616	2.25069	2.19454
SNW1_2_3	4.33321	4.60997	16.463	13.917	8.71577	8.89986	14.134	15.1698	2.0823	2.35445
SPO11_1	4.25791	4.93829	16.2794	14.9644	8.73042	9.07539	15.0288	16.6373	2.31888	2.07584
SPO11_2	3.88781	4.57813	15.6162	13.7727	8.36508	8.5796	14.1001	15.1538	1.95544	2.14267
SPO11_3	4.73965	5.10373	16.2049	14.2067	8.8371	8.92144	14.5627	15.6003	2.33409	1.93096
SPRTN_1	4.00388	4.89642	15.4854	14.0709	8.75119	8.55311	13.8414	15.3439	2.40493	2.01183
SPRTN_2	4.30468	4.77202	15.5652	14.7844	7.50759	7.51905	13.7053	15.2622	2.02959	2.11141
SPRTN_3	4.35422	4.68351	16.3608	13.8447	8.77277	8.69792	14.3288	15.509	2.19951	1.86196
SRCAP_1	4.34911	5.11696	15.3186	14.9055	8.26638	8.54805	14.4366	15.4157	1.95941	2.14357
SRCAP_2	5.06158	5.9818	18.1089	16.1683	8.63119	9.05938	14.0487	15.6246	2.23622	2.286
SRCAP_3	4.33296	5.3426	15.936	15.0137	8.19469	8.14742	13.4609	14.5796	2.25022	2.00105
SRSF1_1	5.55135	6.51176	16.129	14.3461	10.5617	9.76787	16.7563	17.4513	3.12343	2.76447
SRSF1_2	4.78737	5.45184	14.751	12.8973	11.2403	11.092	17.5885	19.4939	3.58133	3.0805
SRSF1_3	5.89593	5.74745	15.1393	13.8764	11.0048	10.483	16.019	17.5316	3.15478	2.67884
SS18_1	4.07486	4.36754	14.133	12.3015	7.51559	7.73977	11.6703	13.2665	1.88869	1.74075
SS18_2	3.69537	4.42706	15.3732	12.7429	7.98913	8.18902	13.7561	14.7789	1.88813	1.88669
SS18_3	3.65692	3.95363	14.7931	12.7363	7.07083	7.51359	12.1865	13.1944	1.90131	1.45631
SSBP1_1	5.80361	6.36657	18.3527	16.0523	8.88763	8.89924	14.2877	15.9536	2.19411	2.15589
SSBP1_2	4.74128	5.54839	17.3004	15.6937	8.48239	8.42753	14.4459	15.4912	2.1646	2.40366
SSBP1_3	4.90935	5.67185	18.3773	16.8089	7.59793	7.74439	14.1358	15.5299	2.27528	2.23026
SSRP1_1	6.17296	6.78709	18.2474	16.1208	8.93734	9.54024	14.3726	15.8891	2.19643	2.3363
SSRP1_2	5.64044	7.21948	19.4813	17.9111	9.20735	9.50931	13.0798	14.0758	1.92205	2.04956
SSRP1_3	4.92802	5.16907	17.3937	14.8235	9.06475	9.62604	14.9735	16.0878	2.17363	2.30922
STAG1_1	4.34828	5.03937	16.5275	14.5142	8.78072	8.62605	14.5436	15.8039	2.05482	2.03525
STAG1_2	4.40722	6.0681	18.1614	15.3918	8.63156	9.07093	14.2317	15.8228	2.43149	2.41029
STAG1_3	4.04288	4.80229	16.6334	13.2927	8.94575	9.34553	15.3603	17.0463	2.6574	1.95807
STAG2_1_1	3.78258	4.77661	15.0327	13.806	9.20498	9.5348	14.8978	16.0828	2.54308	2.28723
STAG2_1_2	3.45715	4.57781	14.5709	13.4104	8.55601	9.227	14.8474	16.0994	2.39243	1.99589
STAG2_1_3	3.70085	3.93495	14.0818	13.0907	8.78091	9.3023	14.6791	15.5198	2.16949	2.17175
STAG2_2_1	4.17517	5.05037	15.1464	14.0144	8.08322	8.60582	13.665	15.4344	2.19066	2.14292
STAG2_2_2	4.57901	5.07265	15.708	14.2004	8.89613	9.47119	14.2609	15.2886	2.17634	2.12282
STAG2_2_3	4.57762	4.79806	16.6153	14.6273	8.44163	9.41567	14.7764	15.6638	2.30311	1.84885
STAG3_1	4.60261	5.16059	16.7769	14.9945	8.8792	8.31682	15.0549	16.1963	1.89928	1.7445
STAG3_2	6.01065	6.65061	19.4322	17.8419	8.45643	8.33705	13.9802	15.0766	2.34096	2.13685
STAG3_3	4.47358	4.95593	16.2359	13.9187	7.93885	8.47621	13.7512	15.5866	2.08967	2.19781
SUMO1_1	4.12795	5.08248	15.7263	14.6025	8.34991	9.07951	14.524	15.9338	2.42404	2.19787
SUMO1_2	4.1953	4.96854	15.2828	14.1265	9.03115	8.7296	14.7422	16.0233	2.14648	2.14782
SUMO1_3	4.72058	5.1961	16.3845	13.9489	8.15842	8.01156	13.4554	14.9318	2.11517	2.16283
SUMO2_1	3.30164	3.84972	14.0235	12.4917	8.45848	8.95457	14.5175	15.4242	2.2535	2.17035
SUMO2_2	4.53635	5.56257	17.3636	14.264	8.27694	8.47669	14.3002	15.5796	2.46323	2.27667
SUMO2_3	3.07253	3.4197	14.2427	12.6853	6.15897	6.24321	12.1507	12.5111	2.4537	2.29779
SUMO3_1	4.1108	4.88679	15.8639	13.4721	8.90278	9.01667	14.6816	15.7471	2.08849	2.66629
SUMO3_2	3.83986	4.39444	14.8604	13.5597	7.83728	7.64886	14.0397	15.23	2.22537	2.14795
SUMO3_3	4.47055	5.06526	15.8239	14.0297	8.0996	8.49935	14.8555	15.0849	2.25387	2.03571
SUPT16H_1	4.60365	5.27452	17.5277	15.8364	8.87356	9.06981	14.5205	16.2722	2.17534	2.27279
SUPT16H_2	4.77664	5.72598	17.4129	15.8562	8.82187	9.16457	14.4459	16.4533	2.28809	2.25117
SUPT16H_3	5.21355	5.9919	18.4423	17.0733	9.14987	9.25659	14.5849	15.5378	2.01008	2.1206
SUZ12_1	4.55841	4.7204	16.6171	14.2199	9.52964	9.61099	15.1384	16.3727	2.41187	2.33871
SUZ12_2	3.98859	4.74828	14.6416	14.1199	7.99326	8.97902	14.3359	15.7511	2.32336	2.22192
SUZ12_3	3.78981	4.77842	15.1486	13.6372	8.76541	9.30934	14.8383	15.6871	2.06754	2.06343
SYCP1_1	4.42837	5.08185	15.4052	14.3351	8.79472	8.72018	13.8419	15.8713	2.27313	2.0737
SYCP1_2	4.39598	4.88757	15.3262	14.051	8.83948	9.00716	14.0986	15.5354	2.21845	2.03299
SYCP1_3	4.64874	5.20824	16.5741	14.3199	8.51593	8.73549	13.9475	15.6015	2.28733	2.12825
SYCP2_1	4.06419	4.62538	16.5453	13.6766	7.75628	8.32985	14.1301	15.4298	2.21361	2.02454
SYCP2_2	4.29711	5.51127	16.0826	14.8839	8.5751	8.55098	14.2677	15.6394	2.15439	2.00905
SYCP2_3	4.50765	5.47456	16.1379	14.4663	8.65948	9.11095	14.9259	15.553	2.28238	2.15737
SYCP3_1	4.3321	5.35773	16.8272	14.8825	7.99036	7.89155	14.3949	14.5135	2.18563	2.07302
SYCP3_2	3.83021	4.96873	15.6484	13.7977	8.67832	9.30856	14.9426	14.8671	2.17998	1.68051
SYCP3_3	4.43906	4.81021	15.9775	14.2056	8.52061	8.74997	14.7936	15.825	2.40377	2.27398
TAF15_1	3.95293	4.8405	15.5448	13.8752	8.3993	8.61872	14.113	15.2809	2.6514	2.15959
TAF15_2	4.21891	4.82352	15.3525	13.437	8.2307	8.63004	14.0475	15.2668	2.06385	2.02426
TAF15_3	4.54521	5.05952	15.8743	14.0006	8.37925	8.80866	14.0644	14.6125	2.18786	1.71486
TCEA1_1	4.07271	5.23983	17.0223	15.0737	8.66588	8.98632	14.3736	15.6771	2.13741	2.04871
TCEA1_2	3.73559	4.93036	15.1345	14.2594	8.4528	8.90337	14.3942	15.9401	2.4196	2.13235
TCEA1_3	4.20888	4.78404	15.4474	14.3785	8.65204	8.5721	13.6483	14.8003	1.99188	2.10371
TDG_1	4.38321	4.96935	15.4914	14.4469	8.6962	8.73638	13.5793	15.0094	2.32701	2.28147
TDG_2	4.4065	4.70673	15.4833	14.4456	8.45049	8.74874	14.2243	15.5181	2.11817	1.98588
TDG_3	4.80755	5.29689	16.3623	14.6992	9.06497	9.18959	14.4905	15.5442	2.04486	2.20363
TDP1_1	3.95678	4.47167	16.4829	15.5073	7.16852	7.23977	14.5458	15.8335	2.24364	2.18793
TDP1_2	4.51873	5.14216	16.3076	15.0716	9.46166	9.35415	16.3707	18.0307	2.69085	2.60815
TDP1_3	3.62451	4.89297	14.927	13.9434	8.25719	8.12642	14.1011	15.5947	2.37956	2.02004
TDP2_1	4.47694	5.0362	16.294	14.7785	8.13634	8.28925	14.2909	15.8007	2.21958	2.21137
TDP2_2	4.00851	4.58334	15.2588	13.5099	8.32109	8.13145	13.9233	14.683	2.17379	2.26193
TDP2_3	4.50384	5.05074	16.0251	13.7318	8.58092	8.69037	14.5011	15.5123	2.33368	2.20357
TELO2_1	3.79701	4.42715	17.0707	14.7842	8.61664	8.13332	14.6896	16.5697	2.46989	2.35817
TELO2_2	4.5088	5.00855	16.8734	14.5782	8.87073	8.64349	14.3521	15.1943	2.73405	2.07128
TELO2_3	3.99416	4.41912	16.8476	14.1946	8.11281	8.22003	14.8876	16.0227	2.34591	2.28744
TERF1_1	4.47311	4.84	15.6071	14.3531	8.74662	8.83288	14.1644	15.0107	2.10045	2.00072
TERF1_2	4.38486	4.83276	16.3628	14.1649	8.51322	9.01586	14.576	15.7632	2.14225	2.23422
TERF1_3	4.36467	5.23295	16.5119	14.4912	8.78885	8.5441	13.7513	15.3382	2.05851	2.18973
TERF2_1	4.47791	5.00354	15.6572	14.4647	8.31224	8.786	14.0801	15.6034	2.44203	2.23255
TERF2_2	4.39832	5.16239	16.7317	15.0257	8.59492	8.39281	14.3557	15.3237	2.31093	2.24073
TERF2_3	4.50829	7.2889	16.8814	15.3514	8.16703	8.82231	13.3946	15.6181	2.05178	2.66323
TFPT_1	4.2134	4.94829	15.4502	13.8405	8.27735	8.59792	13.8654	15.3783	2.02922	2.24768
TFPT_2	4.98044	5.00911	15.8499	14.0148	7.3959	8.16388	13.8183	15.2486	1.98568	2.23816
TFPT_3	4.11737	4.72645	16.3453	14.3066	7.52209	7.58151	13.1738	14.4166	1.96497	1.88039
THOC1_1	4.25511	5.00503	15.3643	12.8684	9.36338	9.32856	15.5632	17.0388	2.741	2.89103
THOC1_2	4.65821	5.53928	15.065	11.9086	9.4247	9.44642	15.1671	16.457	3.44161	2.49536
THOC1_3	4.53722	5.4111	14.6333	13.3789	9.11913	9.06643	16.2734	17.1074	3.12366	2.70445
THOC2_1	4.58481	5.85421	15.0437	15.0872	8.77196	9.08271	14.6866	16.1161	2.41111	2.32128
THOC2_2	4.52579	5.65898	15.1633	13.7896	8.26713	8.95092	14.0453	16.2443	2.08566	2.43816
THOC2_3	4.43257	5.54678	15.1048	13.8586	8.48337	8.77872	14.5449	15.8233	2.32022	2.09258
THOC3_1	4.2012	4.82944	14.9748	14.3485	8.54382	8.69836	14.1715	15.2015	2.1815	2.09396
THOC3_2	4.33588	5.26696	15.689	15.5343	8.41764	8.82487	14.0356	15.8996	2.31044	1.66134
THOC3_3	4.57851	5.17892	16.3585	15.2948	9.48973	9.43742	14.7794	15.5796	2.21968	2.25012
THOC5_1	4.94521	5.45498	15.7974	13.9789	8.54167	9.08947	15.2607	16.8504	2.53331	2.38552
THOC5_2	4.54978	4.95311	16.7323	13.5699	9.16318	9.66045	16.7866	18.5304	3.29725	3.25784
THOC5_3	4.62087	3.91872	13.5733	13.1297	9.60441	10.027	17.1198	18.1332	3.90943	3.93062
THOC6_1	4.28847	4.7657	15.1422	14.2578	8.75979	9.10161	15.1391	15.8849	2.51788	2.33091
THOC6_2	4.22328	4.69155	16.8504	13.4415	9.02619	9.25999	15.5296	16.2936	2.47322	2.33259
THOC6_3	3.7955	4.69417	15.8124	13.6992	7.99947	8.20303	14.2373	15.3147	2.15631	1.98701
THOC7_1	3.33095	5.46007	16.0968	14.6129	8.77987	9.97244	16.0262	16.9463	2.91588	2.82312
THOC7_2	4.58125	4.84616	15.5273	13.6581	9.20859	9.53465	15.2848	16.6953	2.85976	2.10747
THOC7_3	4.05357	5.35546	14.5813	13.1604	8.89878	9.86847	15.2476	16.4619	2.27319	2.22547
THRAP3_1	4.57816	5.75114	19.0289	15.6982	9.56624	9.42161	14.8994	16.3505	2.24197	2.29233
THRAP3_2	5.69913	5.99379	18.5299	15.7666	8.86582	9.42521	15.0305	16.6291	2.12383	2.42534
THRAP3_3	5.41855	6.00557	19.1157	16.3479	10.3663	10.636	16.0021	17.1021	2.24392	2.57137
TIMELESS_1	4.09417	4.61177	15.4726	12.9584	7.83957	8.56298	12.4462	14.4271	2.11547	1.93885
TIMELESS_2	3.90901	4.78596	15.5093	13.4692	7.50246	8.11516	12.2748	14.2305	2.30128	1.93377
TIMELESS_3	4.00006	4.47248	15.8854	13.0656	7.99969	8.57356	12.7565	14.3397	2.4305	2.21368
TIPIN_1	3.22556	4.71258	14.55	13.4955	8.30324	8.80436	12.8694	14.1896	2.25993	2.1732
TIPIN_2	3.07999	3.89446	14.6034	13.0221	7.15579	7.44033	12.7142	14.6526	2.39973	2.50006
TIPIN_3	3.95	4.40191	15.5048	12.9204	7.79513	7.38559	13.6171	14.5708	2.26972	1.94351
TONSL_1	4.35096	4.97094	14.5605	14.066	8.16904	7.99848	12.6893	15.3103	2.4283	1.36216
TONSL_2	5.20331	5.63812	14.3783	13.5162	8.73959	9.10019	14.5573	15.9998	1.91982	1.79881
TONSL_3	3.31219	2.85575	15.4085	13.6051	6.59934	6.92268	11.9738	13.831	2.67478	1.87631
TOP1_1	4.34656	4.67314	17.0441	15.4849	8.32096	8.72212	14.5211	15.8291	2.57381	2.34194
TOP1_2	4.25295	5.00233	16.9144	15.9859	9.17121	9.34984	14.5507	16.2709	2.21128	2.14883
TOP1_3	4.3144	4.99564	17.0864	15.9952	9.70829	10.0052	15.7982	16.8963	2.34057	2.27022
TOP2A_1	4.36089	5.12671	14.9144	13.7681	9.73534	9.87107	15.9518	17.0182	2.39456	2.6424
TOP2A_2	4.8104	5.18083	16.4024	15.4737	9.50658	9.63732	15.5781	16.8269	2.64243	2.57718
TOP2A_3	4.51501	5.51708	15.7922	13.6407	9.40879	9.33674	15.7385	17.0367	2.57192	2.29321
TOP2B_1	4.21893	4.91834	16.1778	13.8533	8.01251	8.22343	14.4599	15.9674	2.25807	2.1998
TOP2B_2	4.33111	5.09815	15.8653	14.696	8.57086	8.72397	14.2089	15.7225	2.21555	2.02916
TOP2B_3	4.55344	5.12982	16.5753	14.0367	8.48867	8.69261	13.9104	15.4263	2.22139	2.19912
TOP3A_1	4.59432	4.7233	15.1547	14.5388	8.88868	8.96803	14.1547	15.51	1.95109	2.02463
TOP3A_2	4.45009	4.89212	16.2048	13.8417	8.94166	9.27298	14.4385	15.549	2.34	2.26303
TOP3A_3	4.2935	4.75057	16.0465	14.205	8.80903	8.2547	15.0883	15.5545	2.24012	2.06028
TOP3B_1	3.6403	4.93885	15.7347	13.7422	7.97989	8.05807	14.3443	15.6767	2.15196	1.90058
TOP3B_2	3.93405	4.83443	16.4898	13.6374	8.05875	8.71608	13.712	15.179	2.082	2.07099
TOP3B_3	4.27785	4.97923	16.0967	15.0535	7.19319	7.68312	12.9368	13.6194	2.00012	1.93908
TOPBP1_1	4.52574	5.35784	15.7432	13.7436	8.66017	9.26392	14.4704	15.5907	2.27591	2.05535
TOPBP1_2	4.56179	5.3436	16.7898	14.4709	8.44283	8.76943	13.7315	15.8522	2.13165	2.4095
TOPBP1_3	4.49258	4.53963	16.8754	14.1193	7.05972	7.07745	13.5682	14.8558	2.65696	2.35887
TOPORS_1	4.31981	5.00194	15.5837	14.1854	8.49191	8.56623	14.416	16.0281	2.1664	2.02458
TOPORS_2	4.66674	5.08395	17.4758	14.8153	8.03251	8.7113	13.5823	14.7285	2.35865	2.3148
TOPORS_3	4.62727	5.46956	16.8211	14.3325	8.56076	8.54819	14.2051	15.7738	2.1363	1.79764
TP53_1	4.23445	5.00401	15.7935	13.9499	8.5483	8.54861	14.0904	15.1595	2.45402	2.00358
TP53_2	4.07921	4.84636	17.3551	13.8839	8.64839	8.56005	13.9389	15.1069	2.16191	1.93095
TP53_3	4.14065	4.74279	15.2751	14.7325	7.70919	7.75894	13.9005	14.6572	2.0859	2.18802
TP53BP1_1_1	4.37997	4.84578	16.5699	13.869	8.71721	8.91215	14.4775	16.1034	2.85897	2.98147
TP53BP1_1_2	3.90382	4.54368	15.5296	14.1466	7.99633	7.95776	14.6492	15.5074	3.53335	3.36865
TP53BP1_1_3	3.8957	4.72575	16.2125	14.6445	8.23561	8.92638	14.8519	16.1424	3.12836	3.11719
TP53BP1_2_1	4.52482	5.18388	16.4461	14.2406	8.45629	8.82662	13.5091	15.3316	2.51328	2.4047
TP53BP1_2_2	4.11165	4.75041	16.1151	15.0988	8.88281	9.5448	14.721	16.1066	2.45844	2.15504
TP53BP1_2_3	4.01798	4.37758	15.1483	13.8357	8.19964	8.19672	14.0394	15.0553	2.43343	2.07191
TP53BP2_1	4.15303	5.0051	15.8206	14.372	8.33928	8.72461	14.083	15.4153	2.20644	2.25835
TP53BP2_2	4.38178	5.04456	16.8853	14.1833	8.30829	8.63114	14.2429	15.6612	2.27541	1.93698
TP53BP2_3	4.43978	5.06071	16.2061	14.1351	8.03953	8.40643	14.1077	14.5145	2.06304	2.02964
TP53I11_1	2.85634	3.33448	8.28599	7.22927	9.26572	9.86945	17.0537	18.4186	3.48138	4.22402
TP53I11_2	4.11982	4.60475	15.7203	13.6885	7.96512	8.77717	14.1756	15.9267	2.14652	1.97905
TP53I11_3	3.95707	4.63862	16.1009	13.8716	8.04506	8.28706	13.8263	15.1087	2.22664	2.35938
TREX1_1	4.37881	5.15791	15.2549	13.9516	12.4552	11.351	18.5074	18.1002	3.62286	2.91817
TREX1_2	4.3878	5.00777	16.4393	15.1008	12.565	11.3837	19.5525	18.1494	3.31248	3.08987
TREX1_3	4.36455	5.22319	14.6002	14.4247	11.7742	10.909	18.5703	18.0659	3.74751	2.85489
TREX2_1	5.34766	6.46518	16.7837	15.8476	8.26107	8.73027	14.2923	14.9798	2.51559	2.34375
TREX2_2	5.27569	5.28897	17.6963	15.7511	8.77811	8.63878	14.8103	16.6221	2.36272	2.19282
TREX2_3	5.47123	5.40378	17.2461	16.7344	8.19974	8.84407	14.9938	16.4904	2.77866	2.38017
TRRAP_1	3.67209	4.66345	16.1092	14.5179	9.01167	9.63092	14.9694	16.3158	2.32401	2.28018
TRRAP_2	3.64997	4.3811	15.8162	13.9238	8.62972	9.00594	14.5266	16.1538	2.20582	2.25307
TRRAP_3	3.64155	4.28393	16.0178	14.3029	8.70799	9.0755	14.2125	15.4386	2.23443	1.92731
UBA2_1	6.08763	7.66497	21.9569	18.6225	9.68998	9.07957	17.5493	18.0116	4.09229	3.35316
UBA2_2	6.22273	7.57284	22.113	17.4163	10.0554	10.1607	16.2371	17.9392	2.8041	2.72484
UBA2_3	4.56849	5.4845	16.2393	14.6144	8.91148	9.16755	15.3664	16.8059	2.56211	2.40526
UBE2A_1	4.09236	4.31566	15.8145	13.9429	8.32736	8.44558	14.8858	15.7784	2.39292	2.39482
UBE2A_2	4.71097	4.47178	15.8538	13.4774	8.91404	9.18754	13.7591	15.1248	2.37474	2.05686
UBE2A_3	4.66224	4.9637	15.6797	14.071	8.8928	9.01728	14.4168	15.9514	2.3508	2.12337
UBE2B_1	4.69779	4.9378	15.6691	14.0629	7.5518	8.31222	14.3975	15.2236	2.64617	2.77645
UBE2B_2	4.44457	5.09196	15.8086	13.9138	8.8909	8.98474	14.5619	15.9784	2.21563	2.05254
UBE2B_3	4.1282	4.61313	16.6915	14.4687	8.34326	8.38365	14.0158	15.3317	2.17967	2.19649
UBE2I_1	6.29695	7.55321	21.4493	18.5975	10.1652	9.8964	16.8705	17.3981	3.25368	3.19133
UBE2I_2	5.67167	5.89153	18.1757	16.2212	8.54591	8.32666	14.6128	14.7873	2.51496	2.27337
UBE2I_3	5.97123	6.82923	19.6511	17.6487	8.66228	8.87145	14.3912	15.6993	2.54345	2.61906
UBE2N_1	3.74564	4.99699	15.3205	13.6073	8.37241	8.62893	13.9985	15.2118	2.18691	2.13631
UBE2N_2	3.9781	4.8877	15.146	13.2788	7.67009	8.35055	13.4895	16.5486	2.34284	2.09908
UBE2N_3	4.27634	4.55703	15.8068	13.7254	8.099	8.37496	13.1728	15.0226	2.30476	2.33673
UBE2T_1	3.71603	4.17258	13.3252	11.7324	8.20319	8.60072	13.5081	14.7668	1.88701	2.14685
UBE2T_2	3.73845	3.48739	13.9206	11.3301	8.04464	8.88114	13.4076	14.8442	2.42292	2.35529
UBE2T_3	3.63932	3.7859	13.6219	11.5735	8.00348	8.30857	13.8413	14.3287	2.54582	2.2656
UBE2V2_1	4.05721	4.54351	15.7099	13.8372	8.51551	8.84869	13.7072	15.4731	2.19314	1.93536
UBE2V2_2	4.43947	5.00841	15.6071	13.5903	8.07884	8.61205	14.2772	15.7146	2.44449	2.10552
UBE2V2_3	4.31163	4.67374	14.4138	12.7286	8.60581	8.73014	14.6978	15.1916	2.17834	2.07682
UBN1_1	4.15282	5.10278	16.8929	14.924	7.95504	8.41987	13.7053	15.198	1.95903	2.28917
UBN1_2	4.2136	4.81438	16.1291	13.8283	8.33422	8.74695	13.7868	15.004	2.24965	2.03007
UBN1_3	4.41823	4.89151	16.5422	14.3134	9.24291	9.49717	15.3576	16.5463	2.93733	2.41663
UCHL5_1	4.97429	5.42519	18.2421	16.2955	7.25637	7.42776	12.4393	13.2342	1.81001	1.58149
UCHL5_2	4.97721	5.59768	18.3272	16.3059	7.46205	7.78781	12.4509	13.8313	1.95622	1.80358
UCHL5_3	4.74284	5.52106	17.9169	16.3335	7.74522	7.92851	13.1055	13.9867	1.9891	1.71026
UHRF1_1	4.03572	4.70859	15.735	13.8385	8.32193	8.29661	13.6819	15.4333	2.13413	2.34145
UHRF1_2	4.58689	5.3526	17.0849	14.7464	8.80365	8.74502	14.1823	15.4815	2.218	2.20077
UHRF1_3	4.26932	4.83216	13.5328	13.3767	8.6302	8.8725	14.642	16.439	2.00439	2.10897
UIMC1_1	4.07477	4.74778	15.5843	14.5127	8.53539	8.37231	14.182	15.7221	1.94822	1.91345
UIMC1_2	4.26022	5.30221	16.2022	14.5558	8.56321	8.56247	14.7485	15.7175	2.47222	2.36262
UIMC1_3	4.54981	5.03069	16.8307	14.2407	8.77077	8.60978	14.13	15.3986	2.30741	2.21943
UNG_1	4.09052	4.74062	16.0087	13.3516	8.37994	8.16456	13.9161	14.7675	1.95567	2.23166
UNG_2	4.78785	5.10639	15.5382	14.872	8.59545	8.7329	14.457	14.878	2.10022	2.0461
UNG_3	4.42414	4.29678	15.9393	14.739	8.04743	7.8176	13.7478	15.1006	2.11749	2.04989
UPF1_1	3.47571	4.33125	14.3161	12.0794	8.43805	8.5297	13.7527	15.0262	2.10325	2.06049
UPF1_2	3.88522	4.06811	14.8695	13.2611	8.27175	8.69646	14.3144	15.8043	2.23593	2.19913
UPF1_3	4.33974	4.84722	16.2136	13.6914	7.94179	8.68629	14.6909	15.7238	2.5193	1.97488
USP1_1	4.69399	5.19528	16.8847	14.586	8.355	9.18157	14.765	15.3809	2.30696	2.267
USP1_2	4.30794	5.26087	16.5384	15.3472	8.59979	8.34344	13.4363	16.0763	2.06003	2.12869
USP1_3	4.65275	5.97063	16.6573	14.803	8.43996	8.4103	14.4897	15.8438	2.41896	2.44161
USP28_1	4.21485	4.80416	16.4795	13.9133	7.40661	7.14347	14.4513	15.3681	2.21096	2.0764
USP28_2	4.46027	4.69089	16.3986	14.3135	8.55409	8.50425	13.7736	15.1154	2.23668	2.23109
USP28_3	4.44302	5.26293	16.733	14.066	8.2167	8.70774	14.0794	15.3913	2.36112	1.95105
USP7_1	4.26142	4.87943	15.9473	14.6478	8.32347	8.41385	14.5724	16.2201	2.11614	1.72292
USP7_2	3.89644	4.51145	15.2187	13.4652	8.02391	7.97905	13.1341	14.8653	1.99796	1.96754
USP7_3	3.84165	4.37568	15.6148	12.6566	8.37387	7.77994	13.7519	15.2069	1.83604	1.93873
UVSSA_1	3.98451	4.66699	15.775	12.7665	8.65963	8.65486	14.066	15.3333	2.00875	2.14749
UVSSA_2	4.23718	4.66839	16.8887	14.1557	7.8285	8.53096	14.8707	15.9394	2.44936	2.39222
UVSSA_3	4.4162	5.29333	16.6293	14.7138	8.26336	8.94587	14.3092	16.0941	2.42288	2.44466
VPS72_1	6.80657	7.65705	19.6985	17.3643	8.89409	8.90774	14.0349	15.9919	2.51253	2.70472
VPS72_2	6.63027	7.57725	17.7794	17.7171	9.25733	9.10838	14.5299	16.6744	2.66837	3.04192
VPS72_3	4.62115	5.41047	17.4801	15.4974	7.93766	7.93648	13.7244	15.0885	2.35082	2.26345
WAPL_1	5.57534	6.26459	20.8428	19.155	8.18744	8.62635	14.1887	15.3087	2.24668	2.33589
WAPL_2	5.4665	6.12004	21.1418	18.6837	8.40387	9.19764	14.0077	15.4536	1.89904	2.07108
WAPL_3	4.63268	5.51405	19.0422	15.9746	8.63372	8.69034	14.3605	15.4631	2.23809	2.13491
WEE1_1	4.66977	6.13005	19.5581	13.7181	8.80281	8.5206	15.0526	16.1174	2.07996	2.45209
WEE1_2	4.28033	5.58421	17.8264	16.8426	8.53221	8.54439	14.6866	15.5889	2.05887	2.11478
WEE1_3	4.55941	5.4221	16.6222	14.4847	11.3883	11.5034	18.8533	20.6248	3.08199	2.65946
WRN_1	4.06106	4.76999	16.58	14.6271	7.89835	7.94159	13.9321	15.3107	2.10648	1.96896
WRN_2	4.31042	4.67827	16.5789	14.4419	7.24475	7.49539	13.0125	14.2162	2.14987	2.15748
WRN_3	4.00812	4.84909	15.1967	14.5371	8.18785	8.48238	13.8101	15.4704	2.12113	2.06572
XAB2_1	4.95071	5.26577	14.7438	16.052	8.27325	8.43232	13.9606	14.3146	2.05048	2.20529
XAB2_2	4.33291	5.07437	17.056	14.7548	8.45854	9.05821	13.9085	15.3569	2.2236	2.04499
XAB2_3	3.6567	4.02961	15.0968	14.6229	7.73458	8.43377	13.4087	14.9458	2.20836	2.24765
XPA_1	3.98848	4.74887	15.879	14.1361	8.65237	9.15828	14.4019	16.106	2.4165	2.10605
XPA_2	3.83708	4.57916	16.5934	14.9214	7.40124	7.99399	14.3065	14.9971	1.97723	2.38399
XPA_3	3.64054	4.2165	15.4814	14.4844	7.07361	7.19586	13.6958	15.0361	2.03828	2.11315
XPC_1_1	3.96865	4.67456	16.7353	15.0601	8.41503	8.40509	14.374	15.9347	2.22127	2.18275
XPC_1_2	4.40454	4.53886	16.8808	14.8178	6.91505	7.66382	14.3163	15.2931	2.05301	2.46423
XPC_1_3	3.43873	3.76734	15.496	13.7775	7.65938	8.34633	14.0828	15.508	2.33271	2.21336
XPC_2_1	4.49956	5.0699	15.6652	14.6122	8.79292	8.31488	13.6739	14.9121	2.10799	2.13181
XPC_2_2	4.46779	4.66139	15.1669	13.7968	8.52464	8.9709	14.3079	15.5426	2.28468	2.12943
XPC_2_3	4.31397	4.84163	15.2974	14.5627	8.4623	8.53476	14.3437	15.2656	2.27832	2.43485
XRCC1_1	4.67843	5.38542	15.5612	14.1542	8.71605	8.74816	14.0081	14.7207	2.53303	2.52505
XRCC1_2	4.1794	4.56514	17.1862	15.1793	7.77651	7.88687	13.5434	14.1645	2.27895	2.26374
XRCC1_3	4.20068	5.07719	16.0293	13.9823	8.34037	8.78125	13.9028	15.5867	2.07034	2.09684
XRCC2_1	4.5999	5.05732	16.0247	15.0293	9.0665	9.18386	14.2248	15.3755	2.03048	2.55659
XRCC2_2	4.41025	4.65343	16.1215	14.6059	8.30277	9.04441	14.2213	15.169	2.3261	2.35616
XRCC2_3	3.96254	4.38025	15.7758	13.5405	7.69922	7.94426	13.278	15.4827	2.23626	2.31261
XRCC3_1	3.103	4.18678	15.5035	12.7203	7.32529	7.94922	13.084	14.8174	2.4136	2.14952
XRCC3_2	4.11643	4.74469	15.8836	14.4611	8.06944	7.85747	13.702	15.5693	2.33685	2.20451
XRCC3_3	4.55023	5.4275	18.0056	15.4389	7.49136	8.21781	13.261	14.9825	2.11643	2.24804
XRCC4_1	4.07333	4.68426	15.3525	14.0437	8.58861	8.66749	14.2687	15.5095	2.27593	2.36914
XRCC4_2	4.00929	4.80998	16.305	14.3922	8.7636	8.74957	14.37	15.5727	2.26717	2.21839
XRCC4_3	3.70412	4.22034	15.7604	13.9127	7.56988	8.07309	13.7428	14.6867	2.10605	2.24878
XRCC5_1	6.36419	6.5381	19.6365	16.0109	9.35277	9.81867	15.8696	17.4444	2.68457	2.72833
XRCC5_2	7.23213	6.9876	18.6669	17.5143	10.0967	10.1782	16.6161	18.5557	2.87134	3.24985
XRCC5_3	6.10146	6.51293	19.5972	17.3727	8.20137	9.15907	15.6485	18.583	3.38525	3.19565
XRCC6_1	8.03349	6.91108	19.2409	18.5481	9.51789	10.0014	15.9825	17.1603	3.19407	2.91465
XRCC6_2	6.30959	6.30708	20.1498	16.4365	9.34562	10.0008	16.0787	17.7398	2.74248	2.72851
XRCC6_3	5.34892	6.5047	18.8259	16.5424	8.74165	8.52029	14.1213	16.395	2.11206	1.9649
YBX3_1	4.70983	4.62401	16.0552	13.1173	7.63453	8.46863	13.4791	14.9139	2.00029	2.02997
YBX3_2	4.01957	5.0379	17.3673	14.8435	8.48289	9.11023	14.5052	15.9844	2.31627	2.13875
YBX3_3	3.54667	4.83542	14.9046	13.3358	8.8086	8.74319	15.0348	16.5715	2.63375	2.04427
YEATS4_1	4.28969	5.03702	16.8132	16.0837	8.43905	8.48383	14.0878	15.5804	2.25498	2.42639
YEATS4_2	4.12469	5.08043	15.5431	13.4358	9.99031	9.93325	16.0167	18.2765	3.56141	3.43029
YEATS4_3	4.61704	5.0099	17.1647	15.6748	8.81702	8.54378	14.5346	15.3048	2.66479	2.21521
YY1_1	4.18343	4.78383	16.2895	14.126	8.20578	8.3489	14.1668	15.2401	2.21562	2.16963
YY1_2	4.11478	4.73246	15.4242	14.3062	8.29511	8.22021	13.978	15.7067	2.02422	1.83079
YY1_3	4.38579	4.97511	15.8117	14.6001	8.61522	8.85377	13.7544	15.3527	2.13776	2.18155
ZNHIT1_1	7.73996	8.24075	22.3277	19.9834	8.35402	8.20526	14.138	15.3247	2.22236	2.334
ZNHIT1_2	4.10025	5.03898	14.9423	14.5014	8.61152	8.82723	14.4183	15.3118	2.30592	2.2934
ZNHIT1_3	4.1159	5.13446	16.6819	14.1678	8.78125	9.13984	14.1982	15.49	2.0018	2.38624
ZRANB3_1	4.82872	5.24911	16.334	14.605	8.49118	8.84057	15.0147	15.8528	2.08283	2.2144
ZRANB3_2	4.69264	4.81888	17.0805	15.7528	7.86851	8.2455	14.2869	15.5891	2.09516	2.09824
ZRANB3_3	4.0561	5.00493	15.7457	14.395	8.25411	8.38482	14.569	15.4731	2.2654	2.23741
non-targeting_00026	4.42069	5.34622	16.4154	14.9232	8.80241	9.84412	14.2913	16.2653	2.3717	2.33102
non-targeting_00074	4.2725	4.76622	15.8686	14.7699	9.03524	9.4392	16.2102	17.7521	2.76751	2.45834
non-targeting_00097	4.16223	4.78669	15.912	13.982	7.88396	8.71091	13.3457	15.1798	1.95968	2.02188
non-targeting_00155	4.19987	5.08698	15.8679	13.6184	8.26681	9.18455	14.3721	15.3375	1.97398	1.90134
non-targeting_00240	4.80022	5.13035	16.1963	13.8513	8.78471	9.10844	14.6811	15.7752	2.27156	2.16766
non-targeting_00249	4.36123	4.9637	16.3254	13.642	8.68132	8.68236	13.964	15.0833	2.308	1.8872
non-targeting_00364	4.28909	5.10274	15.792	14.6267	8.39259	8.67515	14.1117	15.3266	2.26676	1.96192
non-targeting_00398	4.35634	5.12429	16.4862	14.3684	8.27295	8.20618	13.9691	15.2907	2.49906	2.03958
non-targeting_00513	4.42209	4.9313	15.8733	14.3083	8.51295	8.9431	14.3744	15.2115	2.2445	2.01031
non-targeting_00515	4.1234	4.87683	14.3826	13.5804	8.58649	8.88151	14.3367	15.0966	2.09977	2.12333
non-targeting_00566	4.34213	4.86127	15.8484	14.7704	8.40545	8.59021	14.3556	16.1214	2.12299	2.18099
non-targeting_00678	4.10081	5.07694	15.4529	14.8424	8.20974	8.54943	13.7773	16.0086	2.22462	2.02387
non-targeting_00740	3.94359	4.33535	16.4511	14.1272	7.40982	7.60759	14.1573	15.4406	2.32997	2.1668
non-targeting_00745	4.80851	5.1697	16.8015	14.0663	8.93585	9.36951	14.1222	16.0836	2.67472	2.2746
non-targeting_00869	4.42764	5.29154	16.5061	14.2859	8.74947	9.04459	14.2487	15.3707	2.19985	2.23425
non-targeting_00889	4.10239	4.45206	14.9103	14.3798	7.55346	8.28705	13.3978	15.5644	2.12595	2.01294
non-targeting_00948	4.88693	5.0677	15.4094	13.7077	8.87627	8.97574	14.4325	15.6838	2.20604	2.27534
non-targeting_00984	4.32754	5.32138	16.0933	15.131	8.69667	8.36643	14.8628	16.016	2.54239	2.7008
non-targeting_01042	3.86165	4.96054	17.7048	14.0645	8.50879	9.08911	14.1246	16.1978	1.97687	2.01894
non-targeting_01091	4.5382	4.80466	15.9242	14.5873	8.40418	8.43222	14.3999	15.7777	2.20194	1.9285
non-targeting_01222	4.06526	5.22692	16.6712	14.1495	8.76887	8.58863	14.5877	15.7419	2.3195	2.23826
non-targeting_01332	4.31988	5.05835	15.9243	14.0578	8.61681	9.14219	14.4062	16.0426	2.3069	2.09814
non-targeting_01358	4.32963	5.06842	16.2216	15.0003	8.74057	8.51366	13.9794	15.4616	2.18136	2.32029
non-targeting_01439	4.4726	4.72888	17.347	15.1574	8.72102	7.91257	14.6664	15.9109	2.45571	1.74192
non-targeting_01528	4.75598	4.43084	16.8632	15.1683	8.8958	8.76459	14.4863	15.6108	2.29142	1.73451
non-targeting_01566	3.97768	4.37244	15.6029	12.973	8.26368	8.70451	14.4733	15.0226	2.28815	2.00978
non-targeting_01594	4.48163	4.97516	15.8541	14.5188	8.80298	8.9899	14.269	15.1123	2.45749	2.17003
non-targeting_01631	4.34287	4.82841	16.598	14.4173	7.94963	8.58974	13.6785	15.3479	2.14962	1.78313
non-targeting_01959	4.67287	5.02455	15.841	15.1153	8.84372	8.75357	14.4305	15.5382	2.28919	2.30351
non-targeting_02031	4.85017	5.11912	14.3626	14.6341	8.86996	8.8867	15.3239	16.7994	2.47066	2.4176
non-targeting_02085	3.85091	4.66735	15.6338	15.0308	7.7196	7.82597	13.2458	14.6202	2.31501	2.3868
non-targeting_02293	4.27377	4.88625	17.1013	14.8393	8.56569	8.74422	14.2405	15.5074	2.16892	1.88078
non-targeting_02305	4.05435	5.2317	15.3662	14.2448	8.56679	9.04523	14.0188	15.1351	2.31588	2.18819
non-targeting_02359	4.45335	4.81622	16.1519	13.4373	8.57728	8.869	14.4459	15.6666	2.14415	1.97115
non-targeting_02607	4.21884	4.81291	16.026	14.0269	8.47396	8.73429	14.1809	15.3658	2.23059	2.18838
non-targeting_02613	4.0184	4.95179	15.7797	13.2179	8.42592	9.17372	13.9403	15.2855	2.09437	2.20866
non-targeting_02642	3.76656	5.20659	16.0549	13.3866	8.95757	8.80063	13.7648	15.2964	2.39909	2.24837
non-targeting_02692	4.73303	5.04013	16.1609	13.9701	9.02373	9.38257	14.6015	15.7855	2.14221	2.3863
non-targeting_02821	4.83196	5.97934	15.9829	14.4409	9.05819	8.92614	14.5117	17.2462	2.31523	1.83692
non-targeting_02822	4.4607	5.07215	16.5145	14.9798	8.26666	8.70431	14.4625	15.6589	2.49806	2.16605
non-targeting_02937	4.66024	5.18696	16.1384	14.7709	9.39212	9.61943	14.9902	16.3752	2.35759	1.8725
non-targeting_02942	4.38337	5.04657	15.5566	15.1328	8.43905	8.73467	14.1349	16.1675	2.20772	2.24712
non-targeting_02964	4.17422	4.66872	16.126	14.2237	8.63192	8.76115	14.333	16.1274	2.43758	2.38974
non-targeting_03019	4.2201	5.42306	17.4368	14.5121	9.21679	9.29603	14.9016	15.9311	2.13464	2.19773
non-targeting_03026	3.95869	4.98829	16.0704	14.1176	7.54996	8.26078	14.2873	14.9176	2.23704	2.30686
non-targeting_03051	3.92848	4.38722	14.6191	13.3165	6.94416	7.195	12.0446	13.0546	1.8489	1.68227
non-targeting_03059	4.19362	4.95151	16.7682	14.8863	8.55659	8.53767	13.6874	16.0745	2.17685	2.13625
non-targeting_03076	3.97402	4.45497	14.6843	14.1739	8.43879	8.78436	13.7816	15.0539	2.15891	2.03621
non-targeting_03086	4.21029	4.80264	16.6269	14.4253	8.20662	9.01164	14.0508	15.6029	2.36409	2.19244
non-targeting_03178	4.35343	5.21983	16.7198	14.4715	8.31467	8.11003	14.4729	15.4078	1.95445	2.08615
non-targeting_03220	4.26503	5.05576	17.3242	14.7526	8.55909	8.79534	14.5663	16.995	2.34477	2.23326
non-targeting_03260	4.4919	5.25868	16.1091	14.7984	8.86273	9.04708	14.5028	15.6089	2.54338	1.97819
non-targeting_03264	4.318	4.85063	16.3345	14.1619	8.57706	9.21954	14.0156	15.9266	2.04838	1.93539
non-targeting_03292	4.23008	4.67461	14.8748	14.0488	8.61886	8.44759	13.9715	14.1295	2.40565	2.25601
non-targeting_03346	4.58449	5.54003	17.1699	14.4156	8.92026	9.37197	15.3282	16.2814	2.21912	1.8199
non-targeting_03451	3.60276	4.50881	16.5618	13.8045	8.02222	8.13644	14.5689	15.8495	2.02061	2.1144
non-targeting_03460	4.05966	4.5282	15.4891	13.7002	8.25463	8.25284	13.7625	16.5161	2.46268	3.14053
non-targeting_03512	3.66017	4.35535	15.7882	14.0265	7.04336	7.13642	13.1621	14.9048	2.13879	2.13297
non-targeting_03589	4.18948	4.90459	16.3027	14.8386	8.70936	9.04474	14.1262	15.6525	2.27992	1.97932
non-targeting_03612	4.42677	5.29617	16.4818	13.9174	8.97434	8.65079	14.3084	15.2161	2.21145	2.20401
all_non_targeting	4.28746	4.93193	16.0679	14.2931	8.4585	8.71405	14.2081	15.5774	2.24916	2.12534
