# Supplementary material for: Enhanced prime editing systems by manipulating cellular determinants of editing outcomes
Source: Cell. 2021 Oct 28;184(22):5635–5652.e29. doi: 10.1016/j.cell.2021.09.018 (PMC8584034; doi:10.1016/j.cell.2021.09.018)
Supplement: Table S3. List of sequencing data and guide RNAs from all experiments, related to Figures 1, 2, 3, 4, 5, 6, and 7 — List of every high-throughput sequencing experiment performed with the associated treatment conditions, sequences of pegRNA and sgRNA used, sequenced amplicons, and names of FASTQ files deposited at the NCBI Sequence Read Archive database under PRJNA735408. [file mmc3.xlsx]

## Sheet: Chen et al 2021 pegRNAs
Figure(s)	Cell type	BioProject	Title of Sequence Read Archive submission (not including replicate#)	Prime editor architecture	Condition	Sequenced amplicon(s)	pegRNA target site	Programmed edit	Complementary-strand nick position	pegRNA spacer (5′-3′)	pegRNA scaffold (5′-3′)	pegRNA PBS (protospacer sense, 5′-3′)	pegRNA RT template (flap sense, 5′-3′)	pegRNA 3' extension (5′-3′)	pegRNA linker (5′-3′)	pegRNA 3' structural motif (5′-3′)	sgRNA spacer (5′-3′)	sgRNA scaffold (5′-3′)
1C,1D,1E,1G,2E,S2B,S2D,S2E,S2F	K562 CRISPRi cells with integrated pPC1000 library	PRJNA734952	K562_PE2	SaPE2	Repair-seq K562 PE2 screen	pPC1000 sgRNA and edit site	pPC1000 edit site	+6 G to C		GTCTGATAGGCAGCCTGCACTGG	GTTTTAGTACTCTGTAATGAAAATTACAGAATCTACTAAAACAAGGCAAAATGCCGTGTTTATCTCGTCAACTTGTTGGCGAGA	AGCCTGCAC	TGGTGCGGTGAATTC	GAATTCACCGCACCAGTGCAGGCT
1D,1F,1G,2F,2G,2H,2I,2J,S1H,S2C,S2G,S2H	K562 CRISPRi cells with integrated pPC1000 library	PRJNA734952	K562_PE3+50	SaPE2	Repair-seq K562 PE3+50 screen	pPC1000 sgRNA and edit site	pPC1000 edit site	+6 G to C	+50	GTCTGATAGGCAGCCTGCACTGG	GTTTTAGTACTCTGTAATGAAAATTACAGAATCTACTAAAACAAGGCAAAATGCCGTGTTTATCTCGTCAACTTGTTGGCGAGA	AGCCTGCAC	TGGTGCGGTGAATTC	GAATTCACCGCACCAGTGCAGGCT			GGTTCAACAAAATATTGTCGAG	GTTTTAGTACTCTGTAATGAAAATTACAGAATCTACTAAAACAAGGCAAAATGCCGTGTTTATCTCGTCAACTTGTTGGCGAGA
	K562 CRISPRi cells with integrated pPC1000 library	PRJNA734952	K562_unedited	SaPE2	Repair-seq K562 unedited control screen	pPC1000 sgRNA and edit site
1D,1E,S1I,S2E,S2F	HeLa CRISPRi cells with integrated pPC1000 library	PRJNA734952	HeLa_PE2	SaPE2–P2A–BSD	Repair-seq HeLa PE2 screen	pPC1000 sgRNA and edit site	pPC1000 edit site	+6 G to C		GTCTGATAGGCAGCCTGCACTGG	GTTTTAGTACTCTGTAATGAAAATTACAGAATCTACTAAAACAAGGCAAAATGCCGTGTTTATCTCGTCAACTTGTTGGCGAGA	AGCCTGCAC	TGGTGCGGTGAATTC	GAATTCACCGCACCAGTGCAGGCT
1D,1F,2G,2H,S1J,S2H,S2I	HeLa CRISPRi cells with integrated pPC1000 library	PRJNA734952	HeLa_PE3+50	SaPE2–P2A–BSD	Repair-seq HeLa PE3+50 screen	pPC1000 sgRNA and edit site	pPC1000 edit site	+6 G to C	+50	GTCTGATAGGCAGCCTGCACTGG	GTTTTAGTACTCTGTAATGAAAATTACAGAATCTACTAAAACAAGGCAAAATGCCGTGTTTATCTCGTCAACTTGTTGGCGAGA	AGCCTGCAC	TGGTGCGGTGAATTC	GAATTCACCGCACCAGTGCAGGCT			GGTTCAACAAAATATTGTCGAG	GTTTTAGTACTCTGTAATGAAAATTACAGAATCTACTAAAACAAGGCAAAATGCCGTGTTTATCTCGTCAACTTGTTGGCGAGA
1D,S1K,S2A,S2I	HeLa CRISPRi cells with integrated pPC1000 library	PRJNA734952	HeLa_PE3-50	SaPE2–P2A–BSD	Repair-seq HeLa PE3–50 screen	pPC1000 sgRNA and edit site	pPC1000 edit site	+6 G to C	-50	GTCTGATAGGCAGCCTGCACTGG	GTTTTAGTACTCTGTAATGAAAATTACAGAATCTACTAAAACAAGGCAAAATGCCGTGTTTATCTCGTCAACTTGTTGGCGAGA	AGCCTGCAC	TGGTGCGGTGAATTC	GAATTCACCGCACCAGTGCAGGCT			GAGAACGTCCTAACAAATCTGC	GTTTTAGTACTCTGTAATGAAAATTACAGAATCTACTAAAACAAGGCAAAATGCCGTGTTTATCTCGTCAACTTGTTGGCGAGA
	HeLa CRISPRi cells with integrated pPC1000 library	PRJNA734952	HeLa_unedited	mock	Repair-seq HeLa unedited control screen	pPC1000 sgRNA and edit site
S1B	HEK293T with integrated HBB sequence	PRJNA735408	Chen2021_0001	SaPE2	PE2	Integrated HBB CDS	Integrated HBB CDS	+6 G to C		GTCTGATAGGCAGCCTGCACTGG	GTTTTAGTACTCTGTAATGAAAATTACAGAATCTACTAAAACAAGGCAAAATGCCGTGTTTATCTCGTCAACTTGTTGGCGAGA	AGCCTGCAC	TGGTGCGGTGAATT	AATTCACCGCACCAGTGCAGGCT
S1B	HEK293T with integrated HBB sequence	PRJNA735408	Chen2021_0002	SaPE2	PE2	Integrated HBB CDS	Integrated HBB CDS	+6 G to C		GTCTGATAGGCAGCCTGCACTGG	GTTTTAGTACTCTGTAATGAAAATTACAGAATCTACTAAAACAAGGCAAAATGCCGTGTTTATCTCGTCAACTTGTTGGCGAGA	CAGCCTGCAC	TGGTGCGGTGAATT	AATTCACCGCACCAGTGCAGGCTG
S1B	HEK293T with integrated HBB sequence	PRJNA735408	Chen2021_0003	SaPE2	PE2	Integrated HBB CDS	Integrated HBB CDS	+6 G to C		GTCTGATAGGCAGCCTGCACTGG	GTTTTAGTACTCTGTAATGAAAATTACAGAATCTACTAAAACAAGGCAAAATGCCGTGTTTATCTCGTCAACTTGTTGGCGAGA	GCAGCCTGCAC	TGGTGCGGTGAATT	AATTCACCGCACCAGTGCAGGCTGC
S1B	HEK293T with integrated HBB sequence	PRJNA735408	Chen2021_0004	SaPE2	PE2	Integrated HBB CDS	Integrated HBB CDS	+6 G to C		GTCTGATAGGCAGCCTGCACTGG	GTTTTAGTACTCTGTAATGAAAATTACAGAATCTACTAAAACAAGGCAAAATGCCGTGTTTATCTCGTCAACTTGTTGGCGAGA	GGCAGCCTGCAC	TGGTGCGGTGAATT	AATTCACCGCACCAGTGCAGGCTGCC
S1B	HEK293T with integrated HBB sequence	PRJNA735408	Chen2021_0005	SaPE2	PE2	Integrated HBB CDS	Integrated HBB CDS	+6 G to C		GTCTGATAGGCAGCCTGCACTGG	GTTTTAGTACTCTGTAATGAAAATTACAGAATCTACTAAAACAAGGCAAAATGCCGTGTTTATCTCGTCAACTTGTTGGCGAGA	AGGCAGCCTGCAC	TGGTGCGGTGAATT	AATTCACCGCACCAGTGCAGGCTGCCT
S1B	HEK293T with integrated HBB sequence	PRJNA735408	Chen2021_0006	SaPE2	PE2	Integrated HBB CDS	Integrated HBB CDS	+6 G to C		GTCTGATAGGCAGCCTGCACTGG	GTTTTAGTACTCTGTAATGAAAATTACAGAATCTACTAAAACAAGGCAAAATGCCGTGTTTATCTCGTCAACTTGTTGGCGAGA	TAGGCAGCCTGCAC	TGGTGCGGTGAATT	AATTCACCGCACCAGTGCAGGCTGCCTA
S1B	HEK293T with integrated HBB sequence	PRJNA735408	Chen2021_0007	SaPE2	PE2	Integrated HBB CDS	Integrated HBB CDS	+6 G to C		GTCTGATAGGCAGCCTGCACTGG	GTTTTAGTACTCTGTAATGAAAATTACAGAATCTACTAAAACAAGGCAAAATGCCGTGTTTATCTCGTCAACTTGTTGGCGAGA	AGCCTGCAC	TGGTGCGGTGAATTCT	AGAATTCACCGCACCAGTGCAGGCT
S1B	HEK293T with integrated HBB sequence	PRJNA735408	Chen2021_0008	SaPE2	PE2	Integrated HBB CDS	Integrated HBB CDS	+6 G to C		GTCTGATAGGCAGCCTGCACTGG	GTTTTAGTACTCTGTAATGAAAATTACAGAATCTACTAAAACAAGGCAAAATGCCGTGTTTATCTCGTCAACTTGTTGGCGAGA	CAGCCTGCAC	TGGTGCGGTGAATTCT	AGAATTCACCGCACCAGTGCAGGCTG
S1B	HEK293T with integrated HBB sequence	PRJNA735408	Chen2021_0009	SaPE2	PE2	Integrated HBB CDS	Integrated HBB CDS	+6 G to C		GTCTGATAGGCAGCCTGCACTGG	GTTTTAGTACTCTGTAATGAAAATTACAGAATCTACTAAAACAAGGCAAAATGCCGTGTTTATCTCGTCAACTTGTTGGCGAGA	GCAGCCTGCAC	TGGTGCGGTGAATTCT	AGAATTCACCGCACCAGTGCAGGCTGC
S1B	HEK293T with integrated HBB sequence	PRJNA735408	Chen2021_0010	SaPE2	PE2	Integrated HBB CDS	Integrated HBB CDS	+6 G to C		GTCTGATAGGCAGCCTGCACTGG	GTTTTAGTACTCTGTAATGAAAATTACAGAATCTACTAAAACAAGGCAAAATGCCGTGTTTATCTCGTCAACTTGTTGGCGAGA	GGCAGCCTGCAC	TGGTGCGGTGAATTCT	AGAATTCACCGCACCAGTGCAGGCTGCC
S1B	HEK293T with integrated HBB sequence	PRJNA735408	Chen2021_0011	SaPE2	PE2	Integrated HBB CDS	Integrated HBB CDS	+6 G to C		GTCTGATAGGCAGCCTGCACTGG	GTTTTAGTACTCTGTAATGAAAATTACAGAATCTACTAAAACAAGGCAAAATGCCGTGTTTATCTCGTCAACTTGTTGGCGAGA	AGGCAGCCTGCAC	TGGTGCGGTGAATTCT	AGAATTCACCGCACCAGTGCAGGCTGCCT
S1B	HEK293T with integrated HBB sequence	PRJNA735408	Chen2021_0012	SaPE2	PE2	Integrated HBB CDS	Integrated HBB CDS	+6 G to C		GTCTGATAGGCAGCCTGCACTGG	GTTTTAGTACTCTGTAATGAAAATTACAGAATCTACTAAAACAAGGCAAAATGCCGTGTTTATCTCGTCAACTTGTTGGCGAGA	TAGGCAGCCTGCAC	TGGTGCGGTGAATTCT	AGAATTCACCGCACCAGTGCAGGCTGCCTA
S1B	HEK293T with integrated HBB sequence	PRJNA735408	Chen2021_0013	SaPE2	PE2	Integrated HBB CDS	Integrated HBB CDS	+6 G to C		GTCTGATAGGCAGCCTGCACTGG	GTTTTAGTACTCTGTAATGAAAATTACAGAATCTACTAAAACAAGGCAAAATGCCGTGTTTATCTCGTCAACTTGTTGGCGAGA	AGCCTGCAC	TGGTGCGGTGAATTCTTT	AAAGAATTCACCGCACCAGTGCAGGCT
S1B	HEK293T with integrated HBB sequence	PRJNA735408	Chen2021_0014	SaPE2	PE2	Integrated HBB CDS	Integrated HBB CDS	+6 G to C		GTCTGATAGGCAGCCTGCACTGG	GTTTTAGTACTCTGTAATGAAAATTACAGAATCTACTAAAACAAGGCAAAATGCCGTGTTTATCTCGTCAACTTGTTGGCGAGA	CAGCCTGCAC	TGGTGCGGTGAATTCTTT	AAAGAATTCACCGCACCAGTGCAGGCTG
S1B	HEK293T with integrated HBB sequence	PRJNA735408	Chen2021_0015	SaPE2	PE2	Integrated HBB CDS	Integrated HBB CDS	+6 G to C		GTCTGATAGGCAGCCTGCACTGG	GTTTTAGTACTCTGTAATGAAAATTACAGAATCTACTAAAACAAGGCAAAATGCCGTGTTTATCTCGTCAACTTGTTGGCGAGA	GCAGCCTGCAC	TGGTGCGGTGAATTCTTT	AAAGAATTCACCGCACCAGTGCAGGCTGC
S1B	HEK293T with integrated HBB sequence	PRJNA735408	Chen2021_0016	SaPE2	PE2	Integrated HBB CDS	Integrated HBB CDS	+6 G to C		GTCTGATAGGCAGCCTGCACTGG	GTTTTAGTACTCTGTAATGAAAATTACAGAATCTACTAAAACAAGGCAAAATGCCGTGTTTATCTCGTCAACTTGTTGGCGAGA	GGCAGCCTGCAC	TGGTGCGGTGAATTCTTT	AAAGAATTCACCGCACCAGTGCAGGCTGCC
S1B	HEK293T with integrated HBB sequence	PRJNA735408	Chen2021_0017	SaPE2	PE2	Integrated HBB CDS	Integrated HBB CDS	+6 G to C		GTCTGATAGGCAGCCTGCACTGG	GTTTTAGTACTCTGTAATGAAAATTACAGAATCTACTAAAACAAGGCAAAATGCCGTGTTTATCTCGTCAACTTGTTGGCGAGA	AGGCAGCCTGCAC	TGGTGCGGTGAATTCTTT	AAAGAATTCACCGCACCAGTGCAGGCTGCCT
S1B	HEK293T with integrated HBB sequence	PRJNA735408	Chen2021_0018	SaPE2	PE2	Integrated HBB CDS	Integrated HBB CDS	+6 G to C		GTCTGATAGGCAGCCTGCACTGG	GTTTTAGTACTCTGTAATGAAAATTACAGAATCTACTAAAACAAGGCAAAATGCCGTGTTTATCTCGTCAACTTGTTGGCGAGA	TAGGCAGCCTGCAC	TGGTGCGGTGAATTCTTT	AAAGAATTCACCGCACCAGTGCAGGCTGCCTA
S1B	HEK293T with integrated HBB sequence	PRJNA735408	Chen2021_0019	SaPE2	PE2	Integrated HBB CDS	Integrated HBB CDS	+6 G to C		GTCTGATAGGCAGCCTGCACTGG	GTTTTAGTACTCTGTAATGAAAATTACAGAATCTACTAAAACAAGGCAAAATGCCGTGTTTATCTCGTCAACTTGTTGGCGAGA	AGCCTGCAC	TGGTGCGGTGAATTCTTTGC	GCAAAGAATTCACCGCACCAGTGCAGGCT
S1B	HEK293T with integrated HBB sequence	PRJNA735408	Chen2021_0020	SaPE2	PE2	Integrated HBB CDS	Integrated HBB CDS	+6 G to C		GTCTGATAGGCAGCCTGCACTGG	GTTTTAGTACTCTGTAATGAAAATTACAGAATCTACTAAAACAAGGCAAAATGCCGTGTTTATCTCGTCAACTTGTTGGCGAGA	CAGCCTGCAC	TGGTGCGGTGAATTCTTTGC	GCAAAGAATTCACCGCACCAGTGCAGGCTG
S1B	HEK293T with integrated HBB sequence	PRJNA735408	Chen2021_0021	SaPE2	PE2	Integrated HBB CDS	Integrated HBB CDS	+6 G to C		GTCTGATAGGCAGCCTGCACTGG	GTTTTAGTACTCTGTAATGAAAATTACAGAATCTACTAAAACAAGGCAAAATGCCGTGTTTATCTCGTCAACTTGTTGGCGAGA	GCAGCCTGCAC	TGGTGCGGTGAATTCTTTGC	GCAAAGAATTCACCGCACCAGTGCAGGCTGC
S1B	HEK293T with integrated HBB sequence	PRJNA735408	Chen2021_0022	SaPE2	PE2	Integrated HBB CDS	Integrated HBB CDS	+6 G to C		GTCTGATAGGCAGCCTGCACTGG	GTTTTAGTACTCTGTAATGAAAATTACAGAATCTACTAAAACAAGGCAAAATGCCGTGTTTATCTCGTCAACTTGTTGGCGAGA	GGCAGCCTGCAC	TGGTGCGGTGAATTCTTTGC	GCAAAGAATTCACCGCACCAGTGCAGGCTGCC
S1B	HEK293T with integrated HBB sequence	PRJNA735408	Chen2021_0023	SaPE2	PE2	Integrated HBB CDS	Integrated HBB CDS	+6 G to C		GTCTGATAGGCAGCCTGCACTGG	GTTTTAGTACTCTGTAATGAAAATTACAGAATCTACTAAAACAAGGCAAAATGCCGTGTTTATCTCGTCAACTTGTTGGCGAGA	AGGCAGCCTGCAC	TGGTGCGGTGAATTCTTTGC	GCAAAGAATTCACCGCACCAGTGCAGGCTGCCT
S1B	HEK293T with integrated HBB sequence	PRJNA735408	Chen2021_0024	SaPE2	PE2	Integrated HBB CDS	Integrated HBB CDS	+6 G to C		GTCTGATAGGCAGCCTGCACTGG	GTTTTAGTACTCTGTAATGAAAATTACAGAATCTACTAAAACAAGGCAAAATGCCGTGTTTATCTCGTCAACTTGTTGGCGAGA	TAGGCAGCCTGCAC	TGGTGCGGTGAATTCTTTGC	GCAAAGAATTCACCGCACCAGTGCAGGCTGCCTA
S1E	HeLa CRISPRi cells with integrated pPC1000 (non-targeting CRISPRi cells sgRNA)	PRJNA735408	Chen2021_0025	SaPE2	PE2	pPC1000 edit site	pPC1000 edit site	+6 G to C		GTCTGATAGGCAGCCTGCACTGG	GTTTTAGTACTCTGTAATGAAAATTACAGAATCTACTAAAACAAGGCAAAATGCCGTGTTTATCTCGTCAACTTGTTGGCGAGA	GCCTGCAC	TGGTGCGGTGAAT	ATTCACCGCACCAGTGCAGGC
S1E	HeLa CRISPRi cells with integrated pPC1000 (non-targeting CRISPRi cells sgRNA)	PRJNA735408	Chen2021_0026	SaPE2	PE2	pPC1000 edit site	pPC1000 edit site	+6 G to C		GTCTGATAGGCAGCCTGCACTGG	GTTTTAGTACTCTGTAATGAAAATTACAGAATCTACTAAAACAAGGCAAAATGCCGTGTTTATCTCGTCAACTTGTTGGCGAGA	AGCCTGCAC	TGGTGCGGTGAAT	ATTCACCGCACCAGTGCAGGCT
S1E	HeLa CRISPRi cells with integrated pPC1000 (non-targeting CRISPRi cells sgRNA)	PRJNA735408	Chen2021_0027	SaPE2	PE2	pPC1000 edit site	pPC1000 edit site	+6 G to C		GTCTGATAGGCAGCCTGCACTGG	GTTTTAGTACTCTGTAATGAAAATTACAGAATCTACTAAAACAAGGCAAAATGCCGTGTTTATCTCGTCAACTTGTTGGCGAGA	GCCTGCAC	TGGTGCGGTGAATT	AATTCACCGCACCAGTGCAGGC
S1E	HeLa CRISPRi cells with integrated pPC1000 (non-targeting CRISPRi cells sgRNA)	PRJNA735408	Chen2021_0028	SaPE2	PE2	pPC1000 edit site	pPC1000 edit site	+6 G to C		GTCTGATAGGCAGCCTGCACTGG	GTTTTAGTACTCTGTAATGAAAATTACAGAATCTACTAAAACAAGGCAAAATGCCGTGTTTATCTCGTCAACTTGTTGGCGAGA	AGCCTGCAC	TGGTGCGGTGAATT	AATTCACCGCACCAGTGCAGGCT
S1E	HeLa CRISPRi cells with integrated pPC1000 (non-targeting CRISPRi cells sgRNA)	PRJNA735408	Chen2021_0029	SaPE2	PE2	pPC1000 edit site	pPC1000 edit site	+6 G to C		GTCTGATAGGCAGCCTGCACTGG	GTTTTAGTACTCTGTAATGAAAATTACAGAATCTACTAAAACAAGGCAAAATGCCGTGTTTATCTCGTCAACTTGTTGGCGAGA	GCCTGCAC	TGGTGCGGTGAATTC	GAATTCACCGCACCAGTGCAGGC
S1E	HeLa CRISPRi cells with integrated pPC1000 (non-targeting CRISPRi cells sgRNA)	PRJNA735408	Chen2021_0030	SaPE2	PE2	pPC1000 edit site	pPC1000 edit site	+6 G to C		GTCTGATAGGCAGCCTGCACTGG	GTTTTAGTACTCTGTAATGAAAATTACAGAATCTACTAAAACAAGGCAAAATGCCGTGTTTATCTCGTCAACTTGTTGGCGAGA	AGCCTGCAC	TGGTGCGGTGAATTC	GAATTCACCGCACCAGTGCAGGCT
S1E	HeLa CRISPRi cells with integrated pPC1000 (non-targeting CRISPRi cells sgRNA)	PRJNA735408	Chen2021_0031	SaPE2	PE2	pPC1000 edit site	pPC1000 edit site	+6 G to C		GTCTGATAGGCAGCCTGCACTGG	GTTTTAGTACTCTGTAATGAAAATTACAGAATCTACTAAAACAAGGCAAAATGCCGTGTTTATCTCGTCAACTTGTTGGCGAGA	GCCTGCAC	TGGTGCGGTGAATTCT	AGAATTCACCGCACCAGTGCAGGC
S1E	HeLa CRISPRi cells with integrated pPC1000 (non-targeting CRISPRi cells sgRNA)	PRJNA735408	Chen2021_0032	SaPE2	PE2	pPC1000 edit site	pPC1000 edit site	+6 G to C		GTCTGATAGGCAGCCTGCACTGG	GTTTTAGTACTCTGTAATGAAAATTACAGAATCTACTAAAACAAGGCAAAATGCCGTGTTTATCTCGTCAACTTGTTGGCGAGA	AGCCTGCAC	TGGTGCGGTGAATTCT	AGAATTCACCGCACCAGTGCAGGCT
S1E	HeLa CRISPRi cells with integrated pPC1000 (non-targeting CRISPRi cells sgRNA)	PRJNA735408	Chen2021_0033	SaPE2	PE3+50	pPC1000 edit site	pPC1000 edit site	+6 G to C	+50	GTCTGATAGGCAGCCTGCACTGG	GTTTTAGTACTCTGTAATGAAAATTACAGAATCTACTAAAACAAGGCAAAATGCCGTGTTTATCTCGTCAACTTGTTGGCGAGA	GCCTGCAC	TGGTGCGGTGAAT	ATTCACCGCACCAGTGCAGGC			GGTTCAACAAAATATTGTCGAG	GTTTTAGTACTCTGTAATGAAAATTACAGAATCTACTAAAACAAGGCAAAATGCCGTGTTTATCTCGTCAACTTGTTGGCGAGA
S1E	HeLa CRISPRi cells with integrated pPC1000 (non-targeting CRISPRi cells sgRNA)	PRJNA735408	Chen2021_0034	SaPE2	PE3+50	pPC1000 edit site	pPC1000 edit site	+6 G to C	+50	GTCTGATAGGCAGCCTGCACTGG	GTTTTAGTACTCTGTAATGAAAATTACAGAATCTACTAAAACAAGGCAAAATGCCGTGTTTATCTCGTCAACTTGTTGGCGAGA	AGCCTGCAC	TGGTGCGGTGAAT	ATTCACCGCACCAGTGCAGGCT			GGTTCAACAAAATATTGTCGAG	GTTTTAGTACTCTGTAATGAAAATTACAGAATCTACTAAAACAAGGCAAAATGCCGTGTTTATCTCGTCAACTTGTTGGCGAGA
S1E	HeLa CRISPRi cells with integrated pPC1000 (non-targeting CRISPRi cells sgRNA)	PRJNA735408	Chen2021_0035	SaPE2	PE3+50	pPC1000 edit site	pPC1000 edit site	+6 G to C	+50	GTCTGATAGGCAGCCTGCACTGG	GTTTTAGTACTCTGTAATGAAAATTACAGAATCTACTAAAACAAGGCAAAATGCCGTGTTTATCTCGTCAACTTGTTGGCGAGA	GCCTGCAC	TGGTGCGGTGAATT	AATTCACCGCACCAGTGCAGGC			GGTTCAACAAAATATTGTCGAG	GTTTTAGTACTCTGTAATGAAAATTACAGAATCTACTAAAACAAGGCAAAATGCCGTGTTTATCTCGTCAACTTGTTGGCGAGA
S1E	HeLa CRISPRi cells with integrated pPC1000 (non-targeting CRISPRi cells sgRNA)	PRJNA735408	Chen2021_0036	SaPE2	PE3+50	pPC1000 edit site	pPC1000 edit site	+6 G to C	+50	GTCTGATAGGCAGCCTGCACTGG	GTTTTAGTACTCTGTAATGAAAATTACAGAATCTACTAAAACAAGGCAAAATGCCGTGTTTATCTCGTCAACTTGTTGGCGAGA	AGCCTGCAC	TGGTGCGGTGAATT	AATTCACCGCACCAGTGCAGGCT			GGTTCAACAAAATATTGTCGAG	GTTTTAGTACTCTGTAATGAAAATTACAGAATCTACTAAAACAAGGCAAAATGCCGTGTTTATCTCGTCAACTTGTTGGCGAGA
S1E	HeLa CRISPRi cells with integrated pPC1000 (non-targeting CRISPRi cells sgRNA)	PRJNA735408	Chen2021_0037	SaPE2	PE3+50	pPC1000 edit site	pPC1000 edit site	+6 G to C	+50	GTCTGATAGGCAGCCTGCACTGG	GTTTTAGTACTCTGTAATGAAAATTACAGAATCTACTAAAACAAGGCAAAATGCCGTGTTTATCTCGTCAACTTGTTGGCGAGA	GCCTGCAC	TGGTGCGGTGAATTC	GAATTCACCGCACCAGTGCAGGC			GGTTCAACAAAATATTGTCGAG	GTTTTAGTACTCTGTAATGAAAATTACAGAATCTACTAAAACAAGGCAAAATGCCGTGTTTATCTCGTCAACTTGTTGGCGAGA
S1E	HeLa CRISPRi cells with integrated pPC1000 (non-targeting CRISPRi cells sgRNA)	PRJNA735408	Chen2021_0038	SaPE2	PE3+50	pPC1000 edit site	pPC1000 edit site	+6 G to C	+50	GTCTGATAGGCAGCCTGCACTGG	GTTTTAGTACTCTGTAATGAAAATTACAGAATCTACTAAAACAAGGCAAAATGCCGTGTTTATCTCGTCAACTTGTTGGCGAGA	AGCCTGCAC	TGGTGCGGTGAATTC	GAATTCACCGCACCAGTGCAGGCT			GGTTCAACAAAATATTGTCGAG	GTTTTAGTACTCTGTAATGAAAATTACAGAATCTACTAAAACAAGGCAAAATGCCGTGTTTATCTCGTCAACTTGTTGGCGAGA
S1E	HeLa CRISPRi cells with integrated pPC1000 (non-targeting CRISPRi cells sgRNA)	PRJNA735408	Chen2021_0039	SaPE2	PE3+50	pPC1000 edit site	pPC1000 edit site	+6 G to C	+50	GTCTGATAGGCAGCCTGCACTGG	GTTTTAGTACTCTGTAATGAAAATTACAGAATCTACTAAAACAAGGCAAAATGCCGTGTTTATCTCGTCAACTTGTTGGCGAGA	GCCTGCAC	TGGTGCGGTGAATTCT	AGAATTCACCGCACCAGTGCAGGC			GGTTCAACAAAATATTGTCGAG	GTTTTAGTACTCTGTAATGAAAATTACAGAATCTACTAAAACAAGGCAAAATGCCGTGTTTATCTCGTCAACTTGTTGGCGAGA
S1E	HeLa CRISPRi cells with integrated pPC1000 (non-targeting CRISPRi cells sgRNA)	PRJNA735408	Chen2021_0040	SaPE2	PE3+50	pPC1000 edit site	pPC1000 edit site	+6 G to C	+50	GTCTGATAGGCAGCCTGCACTGG	GTTTTAGTACTCTGTAATGAAAATTACAGAATCTACTAAAACAAGGCAAAATGCCGTGTTTATCTCGTCAACTTGTTGGCGAGA	AGCCTGCAC	TGGTGCGGTGAATTCT	AGAATTCACCGCACCAGTGCAGGCT			GGTTCAACAAAATATTGTCGAG	GTTTTAGTACTCTGTAATGAAAATTACAGAATCTACTAAAACAAGGCAAAATGCCGTGTTTATCTCGTCAACTTGTTGGCGAGA
S1E	HeLa CRISPRi cells with integrated pPC1000 (non-targeting CRISPRi cells sgRNA)	PRJNA735408	Chen2021_0041	SaPE2	PE3–50	pPC1000 edit site	pPC1000 edit site	+6 G to C	-50	GTCTGATAGGCAGCCTGCACTGG	GTTTTAGTACTCTGTAATGAAAATTACAGAATCTACTAAAACAAGGCAAAATGCCGTGTTTATCTCGTCAACTTGTTGGCGAGA	GCCTGCAC	TGGTGCGGTGAAT	ATTCACCGCACCAGTGCAGGC			GAGAACGTCCTAACAAATCTGC	GTTTTAGTACTCTGTAATGAAAATTACAGAATCTACTAAAACAAGGCAAAATGCCGTGTTTATCTCGTCAACTTGTTGGCGAGA
S1E	HeLa CRISPRi cells with integrated pPC1000 (non-targeting CRISPRi cells sgRNA)	PRJNA735408	Chen2021_0042	SaPE2	PE3–50	pPC1000 edit site	pPC1000 edit site	+6 G to C	-50	GTCTGATAGGCAGCCTGCACTGG	GTTTTAGTACTCTGTAATGAAAATTACAGAATCTACTAAAACAAGGCAAAATGCCGTGTTTATCTCGTCAACTTGTTGGCGAGA	AGCCTGCAC	TGGTGCGGTGAAT	ATTCACCGCACCAGTGCAGGCT			GAGAACGTCCTAACAAATCTGC	GTTTTAGTACTCTGTAATGAAAATTACAGAATCTACTAAAACAAGGCAAAATGCCGTGTTTATCTCGTCAACTTGTTGGCGAGA
S1E	HeLa CRISPRi cells with integrated pPC1000 (non-targeting CRISPRi cells sgRNA)	PRJNA735408	Chen2021_0043	SaPE2	PE3–50	pPC1000 edit site	pPC1000 edit site	+6 G to C	-50	GTCTGATAGGCAGCCTGCACTGG	GTTTTAGTACTCTGTAATGAAAATTACAGAATCTACTAAAACAAGGCAAAATGCCGTGTTTATCTCGTCAACTTGTTGGCGAGA	GCCTGCAC	TGGTGCGGTGAATT	AATTCACCGCACCAGTGCAGGC			GAGAACGTCCTAACAAATCTGC	GTTTTAGTACTCTGTAATGAAAATTACAGAATCTACTAAAACAAGGCAAAATGCCGTGTTTATCTCGTCAACTTGTTGGCGAGA
S1E	HeLa CRISPRi cells with integrated pPC1000 (non-targeting CRISPRi cells sgRNA)	PRJNA735408	Chen2021_0044	SaPE2	PE3–50	pPC1000 edit site	pPC1000 edit site	+6 G to C	-50	GTCTGATAGGCAGCCTGCACTGG	GTTTTAGTACTCTGTAATGAAAATTACAGAATCTACTAAAACAAGGCAAAATGCCGTGTTTATCTCGTCAACTTGTTGGCGAGA	AGCCTGCAC	TGGTGCGGTGAATT	AATTCACCGCACCAGTGCAGGCT			GAGAACGTCCTAACAAATCTGC	GTTTTAGTACTCTGTAATGAAAATTACAGAATCTACTAAAACAAGGCAAAATGCCGTGTTTATCTCGTCAACTTGTTGGCGAGA
S1E	HeLa CRISPRi cells with integrated pPC1000 (non-targeting CRISPRi cells sgRNA)	PRJNA735408	Chen2021_0045	SaPE2	PE3–50	pPC1000 edit site	pPC1000 edit site	+6 G to C	-50	GTCTGATAGGCAGCCTGCACTGG	GTTTTAGTACTCTGTAATGAAAATTACAGAATCTACTAAAACAAGGCAAAATGCCGTGTTTATCTCGTCAACTTGTTGGCGAGA	GCCTGCAC	TGGTGCGGTGAATTC	GAATTCACCGCACCAGTGCAGGC			GAGAACGTCCTAACAAATCTGC	GTTTTAGTACTCTGTAATGAAAATTACAGAATCTACTAAAACAAGGCAAAATGCCGTGTTTATCTCGTCAACTTGTTGGCGAGA
S1E	HeLa CRISPRi cells with integrated pPC1000 (non-targeting CRISPRi cells sgRNA)	PRJNA735408	Chen2021_0046	SaPE2	PE3–50	pPC1000 edit site	pPC1000 edit site	+6 G to C	-50	GTCTGATAGGCAGCCTGCACTGG	GTTTTAGTACTCTGTAATGAAAATTACAGAATCTACTAAAACAAGGCAAAATGCCGTGTTTATCTCGTCAACTTGTTGGCGAGA	AGCCTGCAC	TGGTGCGGTGAATTC	GAATTCACCGCACCAGTGCAGGCT			GAGAACGTCCTAACAAATCTGC	GTTTTAGTACTCTGTAATGAAAATTACAGAATCTACTAAAACAAGGCAAAATGCCGTGTTTATCTCGTCAACTTGTTGGCGAGA
S1E	HeLa CRISPRi cells with integrated pPC1000 (non-targeting CRISPRi cells sgRNA)	PRJNA735408	Chen2021_0047	SaPE2	PE3–50	pPC1000 edit site	pPC1000 edit site	+6 G to C	-50	GTCTGATAGGCAGCCTGCACTGG	GTTTTAGTACTCTGTAATGAAAATTACAGAATCTACTAAAACAAGGCAAAATGCCGTGTTTATCTCGTCAACTTGTTGGCGAGA	GCCTGCAC	TGGTGCGGTGAATTCT	AGAATTCACCGCACCAGTGCAGGC			GAGAACGTCCTAACAAATCTGC	GTTTTAGTACTCTGTAATGAAAATTACAGAATCTACTAAAACAAGGCAAAATGCCGTGTTTATCTCGTCAACTTGTTGGCGAGA
S1E	HeLa CRISPRi cells with integrated pPC1000 (non-targeting CRISPRi cells sgRNA)	PRJNA735408	Chen2021_0048	SaPE2	PE3–50	pPC1000 edit site	pPC1000 edit site	+6 G to C	-50	GTCTGATAGGCAGCCTGCACTGG	GTTTTAGTACTCTGTAATGAAAATTACAGAATCTACTAAAACAAGGCAAAATGCCGTGTTTATCTCGTCAACTTGTTGGCGAGA	AGCCTGCAC	TGGTGCGGTGAATTCT	AGAATTCACCGCACCAGTGCAGGCT			GAGAACGTCCTAACAAATCTGC	GTTTTAGTACTCTGTAATGAAAATTACAGAATCTACTAAAACAAGGCAAAATGCCGTGTTTATCTCGTCAACTTGTTGGCGAGA
S1F	HeLa CRISPRi cells with integrated pPC1000 (non-targeting CRISPRi cells sgRNA)	PRJNA735408	Chen2021_0049	SaPE2–P2A–BSD	PE2	pPC1000 edit site	pPC1000 edit site	+6 G to C		GTCTGATAGGCAGCCTGCACTGG	GTTTTAGTACTCTGTAATGAAAATTACAGAATCTACTAAAACAAGGCAAAATGCCGTGTTTATCTCGTCAACTTGTTGGCGAGA	AGCCTGCAC	TGGTGCGGTGAATTCT	AGAATTCACCGCACCAGTGCAGGCT
S1F	HeLa CRISPRi cells with integrated pPC1000 (non-targeting CRISPRi cells sgRNA)	PRJNA735408	Chen2021_0050	SaPE2–P2A–BSD	PE2, +blasticidin	pPC1000 edit site	pPC1000 edit site	+6 G to C		GTCTGATAGGCAGCCTGCACTGG	GTTTTAGTACTCTGTAATGAAAATTACAGAATCTACTAAAACAAGGCAAAATGCCGTGTTTATCTCGTCAACTTGTTGGCGAGA	AGCCTGCAC	TGGTGCGGTGAATTCT	AGAATTCACCGCACCAGTGCAGGCT
S1F	HeLa CRISPRi cells with integrated pPC1000 (non-targeting CRISPRi cells sgRNA)	PRJNA735408	Chen2021_0051	SaPE2–P2A–BSD	PE3+50	pPC1000 edit site	pPC1000 edit site	+6 G to C	+50	GTCTGATAGGCAGCCTGCACTGG	GTTTTAGTACTCTGTAATGAAAATTACAGAATCTACTAAAACAAGGCAAAATGCCGTGTTTATCTCGTCAACTTGTTGGCGAGA	AGCCTGCAC	TGGTGCGGTGAATTCT	AGAATTCACCGCACCAGTGCAGGCT			GGTTCAACAAAATATTGTCGAG	GTTTTAGTACTCTGTAATGAAAATTACAGAATCTACTAAAACAAGGCAAAATGCCGTGTTTATCTCGTCAACTTGTTGGCGAGA
S1F	HeLa CRISPRi cells with integrated pPC1000 (non-targeting CRISPRi cells sgRNA)	PRJNA735408	Chen2021_0052	SaPE2–P2A–BSD	PE3+50, +blasticidin	pPC1000 edit site	pPC1000 edit site	+6 G to C	+50	GTCTGATAGGCAGCCTGCACTGG	GTTTTAGTACTCTGTAATGAAAATTACAGAATCTACTAAAACAAGGCAAAATGCCGTGTTTATCTCGTCAACTTGTTGGCGAGA	AGCCTGCAC	TGGTGCGGTGAATTCT	AGAATTCACCGCACCAGTGCAGGCT			GGTTCAACAAAATATTGTCGAG	GTTTTAGTACTCTGTAATGAAAATTACAGAATCTACTAAAACAAGGCAAAATGCCGTGTTTATCTCGTCAACTTGTTGGCGAGA
S1F	HeLa CRISPRi cells with integrated pPC1000 (non-targeting CRISPRi cells sgRNA)	PRJNA735408	Chen2021_0053	SaPE2–P2A–BSD	PE3–50	pPC1000 edit site	pPC1000 edit site	+6 G to C	-50	GTCTGATAGGCAGCCTGCACTGG	GTTTTAGTACTCTGTAATGAAAATTACAGAATCTACTAAAACAAGGCAAAATGCCGTGTTTATCTCGTCAACTTGTTGGCGAGA	AGCCTGCAC	TGGTGCGGTGAATTCT	AGAATTCACCGCACCAGTGCAGGCT			GAGAACGTCCTAACAAATCTGC	GTTTTAGTACTCTGTAATGAAAATTACAGAATCTACTAAAACAAGGCAAAATGCCGTGTTTATCTCGTCAACTTGTTGGCGAGA
S1F	HeLa CRISPRi cells with integrated pPC1000 (non-targeting CRISPRi cells sgRNA)	PRJNA735408	Chen2021_0054	SaPE2–P2A–BSD	PE3–50, +blasticidin	pPC1000 edit site	pPC1000 edit site	+6 G to C	-50	GTCTGATAGGCAGCCTGCACTGG	GTTTTAGTACTCTGTAATGAAAATTACAGAATCTACTAAAACAAGGCAAAATGCCGTGTTTATCTCGTCAACTTGTTGGCGAGA	AGCCTGCAC	TGGTGCGGTGAATTCT	AGAATTCACCGCACCAGTGCAGGCT			GAGAACGTCCTAACAAATCTGC	GTTTTAGTACTCTGTAATGAAAATTACAGAATCTACTAAAACAAGGCAAAATGCCGTGTTTATCTCGTCAACTTGTTGGCGAGA
S3A	HeLa CRISPRi cells with integrated pPC1000 (non-targeting CRISPRi cells sgRNA)	PRJNA735408	Chen2021_0055	SaPE2–P2A–BSD	PE2, screen pegRNA	pPC1000 edit site	pPC1000 edit site	+6 G to C		GTCTGATAGGCAGCCTGCACTGG	GTTTTAGTACTCTGTAATGAAAATTACAGAATCTACTAAAACAAGGCAAAATGCCGTGTTTATCTCGTCAACTTGTTGGCGAGA	AGCCTGCAC	TGGTGCGGTGAATTC	GAATTCACCGCACCAGTGCAGGCT
S3A	HeLa CRISPRi cells with integrated pPC1000 (MSH2 CRISPRi cells sgRNA)	PRJNA735408	Chen2021_0056	SaPE2–P2A–BSD	PE2, screen pegRNA	pPC1000 edit site	pPC1000 edit site	+6 G to C		GTCTGATAGGCAGCCTGCACTGG	GTTTTAGTACTCTGTAATGAAAATTACAGAATCTACTAAAACAAGGCAAAATGCCGTGTTTATCTCGTCAACTTGTTGGCGAGA	AGCCTGCAC	TGGTGCGGTGAATTC	GAATTCACCGCACCAGTGCAGGCT
S3B	HeLa CRISPRi cells with integrated pPC1000 (non-targeting CRISPRi cells sgRNA)	PRJNA735408	Chen2021_0057	SaPE2–P2A–BSD	PE2, pegRNA with recoded scaffold	pPC1000 edit site	pPC1000 edit site	+6 G to C		GTCTGATAGGCAGCCTGCACTGG	GTTTTAGTACTCTGTAATGAAAATTACAGAATCTACTAAAACAAGGCAAAATGCCGTGTTTATCTCGGCATCTTGATGTCGAGA	AGCCTGCAC	TGGTGCGGTGAATTC	GAATTCACCGCACCAGTGCAGGCT
S3B	HeLa CRISPRi cells with integrated pPC1000 (MSH2 CRISPRi cells sgRNA)	PRJNA735408	Chen2021_0058	SaPE2–P2A–BSD	PE2, pegRNA with recoded scaffold	pPC1000 edit site	pPC1000 edit site	+6 G to C		GTCTGATAGGCAGCCTGCACTGG	GTTTTAGTACTCTGTAATGAAAATTACAGAATCTACTAAAACAAGGCAAAATGCCGTGTTTATCTCGGCATCTTGATGTCGAGA	AGCCTGCAC	TGGTGCGGTGAATTC	GAATTCACCGCACCAGTGCAGGCT
S3A	HeLa CRISPRi cells with integrated pPC1000 (non-targeting CRISPRi cells sgRNA)	PRJNA735408	Chen2021_0059	SaPE2–P2A–BSD	PE3+50, screen pegRNA	pPC1000 edit site	pPC1000 edit site	+6 G to C	+50	GTCTGATAGGCAGCCTGCACTGG	GTTTTAGTACTCTGTAATGAAAATTACAGAATCTACTAAAACAAGGCAAAATGCCGTGTTTATCTCGTCAACTTGTTGGCGAGA	AGCCTGCAC	TGGTGCGGTGAATTC	GAATTCACCGCACCAGTGCAGGCT			GGTTCAACAAAATATTGTCGAG	GTTTTAGTACTCTGTAATGAAAATTACAGAATCTACTAAAACAAGGCAAAATGCCGTGTTTATCTCGTCAACTTGTTGGCGAGA
S3A	HeLa CRISPRi cells with integrated pPC1000 (MSH2 CRISPRi cells sgRNA)	PRJNA735408	Chen2021_0060	SaPE2–P2A–BSD	PE3+50, screen pegRNA	pPC1000 edit site	pPC1000 edit site	+6 G to C	+50	GTCTGATAGGCAGCCTGCACTGG	GTTTTAGTACTCTGTAATGAAAATTACAGAATCTACTAAAACAAGGCAAAATGCCGTGTTTATCTCGTCAACTTGTTGGCGAGA	AGCCTGCAC	TGGTGCGGTGAATTC	GAATTCACCGCACCAGTGCAGGCT			GGTTCAACAAAATATTGTCGAG	GTTTTAGTACTCTGTAATGAAAATTACAGAATCTACTAAAACAAGGCAAAATGCCGTGTTTATCTCGTCAACTTGTTGGCGAGA
S3B	HeLa CRISPRi cells with integrated pPC1000 (non-targeting CRISPRi cells sgRNA)	PRJNA735408	Chen2021_0061	SaPE2–P2A–BSD	PE3+50, pegRNA with recoded scaffold	pPC1000 edit site	pPC1000 edit site	+6 G to C	+50	GTCTGATAGGCAGCCTGCACTGG	GTTTTAGTACTCTGTAATGAAAATTACAGAATCTACTAAAACAAGGCAAAATGCCGTGTTTATCTCGGCATCTTGATGTCGAGA	AGCCTGCAC	TGGTGCGGTGAATTC	GAATTCACCGCACCAGTGCAGGCT			GGTTCAACAAAATATTGTCGAG	GTTTTAGTACTCTGTAATGAAAATTACAGAATCTACTAAAACAAGGCAAAATGCCGTGTTTATCTCGTCAACTTGTTGGCGAGA
S3B	HeLa CRISPRi cells with integrated pPC1000 (MSH2 CRISPRi cells sgRNA)	PRJNA735408	Chen2021_0062	SaPE2–P2A–BSD	PE3+50, pegRNA with recoded scaffold	pPC1000 edit site	pPC1000 edit site	+6 G to C	+50	GTCTGATAGGCAGCCTGCACTGG	GTTTTAGTACTCTGTAATGAAAATTACAGAATCTACTAAAACAAGGCAAAATGCCGTGTTTATCTCGGCATCTTGATGTCGAGA	AGCCTGCAC	TGGTGCGGTGAATTC	GAATTCACCGCACCAGTGCAGGCT			GGTTCAACAAAATATTGTCGAG	GTTTTAGTACTCTGTAATGAAAATTACAGAATCTACTAAAACAAGGCAAAATGCCGTGTTTATCTCGTCAACTTGTTGGCGAGA
3C	HEK293T	PRJNA735408	Chen2021_0063	PE2	NT siRNA	HEK3	HEK3	+5 G to T		GGCCCAGACTGAGCACGTGA	GTTTTAGAGCTAGAAATAGCAAGTTAAAATAAGGCTAGTCCGTTATCAACTTGAAAAAGTGGGACCGAGTCGGTCC	CAGACTGAGCACG	TGATTGCAGA	TCTGCAATCACGTGCTCAGTCTG
3C	HEK293T	PRJNA735408	Chen2021_0064	PE2	MSH2 siRNA	HEK3	HEK3	+5 G to T		GGCCCAGACTGAGCACGTGA	GTTTTAGAGCTAGAAATAGCAAGTTAAAATAAGGCTAGTCCGTTATCAACTTGAAAAAGTGGGACCGAGTCGGTCC	CAGACTGAGCACG	TGATTGCAGA	TCTGCAATCACGTGCTCAGTCTG
3C	HEK293T	PRJNA735408	Chen2021_0065	PE2	MSH6 siRNA	HEK3	HEK3	+5 G to T		GGCCCAGACTGAGCACGTGA	GTTTTAGAGCTAGAAATAGCAAGTTAAAATAAGGCTAGTCCGTTATCAACTTGAAAAAGTGGGACCGAGTCGGTCC	CAGACTGAGCACG	TGATTGCAGA	TCTGCAATCACGTGCTCAGTCTG
3C	HEK293T	PRJNA735408	Chen2021_0066	PE2	MLH1 siRNA	HEK3	HEK3	+5 G to T		GGCCCAGACTGAGCACGTGA	GTTTTAGAGCTAGAAATAGCAAGTTAAAATAAGGCTAGTCCGTTATCAACTTGAAAAAGTGGGACCGAGTCGGTCC	CAGACTGAGCACG	TGATTGCAGA	TCTGCAATCACGTGCTCAGTCTG
3C	HEK293T	PRJNA735408	Chen2021_0067	PE2	PMS2 siRNA	HEK3	HEK3	+5 G to T		GGCCCAGACTGAGCACGTGA	GTTTTAGAGCTAGAAATAGCAAGTTAAAATAAGGCTAGTCCGTTATCAACTTGAAAAAGTGGGACCGAGTCGGTCC	CAGACTGAGCACG	TGATTGCAGA	TCTGCAATCACGTGCTCAGTCTG
3C	HEK293T	PRJNA735408	Chen2021_0068	PE2	NT siRNA	HEK3	HEK3	+5 G to T	+90	GGCCCAGACTGAGCACGTGA	GTTTTAGAGCTAGAAATAGCAAGTTAAAATAAGGCTAGTCCGTTATCAACTTGAAAAAGTGGGACCGAGTCGGTCC	CAGACTGAGCACG	TGATTGCAGA	TCTGCAATCACGTGCTCAGTCTG			GTCAACCAGTATCCCGGTGC	GTTTTAGAGCTAGAAATAGCAAGTTAAAATAAGGCTAGTCCGTTATCAACTTGAAAAAGTGGCACCGAGTCGGTGC
3C	HEK293T	PRJNA735408	Chen2021_0069	PE2	MSH2 siRNA	HEK3	HEK3	+5 G to T	+90	GGCCCAGACTGAGCACGTGA	GTTTTAGAGCTAGAAATAGCAAGTTAAAATAAGGCTAGTCCGTTATCAACTTGAAAAAGTGGGACCGAGTCGGTCC	CAGACTGAGCACG	TGATTGCAGA	TCTGCAATCACGTGCTCAGTCTG			GTCAACCAGTATCCCGGTGC	GTTTTAGAGCTAGAAATAGCAAGTTAAAATAAGGCTAGTCCGTTATCAACTTGAAAAAGTGGCACCGAGTCGGTGC
3C	HEK293T	PRJNA735408	Chen2021_0070	PE2	MSH6 siRNA	HEK3	HEK3	+5 G to T	+90	GGCCCAGACTGAGCACGTGA	GTTTTAGAGCTAGAAATAGCAAGTTAAAATAAGGCTAGTCCGTTATCAACTTGAAAAAGTGGGACCGAGTCGGTCC	CAGACTGAGCACG	TGATTGCAGA	TCTGCAATCACGTGCTCAGTCTG			GTCAACCAGTATCCCGGTGC	GTTTTAGAGCTAGAAATAGCAAGTTAAAATAAGGCTAGTCCGTTATCAACTTGAAAAAGTGGCACCGAGTCGGTGC
3C	HEK293T	PRJNA735408	Chen2021_0071	PE2	MLH1 siRNA	HEK3	HEK3	+5 G to T	+90	GGCCCAGACTGAGCACGTGA	GTTTTAGAGCTAGAAATAGCAAGTTAAAATAAGGCTAGTCCGTTATCAACTTGAAAAAGTGGGACCGAGTCGGTCC	CAGACTGAGCACG	TGATTGCAGA	TCTGCAATCACGTGCTCAGTCTG			GTCAACCAGTATCCCGGTGC	GTTTTAGAGCTAGAAATAGCAAGTTAAAATAAGGCTAGTCCGTTATCAACTTGAAAAAGTGGCACCGAGTCGGTGC
3C	HEK293T	PRJNA735408	Chen2021_0072	PE2	PMS2 siRNA	HEK3	HEK3	+5 G to T	+90	GGCCCAGACTGAGCACGTGA	GTTTTAGAGCTAGAAATAGCAAGTTAAAATAAGGCTAGTCCGTTATCAACTTGAAAAAGTGGGACCGAGTCGGTCC	CAGACTGAGCACG	TGATTGCAGA	TCTGCAATCACGTGCTCAGTCTG			GTCAACCAGTATCCCGGTGC	GTTTTAGAGCTAGAAATAGCAAGTTAAAATAAGGCTAGTCCGTTATCAACTTGAAAAAGTGGCACCGAGTCGGTGC
3C	HEK293T	PRJNA735408	Chen2021_0073	PE2	NT siRNA	EMX1	EMX1	+5 G to T		GAGTCCGAGCAGAAGAAGAA	GTTTTAGAGCTAGAAATAGCAAGTTAAAATAAGGCTAGTCCGTTATCAACTTGAAAAAGTGGCACCGAGTCGGTGC	TCCGAGCAGAAGAA	GAAGTGCTCCCATCAC	GTGATGGGAGCACTTCTTCTTCTGCTCGGA
3C	HEK293T	PRJNA735408	Chen2021_0074	PE2	MSH2 siRNA	EMX1	EMX1	+5 G to T		GAGTCCGAGCAGAAGAAGAA	GTTTTAGAGCTAGAAATAGCAAGTTAAAATAAGGCTAGTCCGTTATCAACTTGAAAAAGTGGCACCGAGTCGGTGC	TCCGAGCAGAAGAA	GAAGTGCTCCCATCAC	GTGATGGGAGCACTTCTTCTTCTGCTCGGA
3C	HEK293T	PRJNA735408	Chen2021_0075	PE2	MSH6 siRNA	EMX1	EMX1	+5 G to T		GAGTCCGAGCAGAAGAAGAA	GTTTTAGAGCTAGAAATAGCAAGTTAAAATAAGGCTAGTCCGTTATCAACTTGAAAAAGTGGCACCGAGTCGGTGC	TCCGAGCAGAAGAA	GAAGTGCTCCCATCAC	GTGATGGGAGCACTTCTTCTTCTGCTCGGA
3C	HEK293T	PRJNA735408	Chen2021_0076	PE2	MLH1 siRNA	EMX1	EMX1	+5 G to T		GAGTCCGAGCAGAAGAAGAA	GTTTTAGAGCTAGAAATAGCAAGTTAAAATAAGGCTAGTCCGTTATCAACTTGAAAAAGTGGCACCGAGTCGGTGC	TCCGAGCAGAAGAA	GAAGTGCTCCCATCAC	GTGATGGGAGCACTTCTTCTTCTGCTCGGA
3C	HEK293T	PRJNA735408	Chen2021_0077	PE2	PMS2 siRNA	EMX1	EMX1	+5 G to T		GAGTCCGAGCAGAAGAAGAA	GTTTTAGAGCTAGAAATAGCAAGTTAAAATAAGGCTAGTCCGTTATCAACTTGAAAAAGTGGCACCGAGTCGGTGC	TCCGAGCAGAAGAA	GAAGTGCTCCCATCAC	GTGATGGGAGCACTTCTTCTTCTGCTCGGA
3C	HEK293T	PRJNA735408	Chen2021_0078	PE2	NT siRNA	EMX1	EMX1	+5 G to T	-57	GAGTCCGAGCAGAAGAAGAA	GTTTTAGAGCTAGAAATAGCAAGTTAAAATAAGGCTAGTCCGTTATCAACTTGAAAAAGTGGCACCGAGTCGGTGC	TCCGAGCAGAAGAA	GAAGTGCTCCCATCAC	GTGATGGGAGCACTTCTTCTTCTGCTCGGA			GCCGTTTGTACTTTGTCCTC	GTTTTAGAGCTAGAAATAGCAAGTTAAAATAAGGCTAGTCCGTTATCAACTTGAAAAAGTGGCACCGAGTCGGTGC
3C	HEK293T	PRJNA735408	Chen2021_0079	PE2	MSH2 siRNA	EMX1	EMX1	+5 G to T	-57	GAGTCCGAGCAGAAGAAGAA	GTTTTAGAGCTAGAAATAGCAAGTTAAAATAAGGCTAGTCCGTTATCAACTTGAAAAAGTGGCACCGAGTCGGTGC	TCCGAGCAGAAGAA	GAAGTGCTCCCATCAC	GTGATGGGAGCACTTCTTCTTCTGCTCGGA			GCCGTTTGTACTTTGTCCTC	GTTTTAGAGCTAGAAATAGCAAGTTAAAATAAGGCTAGTCCGTTATCAACTTGAAAAAGTGGCACCGAGTCGGTGC
3C	HEK293T	PRJNA735408	Chen2021_0080	PE2	MSH6 siRNA	EMX1	EMX1	+5 G to T	-57	GAGTCCGAGCAGAAGAAGAA	GTTTTAGAGCTAGAAATAGCAAGTTAAAATAAGGCTAGTCCGTTATCAACTTGAAAAAGTGGCACCGAGTCGGTGC	TCCGAGCAGAAGAA	GAAGTGCTCCCATCAC	GTGATGGGAGCACTTCTTCTTCTGCTCGGA			GCCGTTTGTACTTTGTCCTC	GTTTTAGAGCTAGAAATAGCAAGTTAAAATAAGGCTAGTCCGTTATCAACTTGAAAAAGTGGCACCGAGTCGGTGC
3C	HEK293T	PRJNA735408	Chen2021_0081	PE2	MLH1 siRNA	EMX1	EMX1	+5 G to T	-57	GAGTCCGAGCAGAAGAAGAA	GTTTTAGAGCTAGAAATAGCAAGTTAAAATAAGGCTAGTCCGTTATCAACTTGAAAAAGTGGCACCGAGTCGGTGC	TCCGAGCAGAAGAA	GAAGTGCTCCCATCAC	GTGATGGGAGCACTTCTTCTTCTGCTCGGA			GCCGTTTGTACTTTGTCCTC	GTTTTAGAGCTAGAAATAGCAAGTTAAAATAAGGCTAGTCCGTTATCAACTTGAAAAAGTGGCACCGAGTCGGTGC
3C	HEK293T	PRJNA735408	Chen2021_0082	PE2	PMS2 siRNA	EMX1	EMX1	+5 G to T	-57	GAGTCCGAGCAGAAGAAGAA	GTTTTAGAGCTAGAAATAGCAAGTTAAAATAAGGCTAGTCCGTTATCAACTTGAAAAAGTGGCACCGAGTCGGTGC	TCCGAGCAGAAGAA	GAAGTGCTCCCATCAC	GTGATGGGAGCACTTCTTCTTCTGCTCGGA			GCCGTTTGTACTTTGTCCTC	GTTTTAGAGCTAGAAATAGCAAGTTAAAATAAGGCTAGTCCGTTATCAACTTGAAAAAGTGGCACCGAGTCGGTGC
3C	HEK293T	PRJNA735408	Chen2021_0083	PE2	NT siRNA	RUNX1	RUNX1	+3 A to C		GCATTTTCAGGAGGAAGCGA	GTTTTAGAGCTAGAAATAGCAAGTTAAAATAAGGCTAGTCCGTTATCAACTTGAAAAAGTGGCACCGAGTCGGTGC	ATTTTCAGGAGGAAG	CGCTGGCTTCAGACA	TGTCTGAAGCCAGCGCTTCCTCCTGAAAAT
3C	HEK293T	PRJNA735408	Chen2021_0084	PE2	MSH2 siRNA	RUNX1	RUNX1	+3 A to C		GCATTTTCAGGAGGAAGCGA	GTTTTAGAGCTAGAAATAGCAAGTTAAAATAAGGCTAGTCCGTTATCAACTTGAAAAAGTGGCACCGAGTCGGTGC	ATTTTCAGGAGGAAG	CGCTGGCTTCAGACA	TGTCTGAAGCCAGCGCTTCCTCCTGAAAAT
3C	HEK293T	PRJNA735408	Chen2021_0085	PE2	MSH6 siRNA	RUNX1	RUNX1	+3 A to C		GCATTTTCAGGAGGAAGCGA	GTTTTAGAGCTAGAAATAGCAAGTTAAAATAAGGCTAGTCCGTTATCAACTTGAAAAAGTGGCACCGAGTCGGTGC	ATTTTCAGGAGGAAG	CGCTGGCTTCAGACA	TGTCTGAAGCCAGCGCTTCCTCCTGAAAAT
3C	HEK293T	PRJNA735408	Chen2021_0086	PE2	MLH1 siRNA	RUNX1	RUNX1	+3 A to C		GCATTTTCAGGAGGAAGCGA	GTTTTAGAGCTAGAAATAGCAAGTTAAAATAAGGCTAGTCCGTTATCAACTTGAAAAAGTGGCACCGAGTCGGTGC	ATTTTCAGGAGGAAG	CGCTGGCTTCAGACA	TGTCTGAAGCCAGCGCTTCCTCCTGAAAAT
3C	HEK293T	PRJNA735408	Chen2021_0087	PE2	PMS2 siRNA	RUNX1	RUNX1	+3 A to C		GCATTTTCAGGAGGAAGCGA	GTTTTAGAGCTAGAAATAGCAAGTTAAAATAAGGCTAGTCCGTTATCAACTTGAAAAAGTGGCACCGAGTCGGTGC	ATTTTCAGGAGGAAG	CGCTGGCTTCAGACA	TGTCTGAAGCCAGCGCTTCCTCCTGAAAAT
3C	HEK293T	PRJNA735408	Chen2021_0088	PE2	NT siRNA	RUNX1	RUNX1	+3 A to C	+38	GCATTTTCAGGAGGAAGCGA	GTTTTAGAGCTAGAAATAGCAAGTTAAAATAAGGCTAGTCCGTTATCAACTTGAAAAAGTGGCACCGAGTCGGTGC	ATTTTCAGGAGGAAG	CGCTGGCTTCAGACA	TGTCTGAAGCCAGCGCTTCCTCCTGAAAAT			GATGAAGCACTGTGGGTACGA	GTTTTAGAGCTAGAAATAGCAAGTTAAAATAAGGCTAGTCCGTTATCAACTTGAAAAAGTGGCACCGAGTCGGTGC
3C	HEK293T	PRJNA735408	Chen2021_0089	PE2	MSH2 siRNA	RUNX1	RUNX1	+3 A to C	+38	GCATTTTCAGGAGGAAGCGA	GTTTTAGAGCTAGAAATAGCAAGTTAAAATAAGGCTAGTCCGTTATCAACTTGAAAAAGTGGCACCGAGTCGGTGC	ATTTTCAGGAGGAAG	CGCTGGCTTCAGACA	TGTCTGAAGCCAGCGCTTCCTCCTGAAAAT			GATGAAGCACTGTGGGTACGA	GTTTTAGAGCTAGAAATAGCAAGTTAAAATAAGGCTAGTCCGTTATCAACTTGAAAAAGTGGCACCGAGTCGGTGC
3C	HEK293T	PRJNA735408	Chen2021_0090	PE2	MSH6 siRNA	RUNX1	RUNX1	+3 A to C	+38	GCATTTTCAGGAGGAAGCGA	GTTTTAGAGCTAGAAATAGCAAGTTAAAATAAGGCTAGTCCGTTATCAACTTGAAAAAGTGGCACCGAGTCGGTGC	ATTTTCAGGAGGAAG	CGCTGGCTTCAGACA	TGTCTGAAGCCAGCGCTTCCTCCTGAAAAT			GATGAAGCACTGTGGGTACGA	GTTTTAGAGCTAGAAATAGCAAGTTAAAATAAGGCTAGTCCGTTATCAACTTGAAAAAGTGGCACCGAGTCGGTGC
3C	HEK293T	PRJNA735408	Chen2021_0091	PE2	MLH1 siRNA	RUNX1	RUNX1	+3 A to C	+38	GCATTTTCAGGAGGAAGCGA	GTTTTAGAGCTAGAAATAGCAAGTTAAAATAAGGCTAGTCCGTTATCAACTTGAAAAAGTGGCACCGAGTCGGTGC	ATTTTCAGGAGGAAG	CGCTGGCTTCAGACA	TGTCTGAAGCCAGCGCTTCCTCCTGAAAAT			GATGAAGCACTGTGGGTACGA	GTTTTAGAGCTAGAAATAGCAAGTTAAAATAAGGCTAGTCCGTTATCAACTTGAAAAAGTGGCACCGAGTCGGTGC
3C	HEK293T	PRJNA735408	Chen2021_0092	PE2	PMS2 siRNA	RUNX1	RUNX1	+3 A to C	+38	GCATTTTCAGGAGGAAGCGA	GTTTTAGAGCTAGAAATAGCAAGTTAAAATAAGGCTAGTCCGTTATCAACTTGAAAAAGTGGCACCGAGTCGGTGC	ATTTTCAGGAGGAAG	CGCTGGCTTCAGACA	TGTCTGAAGCCAGCGCTTCCTCCTGAAAAT			GATGAAGCACTGTGGGTACGA	GTTTTAGAGCTAGAAATAGCAAGTTAAAATAAGGCTAGTCCGTTATCAACTTGAAAAAGTGGCACCGAGTCGGTGC
3D	HAP1 wild-type	PRJNA735408	Chen2021_0093	PE2–P2A–BSD	PE2	HEK3	HEK3	+5 G to T		GGCCCAGACTGAGCACGTGA	GTTTTAGAGCTAGAAATAGCAAGTTAAAATAAGGCTAGTCCGTTATCAACTTGAAAAAGTGGGACCGAGTCGGTCC	CAGACTGAGCACG	TGATTGCAGA	TCTGCAATCACGTGCTCAGTCTG
3D	HAP1 ΔMSH2	PRJNA735408	Chen2021_0094	PE2–P2A–BSD	PE2	HEK3	HEK3	+5 G to T		GGCCCAGACTGAGCACGTGA	GTTTTAGAGCTAGAAATAGCAAGTTAAAATAAGGCTAGTCCGTTATCAACTTGAAAAAGTGGGACCGAGTCGGTCC	CAGACTGAGCACG	TGATTGCAGA	TCTGCAATCACGTGCTCAGTCTG
3D	HAP1 ΔMLH1	PRJNA735408	Chen2021_0095	PE2–P2A–BSD	PE2	HEK3	HEK3	+5 G to T		GGCCCAGACTGAGCACGTGA	GTTTTAGAGCTAGAAATAGCAAGTTAAAATAAGGCTAGTCCGTTATCAACTTGAAAAAGTGGGACCGAGTCGGTCC	CAGACTGAGCACG	TGATTGCAGA	TCTGCAATCACGTGCTCAGTCTG
3D	HAP1 wild-type	PRJNA735408	Chen2021_0096	PE2–P2A–BSD	PE3	HEK3	HEK3	+5 G to T	+90	GGCCCAGACTGAGCACGTGA	GTTTTAGAGCTAGAAATAGCAAGTTAAAATAAGGCTAGTCCGTTATCAACTTGAAAAAGTGGGACCGAGTCGGTCC	CAGACTGAGCACG	TGATTGCAGA	TCTGCAATCACGTGCTCAGTCTG			GTCAACCAGTATCCCGGTGC	GTTTTAGAGCTAGAAATAGCAAGTTAAAATAAGGCTAGTCCGTTATCAACTTGAAAAAGTGGCACCGAGTCGGTGC
3D	HAP1 ΔMSH2	PRJNA735408	Chen2021_0097	PE2–P2A–BSD	PE3	HEK3	HEK3	+5 G to T	+90	GGCCCAGACTGAGCACGTGA	GTTTTAGAGCTAGAAATAGCAAGTTAAAATAAGGCTAGTCCGTTATCAACTTGAAAAAGTGGGACCGAGTCGGTCC	CAGACTGAGCACG	TGATTGCAGA	TCTGCAATCACGTGCTCAGTCTG			GTCAACCAGTATCCCGGTGC	GTTTTAGAGCTAGAAATAGCAAGTTAAAATAAGGCTAGTCCGTTATCAACTTGAAAAAGTGGCACCGAGTCGGTGC
3D	HAP1 ΔMLH1	PRJNA735408	Chen2021_0098	PE2–P2A–BSD	PE3	HEK3	HEK3	+5 G to T	+90	GGCCCAGACTGAGCACGTGA	GTTTTAGAGCTAGAAATAGCAAGTTAAAATAAGGCTAGTCCGTTATCAACTTGAAAAAGTGGGACCGAGTCGGTCC	CAGACTGAGCACG	TGATTGCAGA	TCTGCAATCACGTGCTCAGTCTG			GTCAACCAGTATCCCGGTGC	GTTTTAGAGCTAGAAATAGCAAGTTAAAATAAGGCTAGTCCGTTATCAACTTGAAAAAGTGGCACCGAGTCGGTGC
3D	HAP1 wild-type	PRJNA735408	Chen2021_0099	PE2–P2A–BSD	PE2	EMX1	EMX1	+5 G to T		GAGTCCGAGCAGAAGAAGAA	GTTTTAGAGCTAGAAATAGCAAGTTAAAATAAGGCTAGTCCGTTATCAACTTGAAAAAGTGGCACCGAGTCGGTGC	TCCGAGCAGAAGAA	GAAGTGCTCCCATCAC	GTGATGGGAGCACTTCTTCTTCTGCTCGGA
3D	HAP1 ΔMSH2	PRJNA735408	Chen2021_0100	PE2–P2A–BSD	PE2	EMX1	EMX1	+5 G to T		GAGTCCGAGCAGAAGAAGAA	GTTTTAGAGCTAGAAATAGCAAGTTAAAATAAGGCTAGTCCGTTATCAACTTGAAAAAGTGGCACCGAGTCGGTGC	TCCGAGCAGAAGAA	GAAGTGCTCCCATCAC	GTGATGGGAGCACTTCTTCTTCTGCTCGGA
3D	HAP1 ΔMLH1	PRJNA735408	Chen2021_0101	PE2–P2A–BSD	PE2	EMX1	EMX1	+5 G to T		GAGTCCGAGCAGAAGAAGAA	GTTTTAGAGCTAGAAATAGCAAGTTAAAATAAGGCTAGTCCGTTATCAACTTGAAAAAGTGGCACCGAGTCGGTGC	TCCGAGCAGAAGAA	GAAGTGCTCCCATCAC	GTGATGGGAGCACTTCTTCTTCTGCTCGGA
3D	HAP1 wild-type	PRJNA735408	Chen2021_0102	PE2–P2A–BSD	PE3	EMX1	EMX1	+5 G to T	-57	GAGTCCGAGCAGAAGAAGAA	GTTTTAGAGCTAGAAATAGCAAGTTAAAATAAGGCTAGTCCGTTATCAACTTGAAAAAGTGGCACCGAGTCGGTGC	TCCGAGCAGAAGAA	GAAGTGCTCCCATCAC	GTGATGGGAGCACTTCTTCTTCTGCTCGGA			GCCGTTTGTACTTTGTCCTC	GTTTTAGAGCTAGAAATAGCAAGTTAAAATAAGGCTAGTCCGTTATCAACTTGAAAAAGTGGCACCGAGTCGGTGC
3D	HAP1 ΔMSH2	PRJNA735408	Chen2021_0103	PE2–P2A–BSD	PE3	EMX1	EMX1	+5 G to T	-57	GAGTCCGAGCAGAAGAAGAA	GTTTTAGAGCTAGAAATAGCAAGTTAAAATAAGGCTAGTCCGTTATCAACTTGAAAAAGTGGCACCGAGTCGGTGC	TCCGAGCAGAAGAA	GAAGTGCTCCCATCAC	GTGATGGGAGCACTTCTTCTTCTGCTCGGA			GCCGTTTGTACTTTGTCCTC	GTTTTAGAGCTAGAAATAGCAAGTTAAAATAAGGCTAGTCCGTTATCAACTTGAAAAAGTGGCACCGAGTCGGTGC
3D	HAP1 ΔMLH1	PRJNA735408	Chen2021_0104	PE2–P2A–BSD	PE3	EMX1	EMX1	+5 G to T	-57	GAGTCCGAGCAGAAGAAGAA	GTTTTAGAGCTAGAAATAGCAAGTTAAAATAAGGCTAGTCCGTTATCAACTTGAAAAAGTGGCACCGAGTCGGTGC	TCCGAGCAGAAGAA	GAAGTGCTCCCATCAC	GTGATGGGAGCACTTCTTCTTCTGCTCGGA			GCCGTTTGTACTTTGTCCTC	GTTTTAGAGCTAGAAATAGCAAGTTAAAATAAGGCTAGTCCGTTATCAACTTGAAAAAGTGGCACCGAGTCGGTGC
S3F	HEK293T	PRJNA735408	Chen2021_0105	PE2	NT siRNA, no pre-treatment	HEK3	HEK3	+5 G to T		GGCCCAGACTGAGCACGTGA	GTTTTAGAGCTAGAAATAGCAAGTTAAAATAAGGCTAGTCCGTTATCAACTTGAAAAAGTGGGACCGAGTCGGTCC	CAGACTGAGCACG	TGATTGCAGA	TCTGCAATCACGTGCTCAGTCTG
S3F	HEK293T	PRJNA735408	Chen2021_0106	PE2	MLH1 siRNA, no pre-treatment	HEK3	HEK3	+5 G to T		GGCCCAGACTGAGCACGTGA	GTTTTAGAGCTAGAAATAGCAAGTTAAAATAAGGCTAGTCCGTTATCAACTTGAAAAAGTGGGACCGAGTCGGTCC	CAGACTGAGCACG	TGATTGCAGA	TCTGCAATCACGTGCTCAGTCTG
S3F	HEK293T	PRJNA735408	Chen2021_0107	PE2	NT siRNA, no pre-treatment	HEK3	HEK3	+5 G to T	+90	GGCCCAGACTGAGCACGTGA	GTTTTAGAGCTAGAAATAGCAAGTTAAAATAAGGCTAGTCCGTTATCAACTTGAAAAAGTGGGACCGAGTCGGTCC	CAGACTGAGCACG	TGATTGCAGA	TCTGCAATCACGTGCTCAGTCTG			GTCAACCAGTATCCCGGTGC	GTTTTAGAGCTAGAAATAGCAAGTTAAAATAAGGCTAGTCCGTTATCAACTTGAAAAAGTGGCACCGAGTCGGTGC
S3F	HEK293T	PRJNA735408	Chen2021_0108	PE2	MLH1 siRNA, no pre-treatment	HEK3	HEK3	+5 G to T	+90	GGCCCAGACTGAGCACGTGA	GTTTTAGAGCTAGAAATAGCAAGTTAAAATAAGGCTAGTCCGTTATCAACTTGAAAAAGTGGGACCGAGTCGGTCC	CAGACTGAGCACG	TGATTGCAGA	TCTGCAATCACGTGCTCAGTCTG			GTCAACCAGTATCCCGGTGC	GTTTTAGAGCTAGAAATAGCAAGTTAAAATAAGGCTAGTCCGTTATCAACTTGAAAAAGTGGCACCGAGTCGGTGC
S3F	HEK293T	PRJNA735408	Chen2021_0109	PE2	NT siRNA, no pre-treatment	EMX1	EMX1	+5 G to T		GAGTCCGAGCAGAAGAAGAA	GTTTTAGAGCTAGAAATAGCAAGTTAAAATAAGGCTAGTCCGTTATCAACTTGAAAAAGTGGCACCGAGTCGGTGC	TCCGAGCAGAAGAA	GAAGTGCTCCCATCAC	GTGATGGGAGCACTTCTTCTTCTGCTCGGA
S3F	HEK293T	PRJNA735408	Chen2021_0110	PE2	MLH1 siRNA, no pre-treatment	EMX1	EMX1	+5 G to T		GAGTCCGAGCAGAAGAAGAA	GTTTTAGAGCTAGAAATAGCAAGTTAAAATAAGGCTAGTCCGTTATCAACTTGAAAAAGTGGCACCGAGTCGGTGC	TCCGAGCAGAAGAA	GAAGTGCTCCCATCAC	GTGATGGGAGCACTTCTTCTTCTGCTCGGA
S3F	HEK293T	PRJNA735408	Chen2021_0111	PE2	NT siRNA, no pre-treatment	EMX1	EMX1	+5 G to T	-57	GAGTCCGAGCAGAAGAAGAA	GTTTTAGAGCTAGAAATAGCAAGTTAAAATAAGGCTAGTCCGTTATCAACTTGAAAAAGTGGCACCGAGTCGGTGC	TCCGAGCAGAAGAA	GAAGTGCTCCCATCAC	GTGATGGGAGCACTTCTTCTTCTGCTCGGA			GCCGTTTGTACTTTGTCCTC	GTTTTAGAGCTAGAAATAGCAAGTTAAAATAAGGCTAGTCCGTTATCAACTTGAAAAAGTGGCACCGAGTCGGTGC
S3F	HEK293T	PRJNA735408	Chen2021_0112	PE2	MLH1 siRNA, no pre-treatment	EMX1	EMX1	+5 G to T	-57	GAGTCCGAGCAGAAGAAGAA	GTTTTAGAGCTAGAAATAGCAAGTTAAAATAAGGCTAGTCCGTTATCAACTTGAAAAAGTGGCACCGAGTCGGTGC	TCCGAGCAGAAGAA	GAAGTGCTCCCATCAC	GTGATGGGAGCACTTCTTCTTCTGCTCGGA			GCCGTTTGTACTTTGTCCTC	GTTTTAGAGCTAGAAATAGCAAGTTAAAATAAGGCTAGTCCGTTATCAACTTGAAAAAGTGGCACCGAGTCGGTGC
S3F	HEK293T	PRJNA735408	Chen2021_0113	PE2	NT siRNA, no pre-treatment	RUNX1	RUNX1	+5 G to T		GCATTTTCAGGAGGAAGCGA	GTTTTAGAGCTAGAAATAGCAAGTTAAAATAAGGCTAGTCCGTTATCAACTTGAAAAAGTGGCACCGAGTCGGTGC	ATTTTCAGGAGGAAG	CGCTGGCTTCAGACA	TGTCTGAAGCCAGCGCTTCCTCCTGAAAAT
S3F	HEK293T	PRJNA735408	Chen2021_0114	PE2	MLH1 siRNA, no pre-treatment	RUNX1	RUNX1	+5 G to T		GCATTTTCAGGAGGAAGCGA	GTTTTAGAGCTAGAAATAGCAAGTTAAAATAAGGCTAGTCCGTTATCAACTTGAAAAAGTGGCACCGAGTCGGTGC	ATTTTCAGGAGGAAG	CGCTGGCTTCAGACA	TGTCTGAAGCCAGCGCTTCCTCCTGAAAAT
S3F	HEK293T	PRJNA735408	Chen2021_0115	PE2	NT siRNA, no pre-treatment	RUNX1	RUNX1	+5 G to T	+38	GCATTTTCAGGAGGAAGCGA	GTTTTAGAGCTAGAAATAGCAAGTTAAAATAAGGCTAGTCCGTTATCAACTTGAAAAAGTGGCACCGAGTCGGTGC	ATTTTCAGGAGGAAG	CGCTGGCTTCAGACA	TGTCTGAAGCCAGCGCTTCCTCCTGAAAAT			GATGAAGCACTGTGGGTACGA	GTTTTAGAGCTAGAAATAGCAAGTTAAAATAAGGCTAGTCCGTTATCAACTTGAAAAAGTGGCACCGAGTCGGTGC
S3F	HEK293T	PRJNA735408	Chen2021_0116	PE2	MLH1 siRNA, no pre-treatment	RUNX1	RUNX1	+5 G to T	+38	GCATTTTCAGGAGGAAGCGA	GTTTTAGAGCTAGAAATAGCAAGTTAAAATAAGGCTAGTCCGTTATCAACTTGAAAAAGTGGCACCGAGTCGGTGC	ATTTTCAGGAGGAAG	CGCTGGCTTCAGACA	TGTCTGAAGCCAGCGCTTCCTCCTGAAAAT			GATGAAGCACTGTGGGTACGA	GTTTTAGAGCTAGAAATAGCAAGTTAAAATAAGGCTAGTCCGTTATCAACTTGAAAAAGTGGCACCGAGTCGGTGC
4A,4C,4D,S4A	HEK293T	PRJNA735408	Chen2021_0117	PE2	Control	HEK3	HEK3	+5 G to T		GGCCCAGACTGAGCACGTGA	GTTTTAGAGCTAGAAATAGCAAGTTAAAATAAGGCTAGTCCGTTATCAACTTGAAAAAGTGGGACCGAGTCGGTCC	CAGACTGAGCACG	TGATTGCAGA	TCTGCAATCACGTGCTCAGTCTG
4A	HEK293T	PRJNA735408	Chen2021_0118	PE2	MSH2 K675R	HEK3	HEK3	+5 G to T		GGCCCAGACTGAGCACGTGA	GTTTTAGAGCTAGAAATAGCAAGTTAAAATAAGGCTAGTCCGTTATCAACTTGAAAAAGTGGGACCGAGTCGGTCC	CAGACTGAGCACG	TGATTGCAGA	TCTGCAATCACGTGCTCAGTCTG
4A	HEK293T	PRJNA735408	Chen2021_0119	PE2	MSH6 K1140R	HEK3	HEK3	+5 G to T		GGCCCAGACTGAGCACGTGA	GTTTTAGAGCTAGAAATAGCAAGTTAAAATAAGGCTAGTCCGTTATCAACTTGAAAAAGTGGGACCGAGTCGGTCC	CAGACTGAGCACG	TGATTGCAGA	TCTGCAATCACGTGCTCAGTCTG
4A	HEK293T	PRJNA735408	Chen2021_0120	PE2	PMS2 E41A	HEK3	HEK3	+5 G to T		GGCCCAGACTGAGCACGTGA	GTTTTAGAGCTAGAAATAGCAAGTTAAAATAAGGCTAGTCCGTTATCAACTTGAAAAAGTGGGACCGAGTCGGTCC	CAGACTGAGCACG	TGATTGCAGA	TCTGCAATCACGTGCTCAGTCTG
4A	HEK293T	PRJNA735408	Chen2021_0121	PE2	PMS2 E705K	HEK3	HEK3	+5 G to T		GGCCCAGACTGAGCACGTGA	GTTTTAGAGCTAGAAATAGCAAGTTAAAATAAGGCTAGTCCGTTATCAACTTGAAAAAGTGGGACCGAGTCGGTCC	CAGACTGAGCACG	TGATTGCAGA	TCTGCAATCACGTGCTCAGTCTG
4A,4C,4D	HEK293T	PRJNA735408	Chen2021_0122	PE2	MLH1 E34A	HEK3	HEK3	+5 G to T		GGCCCAGACTGAGCACGTGA	GTTTTAGAGCTAGAAATAGCAAGTTAAAATAAGGCTAGTCCGTTATCAACTTGAAAAAGTGGGACCGAGTCGGTCC	CAGACTGAGCACG	TGATTGCAGA	TCTGCAATCACGTGCTCAGTCTG
4A,4C	HEK293T	PRJNA735408	Chen2021_0123	PE2	MLH1 Δ756	HEK3	HEK3	+5 G to T		GGCCCAGACTGAGCACGTGA	GTTTTAGAGCTAGAAATAGCAAGTTAAAATAAGGCTAGTCCGTTATCAACTTGAAAAAGTGGGACCGAGTCGGTCC	CAGACTGAGCACG	TGATTGCAGA	TCTGCAATCACGTGCTCAGTCTG
4C,S4A	HEK293T	PRJNA735408	Chen2021_0124	PE2	MLH1	HEK3	HEK3	+5 G to T		GGCCCAGACTGAGCACGTGA	GTTTTAGAGCTAGAAATAGCAAGTTAAAATAAGGCTAGTCCGTTATCAACTTGAAAAAGTGGGACCGAGTCGGTCC	CAGACTGAGCACG	TGATTGCAGA	TCTGCAATCACGTGCTCAGTCTG
4C,4D	HEK293T	PRJNA735408	Chen2021_0125	PE2	MLH1 Δ754-756 (MLH1dn)	HEK3	HEK3	+5 G to T		GGCCCAGACTGAGCACGTGA	GTTTTAGAGCTAGAAATAGCAAGTTAAAATAAGGCTAGTCCGTTATCAACTTGAAAAAGTGGGACCGAGTCGGTCC	CAGACTGAGCACG	TGATTGCAGA	TCTGCAATCACGTGCTCAGTCTG
4C,4D	HEK293T	PRJNA735408	Chen2021_0126	PE2	MLH1 E34A Δ754-756	HEK3	HEK3	+5 G to T		GGCCCAGACTGAGCACGTGA	GTTTTAGAGCTAGAAATAGCAAGTTAAAATAAGGCTAGTCCGTTATCAACTTGAAAAAGTGGGACCGAGTCGGTCC	CAGACTGAGCACG	TGATTGCAGA	TCTGCAATCACGTGCTCAGTCTG
4C	HEK293T	PRJNA735408	Chen2021_0127	PE2	MLH1 1-335	HEK3	HEK3	+5 G to T		GGCCCAGACTGAGCACGTGA	GTTTTAGAGCTAGAAATAGCAAGTTAAAATAAGGCTAGTCCGTTATCAACTTGAAAAAGTGGGACCGAGTCGGTCC	CAGACTGAGCACG	TGATTGCAGA	TCTGCAATCACGTGCTCAGTCTG
4C	HEK293T	PRJNA735408	Chen2021_0128	PE2	MLH1 1-335 E34A	HEK3	HEK3	+5 G to T		GGCCCAGACTGAGCACGTGA	GTTTTAGAGCTAGAAATAGCAAGTTAAAATAAGGCTAGTCCGTTATCAACTTGAAAAAGTGGGACCGAGTCGGTCC	CAGACTGAGCACG	TGATTGCAGA	TCTGCAATCACGTGCTCAGTCTG
4C	HEK293T	PRJNA735408	Chen2021_0129	PE2	MLH1 1-335–bpSV40NLS (codon opt.) (MLH1NTD–NLS)	HEK3	HEK3	+5 G to T		GGCCCAGACTGAGCACGTGA	GTTTTAGAGCTAGAAATAGCAAGTTAAAATAAGGCTAGTCCGTTATCAACTTGAAAAAGTGGGACCGAGTCGGTCC	CAGACTGAGCACG	TGATTGCAGA	TCTGCAATCACGTGCTCAGTCTG
4C	HEK293T	PRJNA735408	Chen2021_0130	PE2	MLH1 501-756	HEK3	HEK3	+5 G to T		GGCCCAGACTGAGCACGTGA	GTTTTAGAGCTAGAAATAGCAAGTTAAAATAAGGCTAGTCCGTTATCAACTTGAAAAAGTGGGACCGAGTCGGTCC	CAGACTGAGCACG	TGATTGCAGA	TCTGCAATCACGTGCTCAGTCTG
4C	HEK293T	PRJNA735408	Chen2021_0131	PE2	MLH1 Δ2-500 Δ754-756	HEK3	HEK3	+5 G to T		GGCCCAGACTGAGCACGTGA	GTTTTAGAGCTAGAAATAGCAAGTTAAAATAAGGCTAGTCCGTTATCAACTTGAAAAAGTGGGACCGAGTCGGTCC	CAGACTGAGCACG	TGATTGCAGA	TCTGCAATCACGTGCTCAGTCTG
4C	HEK293T	PRJNA735408	Chen2021_0132	PE2	MLH1 Δ2-460 Δ754-756	HEK3	HEK3	+5 G to T		GGCCCAGACTGAGCACGTGA	GTTTTAGAGCTAGAAATAGCAAGTTAAAATAAGGCTAGTCCGTTATCAACTTGAAAAAGTGGGACCGAGTCGGTCC	CAGACTGAGCACG	TGATTGCAGA	TCTGCAATCACGTGCTCAGTCTG
4C	HEK293T	PRJNA735408	Chen2021_0133	PE2	bpSV40NLS–MLH1 Δ2-500 Δ754-756	HEK3	HEK3	+5 G to T		GGCCCAGACTGAGCACGTGA	GTTTTAGAGCTAGAAATAGCAAGTTAAAATAAGGCTAGTCCGTTATCAACTTGAAAAAGTGGGACCGAGTCGGTCC	CAGACTGAGCACG	TGATTGCAGA	TCTGCAATCACGTGCTCAGTCTG
4A,4C,4D,S4A	HEK293T	PRJNA735408	Chen2021_0134	PE2	Control	EMX1	EMX1	+5 G to T		GAGTCCGAGCAGAAGAAGAA	GTTTTAGAGCTAGAAATAGCAAGTTAAAATAAGGCTAGTCCGTTATCAACTTGAAAAAGTGGCACCGAGTCGGTGC	TCCGAGCAGAAGAA	GAAGTGCTCCCATCAC	GTGATGGGAGCACTTCTTCTTCTGCTCGGA
4A	HEK293T	PRJNA735408	Chen2021_0135	PE2	MSH2 K675R	EMX1	EMX1	+5 G to T		GAGTCCGAGCAGAAGAAGAA	GTTTTAGAGCTAGAAATAGCAAGTTAAAATAAGGCTAGTCCGTTATCAACTTGAAAAAGTGGCACCGAGTCGGTGC	TCCGAGCAGAAGAA	GAAGTGCTCCCATCAC	GTGATGGGAGCACTTCTTCTTCTGCTCGGA
4A	HEK293T	PRJNA735408	Chen2021_0136	PE2	MSH6 K1140R	EMX1	EMX1	+5 G to T		GAGTCCGAGCAGAAGAAGAA	GTTTTAGAGCTAGAAATAGCAAGTTAAAATAAGGCTAGTCCGTTATCAACTTGAAAAAGTGGCACCGAGTCGGTGC	TCCGAGCAGAAGAA	GAAGTGCTCCCATCAC	GTGATGGGAGCACTTCTTCTTCTGCTCGGA
4A	HEK293T	PRJNA735408	Chen2021_0137	PE2	PMS2 E41A	EMX1	EMX1	+5 G to T		GAGTCCGAGCAGAAGAAGAA	GTTTTAGAGCTAGAAATAGCAAGTTAAAATAAGGCTAGTCCGTTATCAACTTGAAAAAGTGGCACCGAGTCGGTGC	TCCGAGCAGAAGAA	GAAGTGCTCCCATCAC	GTGATGGGAGCACTTCTTCTTCTGCTCGGA
4A	HEK293T	PRJNA735408	Chen2021_0138	PE2	PMS2 E705K	EMX1	EMX1	+5 G to T		GAGTCCGAGCAGAAGAAGAA	GTTTTAGAGCTAGAAATAGCAAGTTAAAATAAGGCTAGTCCGTTATCAACTTGAAAAAGTGGCACCGAGTCGGTGC	TCCGAGCAGAAGAA	GAAGTGCTCCCATCAC	GTGATGGGAGCACTTCTTCTTCTGCTCGGA
4A,4C,4D	HEK293T	PRJNA735408	Chen2021_0139	PE2	MLH1 E34A	EMX1	EMX1	+5 G to T		GAGTCCGAGCAGAAGAAGAA	GTTTTAGAGCTAGAAATAGCAAGTTAAAATAAGGCTAGTCCGTTATCAACTTGAAAAAGTGGCACCGAGTCGGTGC	TCCGAGCAGAAGAA	GAAGTGCTCCCATCAC	GTGATGGGAGCACTTCTTCTTCTGCTCGGA
4A,4C	HEK293T	PRJNA735408	Chen2021_0140	PE2	MLH1 Δ756	EMX1	EMX1	+5 G to T		GAGTCCGAGCAGAAGAAGAA	GTTTTAGAGCTAGAAATAGCAAGTTAAAATAAGGCTAGTCCGTTATCAACTTGAAAAAGTGGCACCGAGTCGGTGC	TCCGAGCAGAAGAA	GAAGTGCTCCCATCAC	GTGATGGGAGCACTTCTTCTTCTGCTCGGA
4C,S4A	HEK293T	PRJNA735408	Chen2021_0141	PE2	MLH1	EMX1	EMX1	+5 G to T		GAGTCCGAGCAGAAGAAGAA	GTTTTAGAGCTAGAAATAGCAAGTTAAAATAAGGCTAGTCCGTTATCAACTTGAAAAAGTGGCACCGAGTCGGTGC	TCCGAGCAGAAGAA	GAAGTGCTCCCATCAC	GTGATGGGAGCACTTCTTCTTCTGCTCGGA
4C,4D	HEK293T	PRJNA735408	Chen2021_0142	PE2	MLH1 Δ754-756 (MLH1dn)	EMX1	EMX1	+5 G to T		GAGTCCGAGCAGAAGAAGAA	GTTTTAGAGCTAGAAATAGCAAGTTAAAATAAGGCTAGTCCGTTATCAACTTGAAAAAGTGGCACCGAGTCGGTGC	TCCGAGCAGAAGAA	GAAGTGCTCCCATCAC	GTGATGGGAGCACTTCTTCTTCTGCTCGGA
4C,4D	HEK293T	PRJNA735408	Chen2021_0143	PE2	MLH1 E34A Δ754-756	EMX1	EMX1	+5 G to T		GAGTCCGAGCAGAAGAAGAA	GTTTTAGAGCTAGAAATAGCAAGTTAAAATAAGGCTAGTCCGTTATCAACTTGAAAAAGTGGCACCGAGTCGGTGC	TCCGAGCAGAAGAA	GAAGTGCTCCCATCAC	GTGATGGGAGCACTTCTTCTTCTGCTCGGA
4C	HEK293T	PRJNA735408	Chen2021_0144	PE2	MLH1 1-335	EMX1	EMX1	+5 G to T		GAGTCCGAGCAGAAGAAGAA	GTTTTAGAGCTAGAAATAGCAAGTTAAAATAAGGCTAGTCCGTTATCAACTTGAAAAAGTGGCACCGAGTCGGTGC	TCCGAGCAGAAGAA	GAAGTGCTCCCATCAC	GTGATGGGAGCACTTCTTCTTCTGCTCGGA
4C	HEK293T	PRJNA735408	Chen2021_0145	PE2	MLH1 1-335 E34A	EMX1	EMX1	+5 G to T		GAGTCCGAGCAGAAGAAGAA	GTTTTAGAGCTAGAAATAGCAAGTTAAAATAAGGCTAGTCCGTTATCAACTTGAAAAAGTGGCACCGAGTCGGTGC	TCCGAGCAGAAGAA	GAAGTGCTCCCATCAC	GTGATGGGAGCACTTCTTCTTCTGCTCGGA
4C	HEK293T	PRJNA735408	Chen2021_0146	PE2	MLH1 1-335–bpSV40NLS (codon opt.) (MLH1NTD–NLS)	EMX1	EMX1	+5 G to T		GAGTCCGAGCAGAAGAAGAA	GTTTTAGAGCTAGAAATAGCAAGTTAAAATAAGGCTAGTCCGTTATCAACTTGAAAAAGTGGCACCGAGTCGGTGC	TCCGAGCAGAAGAA	GAAGTGCTCCCATCAC	GTGATGGGAGCACTTCTTCTTCTGCTCGGA
4C	HEK293T	PRJNA735408	Chen2021_0147	PE2	MLH1 501-756	EMX1	EMX1	+5 G to T		GAGTCCGAGCAGAAGAAGAA	GTTTTAGAGCTAGAAATAGCAAGTTAAAATAAGGCTAGTCCGTTATCAACTTGAAAAAGTGGCACCGAGTCGGTGC	TCCGAGCAGAAGAA	GAAGTGCTCCCATCAC	GTGATGGGAGCACTTCTTCTTCTGCTCGGA
4C	HEK293T	PRJNA735408	Chen2021_0148	PE2	MLH1 Δ2-500 Δ754-756	EMX1	EMX1	+5 G to T		GAGTCCGAGCAGAAGAAGAA	GTTTTAGAGCTAGAAATAGCAAGTTAAAATAAGGCTAGTCCGTTATCAACTTGAAAAAGTGGCACCGAGTCGGTGC	TCCGAGCAGAAGAA	GAAGTGCTCCCATCAC	GTGATGGGAGCACTTCTTCTTCTGCTCGGA
4C	HEK293T	PRJNA735408	Chen2021_0149	PE2	MLH1 Δ2-460 Δ754-756	EMX1	EMX1	+5 G to T		GAGTCCGAGCAGAAGAAGAA	GTTTTAGAGCTAGAAATAGCAAGTTAAAATAAGGCTAGTCCGTTATCAACTTGAAAAAGTGGCACCGAGTCGGTGC	TCCGAGCAGAAGAA	GAAGTGCTCCCATCAC	GTGATGGGAGCACTTCTTCTTCTGCTCGGA
4C	HEK293T	PRJNA735408	Chen2021_0150	PE2	bpSV40NLS–MLH1 Δ2-500 Δ754-756	EMX1	EMX1	+5 G to T		GAGTCCGAGCAGAAGAAGAA	GTTTTAGAGCTAGAAATAGCAAGTTAAAATAAGGCTAGTCCGTTATCAACTTGAAAAAGTGGCACCGAGTCGGTGC	TCCGAGCAGAAGAA	GAAGTGCTCCCATCAC	GTGATGGGAGCACTTCTTCTTCTGCTCGGA
4A,4C,4D,S4A	HEK293T	PRJNA735408	Chen2021_0151	PE2	Control	RUNX1	RUNX1	+3 A to C		GCATTTTCAGGAGGAAGCGA	GTTTTAGAGCTAGAAATAGCAAGTTAAAATAAGGCTAGTCCGTTATCAACTTGAAAAAGTGGCACCGAGTCGGTGC	ATTTTCAGGAGGAAG	CGCTGGCTTCAGACA	TGTCTGAAGCCAGCGCTTCCTCCTGAAAAT
4A	HEK293T	PRJNA735408	Chen2021_0152	PE2	MSH2 K675R	RUNX1	RUNX1	+3 A to C		GCATTTTCAGGAGGAAGCGA	GTTTTAGAGCTAGAAATAGCAAGTTAAAATAAGGCTAGTCCGTTATCAACTTGAAAAAGTGGCACCGAGTCGGTGC	ATTTTCAGGAGGAAG	CGCTGGCTTCAGACA	TGTCTGAAGCCAGCGCTTCCTCCTGAAAAT
4A	HEK293T	PRJNA735408	Chen2021_0153	PE2	MSH6 K1140R	RUNX1	RUNX1	+3 A to C		GCATTTTCAGGAGGAAGCGA	GTTTTAGAGCTAGAAATAGCAAGTTAAAATAAGGCTAGTCCGTTATCAACTTGAAAAAGTGGCACCGAGTCGGTGC	ATTTTCAGGAGGAAG	CGCTGGCTTCAGACA	TGTCTGAAGCCAGCGCTTCCTCCTGAAAAT
4A	HEK293T	PRJNA735408	Chen2021_0154	PE2	PMS2 E41A	RUNX1	RUNX1	+3 A to C		GCATTTTCAGGAGGAAGCGA	GTTTTAGAGCTAGAAATAGCAAGTTAAAATAAGGCTAGTCCGTTATCAACTTGAAAAAGTGGCACCGAGTCGGTGC	ATTTTCAGGAGGAAG	CGCTGGCTTCAGACA	TGTCTGAAGCCAGCGCTTCCTCCTGAAAAT
4A	HEK293T	PRJNA735408	Chen2021_0155	PE2	PMS2 E705K	RUNX1	RUNX1	+3 A to C		GCATTTTCAGGAGGAAGCGA	GTTTTAGAGCTAGAAATAGCAAGTTAAAATAAGGCTAGTCCGTTATCAACTTGAAAAAGTGGCACCGAGTCGGTGC	ATTTTCAGGAGGAAG	CGCTGGCTTCAGACA	TGTCTGAAGCCAGCGCTTCCTCCTGAAAAT
4A,4C,4D	HEK293T	PRJNA735408	Chen2021_0156	PE2	MLH1 E34A	RUNX1	RUNX1	+3 A to C		GCATTTTCAGGAGGAAGCGA	GTTTTAGAGCTAGAAATAGCAAGTTAAAATAAGGCTAGTCCGTTATCAACTTGAAAAAGTGGCACCGAGTCGGTGC	ATTTTCAGGAGGAAG	CGCTGGCTTCAGACA	TGTCTGAAGCCAGCGCTTCCTCCTGAAAAT
4A,4C	HEK293T	PRJNA735408	Chen2021_0157	PE2	MLH1 Δ756	RUNX1	RUNX1	+3 A to C		GCATTTTCAGGAGGAAGCGA	GTTTTAGAGCTAGAAATAGCAAGTTAAAATAAGGCTAGTCCGTTATCAACTTGAAAAAGTGGCACCGAGTCGGTGC	ATTTTCAGGAGGAAG	CGCTGGCTTCAGACA	TGTCTGAAGCCAGCGCTTCCTCCTGAAAAT
4C,S4A	HEK293T	PRJNA735408	Chen2021_0158	PE2	MLH1	RUNX1	RUNX1	+3 A to C		GCATTTTCAGGAGGAAGCGA	GTTTTAGAGCTAGAAATAGCAAGTTAAAATAAGGCTAGTCCGTTATCAACTTGAAAAAGTGGCACCGAGTCGGTGC	ATTTTCAGGAGGAAG	CGCTGGCTTCAGACA	TGTCTGAAGCCAGCGCTTCCTCCTGAAAAT
4C,4D	HEK293T	PRJNA735408	Chen2021_0159	PE2	MLH1 Δ754-756 (MLH1dn)	RUNX1	RUNX1	+3 A to C		GCATTTTCAGGAGGAAGCGA	GTTTTAGAGCTAGAAATAGCAAGTTAAAATAAGGCTAGTCCGTTATCAACTTGAAAAAGTGGCACCGAGTCGGTGC	ATTTTCAGGAGGAAG	CGCTGGCTTCAGACA	TGTCTGAAGCCAGCGCTTCCTCCTGAAAAT
4C,4D	HEK293T	PRJNA735408	Chen2021_0160	PE2	MLH1 E34A Δ754-756	RUNX1	RUNX1	+3 A to C		GCATTTTCAGGAGGAAGCGA	GTTTTAGAGCTAGAAATAGCAAGTTAAAATAAGGCTAGTCCGTTATCAACTTGAAAAAGTGGCACCGAGTCGGTGC	ATTTTCAGGAGGAAG	CGCTGGCTTCAGACA	TGTCTGAAGCCAGCGCTTCCTCCTGAAAAT
4C	HEK293T	PRJNA735408	Chen2021_0161	PE2	MLH1 1-335	RUNX1	RUNX1	+3 A to C		GCATTTTCAGGAGGAAGCGA	GTTTTAGAGCTAGAAATAGCAAGTTAAAATAAGGCTAGTCCGTTATCAACTTGAAAAAGTGGCACCGAGTCGGTGC	ATTTTCAGGAGGAAG	CGCTGGCTTCAGACA	TGTCTGAAGCCAGCGCTTCCTCCTGAAAAT
4C	HEK293T	PRJNA735408	Chen2021_0162	PE2	MLH1 1-335 E34A	RUNX1	RUNX1	+3 A to C		GCATTTTCAGGAGGAAGCGA	GTTTTAGAGCTAGAAATAGCAAGTTAAAATAAGGCTAGTCCGTTATCAACTTGAAAAAGTGGCACCGAGTCGGTGC	ATTTTCAGGAGGAAG	CGCTGGCTTCAGACA	TGTCTGAAGCCAGCGCTTCCTCCTGAAAAT
4C	HEK293T	PRJNA735408	Chen2021_0163	PE2	MLH1 1-335–bpSV40NLS (codon opt.) (MLH1NTD–NLS)	RUNX1	RUNX1	+3 A to C		GCATTTTCAGGAGGAAGCGA	GTTTTAGAGCTAGAAATAGCAAGTTAAAATAAGGCTAGTCCGTTATCAACTTGAAAAAGTGGCACCGAGTCGGTGC	ATTTTCAGGAGGAAG	CGCTGGCTTCAGACA	TGTCTGAAGCCAGCGCTTCCTCCTGAAAAT
4C	HEK293T	PRJNA735408	Chen2021_0164	PE2	MLH1 501-756	RUNX1	RUNX1	+3 A to C		GCATTTTCAGGAGGAAGCGA	GTTTTAGAGCTAGAAATAGCAAGTTAAAATAAGGCTAGTCCGTTATCAACTTGAAAAAGTGGCACCGAGTCGGTGC	ATTTTCAGGAGGAAG	CGCTGGCTTCAGACA	TGTCTGAAGCCAGCGCTTCCTCCTGAAAAT
4C	HEK293T	PRJNA735408	Chen2021_0165	PE2	MLH1 Δ2-500 Δ754-756	RUNX1	RUNX1	+3 A to C		GCATTTTCAGGAGGAAGCGA	GTTTTAGAGCTAGAAATAGCAAGTTAAAATAAGGCTAGTCCGTTATCAACTTGAAAAAGTGGCACCGAGTCGGTGC	ATTTTCAGGAGGAAG	CGCTGGCTTCAGACA	TGTCTGAAGCCAGCGCTTCCTCCTGAAAAT
4C	HEK293T	PRJNA735408	Chen2021_0166	PE2	MLH1 Δ2-460 Δ754-756	RUNX1	RUNX1	+3 A to C		GCATTTTCAGGAGGAAGCGA	GTTTTAGAGCTAGAAATAGCAAGTTAAAATAAGGCTAGTCCGTTATCAACTTGAAAAAGTGGCACCGAGTCGGTGC	ATTTTCAGGAGGAAG	CGCTGGCTTCAGACA	TGTCTGAAGCCAGCGCTTCCTCCTGAAAAT
4C	HEK293T	PRJNA735408	Chen2021_0167	PE2	bpSV40NLS–MLH1 Δ2-500 Δ754-756	RUNX1	RUNX1	+3 A to C		GCATTTTCAGGAGGAAGCGA	GTTTTAGAGCTAGAAATAGCAAGTTAAAATAAGGCTAGTCCGTTATCAACTTGAAAAAGTGGCACCGAGTCGGTGC	ATTTTCAGGAGGAAG	CGCTGGCTTCAGACA	TGTCTGAAGCCAGCGCTTCCTCCTGAAAAT
4D	HEK293T	PRJNA735408	Chen2021_0168	PE2	Control	HEK3	HEK3	+1 T to A		GGCCCAGACTGAGCACGTGA	GTTTTAGAGCTAGAAATAGCAAGTTAAAATAAGGCTAGTCCGTTATCAACTTGAAAAAGTGGCACCGAGTCGGTGC	CAGACTGAGCACG	AGATGGCAGA	TCTGCCATCTCGTGCTCAGTCTG
4D	HEK293T	PRJNA735408	Chen2021_0169	PE2	MLH1 E34A	HEK3	HEK3	+1 T to A		GGCCCAGACTGAGCACGTGA	GTTTTAGAGCTAGAAATAGCAAGTTAAAATAAGGCTAGTCCGTTATCAACTTGAAAAAGTGGCACCGAGTCGGTGC	CAGACTGAGCACG	AGATGGCAGA	TCTGCCATCTCGTGCTCAGTCTG
4D	HEK293T	PRJNA735408	Chen2021_0170	PE2	MLH1 Δ754-756 (MLH1dn)	HEK3	HEK3	+1 T to A		GGCCCAGACTGAGCACGTGA	GTTTTAGAGCTAGAAATAGCAAGTTAAAATAAGGCTAGTCCGTTATCAACTTGAAAAAGTGGCACCGAGTCGGTGC	CAGACTGAGCACG	AGATGGCAGA	TCTGCCATCTCGTGCTCAGTCTG
4D	HEK293T	PRJNA735408	Chen2021_0171	PE2	MLH1 E34A Δ754-756	HEK3	HEK3	+1 T to A		GGCCCAGACTGAGCACGTGA	GTTTTAGAGCTAGAAATAGCAAGTTAAAATAAGGCTAGTCCGTTATCAACTTGAAAAAGTGGCACCGAGTCGGTGC	CAGACTGAGCACG	AGATGGCAGA	TCTGCCATCTCGTGCTCAGTCTG
4D	HEK293T	PRJNA735408	Chen2021_0172	PE2	Control	EMX1	EMX1	+2 A to C		GAGTCCGAGCAGAAGAAGAA	GTTTTAGAGCTAGAAATAGCAAGTTAAAATAAGGCTAGTCCGTTATCAACTTGAAAAAGTGGCACCGAGTCGGTGC	TCCGAGCAGAAGAA	GCAGGGCTCCCATCAC	GTGATGGGAGCCCTGCTTCTTCTGCTCGGA
4D	HEK293T	PRJNA735408	Chen2021_0173	PE2	MLH1 E34A	EMX1	EMX1	+2 A to C		GAGTCCGAGCAGAAGAAGAA	GTTTTAGAGCTAGAAATAGCAAGTTAAAATAAGGCTAGTCCGTTATCAACTTGAAAAAGTGGCACCGAGTCGGTGC	TCCGAGCAGAAGAA	GCAGGGCTCCCATCAC	GTGATGGGAGCCCTGCTTCTTCTGCTCGGA
4D	HEK293T	PRJNA735408	Chen2021_0174	PE2	MLH1 Δ754-756 (MLH1dn)	EMX1	EMX1	+2 A to C		GAGTCCGAGCAGAAGAAGAA	GTTTTAGAGCTAGAAATAGCAAGTTAAAATAAGGCTAGTCCGTTATCAACTTGAAAAAGTGGCACCGAGTCGGTGC	TCCGAGCAGAAGAA	GCAGGGCTCCCATCAC	GTGATGGGAGCCCTGCTTCTTCTGCTCGGA
4D	HEK293T	PRJNA735408	Chen2021_0175	PE2	MLH1 E34A Δ754-756	EMX1	EMX1	+2 A to C		GAGTCCGAGCAGAAGAAGAA	GTTTTAGAGCTAGAAATAGCAAGTTAAAATAAGGCTAGTCCGTTATCAACTTGAAAAAGTGGCACCGAGTCGGTGC	TCCGAGCAGAAGAA	GCAGGGCTCCCATCAC	GTGATGGGAGCCCTGCTTCTTCTGCTCGGA
4D	HEK293T	PRJNA735408	Chen2021_0176	PE2	Control	RNF2	RNF2	+5 G to T		GTCATCTTAGTCATTACCTG	GTTTTAGAGCTAGAAATAGCAAGTTAAAATAAGGCTAGTCCGTTATCAACTTGAAAAAGTGGCACCGAGTCGGTGC	CATCTTAGTCATTAC	CTGATGTGTTCGTT	AACGAACACATCAGGTAATGACTAAGATG
4D	HEK293T	PRJNA735408	Chen2021_0177	PE2	MLH1 E34A	RNF2	RNF2	+5 G to T		GTCATCTTAGTCATTACCTG	GTTTTAGAGCTAGAAATAGCAAGTTAAAATAAGGCTAGTCCGTTATCAACTTGAAAAAGTGGCACCGAGTCGGTGC	CATCTTAGTCATTAC	CTGATGTGTTCGTT	AACGAACACATCAGGTAATGACTAAGATG
4D	HEK293T	PRJNA735408	Chen2021_0178	PE2	MLH1 Δ754-756 (MLH1dn)	RNF2	RNF2	+5 G to T		GTCATCTTAGTCATTACCTG	GTTTTAGAGCTAGAAATAGCAAGTTAAAATAAGGCTAGTCCGTTATCAACTTGAAAAAGTGGCACCGAGTCGGTGC	CATCTTAGTCATTAC	CTGATGTGTTCGTT	AACGAACACATCAGGTAATGACTAAGATG
4D	HEK293T	PRJNA735408	Chen2021_0179	PE2	MLH1 E34A Δ754-756	RNF2	RNF2	+5 G to T		GTCATCTTAGTCATTACCTG	GTTTTAGAGCTAGAAATAGCAAGTTAAAATAAGGCTAGTCCGTTATCAACTTGAAAAAGTGGCACCGAGTCGGTGC	CATCTTAGTCATTAC	CTGATGTGTTCGTT	AACGAACACATCAGGTAATGACTAAGATG
4D	HEK293T	PRJNA735408	Chen2021_0180	PE2	Control	FANCF	FANCF	+1 A to T		GGAATCCCTTCTGCAGCACC	GTTTTAGAGCTAGAAATAGCAAGTTAAAATAAGGCTAGTCCGTTATCAACTTGAAAAAGTGGCACCGAGTCGGTGC	ATCCCTTCTGCAGC	TCCTGGATCGCTTTTCC	GGAAAAGCGATCCAGGAGCTGCAGAAGGGAT
4D	HEK293T	PRJNA735408	Chen2021_0181	PE2	MLH1 E34A	FANCF	FANCF	+1 A to T		GGAATCCCTTCTGCAGCACC	GTTTTAGAGCTAGAAATAGCAAGTTAAAATAAGGCTAGTCCGTTATCAACTTGAAAAAGTGGCACCGAGTCGGTGC	ATCCCTTCTGCAGC	TCCTGGATCGCTTTTCC	GGAAAAGCGATCCAGGAGCTGCAGAAGGGAT
4D	HEK293T	PRJNA735408	Chen2021_0182	PE2	MLH1 Δ754-756 (MLH1dn)	FANCF	FANCF	+1 A to T		GGAATCCCTTCTGCAGCACC	GTTTTAGAGCTAGAAATAGCAAGTTAAAATAAGGCTAGTCCGTTATCAACTTGAAAAAGTGGCACCGAGTCGGTGC	ATCCCTTCTGCAGC	TCCTGGATCGCTTTTCC	GGAAAAGCGATCCAGGAGCTGCAGAAGGGAT
4D	HEK293T	PRJNA735408	Chen2021_0183	PE2	MLH1 E34A Δ754-756	FANCF	FANCF	+1 A to T		GGAATCCCTTCTGCAGCACC	GTTTTAGAGCTAGAAATAGCAAGTTAAAATAAGGCTAGTCCGTTATCAACTTGAAAAAGTGGCACCGAGTCGGTGC	ATCCCTTCTGCAGC	TCCTGGATCGCTTTTCC	GGAAAAGCGATCCAGGAGCTGCAGAAGGGAT
4D	HEK293T	PRJNA735408	Chen2021_0184	PE2	Control	RUNX1	RUNX1	+4 T to C		GCATTTTCAGGAGGAAGCGA	GTTTTAGAGCTAGAAATAGCAAGTTAAAATAAGGCTAGTCCGTTATCAACTTGAAAAAGTGGCACCGAGTCGGTGC	ATTTTCAGGAGGAAG	CGACGGCTTCAGACA	TGTCTGAAGCCGTCGCTTCCTCCTGAAAAT
4D	HEK293T	PRJNA735408	Chen2021_0185	PE2	MLH1 E34A	RUNX1	RUNX1	+4 T to C		GCATTTTCAGGAGGAAGCGA	GTTTTAGAGCTAGAAATAGCAAGTTAAAATAAGGCTAGTCCGTTATCAACTTGAAAAAGTGGCACCGAGTCGGTGC	ATTTTCAGGAGGAAG	CGACGGCTTCAGACA	TGTCTGAAGCCGTCGCTTCCTCCTGAAAAT
4D	HEK293T	PRJNA735408	Chen2021_0186	PE2	MLH1 Δ754-756 (MLH1dn)	RUNX1	RUNX1	+4 T to C		GCATTTTCAGGAGGAAGCGA	GTTTTAGAGCTAGAAATAGCAAGTTAAAATAAGGCTAGTCCGTTATCAACTTGAAAAAGTGGCACCGAGTCGGTGC	ATTTTCAGGAGGAAG	CGACGGCTTCAGACA	TGTCTGAAGCCGTCGCTTCCTCCTGAAAAT
4D	HEK293T	PRJNA735408	Chen2021_0187	PE2	MLH1 E34A Δ754-756	RUNX1	RUNX1	+4 T to C		GCATTTTCAGGAGGAAGCGA	GTTTTAGAGCTAGAAATAGCAAGTTAAAATAAGGCTAGTCCGTTATCAACTTGAAAAAGTGGCACCGAGTCGGTGC	ATTTTCAGGAGGAAG	CGACGGCTTCAGACA	TGTCTGAAGCCGTCGCTTCCTCCTGAAAAT
4D	HEK293T	PRJNA735408	Chen2021_0188	PE2	Control	DNMT1	DNMT1	+8 T to A		GATTCCTGGTGCCAGAAACA	GTTTTAGAGCTAGAAATAGCAAGTTAAAATAAGGCTAGTCCGTTATCAACTTGAAAAAGTGGCACCGAGTCGGTGC	CCTGGTGCCAGAA	ACAGGGGAGACGGGAGGGC	GCCCTCCCGTCTCCCCTGTTTCTGGCACCAGG
4D	HEK293T	PRJNA735408	Chen2021_0189	PE2	MLH1 E34A	DNMT1	DNMT1	+8 T to A		GATTCCTGGTGCCAGAAACA	GTTTTAGAGCTAGAAATAGCAAGTTAAAATAAGGCTAGTCCGTTATCAACTTGAAAAAGTGGCACCGAGTCGGTGC	CCTGGTGCCAGAA	ACAGGGGAGACGGGAGGGC	GCCCTCCCGTCTCCCCTGTTTCTGGCACCAGG
4D	HEK293T	PRJNA735408	Chen2021_0190	PE2	MLH1 Δ754-756 (MLH1dn)	DNMT1	DNMT1	+8 T to A		GATTCCTGGTGCCAGAAACA	GTTTTAGAGCTAGAAATAGCAAGTTAAAATAAGGCTAGTCCGTTATCAACTTGAAAAAGTGGCACCGAGTCGGTGC	CCTGGTGCCAGAA	ACAGGGGAGACGGGAGGGC	GCCCTCCCGTCTCCCCTGTTTCTGGCACCAGG
4D	HEK293T	PRJNA735408	Chen2021_0191	PE2	MLH1 E34A Δ754-756	DNMT1	DNMT1	+8 T to A		GATTCCTGGTGCCAGAAACA	GTTTTAGAGCTAGAAATAGCAAGTTAAAATAAGGCTAGTCCGTTATCAACTTGAAAAAGTGGCACCGAGTCGGTGC	CCTGGTGCCAGAA	ACAGGGGAGACGGGAGGGC	GCCCTCCCGTCTCCCCTGTTTCTGGCACCAGG
4D	HEK293T	PRJNA735408	Chen2021_0192	PE2	Control	VEGFA	VEGFA	+7 C to A		GATGTCTGCAGGCCAGATGA	GTTTTAGAGCTAGAAATAGCAAGTTAAAATAAGGCTAGTCCGTTATCAACTTGAAAAAGTGGCACCGAGTCGGTGC	TCTGCAGGCCAGA	TGAGGGATCCAGATGGCACATT	AATGTGCCATCTGGATCCCTCATCTGGCCTGCAGA
4D	HEK293T	PRJNA735408	Chen2021_0193	PE2	MLH1 E34A	VEGFA	VEGFA	+7 C to A		GATGTCTGCAGGCCAGATGA	GTTTTAGAGCTAGAAATAGCAAGTTAAAATAAGGCTAGTCCGTTATCAACTTGAAAAAGTGGCACCGAGTCGGTGC	TCTGCAGGCCAGA	TGAGGGATCCAGATGGCACATT	AATGTGCCATCTGGATCCCTCATCTGGCCTGCAGA
4D	HEK293T	PRJNA735408	Chen2021_0194	PE2	MLH1 Δ754-756 (MLH1dn)	VEGFA	VEGFA	+7 C to A		GATGTCTGCAGGCCAGATGA	GTTTTAGAGCTAGAAATAGCAAGTTAAAATAAGGCTAGTCCGTTATCAACTTGAAAAAGTGGCACCGAGTCGGTGC	TCTGCAGGCCAGA	TGAGGGATCCAGATGGCACATT	AATGTGCCATCTGGATCCCTCATCTGGCCTGCAGA
4D	HEK293T	PRJNA735408	Chen2021_0195	PE2	MLH1 E34A Δ754-756	VEGFA	VEGFA	+7 C to A		GATGTCTGCAGGCCAGATGA	GTTTTAGAGCTAGAAATAGCAAGTTAAAATAAGGCTAGTCCGTTATCAACTTGAAAAAGTGGCACCGAGTCGGTGC	TCTGCAGGCCAGA	TGAGGGATCCAGATGGCACATT	AATGTGCCATCTGGATCCCTCATCTGGCCTGCAGA
4E	HEK293T	PRJNA735408	Chen2021_0196	PE2	Control	HEK3	HEK3	+5 G to T		GGCCCAGACTGAGCACGTGA	GTTTTAGAGCTAGAAATAGCAAGTTAAAATAAGGCTAGTCCGTTATCAACTTGAAAAAGTGGGACCGAGTCGGTCC	CAGACTGAGCACG	TGATTGCAGA	TCTGCAATCACGTGCTCAGTCTG
4E	HEK293T	PRJNA735408	Chen2021_0197	PE2	MLH1 Δ754-756 (MLH1dn)	HEK3	HEK3	+5 G to T		GGCCCAGACTGAGCACGTGA	GTTTTAGAGCTAGAAATAGCAAGTTAAAATAAGGCTAGTCCGTTATCAACTTGAAAAAGTGGGACCGAGTCGGTCC	CAGACTGAGCACG	TGATTGCAGA	TCTGCAATCACGTGCTCAGTCTG
4E	HEK293T	PRJNA735408	Chen2021_0198	PE2	MLH1 1-335–bpSV40NLS (codon opt.) (MLH1NTD–NLS)	HEK3	HEK3	+5 G to T		GGCCCAGACTGAGCACGTGA	GTTTTAGAGCTAGAAATAGCAAGTTAAAATAAGGCTAGTCCGTTATCAACTTGAAAAAGTGGGACCGAGTCGGTCC	CAGACTGAGCACG	TGATTGCAGA	TCTGCAATCACGTGCTCAGTCTG
4E	HEK293T	PRJNA735408	Chen2021_0199	PE2–P2A–MLH1dn	PE2–P2A–MLH1dn	HEK3	HEK3	+5 G to T		GGCCCAGACTGAGCACGTGA	GTTTTAGAGCTAGAAATAGCAAGTTAAAATAAGGCTAGTCCGTTATCAACTTGAAAAAGTGGGACCGAGTCGGTCC	CAGACTGAGCACG	TGATTGCAGA	TCTGCAATCACGTGCTCAGTCTG
4E	HEK293T	PRJNA735408	Chen2021_0200	PE2	Control	HEK3	HEK3	+5 G to T	+90	GGCCCAGACTGAGCACGTGA	GTTTTAGAGCTAGAAATAGCAAGTTAAAATAAGGCTAGTCCGTTATCAACTTGAAAAAGTGGGACCGAGTCGGTCC	CAGACTGAGCACG	TGATTGCAGA	TCTGCAATCACGTGCTCAGTCTG			GTCAACCAGTATCCCGGTGC	GTTTTAGAGCTAGAAATAGCAAGTTAAAATAAGGCTAGTCCGTTATCAACTTGAAAAAGTGGCACCGAGTCGGTGC
4E	HEK293T	PRJNA735408	Chen2021_0201	PE2	MLH1 Δ754-756 (MLH1dn)	HEK3	HEK3	+5 G to T	+90	GGCCCAGACTGAGCACGTGA	GTTTTAGAGCTAGAAATAGCAAGTTAAAATAAGGCTAGTCCGTTATCAACTTGAAAAAGTGGGACCGAGTCGGTCC	CAGACTGAGCACG	TGATTGCAGA	TCTGCAATCACGTGCTCAGTCTG			GTCAACCAGTATCCCGGTGC	GTTTTAGAGCTAGAAATAGCAAGTTAAAATAAGGCTAGTCCGTTATCAACTTGAAAAAGTGGCACCGAGTCGGTGC
4E	HEK293T	PRJNA735408	Chen2021_0202	PE2	MLH1 1-335–bpSV40NLS (codon opt.) (MLH1NTD–NLS)	HEK3	HEK3	+5 G to T	+90	GGCCCAGACTGAGCACGTGA	GTTTTAGAGCTAGAAATAGCAAGTTAAAATAAGGCTAGTCCGTTATCAACTTGAAAAAGTGGGACCGAGTCGGTCC	CAGACTGAGCACG	TGATTGCAGA	TCTGCAATCACGTGCTCAGTCTG			GTCAACCAGTATCCCGGTGC	GTTTTAGAGCTAGAAATAGCAAGTTAAAATAAGGCTAGTCCGTTATCAACTTGAAAAAGTGGCACCGAGTCGGTGC
4E	HEK293T	PRJNA735408	Chen2021_0203	PE2–P2A–MLH1dn	PE2–P2A–MLH1dn	HEK3	HEK3	+5 G to T	+90	GGCCCAGACTGAGCACGTGA	GTTTTAGAGCTAGAAATAGCAAGTTAAAATAAGGCTAGTCCGTTATCAACTTGAAAAAGTGGGACCGAGTCGGTCC	CAGACTGAGCACG	TGATTGCAGA	TCTGCAATCACGTGCTCAGTCTG			GTCAACCAGTATCCCGGTGC	GTTTTAGAGCTAGAAATAGCAAGTTAAAATAAGGCTAGTCCGTTATCAACTTGAAAAAGTGGCACCGAGTCGGTGC
4E	HEK293T	PRJNA735408	Chen2021_0204	PE2	Control	EMX1	EMX1	+5 G to T		GAGTCCGAGCAGAAGAAGAA	GTTTTAGAGCTAGAAATAGCAAGTTAAAATAAGGCTAGTCCGTTATCAACTTGAAAAAGTGGCACCGAGTCGGTGC	TCCGAGCAGAAGAA	GAAGTGCTCCCATCAC	GTGATGGGAGCACTTCTTCTTCTGCTCGGA
4E	HEK293T	PRJNA735408	Chen2021_0205	PE2	MLH1 Δ754-756 (MLH1dn)	EMX1	EMX1	+5 G to T		GAGTCCGAGCAGAAGAAGAA	GTTTTAGAGCTAGAAATAGCAAGTTAAAATAAGGCTAGTCCGTTATCAACTTGAAAAAGTGGCACCGAGTCGGTGC	TCCGAGCAGAAGAA	GAAGTGCTCCCATCAC	GTGATGGGAGCACTTCTTCTTCTGCTCGGA
4E	HEK293T	PRJNA735408	Chen2021_0206	PE2	MLH1 1-335–bpSV40NLS (codon opt.) (MLH1NTD–NLS)	EMX1	EMX1	+5 G to T		GAGTCCGAGCAGAAGAAGAA	GTTTTAGAGCTAGAAATAGCAAGTTAAAATAAGGCTAGTCCGTTATCAACTTGAAAAAGTGGCACCGAGTCGGTGC	TCCGAGCAGAAGAA	GAAGTGCTCCCATCAC	GTGATGGGAGCACTTCTTCTTCTGCTCGGA
4E	HEK293T	PRJNA735408	Chen2021_0207	PE2–P2A–MLH1dn	PE2–P2A–MLH1dn	EMX1	EMX1	+5 G to T		GAGTCCGAGCAGAAGAAGAA	GTTTTAGAGCTAGAAATAGCAAGTTAAAATAAGGCTAGTCCGTTATCAACTTGAAAAAGTGGCACCGAGTCGGTGC	TCCGAGCAGAAGAA	GAAGTGCTCCCATCAC	GTGATGGGAGCACTTCTTCTTCTGCTCGGA
4E	HEK293T	PRJNA735408	Chen2021_0208	PE2	Control	EMX1	EMX1	+5 G to T	-57	GAGTCCGAGCAGAAGAAGAA	GTTTTAGAGCTAGAAATAGCAAGTTAAAATAAGGCTAGTCCGTTATCAACTTGAAAAAGTGGCACCGAGTCGGTGC	TCCGAGCAGAAGAA	GAAGTGCTCCCATCAC	GTGATGGGAGCACTTCTTCTTCTGCTCGGA			GCCGTTTGTACTTTGTCCTC	GTTTTAGAGCTAGAAATAGCAAGTTAAAATAAGGCTAGTCCGTTATCAACTTGAAAAAGTGGCACCGAGTCGGTGC
4E	HEK293T	PRJNA735408	Chen2021_0209	PE2	MLH1 Δ754-756 (MLH1dn)	EMX1	EMX1	+5 G to T	-57	GAGTCCGAGCAGAAGAAGAA	GTTTTAGAGCTAGAAATAGCAAGTTAAAATAAGGCTAGTCCGTTATCAACTTGAAAAAGTGGCACCGAGTCGGTGC	TCCGAGCAGAAGAA	GAAGTGCTCCCATCAC	GTGATGGGAGCACTTCTTCTTCTGCTCGGA			GCCGTTTGTACTTTGTCCTC	GTTTTAGAGCTAGAAATAGCAAGTTAAAATAAGGCTAGTCCGTTATCAACTTGAAAAAGTGGCACCGAGTCGGTGC
4E	HEK293T	PRJNA735408	Chen2021_0210	PE2	MLH1 1-335–bpSV40NLS (codon opt.) (MLH1NTD–NLS)	EMX1	EMX1	+5 G to T	-57	GAGTCCGAGCAGAAGAAGAA	GTTTTAGAGCTAGAAATAGCAAGTTAAAATAAGGCTAGTCCGTTATCAACTTGAAAAAGTGGCACCGAGTCGGTGC	TCCGAGCAGAAGAA	GAAGTGCTCCCATCAC	GTGATGGGAGCACTTCTTCTTCTGCTCGGA			GCCGTTTGTACTTTGTCCTC	GTTTTAGAGCTAGAAATAGCAAGTTAAAATAAGGCTAGTCCGTTATCAACTTGAAAAAGTGGCACCGAGTCGGTGC
4E	HEK293T	PRJNA735408	Chen2021_0211	PE2–P2A–MLH1dn	PE2–P2A–MLH1dn	EMX1	EMX1	+5 G to T	-57	GAGTCCGAGCAGAAGAAGAA	GTTTTAGAGCTAGAAATAGCAAGTTAAAATAAGGCTAGTCCGTTATCAACTTGAAAAAGTGGCACCGAGTCGGTGC	TCCGAGCAGAAGAA	GAAGTGCTCCCATCAC	GTGATGGGAGCACTTCTTCTTCTGCTCGGA			GCCGTTTGTACTTTGTCCTC	GTTTTAGAGCTAGAAATAGCAAGTTAAAATAAGGCTAGTCCGTTATCAACTTGAAAAAGTGGCACCGAGTCGGTGC
4E	HEK293T	PRJNA735408	Chen2021_0212	PE2	Control	RUNX1	RUNX1	+3 A to C		GCATTTTCAGGAGGAAGCGA	GTTTTAGAGCTAGAAATAGCAAGTTAAAATAAGGCTAGTCCGTTATCAACTTGAAAAAGTGGCACCGAGTCGGTGC	ATTTTCAGGAGGAAG	CGCTGGCTTCAGACA	TGTCTGAAGCCAGCGCTTCCTCCTGAAAAT
4E	HEK293T	PRJNA735408	Chen2021_0213	PE2	MLH1 Δ754-756 (MLH1dn)	RUNX1	RUNX1	+3 A to C		GCATTTTCAGGAGGAAGCGA	GTTTTAGAGCTAGAAATAGCAAGTTAAAATAAGGCTAGTCCGTTATCAACTTGAAAAAGTGGCACCGAGTCGGTGC	ATTTTCAGGAGGAAG	CGCTGGCTTCAGACA	TGTCTGAAGCCAGCGCTTCCTCCTGAAAAT
4E	HEK293T	PRJNA735408	Chen2021_0214	PE2	MLH1 1-335–bpSV40NLS (codon opt.) (MLH1NTD–NLS)	RUNX1	RUNX1	+3 A to C		GCATTTTCAGGAGGAAGCGA	GTTTTAGAGCTAGAAATAGCAAGTTAAAATAAGGCTAGTCCGTTATCAACTTGAAAAAGTGGCACCGAGTCGGTGC	ATTTTCAGGAGGAAG	CGCTGGCTTCAGACA	TGTCTGAAGCCAGCGCTTCCTCCTGAAAAT
4E	HEK293T	PRJNA735408	Chen2021_0215	PE2–P2A–MLH1dn	PE2–P2A–MLH1dn	RUNX1	RUNX1	+3 A to C		GCATTTTCAGGAGGAAGCGA	GTTTTAGAGCTAGAAATAGCAAGTTAAAATAAGGCTAGTCCGTTATCAACTTGAAAAAGTGGCACCGAGTCGGTGC	ATTTTCAGGAGGAAG	CGCTGGCTTCAGACA	TGTCTGAAGCCAGCGCTTCCTCCTGAAAAT
4E	HEK293T	PRJNA735408	Chen2021_0216	PE2	Control	RUNX1	RUNX1	+3 A to C	+38	GCATTTTCAGGAGGAAGCGA	GTTTTAGAGCTAGAAATAGCAAGTTAAAATAAGGCTAGTCCGTTATCAACTTGAAAAAGTGGCACCGAGTCGGTGC	ATTTTCAGGAGGAAG	CGCTGGCTTCAGACA	TGTCTGAAGCCAGCGCTTCCTCCTGAAAAT			GATGAAGCACTGTGGGTACGA	GTTTTAGAGCTAGAAATAGCAAGTTAAAATAAGGCTAGTCCGTTATCAACTTGAAAAAGTGGCACCGAGTCGGTGC
4E	HEK293T	PRJNA735408	Chen2021_0217	PE2	MLH1 Δ754-756 (MLH1dn)	RUNX1	RUNX1	+3 A to C	+38	GCATTTTCAGGAGGAAGCGA	GTTTTAGAGCTAGAAATAGCAAGTTAAAATAAGGCTAGTCCGTTATCAACTTGAAAAAGTGGCACCGAGTCGGTGC	ATTTTCAGGAGGAAG	CGCTGGCTTCAGACA	TGTCTGAAGCCAGCGCTTCCTCCTGAAAAT			GATGAAGCACTGTGGGTACGA	GTTTTAGAGCTAGAAATAGCAAGTTAAAATAAGGCTAGTCCGTTATCAACTTGAAAAAGTGGCACCGAGTCGGTGC
4E	HEK293T	PRJNA735408	Chen2021_0218	PE2	MLH1 1-335–bpSV40NLS (codon opt.) (MLH1NTD–NLS)	RUNX1	RUNX1	+3 A to C	+38	GCATTTTCAGGAGGAAGCGA	GTTTTAGAGCTAGAAATAGCAAGTTAAAATAAGGCTAGTCCGTTATCAACTTGAAAAAGTGGCACCGAGTCGGTGC	ATTTTCAGGAGGAAG	CGCTGGCTTCAGACA	TGTCTGAAGCCAGCGCTTCCTCCTGAAAAT			GATGAAGCACTGTGGGTACGA	GTTTTAGAGCTAGAAATAGCAAGTTAAAATAAGGCTAGTCCGTTATCAACTTGAAAAAGTGGCACCGAGTCGGTGC
4E	HEK293T	PRJNA735408	Chen2021_0219	PE2–P2A–MLH1dn	PE2–P2A–MLH1dn	RUNX1	RUNX1	+3 A to C	+38	GCATTTTCAGGAGGAAGCGA	GTTTTAGAGCTAGAAATAGCAAGTTAAAATAAGGCTAGTCCGTTATCAACTTGAAAAAGTGGCACCGAGTCGGTGC	ATTTTCAGGAGGAAG	CGCTGGCTTCAGACA	TGTCTGAAGCCAGCGCTTCCTCCTGAAAAT			GATGAAGCACTGTGGGTACGA	GTTTTAGAGCTAGAAATAGCAAGTTAAAATAAGGCTAGTCCGTTATCAACTTGAAAAAGTGGCACCGAGTCGGTGC
4G	HEK293T	PRJNA735408	Chen2021_0220	PE2	PE2	HEK3	HEK3	+1 T to A		GGCCCAGACTGAGCACGTGA	GTTTTAGAGCTAGAAATAGCAAGTTAAAATAAGGCTAGTCCGTTATCAACTTGAAAAAGTGGGACCGAGTCGGTCC	CAGACTGAGCACG	AGATGGCAGA	TCTGCCATCTCGTGCTCAGTCTG
4G	HEK293T	PRJNA735408	Chen2021_0221	PE2	PE2	EMX1	EMX1	+5 G to A		GAGTCCGAGCAGAAGAAGAA	GTTTTAGAGCTAGAAATAGCAAGTTAAAATAAGGCTAGTCCGTTATCAACTTGAAAAAGTGGCACCGAGTCGGTGC	TCCGAGCAGAAGAA	GAAGAGCTCCCATCAC	GTGATGGGAGCTCTTCTTCTTCTGCTCGGA
4G	HEK293T	PRJNA735408	Chen2021_0222	PE2	PE2	RNF2	RNF2	+1 C to T		GTCATCTTAGTCATTACCTG	GTTTTAGAGCTAGAAATAGCAAGTTAAAATAAGGCTAGTCCGTTATCAACTTGAAAAAGTGGCACCGAGTCGGTGC	CATCTTAGTCATTAC	TTGAGGTGTTCGTT	AACGAACACCTCAAGTAATGACTAAGATG
4G	HEK293T	PRJNA735408	Chen2021_0223	PE2	PE2	FANCF	FANCF	+4 T to A		GGAATCCCTTCTGCAGCACC	GTTTTAGAGCTAGAAATAGCAAGTTAAAATAAGGCTAGTCCGTTATCAACTTGAAAAAGTGGCACCGAGTCGGTGC	ATCCCTTCTGCAGC	ACCAGGATCGCTTTTCC	GGAAAAGCGATCCTGGTGCTGCAGAAGGGAT
4G	HEK293T	PRJNA735408	Chen2021_0224	PE2	PE2	RUNX1	RUNX1	+5 G to T		GCATTTTCAGGAGGAAGCGA	GTTTTAGAGCTAGAAATAGCAAGTTAAAATAAGGCTAGTCCGTTATCAACTTGAAAAAGTGGCACCGAGTCGGTGC	ATTTTCAGGAGGAAG	CGATTGCTTCAGACA	TGTCTGAAGCAATCGCTTCCTCCTGAAAAT
4G	HEK293T	PRJNA735408	Chen2021_0225	PE2	PE2	DNMT1	DNMT1	+8 T to C		GATTCCTGGTGCCAGAAACA	GTTTTAGAGCTAGAAATAGCAAGTTAAAATAAGGCTAGTCCGTTATCAACTTGAAAAAGTGGCACCGAGTCGGTGC	CCTGGTGCCAGAA	ACAGGGGCGACGGGAGGGC	GCCCTCCCGTCGCCCCTGTTTCTGGCACCAGG
4G	HEK293T	PRJNA735408	Chen2021_0226	PE2	PE2	VEGFA	VEGFA	+3 A to T		GATGTCTGCAGGCCAGATGA	GTTTTAGAGCTAGAAATAGCAAGTTAAAATAAGGCTAGTCCGTTATCAACTTGAAAAAGTGGCACCGAGTCGGTGC	TCTGCAGGCCAGA	TGTGGGCTCCAGATGGCACATT	AATGTGCCATCTGGAGCCCACATCTGGCCTGCAGA
4G	HEK293T	PRJNA735408	Chen2021_0227	PE2	PE4	HEK3	HEK3	+1 T to A		GGCCCAGACTGAGCACGTGA	GTTTTAGAGCTAGAAATAGCAAGTTAAAATAAGGCTAGTCCGTTATCAACTTGAAAAAGTGGGACCGAGTCGGTCC	CAGACTGAGCACG	AGATGGCAGA	TCTGCCATCTCGTGCTCAGTCTG
4G	HEK293T	PRJNA735408	Chen2021_0228	PE2	PE4	EMX1	EMX1	+5 G to A		GAGTCCGAGCAGAAGAAGAA	GTTTTAGAGCTAGAAATAGCAAGTTAAAATAAGGCTAGTCCGTTATCAACTTGAAAAAGTGGCACCGAGTCGGTGC	TCCGAGCAGAAGAA	GAAGAGCTCCCATCAC	GTGATGGGAGCTCTTCTTCTTCTGCTCGGA
4G	HEK293T	PRJNA735408	Chen2021_0229	PE2	PE4	RNF2	RNF2	+1 C to T		GTCATCTTAGTCATTACCTG	GTTTTAGAGCTAGAAATAGCAAGTTAAAATAAGGCTAGTCCGTTATCAACTTGAAAAAGTGGCACCGAGTCGGTGC	CATCTTAGTCATTAC	TTGAGGTGTTCGTT	AACGAACACCTCAAGTAATGACTAAGATG
4G	HEK293T	PRJNA735408	Chen2021_0230	PE2	PE4	FANCF	FANCF	+4 T to A		GGAATCCCTTCTGCAGCACC	GTTTTAGAGCTAGAAATAGCAAGTTAAAATAAGGCTAGTCCGTTATCAACTTGAAAAAGTGGCACCGAGTCGGTGC	ATCCCTTCTGCAGC	ACCAGGATCGCTTTTCC	GGAAAAGCGATCCTGGTGCTGCAGAAGGGAT
4G	HEK293T	PRJNA735408	Chen2021_0231	PE2	PE4	RUNX1	RUNX1	+5 G to T		GCATTTTCAGGAGGAAGCGA	GTTTTAGAGCTAGAAATAGCAAGTTAAAATAAGGCTAGTCCGTTATCAACTTGAAAAAGTGGCACCGAGTCGGTGC	ATTTTCAGGAGGAAG	CGATTGCTTCAGACA	TGTCTGAAGCAATCGCTTCCTCCTGAAAAT
4G	HEK293T	PRJNA735408	Chen2021_0232	PE2	PE4	DNMT1	DNMT1	+8 T to C		GATTCCTGGTGCCAGAAACA	GTTTTAGAGCTAGAAATAGCAAGTTAAAATAAGGCTAGTCCGTTATCAACTTGAAAAAGTGGCACCGAGTCGGTGC	CCTGGTGCCAGAA	ACAGGGGCGACGGGAGGGC	GCCCTCCCGTCGCCCCTGTTTCTGGCACCAGG
4G	HEK293T	PRJNA735408	Chen2021_0233	PE2	PE4	VEGFA	VEGFA	+3 A to T		GATGTCTGCAGGCCAGATGA	GTTTTAGAGCTAGAAATAGCAAGTTAAAATAAGGCTAGTCCGTTATCAACTTGAAAAAGTGGCACCGAGTCGGTGC	TCTGCAGGCCAGA	TGTGGGCTCCAGATGGCACATT	AATGTGCCATCTGGAGCCCACATCTGGCCTGCAGA
4G	HEK293T	PRJNA735408	Chen2021_0234	PE2	PE3	HEK3	HEK3	+1 T to A	+90	GGCCCAGACTGAGCACGTGA	GTTTTAGAGCTAGAAATAGCAAGTTAAAATAAGGCTAGTCCGTTATCAACTTGAAAAAGTGGGACCGAGTCGGTCC	CAGACTGAGCACG	AGATGGCAGA	TCTGCCATCTCGTGCTCAGTCTG			GTCAACCAGTATCCCGGTGC	GTTTTAGAGCTAGAAATAGCAAGTTAAAATAAGGCTAGTCCGTTATCAACTTGAAAAAGTGGCACCGAGTCGGTGC
4G	HEK293T	PRJNA735408	Chen2021_0235	PE2	PE3	EMX1	EMX1	+5 G to A	-57	GAGTCCGAGCAGAAGAAGAA	GTTTTAGAGCTAGAAATAGCAAGTTAAAATAAGGCTAGTCCGTTATCAACTTGAAAAAGTGGCACCGAGTCGGTGC	TCCGAGCAGAAGAA	GAAGAGCTCCCATCAC	GTGATGGGAGCTCTTCTTCTTCTGCTCGGA			GCCGTTTGTACTTTGTCCTC	GTTTTAGAGCTAGAAATAGCAAGTTAAAATAAGGCTAGTCCGTTATCAACTTGAAAAAGTGGCACCGAGTCGGTGC
4G	HEK293T	PRJNA735408	Chen2021_0236	PE2	PE3	RNF2	RNF2	+1 C to T	+41	GTCATCTTAGTCATTACCTG	GTTTTAGAGCTAGAAATAGCAAGTTAAAATAAGGCTAGTCCGTTATCAACTTGAAAAAGTGGCACCGAGTCGGTGC	CATCTTAGTCATTAC	TTGAGGTGTTCGTT	AACGAACACCTCAAGTAATGACTAAGATG			GTCAACCATTAAGCAAAACAT	GTTTTAGAGCTAGAAATAGCAAGTTAAAATAAGGCTAGTCCGTTATCAACTTGAAAAAGTGGCACCGAGTCGGTGC
4G	HEK293T	PRJNA735408	Chen2021_0237	PE2	PE3	FANCF	FANCF	+4 T to A	+48	GGAATCCCTTCTGCAGCACC	GTTTTAGAGCTAGAAATAGCAAGTTAAAATAAGGCTAGTCCGTTATCAACTTGAAAAAGTGGCACCGAGTCGGTGC	ATCCCTTCTGCAGC	ACCAGGATCGCTTTTCC	GGAAAAGCGATCCTGGTGCTGCAGAAGGGAT			GGGGTCCCAGGTGCTGACGT	GTTTTAGAGCTAGAAATAGCAAGTTAAAATAAGGCTAGTCCGTTATCAACTTGAAAAAGTGGCACCGAGTCGGTGC
4G	HEK293T	PRJNA735408	Chen2021_0238	PE2	PE3	RUNX1	RUNX1	+5 G to T	+38	GCATTTTCAGGAGGAAGCGA	GTTTTAGAGCTAGAAATAGCAAGTTAAAATAAGGCTAGTCCGTTATCAACTTGAAAAAGTGGCACCGAGTCGGTGC	ATTTTCAGGAGGAAG	CGATTGCTTCAGACA	TGTCTGAAGCAATCGCTTCCTCCTGAAAAT			GATGAAGCACTGTGGGTACGA	GTTTTAGAGCTAGAAATAGCAAGTTAAAATAAGGCTAGTCCGTTATCAACTTGAAAAAGTGGCACCGAGTCGGTGC
4G	HEK293T	PRJNA735408	Chen2021_0239	PE2	PE3	DNMT1	DNMT1	+8 T to C	+49	GATTCCTGGTGCCAGAAACA	GTTTTAGAGCTAGAAATAGCAAGTTAAAATAAGGCTAGTCCGTTATCAACTTGAAAAAGTGGCACCGAGTCGGTGC	CCTGGTGCCAGAA	ACAGGGGCGACGGGAGGGC	GCCCTCCCGTCGCCCCTGTTTCTGGCACCAGG			GCCCTTCAGCTAAAATAAAGG	GTTTTAGAGCTAGAAATAGCAAGTTAAAATAAGGCTAGTCCGTTATCAACTTGAAAAAGTGGCACCGAGTCGGTGC
4G	HEK293T	PRJNA735408	Chen2021_0240	PE2	PE3	VEGFA	VEGFA	+3 A to T	+57	GATGTCTGCAGGCCAGATGA	GTTTTAGAGCTAGAAATAGCAAGTTAAAATAAGGCTAGTCCGTTATCAACTTGAAAAAGTGGCACCGAGTCGGTGC	TCTGCAGGCCAGA	TGTGGGCTCCAGATGGCACATT	AATGTGCCATCTGGAGCCCACATCTGGCCTGCAGA			GATGTACAGAGAGCCCAGGGC	GTTTTAGAGCTAGAAATAGCAAGTTAAAATAAGGCTAGTCCGTTATCAACTTGAAAAAGTGGCACCGAGTCGGTGC
4G	HEK293T	PRJNA735408	Chen2021_0241	PE2	PE5	HEK3	HEK3	+1 T to A	+90	GGCCCAGACTGAGCACGTGA	GTTTTAGAGCTAGAAATAGCAAGTTAAAATAAGGCTAGTCCGTTATCAACTTGAAAAAGTGGGACCGAGTCGGTCC	CAGACTGAGCACG	AGATGGCAGA	TCTGCCATCTCGTGCTCAGTCTG			GTCAACCAGTATCCCGGTGC	GTTTTAGAGCTAGAAATAGCAAGTTAAAATAAGGCTAGTCCGTTATCAACTTGAAAAAGTGGCACCGAGTCGGTGC
4G	HEK293T	PRJNA735408	Chen2021_0242	PE2	PE5	EMX1	EMX1	+5 G to A	-57	GAGTCCGAGCAGAAGAAGAA	GTTTTAGAGCTAGAAATAGCAAGTTAAAATAAGGCTAGTCCGTTATCAACTTGAAAAAGTGGCACCGAGTCGGTGC	TCCGAGCAGAAGAA	GAAGAGCTCCCATCAC	GTGATGGGAGCTCTTCTTCTTCTGCTCGGA			GCCGTTTGTACTTTGTCCTC	GTTTTAGAGCTAGAAATAGCAAGTTAAAATAAGGCTAGTCCGTTATCAACTTGAAAAAGTGGCACCGAGTCGGTGC
4G	HEK293T	PRJNA735408	Chen2021_0243	PE2	PE5	RNF2	RNF2	+1 C to T	+41	GTCATCTTAGTCATTACCTG	GTTTTAGAGCTAGAAATAGCAAGTTAAAATAAGGCTAGTCCGTTATCAACTTGAAAAAGTGGCACCGAGTCGGTGC	CATCTTAGTCATTAC	TTGAGGTGTTCGTT	AACGAACACCTCAAGTAATGACTAAGATG			GTCAACCATTAAGCAAAACAT	GTTTTAGAGCTAGAAATAGCAAGTTAAAATAAGGCTAGTCCGTTATCAACTTGAAAAAGTGGCACCGAGTCGGTGC
4G	HEK293T	PRJNA735408	Chen2021_0244	PE2	PE5	FANCF	FANCF	+4 T to A	+48	GGAATCCCTTCTGCAGCACC	GTTTTAGAGCTAGAAATAGCAAGTTAAAATAAGGCTAGTCCGTTATCAACTTGAAAAAGTGGCACCGAGTCGGTGC	ATCCCTTCTGCAGC	ACCAGGATCGCTTTTCC	GGAAAAGCGATCCTGGTGCTGCAGAAGGGAT			GGGGTCCCAGGTGCTGACGT	GTTTTAGAGCTAGAAATAGCAAGTTAAAATAAGGCTAGTCCGTTATCAACTTGAAAAAGTGGCACCGAGTCGGTGC
4G	HEK293T	PRJNA735408	Chen2021_0245	PE2	PE5	RUNX1	RUNX1	+5 G to T	+38	GCATTTTCAGGAGGAAGCGA	GTTTTAGAGCTAGAAATAGCAAGTTAAAATAAGGCTAGTCCGTTATCAACTTGAAAAAGTGGCACCGAGTCGGTGC	ATTTTCAGGAGGAAG	CGATTGCTTCAGACA	TGTCTGAAGCAATCGCTTCCTCCTGAAAAT			GATGAAGCACTGTGGGTACGA	GTTTTAGAGCTAGAAATAGCAAGTTAAAATAAGGCTAGTCCGTTATCAACTTGAAAAAGTGGCACCGAGTCGGTGC
4G	HEK293T	PRJNA735408	Chen2021_0246	PE2	PE5	DNMT1	DNMT1	+8 T to C	+49	GATTCCTGGTGCCAGAAACA	GTTTTAGAGCTAGAAATAGCAAGTTAAAATAAGGCTAGTCCGTTATCAACTTGAAAAAGTGGCACCGAGTCGGTGC	CCTGGTGCCAGAA	ACAGGGGCGACGGGAGGGC	GCCCTCCCGTCGCCCCTGTTTCTGGCACCAGG			GCCCTTCAGCTAAAATAAAGG	GTTTTAGAGCTAGAAATAGCAAGTTAAAATAAGGCTAGTCCGTTATCAACTTGAAAAAGTGGCACCGAGTCGGTGC
4G	HEK293T	PRJNA735408	Chen2021_0247	PE2	PE5	VEGFA	VEGFA	+3 A to T	+57	GATGTCTGCAGGCCAGATGA	GTTTTAGAGCTAGAAATAGCAAGTTAAAATAAGGCTAGTCCGTTATCAACTTGAAAAAGTGGCACCGAGTCGGTGC	TCTGCAGGCCAGA	TGTGGGCTCCAGATGGCACATT	AATGTGCCATCTGGAGCCCACATCTGGCCTGCAGA			GATGTACAGAGAGCCCAGGGC	GTTTTAGAGCTAGAAATAGCAAGTTAAAATAAGGCTAGTCCGTTATCAACTTGAAAAAGTGGCACCGAGTCGGTGC
S4A	HEK293T	PRJNA735408	Chen2021_0248	PE2	MSH2	HEK3	HEK3	+5 G to T		GGCCCAGACTGAGCACGTGA	GTTTTAGAGCTAGAAATAGCAAGTTAAAATAAGGCTAGTCCGTTATCAACTTGAAAAAGTGGGACCGAGTCGGTCC	CAGACTGAGCACG	TGATTGCAGA	TCTGCAATCACGTGCTCAGTCTG
S4A	HEK293T	PRJNA735408	Chen2021_0249	PE2	MSH6	HEK3	HEK3	+5 G to T		GGCCCAGACTGAGCACGTGA	GTTTTAGAGCTAGAAATAGCAAGTTAAAATAAGGCTAGTCCGTTATCAACTTGAAAAAGTGGGACCGAGTCGGTCC	CAGACTGAGCACG	TGATTGCAGA	TCTGCAATCACGTGCTCAGTCTG
S4A	HEK293T	PRJNA735408	Chen2021_0250	PE2	PMS2	HEK3	HEK3	+5 G to T		GGCCCAGACTGAGCACGTGA	GTTTTAGAGCTAGAAATAGCAAGTTAAAATAAGGCTAGTCCGTTATCAACTTGAAAAAGTGGGACCGAGTCGGTCC	CAGACTGAGCACG	TGATTGCAGA	TCTGCAATCACGTGCTCAGTCTG
S4A	HEK293T	PRJNA735408	Chen2021_0251	PE2	MSH2	EMX1	EMX1	+5 G to T		GAGTCCGAGCAGAAGAAGAA	GTTTTAGAGCTAGAAATAGCAAGTTAAAATAAGGCTAGTCCGTTATCAACTTGAAAAAGTGGCACCGAGTCGGTGC	TCCGAGCAGAAGAA	GAAGTGCTCCCATCAC	GTGATGGGAGCACTTCTTCTTCTGCTCGGA
S4A	HEK293T	PRJNA735408	Chen2021_0252	PE2	MSH6	EMX1	EMX1	+5 G to T		GAGTCCGAGCAGAAGAAGAA	GTTTTAGAGCTAGAAATAGCAAGTTAAAATAAGGCTAGTCCGTTATCAACTTGAAAAAGTGGCACCGAGTCGGTGC	TCCGAGCAGAAGAA	GAAGTGCTCCCATCAC	GTGATGGGAGCACTTCTTCTTCTGCTCGGA
S4A	HEK293T	PRJNA735408	Chen2021_0253	PE2	PMS2	EMX1	EMX1	+5 G to T		GAGTCCGAGCAGAAGAAGAA	GTTTTAGAGCTAGAAATAGCAAGTTAAAATAAGGCTAGTCCGTTATCAACTTGAAAAAGTGGCACCGAGTCGGTGC	TCCGAGCAGAAGAA	GAAGTGCTCCCATCAC	GTGATGGGAGCACTTCTTCTTCTGCTCGGA
S4A	HEK293T	PRJNA735408	Chen2021_0254	PE2	MSH2	RUNX1	RUNX1	+3 A to C		GCATTTTCAGGAGGAAGCGA	GTTTTAGAGCTAGAAATAGCAAGTTAAAATAAGGCTAGTCCGTTATCAACTTGAAAAAGTGGCACCGAGTCGGTGC	ATTTTCAGGAGGAAG	CGCTGGCTTCAGACA	TGTCTGAAGCCAGCGCTTCCTCCTGAAAAT
S4A	HEK293T	PRJNA735408	Chen2021_0255	PE2	MSH6	RUNX1	RUNX1	+3 A to C		GCATTTTCAGGAGGAAGCGA	GTTTTAGAGCTAGAAATAGCAAGTTAAAATAAGGCTAGTCCGTTATCAACTTGAAAAAGTGGCACCGAGTCGGTGC	ATTTTCAGGAGGAAG	CGCTGGCTTCAGACA	TGTCTGAAGCCAGCGCTTCCTCCTGAAAAT
S4A	HEK293T	PRJNA735408	Chen2021_0256	PE2	PMS2	RUNX1	RUNX1	+3 A to C		GCATTTTCAGGAGGAAGCGA	GTTTTAGAGCTAGAAATAGCAAGTTAAAATAAGGCTAGTCCGTTATCAACTTGAAAAAGTGGCACCGAGTCGGTGC	ATTTTCAGGAGGAAG	CGCTGGCTTCAGACA	TGTCTGAAGCCAGCGCTTCCTCCTGAAAAT
S4A	HEK293T	PRJNA735408	Chen2021_0257	PE2	Control	HEK3	HEK3	+5 G to T		GGCCCAGACTGAGCACGTGA	GTTTTAGAGCTAGAAATAGCAAGTTAAAATAAGGCTAGTCCGTTATCAACTTGAAAAAGTGGGACCGAGTCGGTCC	CAGACTGAGCACG	TGATTGCAGA	TCTGCAATCACGTGCTCAGTCTG
S4A	HEK293T	PRJNA735408	Chen2021_0258	PE2	MLH1dn	HEK3	HEK3	+5 G to T		GGCCCAGACTGAGCACGTGA	GTTTTAGAGCTAGAAATAGCAAGTTAAAATAAGGCTAGTCCGTTATCAACTTGAAAAAGTGGGACCGAGTCGGTCC	CAGACTGAGCACG	TGATTGCAGA	TCTGCAATCACGTGCTCAGTCTG
S4A	HEK293T	PRJNA735408	Chen2021_0259	PE2	PMS2 Δ2-607 E705K	HEK3	HEK3	+5 G to T		GGCCCAGACTGAGCACGTGA	GTTTTAGAGCTAGAAATAGCAAGTTAAAATAAGGCTAGTCCGTTATCAACTTGAAAAAGTGGGACCGAGTCGGTCC	CAGACTGAGCACG	TGATTGCAGA	TCTGCAATCACGTGCTCAGTCTG
S4A	HEK293T	PRJNA735408	Chen2021_0260	PE2	PMS2 Δ2-635 E705K	HEK3	HEK3	+5 G to T		GGCCCAGACTGAGCACGTGA	GTTTTAGAGCTAGAAATAGCAAGTTAAAATAAGGCTAGTCCGTTATCAACTTGAAAAAGTGGGACCGAGTCGGTCC	CAGACTGAGCACG	TGATTGCAGA	TCTGCAATCACGTGCTCAGTCTG
S4A	HEK293T	PRJNA735408	Chen2021_0261	PE2	NLS-PMS2 Δ1-635 E705K	HEK3	HEK3	+5 G to T		GGCCCAGACTGAGCACGTGA	GTTTTAGAGCTAGAAATAGCAAGTTAAAATAAGGCTAGTCCGTTATCAACTTGAAAAAGTGGGACCGAGTCGGTCC	CAGACTGAGCACG	TGATTGCAGA	TCTGCAATCACGTGCTCAGTCTG
S4A	HEK293T	PRJNA735408	Chen2021_0262	PE2	Control	EMX1	EMX1	+5 G to T		GAGTCCGAGCAGAAGAAGAA	GTTTTAGAGCTAGAAATAGCAAGTTAAAATAAGGCTAGTCCGTTATCAACTTGAAAAAGTGGCACCGAGTCGGTGC	TCCGAGCAGAAGAA	GAAGTGCTCCCATCAC	GTGATGGGAGCACTTCTTCTTCTGCTCGGA
S4A	HEK293T	PRJNA735408	Chen2021_0263	PE2	MLH1dn	EMX1	EMX1	+5 G to T		GAGTCCGAGCAGAAGAAGAA	GTTTTAGAGCTAGAAATAGCAAGTTAAAATAAGGCTAGTCCGTTATCAACTTGAAAAAGTGGCACCGAGTCGGTGC	TCCGAGCAGAAGAA	GAAGTGCTCCCATCAC	GTGATGGGAGCACTTCTTCTTCTGCTCGGA
S4A	HEK293T	PRJNA735408	Chen2021_0264	PE2	PMS2 Δ2-607 E705K	EMX1	EMX1	+5 G to T		GAGTCCGAGCAGAAGAAGAA	GTTTTAGAGCTAGAAATAGCAAGTTAAAATAAGGCTAGTCCGTTATCAACTTGAAAAAGTGGCACCGAGTCGGTGC	TCCGAGCAGAAGAA	GAAGTGCTCCCATCAC	GTGATGGGAGCACTTCTTCTTCTGCTCGGA
S4A	HEK293T	PRJNA735408	Chen2021_0265	PE2	PMS2 Δ2-635 E705K	EMX1	EMX1	+5 G to T		GAGTCCGAGCAGAAGAAGAA	GTTTTAGAGCTAGAAATAGCAAGTTAAAATAAGGCTAGTCCGTTATCAACTTGAAAAAGTGGCACCGAGTCGGTGC	TCCGAGCAGAAGAA	GAAGTGCTCCCATCAC	GTGATGGGAGCACTTCTTCTTCTGCTCGGA
S4A	HEK293T	PRJNA735408	Chen2021_0266	PE2	NLS-PMS2 Δ1-635 E705K	EMX1	EMX1	+5 G to T		GAGTCCGAGCAGAAGAAGAA	GTTTTAGAGCTAGAAATAGCAAGTTAAAATAAGGCTAGTCCGTTATCAACTTGAAAAAGTGGCACCGAGTCGGTGC	TCCGAGCAGAAGAA	GAAGTGCTCCCATCAC	GTGATGGGAGCACTTCTTCTTCTGCTCGGA
S4A	HEK293T	PRJNA735408	Chen2021_0267	PE2	Control	RUNX1	RUNX1	+3 A to C		GCATTTTCAGGAGGAAGCGA	GTTTTAGAGCTAGAAATAGCAAGTTAAAATAAGGCTAGTCCGTTATCAACTTGAAAAAGTGGCACCGAGTCGGTGC	ATTTTCAGGAGGAAG	CGCTGGCTTCAGACA	TGTCTGAAGCCAGCGCTTCCTCCTGAAAAT
S4A	HEK293T	PRJNA735408	Chen2021_0268	PE2	MLH1dn	RUNX1	RUNX1	+3 A to C		GCATTTTCAGGAGGAAGCGA	GTTTTAGAGCTAGAAATAGCAAGTTAAAATAAGGCTAGTCCGTTATCAACTTGAAAAAGTGGCACCGAGTCGGTGC	ATTTTCAGGAGGAAG	CGCTGGCTTCAGACA	TGTCTGAAGCCAGCGCTTCCTCCTGAAAAT
S4A	HEK293T	PRJNA735408	Chen2021_0269	PE2	PMS2 Δ2-607 E705K	RUNX1	RUNX1	+3 A to C		GCATTTTCAGGAGGAAGCGA	GTTTTAGAGCTAGAAATAGCAAGTTAAAATAAGGCTAGTCCGTTATCAACTTGAAAAAGTGGCACCGAGTCGGTGC	ATTTTCAGGAGGAAG	CGCTGGCTTCAGACA	TGTCTGAAGCCAGCGCTTCCTCCTGAAAAT
S4A	HEK293T	PRJNA735408	Chen2021_0270	PE2	PMS2 Δ2-635 E705K	RUNX1	RUNX1	+3 A to C		GCATTTTCAGGAGGAAGCGA	GTTTTAGAGCTAGAAATAGCAAGTTAAAATAAGGCTAGTCCGTTATCAACTTGAAAAAGTGGCACCGAGTCGGTGC	ATTTTCAGGAGGAAG	CGCTGGCTTCAGACA	TGTCTGAAGCCAGCGCTTCCTCCTGAAAAT
S4A	HEK293T	PRJNA735408	Chen2021_0271	PE2	NLS-PMS2 Δ1-635 E705K	RUNX1	RUNX1	+3 A to C		GCATTTTCAGGAGGAAGCGA	GTTTTAGAGCTAGAAATAGCAAGTTAAAATAAGGCTAGTCCGTTATCAACTTGAAAAAGTGGCACCGAGTCGGTGC	ATTTTCAGGAGGAAG	CGCTGGCTTCAGACA	TGTCTGAAGCCAGCGCTTCCTCCTGAAAAT
S4A	HEK293T	PRJNA735408	Chen2021_0272	PE2	Control	HEK3	HEK3	+5 G to T		GGCCCAGACTGAGCACGTGA	GTTTTAGAGCTAGAAATAGCAAGTTAAAATAAGGCTAGTCCGTTATCAACTTGAAAAAGTGGGACCGAGTCGGTCC	CAGACTGAGCACG	TGATTGCAGA	TCTGCAATCACGTGCTCAGTCTG
S4A	HEK293T	PRJNA735408	Chen2021_0273	PE2	MLH1 E34A	HEK3	HEK3	+5 G to T		GGCCCAGACTGAGCACGTGA	GTTTTAGAGCTAGAAATAGCAAGTTAAAATAAGGCTAGTCCGTTATCAACTTGAAAAAGTGGGACCGAGTCGGTCC	CAGACTGAGCACG	TGATTGCAGA	TCTGCAATCACGTGCTCAGTCTG
S4A	HEK293T	PRJNA735408	Chen2021_0274	PE2	MLH1 Δ756	HEK3	HEK3	+5 G to T		GGCCCAGACTGAGCACGTGA	GTTTTAGAGCTAGAAATAGCAAGTTAAAATAAGGCTAGTCCGTTATCAACTTGAAAAAGTGGGACCGAGTCGGTCC	CAGACTGAGCACG	TGATTGCAGA	TCTGCAATCACGTGCTCAGTCTG
S4A	HEK293T	PRJNA735408	Chen2021_0275	PE2	MLH1dn	HEK3	HEK3	+5 G to T		GGCCCAGACTGAGCACGTGA	GTTTTAGAGCTAGAAATAGCAAGTTAAAATAAGGCTAGTCCGTTATCAACTTGAAAAAGTGGGACCGAGTCGGTCC	CAGACTGAGCACG	TGATTGCAGA	TCTGCAATCACGTGCTCAGTCTG
S4A	HEK293T	PRJNA735408	Chen2021_0276	PE2	MLH1 E34A Δ754-756	HEK3	HEK3	+5 G to T		GGCCCAGACTGAGCACGTGA	GTTTTAGAGCTAGAAATAGCAAGTTAAAATAAGGCTAGTCCGTTATCAACTTGAAAAAGTGGGACCGAGTCGGTCC	CAGACTGAGCACG	TGATTGCAGA	TCTGCAATCACGTGCTCAGTCTG
S4A	HEK293T	PRJNA735408	Chen2021_0277	PE2	PMS2 1-134	HEK3	HEK3	+5 G to T		GGCCCAGACTGAGCACGTGA	GTTTTAGAGCTAGAAATAGCAAGTTAAAATAAGGCTAGTCCGTTATCAACTTGAAAAAGTGGGACCGAGTCGGTCC	CAGACTGAGCACG	TGATTGCAGA	TCTGCAATCACGTGCTCAGTCTG
S4A	HEK293T	PRJNA735408	Chen2021_0278	PE2	PMS2 1-134 E41A	HEK3	HEK3	+5 G to T		GGCCCAGACTGAGCACGTGA	GTTTTAGAGCTAGAAATAGCAAGTTAAAATAAGGCTAGTCCGTTATCAACTTGAAAAAGTGGGACCGAGTCGGTCC	CAGACTGAGCACG	TGATTGCAGA	TCTGCAATCACGTGCTCAGTCTG
S4A	HEK293T	PRJNA735408	Chen2021_0279	PE2–P2A–MLH1dn	PE2–P2A–MLH1dn	HEK3	HEK3	+5 G to T		GGCCCAGACTGAGCACGTGA	GTTTTAGAGCTAGAAATAGCAAGTTAAAATAAGGCTAGTCCGTTATCAACTTGAAAAAGTGGGACCGAGTCGGTCC	CAGACTGAGCACG	TGATTGCAGA	TCTGCAATCACGTGCTCAGTCTG
S4A	HEK293T	PRJNA735408	Chen2021_0280	MLH1dn–P2A–PE2	MLH1dn–P2A–PE2	HEK3	HEK3	+5 G to T		GGCCCAGACTGAGCACGTGA	GTTTTAGAGCTAGAAATAGCAAGTTAAAATAAGGCTAGTCCGTTATCAACTTGAAAAAGTGGGACCGAGTCGGTCC	CAGACTGAGCACG	TGATTGCAGA	TCTGCAATCACGTGCTCAGTCTG
S4A	HEK293T	PRJNA735408	Chen2021_0281	MLH1dn–32aa–PE2	MLH1dn–32aa–PE2	HEK3	HEK3	+5 G to T		GGCCCAGACTGAGCACGTGA	GTTTTAGAGCTAGAAATAGCAAGTTAAAATAAGGCTAGTCCGTTATCAACTTGAAAAAGTGGGACCGAGTCGGTCC	CAGACTGAGCACG	TGATTGCAGA	TCTGCAATCACGTGCTCAGTCTG
S4A	HEK293T	PRJNA735408	Chen2021_0282	PE2	Control	EMX1	EMX1	+5 G to T		GAGTCCGAGCAGAAGAAGAA	GTTTTAGAGCTAGAAATAGCAAGTTAAAATAAGGCTAGTCCGTTATCAACTTGAAAAAGTGGCACCGAGTCGGTGC	TCCGAGCAGAAGAA	GAAGTGCTCCCATCAC	GTGATGGGAGCACTTCTTCTTCTGCTCGGA
S4A	HEK293T	PRJNA735408	Chen2021_0283	PE2	MLH1 E34A	EMX1	EMX1	+5 G to T		GAGTCCGAGCAGAAGAAGAA	GTTTTAGAGCTAGAAATAGCAAGTTAAAATAAGGCTAGTCCGTTATCAACTTGAAAAAGTGGCACCGAGTCGGTGC	TCCGAGCAGAAGAA	GAAGTGCTCCCATCAC	GTGATGGGAGCACTTCTTCTTCTGCTCGGA
S4A	HEK293T	PRJNA735408	Chen2021_0284	PE2	MLH1 Δ756	EMX1	EMX1	+5 G to T		GAGTCCGAGCAGAAGAAGAA	GTTTTAGAGCTAGAAATAGCAAGTTAAAATAAGGCTAGTCCGTTATCAACTTGAAAAAGTGGCACCGAGTCGGTGC	TCCGAGCAGAAGAA	GAAGTGCTCCCATCAC	GTGATGGGAGCACTTCTTCTTCTGCTCGGA
S4A	HEK293T	PRJNA735408	Chen2021_0285	PE2	MLH1dn	EMX1	EMX1	+5 G to T		GAGTCCGAGCAGAAGAAGAA	GTTTTAGAGCTAGAAATAGCAAGTTAAAATAAGGCTAGTCCGTTATCAACTTGAAAAAGTGGCACCGAGTCGGTGC	TCCGAGCAGAAGAA	GAAGTGCTCCCATCAC	GTGATGGGAGCACTTCTTCTTCTGCTCGGA
S4A	HEK293T	PRJNA735408	Chen2021_0286	PE2	MLH1 E34A Δ754-756	EMX1	EMX1	+5 G to T		GAGTCCGAGCAGAAGAAGAA	GTTTTAGAGCTAGAAATAGCAAGTTAAAATAAGGCTAGTCCGTTATCAACTTGAAAAAGTGGCACCGAGTCGGTGC	TCCGAGCAGAAGAA	GAAGTGCTCCCATCAC	GTGATGGGAGCACTTCTTCTTCTGCTCGGA
S4A	HEK293T	PRJNA735408	Chen2021_0287	PE2	PMS2 1-134	EMX1	EMX1	+5 G to T		GAGTCCGAGCAGAAGAAGAA	GTTTTAGAGCTAGAAATAGCAAGTTAAAATAAGGCTAGTCCGTTATCAACTTGAAAAAGTGGCACCGAGTCGGTGC	TCCGAGCAGAAGAA	GAAGTGCTCCCATCAC	GTGATGGGAGCACTTCTTCTTCTGCTCGGA
S4A	HEK293T	PRJNA735408	Chen2021_0288	PE2	PMS2 1-134 E41A	EMX1	EMX1	+5 G to T		GAGTCCGAGCAGAAGAAGAA	GTTTTAGAGCTAGAAATAGCAAGTTAAAATAAGGCTAGTCCGTTATCAACTTGAAAAAGTGGCACCGAGTCGGTGC	TCCGAGCAGAAGAA	GAAGTGCTCCCATCAC	GTGATGGGAGCACTTCTTCTTCTGCTCGGA
S4A	HEK293T	PRJNA735408	Chen2021_0289	PE2–P2A–MLH1dn	PE2–P2A–MLH1dn	EMX1	EMX1	+5 G to T		GAGTCCGAGCAGAAGAAGAA	GTTTTAGAGCTAGAAATAGCAAGTTAAAATAAGGCTAGTCCGTTATCAACTTGAAAAAGTGGCACCGAGTCGGTGC	TCCGAGCAGAAGAA	GAAGTGCTCCCATCAC	GTGATGGGAGCACTTCTTCTTCTGCTCGGA
S4A	HEK293T	PRJNA735408	Chen2021_0290	MLH1dn–P2A–PE2	MLH1dn–P2A–PE2	EMX1	EMX1	+5 G to T		GAGTCCGAGCAGAAGAAGAA	GTTTTAGAGCTAGAAATAGCAAGTTAAAATAAGGCTAGTCCGTTATCAACTTGAAAAAGTGGCACCGAGTCGGTGC	TCCGAGCAGAAGAA	GAAGTGCTCCCATCAC	GTGATGGGAGCACTTCTTCTTCTGCTCGGA
S4A	HEK293T	PRJNA735408	Chen2021_0291	MLH1dn–32aa–PE2	MLH1dn–32aa–PE2	EMX1	EMX1	+5 G to T		GAGTCCGAGCAGAAGAAGAA	GTTTTAGAGCTAGAAATAGCAAGTTAAAATAAGGCTAGTCCGTTATCAACTTGAAAAAGTGGCACCGAGTCGGTGC	TCCGAGCAGAAGAA	GAAGTGCTCCCATCAC	GTGATGGGAGCACTTCTTCTTCTGCTCGGA
S4A	HEK293T	PRJNA735408	Chen2021_0292	PE2	Control	RUNX1	RUNX1	+3 A to C		GCATTTTCAGGAGGAAGCGA	GTTTTAGAGCTAGAAATAGCAAGTTAAAATAAGGCTAGTCCGTTATCAACTTGAAAAAGTGGCACCGAGTCGGTGC	ATTTTCAGGAGGAAG	CGCTGGCTTCAGACA	TGTCTGAAGCCAGCGCTTCCTCCTGAAAAT
S4A	HEK293T	PRJNA735408	Chen2021_0293	PE2	MLH1 E34A	RUNX1	RUNX1	+3 A to C		GCATTTTCAGGAGGAAGCGA	GTTTTAGAGCTAGAAATAGCAAGTTAAAATAAGGCTAGTCCGTTATCAACTTGAAAAAGTGGCACCGAGTCGGTGC	ATTTTCAGGAGGAAG	CGCTGGCTTCAGACA	TGTCTGAAGCCAGCGCTTCCTCCTGAAAAT
S4A	HEK293T	PRJNA735408	Chen2021_0294	PE2	MLH1 Δ756	RUNX1	RUNX1	+3 A to C		GCATTTTCAGGAGGAAGCGA	GTTTTAGAGCTAGAAATAGCAAGTTAAAATAAGGCTAGTCCGTTATCAACTTGAAAAAGTGGCACCGAGTCGGTGC	ATTTTCAGGAGGAAG	CGCTGGCTTCAGACA	TGTCTGAAGCCAGCGCTTCCTCCTGAAAAT
S4A	HEK293T	PRJNA735408	Chen2021_0295	PE2	MLH1dn	RUNX1	RUNX1	+3 A to C		GCATTTTCAGGAGGAAGCGA	GTTTTAGAGCTAGAAATAGCAAGTTAAAATAAGGCTAGTCCGTTATCAACTTGAAAAAGTGGCACCGAGTCGGTGC	ATTTTCAGGAGGAAG	CGCTGGCTTCAGACA	TGTCTGAAGCCAGCGCTTCCTCCTGAAAAT
S4A	HEK293T	PRJNA735408	Chen2021_0296	PE2	MLH1 E34A Δ754-756	RUNX1	RUNX1	+3 A to C		GCATTTTCAGGAGGAAGCGA	GTTTTAGAGCTAGAAATAGCAAGTTAAAATAAGGCTAGTCCGTTATCAACTTGAAAAAGTGGCACCGAGTCGGTGC	ATTTTCAGGAGGAAG	CGCTGGCTTCAGACA	TGTCTGAAGCCAGCGCTTCCTCCTGAAAAT
S4A	HEK293T	PRJNA735408	Chen2021_0297	PE2	PMS2 1-134	RUNX1	RUNX1	+3 A to C		GCATTTTCAGGAGGAAGCGA	GTTTTAGAGCTAGAAATAGCAAGTTAAAATAAGGCTAGTCCGTTATCAACTTGAAAAAGTGGCACCGAGTCGGTGC	ATTTTCAGGAGGAAG	CGCTGGCTTCAGACA	TGTCTGAAGCCAGCGCTTCCTCCTGAAAAT
S4A	HEK293T	PRJNA735408	Chen2021_0298	PE2	PMS2 1-134 E41A	RUNX1	RUNX1	+3 A to C		GCATTTTCAGGAGGAAGCGA	GTTTTAGAGCTAGAAATAGCAAGTTAAAATAAGGCTAGTCCGTTATCAACTTGAAAAAGTGGCACCGAGTCGGTGC	ATTTTCAGGAGGAAG	CGCTGGCTTCAGACA	TGTCTGAAGCCAGCGCTTCCTCCTGAAAAT
S4A	HEK293T	PRJNA735408	Chen2021_0299	PE2–P2A–MLH1dn	PE2–P2A–MLH1dn	RUNX1	RUNX1	+3 A to C		GCATTTTCAGGAGGAAGCGA	GTTTTAGAGCTAGAAATAGCAAGTTAAAATAAGGCTAGTCCGTTATCAACTTGAAAAAGTGGCACCGAGTCGGTGC	ATTTTCAGGAGGAAG	CGCTGGCTTCAGACA	TGTCTGAAGCCAGCGCTTCCTCCTGAAAAT
S4A	HEK293T	PRJNA735408	Chen2021_0300	MLH1dn–P2A–PE2	MLH1dn–P2A–PE2	RUNX1	RUNX1	+3 A to C		GCATTTTCAGGAGGAAGCGA	GTTTTAGAGCTAGAAATAGCAAGTTAAAATAAGGCTAGTCCGTTATCAACTTGAAAAAGTGGCACCGAGTCGGTGC	ATTTTCAGGAGGAAG	CGCTGGCTTCAGACA	TGTCTGAAGCCAGCGCTTCCTCCTGAAAAT
S4A	HEK293T	PRJNA735408	Chen2021_0301	MLH1dn–32aa–PE2	MLH1dn–32aa–PE2	RUNX1	RUNX1	+3 A to C		GCATTTTCAGGAGGAAGCGA	GTTTTAGAGCTAGAAATAGCAAGTTAAAATAAGGCTAGTCCGTTATCAACTTGAAAAAGTGGCACCGAGTCGGTGC	ATTTTCAGGAGGAAG	CGCTGGCTTCAGACA	TGTCTGAAGCCAGCGCTTCCTCCTGAAAAT
S4A	HEK293T	PRJNA735408	Chen2021_0302	PE2	Control	HEK3	HEK3	+5 G to T		GGCCCAGACTGAGCACGTGA	GTTTTAGAGCTAGAAATAGCAAGTTAAAATAAGGCTAGTCCGTTATCAACTTGAAAAAGTGGGACCGAGTCGGTCC	CAGACTGAGCACG	TGATTGCAGA	TCTGCAATCACGTGCTCAGTCTG
S4A	HEK293T	PRJNA735408	Chen2021_0303	PE2	MLH1dn	HEK3	HEK3	+5 G to T		GGCCCAGACTGAGCACGTGA	GTTTTAGAGCTAGAAATAGCAAGTTAAAATAAGGCTAGTCCGTTATCAACTTGAAAAAGTGGGACCGAGTCGGTCC	CAGACTGAGCACG	TGATTGCAGA	TCTGCAATCACGTGCTCAGTCTG
S4A	HEK293T	PRJNA735408	Chen2021_0304	PE2	MSH6 Δ2-361	HEK3	HEK3	+5 G to T		GGCCCAGACTGAGCACGTGA	GTTTTAGAGCTAGAAATAGCAAGTTAAAATAAGGCTAGTCCGTTATCAACTTGAAAAAGTGGGACCGAGTCGGTCC	CAGACTGAGCACG	TGATTGCAGA	TCTGCAATCACGTGCTCAGTCTG
S4A	HEK293T	PRJNA735408	Chen2021_0305	PE2	MSH6 Δ2-361 K1140R	HEK3	HEK3	+5 G to T		GGCCCAGACTGAGCACGTGA	GTTTTAGAGCTAGAAATAGCAAGTTAAAATAAGGCTAGTCCGTTATCAACTTGAAAAAGTGGGACCGAGTCGGTCC	CAGACTGAGCACG	TGATTGCAGA	TCTGCAATCACGTGCTCAGTCTG
S4A	HEK293T	PRJNA735408	Chen2021_0306	PE2	CDKN1A	HEK3	HEK3	+5 G to T		GGCCCAGACTGAGCACGTGA	GTTTTAGAGCTAGAAATAGCAAGTTAAAATAAGGCTAGTCCGTTATCAACTTGAAAAAGTGGGACCGAGTCGGTCC	CAGACTGAGCACG	TGATTGCAGA	TCTGCAATCACGTGCTCAGTCTG
S4A	HEK293T	PRJNA735408	Chen2021_0307	PE2	MLH1 1-335	HEK3	HEK3	+5 G to T		GGCCCAGACTGAGCACGTGA	GTTTTAGAGCTAGAAATAGCAAGTTAAAATAAGGCTAGTCCGTTATCAACTTGAAAAAGTGGGACCGAGTCGGTCC	CAGACTGAGCACG	TGATTGCAGA	TCTGCAATCACGTGCTCAGTCTG
S4A	HEK293T	PRJNA735408	Chen2021_0308	PE2	MLH1 1-226	HEK3	HEK3	+5 G to T		GGCCCAGACTGAGCACGTGA	GTTTTAGAGCTAGAAATAGCAAGTTAAAATAAGGCTAGTCCGTTATCAACTTGAAAAAGTGGGACCGAGTCGGTCC	CAGACTGAGCACG	TGATTGCAGA	TCTGCAATCACGTGCTCAGTCTG
S4A	HEK293T	PRJNA735408	Chen2021_0309	PE2	MLH1 1-210	HEK3	HEK3	+5 G to T		GGCCCAGACTGAGCACGTGA	GTTTTAGAGCTAGAAATAGCAAGTTAAAATAAGGCTAGTCCGTTATCAACTTGAAAAAGTGGGACCGAGTCGGTCC	CAGACTGAGCACG	TGATTGCAGA	TCTGCAATCACGTGCTCAGTCTG
S4A	HEK293T	PRJNA735408	Chen2021_0310	PE2	MLH1 1-335 E34A	HEK3	HEK3	+5 G to T		GGCCCAGACTGAGCACGTGA	GTTTTAGAGCTAGAAATAGCAAGTTAAAATAAGGCTAGTCCGTTATCAACTTGAAAAAGTGGGACCGAGTCGGTCC	CAGACTGAGCACG	TGATTGCAGA	TCTGCAATCACGTGCTCAGTCTG
S4A	HEK293T	PRJNA735408	Chen2021_0311	PE2	MLH1 1-226 E34A	HEK3	HEK3	+5 G to T		GGCCCAGACTGAGCACGTGA	GTTTTAGAGCTAGAAATAGCAAGTTAAAATAAGGCTAGTCCGTTATCAACTTGAAAAAGTGGGACCGAGTCGGTCC	CAGACTGAGCACG	TGATTGCAGA	TCTGCAATCACGTGCTCAGTCTG
S4A	HEK293T	PRJNA735408	Chen2021_0312	PE2	MLH1 1-210 E34A	HEK3	HEK3	+5 G to T		GGCCCAGACTGAGCACGTGA	GTTTTAGAGCTAGAAATAGCAAGTTAAAATAAGGCTAGTCCGTTATCAACTTGAAAAAGTGGGACCGAGTCGGTCC	CAGACTGAGCACG	TGATTGCAGA	TCTGCAATCACGTGCTCAGTCTG
S4A	HEK293T	PRJNA735408	Chen2021_0313	PE2	Control	EMX1	EMX1	+5 G to T		GAGTCCGAGCAGAAGAAGAA	GTTTTAGAGCTAGAAATAGCAAGTTAAAATAAGGCTAGTCCGTTATCAACTTGAAAAAGTGGCACCGAGTCGGTGC	TCCGAGCAGAAGAA	GAAGTGCTCCCATCAC	GTGATGGGAGCACTTCTTCTTCTGCTCGGA
S4A	HEK293T	PRJNA735408	Chen2021_0314	PE2	MLH1dn	EMX1	EMX1	+5 G to T		GAGTCCGAGCAGAAGAAGAA	GTTTTAGAGCTAGAAATAGCAAGTTAAAATAAGGCTAGTCCGTTATCAACTTGAAAAAGTGGCACCGAGTCGGTGC	TCCGAGCAGAAGAA	GAAGTGCTCCCATCAC	GTGATGGGAGCACTTCTTCTTCTGCTCGGA
S4A	HEK293T	PRJNA735408	Chen2021_0315	PE2	MSH6 Δ2-361	EMX1	EMX1	+5 G to T		GAGTCCGAGCAGAAGAAGAA	GTTTTAGAGCTAGAAATAGCAAGTTAAAATAAGGCTAGTCCGTTATCAACTTGAAAAAGTGGCACCGAGTCGGTGC	TCCGAGCAGAAGAA	GAAGTGCTCCCATCAC	GTGATGGGAGCACTTCTTCTTCTGCTCGGA
S4A	HEK293T	PRJNA735408	Chen2021_0316	PE2	MSH6 Δ2-361 K1140R	EMX1	EMX1	+5 G to T		GAGTCCGAGCAGAAGAAGAA	GTTTTAGAGCTAGAAATAGCAAGTTAAAATAAGGCTAGTCCGTTATCAACTTGAAAAAGTGGCACCGAGTCGGTGC	TCCGAGCAGAAGAA	GAAGTGCTCCCATCAC	GTGATGGGAGCACTTCTTCTTCTGCTCGGA
S4A	HEK293T	PRJNA735408	Chen2021_0317	PE2	CDKN1A	EMX1	EMX1	+5 G to T		GAGTCCGAGCAGAAGAAGAA	GTTTTAGAGCTAGAAATAGCAAGTTAAAATAAGGCTAGTCCGTTATCAACTTGAAAAAGTGGCACCGAGTCGGTGC	TCCGAGCAGAAGAA	GAAGTGCTCCCATCAC	GTGATGGGAGCACTTCTTCTTCTGCTCGGA
S4A	HEK293T	PRJNA735408	Chen2021_0318	PE2	MLH1 1-335	EMX1	EMX1	+5 G to T		GAGTCCGAGCAGAAGAAGAA	GTTTTAGAGCTAGAAATAGCAAGTTAAAATAAGGCTAGTCCGTTATCAACTTGAAAAAGTGGCACCGAGTCGGTGC	TCCGAGCAGAAGAA	GAAGTGCTCCCATCAC	GTGATGGGAGCACTTCTTCTTCTGCTCGGA
S4A	HEK293T	PRJNA735408	Chen2021_0319	PE2	MLH1 1-226	EMX1	EMX1	+5 G to T		GAGTCCGAGCAGAAGAAGAA	GTTTTAGAGCTAGAAATAGCAAGTTAAAATAAGGCTAGTCCGTTATCAACTTGAAAAAGTGGCACCGAGTCGGTGC	TCCGAGCAGAAGAA	GAAGTGCTCCCATCAC	GTGATGGGAGCACTTCTTCTTCTGCTCGGA
S4A	HEK293T	PRJNA735408	Chen2021_0320	PE2	MLH1 1-210	EMX1	EMX1	+5 G to T		GAGTCCGAGCAGAAGAAGAA	GTTTTAGAGCTAGAAATAGCAAGTTAAAATAAGGCTAGTCCGTTATCAACTTGAAAAAGTGGCACCGAGTCGGTGC	TCCGAGCAGAAGAA	GAAGTGCTCCCATCAC	GTGATGGGAGCACTTCTTCTTCTGCTCGGA
S4A	HEK293T	PRJNA735408	Chen2021_0321	PE2	MLH1 1-335 E34A	EMX1	EMX1	+5 G to T		GAGTCCGAGCAGAAGAAGAA	GTTTTAGAGCTAGAAATAGCAAGTTAAAATAAGGCTAGTCCGTTATCAACTTGAAAAAGTGGCACCGAGTCGGTGC	TCCGAGCAGAAGAA	GAAGTGCTCCCATCAC	GTGATGGGAGCACTTCTTCTTCTGCTCGGA
S4A	HEK293T	PRJNA735408	Chen2021_0322	PE2	MLH1 1-226 E34A	EMX1	EMX1	+5 G to T		GAGTCCGAGCAGAAGAAGAA	GTTTTAGAGCTAGAAATAGCAAGTTAAAATAAGGCTAGTCCGTTATCAACTTGAAAAAGTGGCACCGAGTCGGTGC	TCCGAGCAGAAGAA	GAAGTGCTCCCATCAC	GTGATGGGAGCACTTCTTCTTCTGCTCGGA
S4A	HEK293T	PRJNA735408	Chen2021_0323	PE2	MLH1 1-210 E34A	EMX1	EMX1	+5 G to T		GAGTCCGAGCAGAAGAAGAA	GTTTTAGAGCTAGAAATAGCAAGTTAAAATAAGGCTAGTCCGTTATCAACTTGAAAAAGTGGCACCGAGTCGGTGC	TCCGAGCAGAAGAA	GAAGTGCTCCCATCAC	GTGATGGGAGCACTTCTTCTTCTGCTCGGA
S4A	HEK293T	PRJNA735408	Chen2021_0324	PE2	Control	RUNX1	RUNX1	+3 A to C		GCATTTTCAGGAGGAAGCGA	GTTTTAGAGCTAGAAATAGCAAGTTAAAATAAGGCTAGTCCGTTATCAACTTGAAAAAGTGGCACCGAGTCGGTGC	ATTTTCAGGAGGAAG	CGCTGGCTTCAGACA	TGTCTGAAGCCAGCGCTTCCTCCTGAAAAT
S4A	HEK293T	PRJNA735408	Chen2021_0325	PE2	MLH1dn	RUNX1	RUNX1	+3 A to C		GCATTTTCAGGAGGAAGCGA	GTTTTAGAGCTAGAAATAGCAAGTTAAAATAAGGCTAGTCCGTTATCAACTTGAAAAAGTGGCACCGAGTCGGTGC	ATTTTCAGGAGGAAG	CGCTGGCTTCAGACA	TGTCTGAAGCCAGCGCTTCCTCCTGAAAAT
S4A	HEK293T	PRJNA735408	Chen2021_0326	PE2	MSH6 Δ2-361	RUNX1	RUNX1	+3 A to C		GCATTTTCAGGAGGAAGCGA	GTTTTAGAGCTAGAAATAGCAAGTTAAAATAAGGCTAGTCCGTTATCAACTTGAAAAAGTGGCACCGAGTCGGTGC	ATTTTCAGGAGGAAG	CGCTGGCTTCAGACA	TGTCTGAAGCCAGCGCTTCCTCCTGAAAAT
S4A	HEK293T	PRJNA735408	Chen2021_0327	PE2	MSH6 Δ2-361 K1140R	RUNX1	RUNX1	+3 A to C		GCATTTTCAGGAGGAAGCGA	GTTTTAGAGCTAGAAATAGCAAGTTAAAATAAGGCTAGTCCGTTATCAACTTGAAAAAGTGGCACCGAGTCGGTGC	ATTTTCAGGAGGAAG	CGCTGGCTTCAGACA	TGTCTGAAGCCAGCGCTTCCTCCTGAAAAT
S4A	HEK293T	PRJNA735408	Chen2021_0328	PE2	CDKN1A	RUNX1	RUNX1	+3 A to C		GCATTTTCAGGAGGAAGCGA	GTTTTAGAGCTAGAAATAGCAAGTTAAAATAAGGCTAGTCCGTTATCAACTTGAAAAAGTGGCACCGAGTCGGTGC	ATTTTCAGGAGGAAG	CGCTGGCTTCAGACA	TGTCTGAAGCCAGCGCTTCCTCCTGAAAAT
S4A	HEK293T	PRJNA735408	Chen2021_0329	PE2	MLH1 1-335	RUNX1	RUNX1	+3 A to C		GCATTTTCAGGAGGAAGCGA	GTTTTAGAGCTAGAAATAGCAAGTTAAAATAAGGCTAGTCCGTTATCAACTTGAAAAAGTGGCACCGAGTCGGTGC	ATTTTCAGGAGGAAG	CGCTGGCTTCAGACA	TGTCTGAAGCCAGCGCTTCCTCCTGAAAAT
S4A	HEK293T	PRJNA735408	Chen2021_0330	PE2	MLH1 1-226	RUNX1	RUNX1	+3 A to C		GCATTTTCAGGAGGAAGCGA	GTTTTAGAGCTAGAAATAGCAAGTTAAAATAAGGCTAGTCCGTTATCAACTTGAAAAAGTGGCACCGAGTCGGTGC	ATTTTCAGGAGGAAG	CGCTGGCTTCAGACA	TGTCTGAAGCCAGCGCTTCCTCCTGAAAAT
S4A	HEK293T	PRJNA735408	Chen2021_0331	PE2	MLH1 1-210	RUNX1	RUNX1	+3 A to C		GCATTTTCAGGAGGAAGCGA	GTTTTAGAGCTAGAAATAGCAAGTTAAAATAAGGCTAGTCCGTTATCAACTTGAAAAAGTGGCACCGAGTCGGTGC	ATTTTCAGGAGGAAG	CGCTGGCTTCAGACA	TGTCTGAAGCCAGCGCTTCCTCCTGAAAAT
S4A	HEK293T	PRJNA735408	Chen2021_0332	PE2	MLH1 1-335 E34A	RUNX1	RUNX1	+3 A to C		GCATTTTCAGGAGGAAGCGA	GTTTTAGAGCTAGAAATAGCAAGTTAAAATAAGGCTAGTCCGTTATCAACTTGAAAAAGTGGCACCGAGTCGGTGC	ATTTTCAGGAGGAAG	CGCTGGCTTCAGACA	TGTCTGAAGCCAGCGCTTCCTCCTGAAAAT
S4A	HEK293T	PRJNA735408	Chen2021_0333	PE2	MLH1 1-226 E34A	RUNX1	RUNX1	+3 A to C		GCATTTTCAGGAGGAAGCGA	GTTTTAGAGCTAGAAATAGCAAGTTAAAATAAGGCTAGTCCGTTATCAACTTGAAAAAGTGGCACCGAGTCGGTGC	ATTTTCAGGAGGAAG	CGCTGGCTTCAGACA	TGTCTGAAGCCAGCGCTTCCTCCTGAAAAT
S4A	HEK293T	PRJNA735408	Chen2021_0334	PE2	MLH1 1-210 E34A	RUNX1	RUNX1	+3 A to C		GCATTTTCAGGAGGAAGCGA	GTTTTAGAGCTAGAAATAGCAAGTTAAAATAAGGCTAGTCCGTTATCAACTTGAAAAAGTGGCACCGAGTCGGTGC	ATTTTCAGGAGGAAG	CGCTGGCTTCAGACA	TGTCTGAAGCCAGCGCTTCCTCCTGAAAAT
S4A	HEK293T	PRJNA735408	Chen2021_0335	PE2	Control	HEK3	HEK3	+5 G to T		GGCCCAGACTGAGCACGTGA	GTTTTAGAGCTAGAAATAGCAAGTTAAAATAAGGCTAGTCCGTTATCAACTTGAAAAAGTGGGACCGAGTCGGTCC	CAGACTGAGCACG	TGATTGCAGA	TCTGCAATCACGTGCTCAGTCTG
S4A	HEK293T	PRJNA735408	Chen2021_0336	PE2	MLH1dn	HEK3	HEK3	+5 G to T		GGCCCAGACTGAGCACGTGA	GTTTTAGAGCTAGAAATAGCAAGTTAAAATAAGGCTAGTCCGTTATCAACTTGAAAAAGTGGGACCGAGTCGGTCC	CAGACTGAGCACG	TGATTGCAGA	TCTGCAATCACGTGCTCAGTCTG
S4A	HEK293T	PRJNA735408	Chen2021_0337	PE2	bpSV40NLS–MLH1 1-335	HEK3	HEK3	+5 G to T		GGCCCAGACTGAGCACGTGA	GTTTTAGAGCTAGAAATAGCAAGTTAAAATAAGGCTAGTCCGTTATCAACTTGAAAAAGTGGGACCGAGTCGGTCC	CAGACTGAGCACG	TGATTGCAGA	TCTGCAATCACGTGCTCAGTCTG
S4A	HEK293T	PRJNA735408	Chen2021_0338	PE2	MLH1NTD–NLS	HEK3	HEK3	+5 G to T		GGCCCAGACTGAGCACGTGA	GTTTTAGAGCTAGAAATAGCAAGTTAAAATAAGGCTAGTCCGTTATCAACTTGAAAAAGTGGGACCGAGTCGGTCC	CAGACTGAGCACG	TGATTGCAGA	TCTGCAATCACGTGCTCAGTCTG
S4A	HEK293T	PRJNA735408	Chen2021_0339	PE2–P2A–MLH1dn	PE2–P2A–MLH1dn	HEK3	HEK3	+5 G to T		GGCCCAGACTGAGCACGTGA	GTTTTAGAGCTAGAAATAGCAAGTTAAAATAAGGCTAGTCCGTTATCAACTTGAAAAAGTGGGACCGAGTCGGTCC	CAGACTGAGCACG	TGATTGCAGA	TCTGCAATCACGTGCTCAGTCTG
S4A	HEK293T	PRJNA735408	Chen2021_0340	PE2–32aa–bpSV40NLS–MLH1dn	PE2–32aa–bpSV40NLS–MLH1dn	HEK3	HEK3	+5 G to T		GGCCCAGACTGAGCACGTGA	GTTTTAGAGCTAGAAATAGCAAGTTAAAATAAGGCTAGTCCGTTATCAACTTGAAAAAGTGGGACCGAGTCGGTCC	CAGACTGAGCACG	TGATTGCAGA	TCTGCAATCACGTGCTCAGTCTG
S4A	HEK293T	PRJNA735408	Chen2021_0341	PE2–32aa–MLH1dn–bpSV40NLS	PE2–32aa–MLH1dn–bpSV40NLS	HEK3	HEK3	+5 G to T		GGCCCAGACTGAGCACGTGA	GTTTTAGAGCTAGAAATAGCAAGTTAAAATAAGGCTAGTCCGTTATCAACTTGAAAAAGTGGGACCGAGTCGGTCC	CAGACTGAGCACG	TGATTGCAGA	TCTGCAATCACGTGCTCAGTCTG
S4A	HEK293T	PRJNA735408	Chen2021_0342	PE2	Control	EMX1	EMX1	+5 G to T		GAGTCCGAGCAGAAGAAGAA	GTTTTAGAGCTAGAAATAGCAAGTTAAAATAAGGCTAGTCCGTTATCAACTTGAAAAAGTGGCACCGAGTCGGTGC	TCCGAGCAGAAGAA	GAAGTGCTCCCATCAC	GTGATGGGAGCACTTCTTCTTCTGCTCGGA
S4A	HEK293T	PRJNA735408	Chen2021_0343	PE2	MLH1dn	EMX1	EMX1	+5 G to T		GAGTCCGAGCAGAAGAAGAA	GTTTTAGAGCTAGAAATAGCAAGTTAAAATAAGGCTAGTCCGTTATCAACTTGAAAAAGTGGCACCGAGTCGGTGC	TCCGAGCAGAAGAA	GAAGTGCTCCCATCAC	GTGATGGGAGCACTTCTTCTTCTGCTCGGA
S4A	HEK293T	PRJNA735408	Chen2021_0344	PE2	bpSV40NLS–MLH1 1-335	EMX1	EMX1	+5 G to T		GAGTCCGAGCAGAAGAAGAA	GTTTTAGAGCTAGAAATAGCAAGTTAAAATAAGGCTAGTCCGTTATCAACTTGAAAAAGTGGCACCGAGTCGGTGC	TCCGAGCAGAAGAA	GAAGTGCTCCCATCAC	GTGATGGGAGCACTTCTTCTTCTGCTCGGA
S4A	HEK293T	PRJNA735408	Chen2021_0345	PE2	MLH1NTD–NLS	EMX1	EMX1	+5 G to T		GAGTCCGAGCAGAAGAAGAA	GTTTTAGAGCTAGAAATAGCAAGTTAAAATAAGGCTAGTCCGTTATCAACTTGAAAAAGTGGCACCGAGTCGGTGC	TCCGAGCAGAAGAA	GAAGTGCTCCCATCAC	GTGATGGGAGCACTTCTTCTTCTGCTCGGA
S4A	HEK293T	PRJNA735408	Chen2021_0346	PE2–P2A–MLH1dn	PE2–P2A–MLH1dn	EMX1	EMX1	+5 G to T		GAGTCCGAGCAGAAGAAGAA	GTTTTAGAGCTAGAAATAGCAAGTTAAAATAAGGCTAGTCCGTTATCAACTTGAAAAAGTGGCACCGAGTCGGTGC	TCCGAGCAGAAGAA	GAAGTGCTCCCATCAC	GTGATGGGAGCACTTCTTCTTCTGCTCGGA
S4A	HEK293T	PRJNA735408	Chen2021_0347	PE2–32aa–bpSV40NLS–MLH1dn	PE2–32aa–bpSV40NLS–MLH1dn	EMX1	EMX1	+5 G to T		GAGTCCGAGCAGAAGAAGAA	GTTTTAGAGCTAGAAATAGCAAGTTAAAATAAGGCTAGTCCGTTATCAACTTGAAAAAGTGGCACCGAGTCGGTGC	TCCGAGCAGAAGAA	GAAGTGCTCCCATCAC	GTGATGGGAGCACTTCTTCTTCTGCTCGGA
S4A	HEK293T	PRJNA735408	Chen2021_0348	PE2–32aa–MLH1dn–bpSV40NLS	PE2–32aa–MLH1dn–bpSV40NLS	EMX1	EMX1	+5 G to T		GAGTCCGAGCAGAAGAAGAA	GTTTTAGAGCTAGAAATAGCAAGTTAAAATAAGGCTAGTCCGTTATCAACTTGAAAAAGTGGCACCGAGTCGGTGC	TCCGAGCAGAAGAA	GAAGTGCTCCCATCAC	GTGATGGGAGCACTTCTTCTTCTGCTCGGA
S4A	HEK293T	PRJNA735408	Chen2021_0349	PE2	Control	HEK3	HEK3	+5 G to T		GGCCCAGACTGAGCACGTGA	GTTTTAGAGCTAGAAATAGCAAGTTAAAATAAGGCTAGTCCGTTATCAACTTGAAAAAGTGGGACCGAGTCGGTCC	CAGACTGAGCACG	TGATTGCAGA	TCTGCAATCACGTGCTCAGTCTG
S4A	HEK293T	PRJNA735408	Chen2021_0350	PE2	MLH1dn	HEK3	HEK3	+5 G to T		GGCCCAGACTGAGCACGTGA	GTTTTAGAGCTAGAAATAGCAAGTTAAAATAAGGCTAGTCCGTTATCAACTTGAAAAAGTGGGACCGAGTCGGTCC	CAGACTGAGCACG	TGATTGCAGA	TCTGCAATCACGTGCTCAGTCTG
S4A	HEK293T	PRJNA735408	Chen2021_0351	PE2	MLH1dn (codon opt.) (MLH1dn)	HEK3	HEK3	+5 G to T		GGCCCAGACTGAGCACGTGA	GTTTTAGAGCTAGAAATAGCAAGTTAAAATAAGGCTAGTCCGTTATCAACTTGAAAAAGTGGGACCGAGTCGGTCC	CAGACTGAGCACG	TGATTGCAGA	TCTGCAATCACGTGCTCAGTCTG
S4A	HEK293T	PRJNA735408	Chen2021_0352	PE2	MLH1NTD–NLS	HEK3	HEK3	+5 G to T		GGCCCAGACTGAGCACGTGA	GTTTTAGAGCTAGAAATAGCAAGTTAAAATAAGGCTAGTCCGTTATCAACTTGAAAAAGTGGGACCGAGTCGGTCC	CAGACTGAGCACG	TGATTGCAGA	TCTGCAATCACGTGCTCAGTCTG
S4A	HEK293T	PRJNA735408	Chen2021_0353	PE2	MLH1NTD–NLS (codon opt.)	HEK3	HEK3	+5 G to T		GGCCCAGACTGAGCACGTGA	GTTTTAGAGCTAGAAATAGCAAGTTAAAATAAGGCTAGTCCGTTATCAACTTGAAAAAGTGGGACCGAGTCGGTCC	CAGACTGAGCACG	TGATTGCAGA	TCTGCAATCACGTGCTCAGTCTG
S4A	HEK293T	PRJNA735408	Chen2021_0354	PE2	MLH1 1-400 (codon opt.)	HEK3	HEK3	+5 G to T		GGCCCAGACTGAGCACGTGA	GTTTTAGAGCTAGAAATAGCAAGTTAAAATAAGGCTAGTCCGTTATCAACTTGAAAAAGTGGGACCGAGTCGGTCC	CAGACTGAGCACG	TGATTGCAGA	TCTGCAATCACGTGCTCAGTCTG
S4A	HEK293T	PRJNA735408	Chen2021_0355	PE2	MLH1 1-460 (codon opt.)	HEK3	HEK3	+5 G to T		GGCCCAGACTGAGCACGTGA	GTTTTAGAGCTAGAAATAGCAAGTTAAAATAAGGCTAGTCCGTTATCAACTTGAAAAAGTGGGACCGAGTCGGTCC	CAGACTGAGCACG	TGATTGCAGA	TCTGCAATCACGTGCTCAGTCTG
S4A	HEK293T	PRJNA735408	Chen2021_0356	PE2	MLH1 1-485 (codon opt.)	HEK3	HEK3	+5 G to T		GGCCCAGACTGAGCACGTGA	GTTTTAGAGCTAGAAATAGCAAGTTAAAATAAGGCTAGTCCGTTATCAACTTGAAAAAGTGGGACCGAGTCGGTCC	CAGACTGAGCACG	TGATTGCAGA	TCTGCAATCACGTGCTCAGTCTG
S4A	HEK293T	PRJNA735408	Chen2021_0357	PE2	MLH1 1-501 (codon opt.)	HEK3	HEK3	+5 G to T		GGCCCAGACTGAGCACGTGA	GTTTTAGAGCTAGAAATAGCAAGTTAAAATAAGGCTAGTCCGTTATCAACTTGAAAAAGTGGGACCGAGTCGGTCC	CAGACTGAGCACG	TGATTGCAGA	TCTGCAATCACGTGCTCAGTCTG
S4A	HEK293T	PRJNA735408	Chen2021_0358	PE2	MLH1 1-400–bpSV40NLS (codon opt.)	HEK3	HEK3	+5 G to T		GGCCCAGACTGAGCACGTGA	GTTTTAGAGCTAGAAATAGCAAGTTAAAATAAGGCTAGTCCGTTATCAACTTGAAAAAGTGGGACCGAGTCGGTCC	CAGACTGAGCACG	TGATTGCAGA	TCTGCAATCACGTGCTCAGTCTG
S4A	HEK293T	PRJNA735408	Chen2021_0359	PE2	MLH1 1-460–bpSV40NLS (codon opt.)	HEK3	HEK3	+5 G to T		GGCCCAGACTGAGCACGTGA	GTTTTAGAGCTAGAAATAGCAAGTTAAAATAAGGCTAGTCCGTTATCAACTTGAAAAAGTGGGACCGAGTCGGTCC	CAGACTGAGCACG	TGATTGCAGA	TCTGCAATCACGTGCTCAGTCTG
S4A	HEK293T	PRJNA735408	Chen2021_0360	PE2	MLH1 1-485–bpSV40NLS (codon opt.)	HEK3	HEK3	+5 G to T		GGCCCAGACTGAGCACGTGA	GTTTTAGAGCTAGAAATAGCAAGTTAAAATAAGGCTAGTCCGTTATCAACTTGAAAAAGTGGGACCGAGTCGGTCC	CAGACTGAGCACG	TGATTGCAGA	TCTGCAATCACGTGCTCAGTCTG
S4A	HEK293T	PRJNA735408	Chen2021_0361	PE2	MLH1 1-501–bpSV40NLS (codon opt.)	HEK3	HEK3	+5 G to T		GGCCCAGACTGAGCACGTGA	GTTTTAGAGCTAGAAATAGCAAGTTAAAATAAGGCTAGTCCGTTATCAACTTGAAAAAGTGGGACCGAGTCGGTCC	CAGACTGAGCACG	TGATTGCAGA	TCTGCAATCACGTGCTCAGTCTG
S4A	HEK293T	PRJNA735408	Chen2021_0362	PE2–P2A–MLH1dn	PE2–P2A–MLH1dn	HEK3	HEK3	+5 G to T		GGCCCAGACTGAGCACGTGA	GTTTTAGAGCTAGAAATAGCAAGTTAAAATAAGGCTAGTCCGTTATCAACTTGAAAAAGTGGGACCGAGTCGGTCC	CAGACTGAGCACG	TGATTGCAGA	TCTGCAATCACGTGCTCAGTCTG
S4A	HEK293T	PRJNA735408	Chen2021_0363	PE2–P2A–MLH1dn ((codon opt.))	PE2–P2A–MLH1dn (codon opt.)	HEK3	HEK3	+5 G to T		GGCCCAGACTGAGCACGTGA	GTTTTAGAGCTAGAAATAGCAAGTTAAAATAAGGCTAGTCCGTTATCAACTTGAAAAAGTGGGACCGAGTCGGTCC	CAGACTGAGCACG	TGATTGCAGA	TCTGCAATCACGTGCTCAGTCTG
S4A	HEK293T	PRJNA735408	Chen2021_0364	PE2	Control	EMX1	EMX1	+5 G to T		GAGTCCGAGCAGAAGAAGAA	GTTTTAGAGCTAGAAATAGCAAGTTAAAATAAGGCTAGTCCGTTATCAACTTGAAAAAGTGGCACCGAGTCGGTGC	TCCGAGCAGAAGAA	GAAGTGCTCCCATCAC	GTGATGGGAGCACTTCTTCTTCTGCTCGGA
S4A	HEK293T	PRJNA735408	Chen2021_0365	PE2	MLH1dn	EMX1	EMX1	+5 G to T		GAGTCCGAGCAGAAGAAGAA	GTTTTAGAGCTAGAAATAGCAAGTTAAAATAAGGCTAGTCCGTTATCAACTTGAAAAAGTGGCACCGAGTCGGTGC	TCCGAGCAGAAGAA	GAAGTGCTCCCATCAC	GTGATGGGAGCACTTCTTCTTCTGCTCGGA
S4A	HEK293T	PRJNA735408	Chen2021_0366	PE2	MLH1dn (codon opt.)	EMX1	EMX1	+5 G to T		GAGTCCGAGCAGAAGAAGAA	GTTTTAGAGCTAGAAATAGCAAGTTAAAATAAGGCTAGTCCGTTATCAACTTGAAAAAGTGGCACCGAGTCGGTGC	TCCGAGCAGAAGAA	GAAGTGCTCCCATCAC	GTGATGGGAGCACTTCTTCTTCTGCTCGGA
S4A	HEK293T	PRJNA735408	Chen2021_0367	PE2	MLH1NTD–NLS	EMX1	EMX1	+5 G to T		GAGTCCGAGCAGAAGAAGAA	GTTTTAGAGCTAGAAATAGCAAGTTAAAATAAGGCTAGTCCGTTATCAACTTGAAAAAGTGGCACCGAGTCGGTGC	TCCGAGCAGAAGAA	GAAGTGCTCCCATCAC	GTGATGGGAGCACTTCTTCTTCTGCTCGGA
S4A	HEK293T	PRJNA735408	Chen2021_0368	PE2	MLH1NTD–NLS (codon opt.)	EMX1	EMX1	+5 G to T		GAGTCCGAGCAGAAGAAGAA	GTTTTAGAGCTAGAAATAGCAAGTTAAAATAAGGCTAGTCCGTTATCAACTTGAAAAAGTGGCACCGAGTCGGTGC	TCCGAGCAGAAGAA	GAAGTGCTCCCATCAC	GTGATGGGAGCACTTCTTCTTCTGCTCGGA
S4A	HEK293T	PRJNA735408	Chen2021_0369	PE2	MLH1 1-400 (codon opt.)	EMX1	EMX1	+5 G to T		GAGTCCGAGCAGAAGAAGAA	GTTTTAGAGCTAGAAATAGCAAGTTAAAATAAGGCTAGTCCGTTATCAACTTGAAAAAGTGGCACCGAGTCGGTGC	TCCGAGCAGAAGAA	GAAGTGCTCCCATCAC	GTGATGGGAGCACTTCTTCTTCTGCTCGGA
S4A	HEK293T	PRJNA735408	Chen2021_0370	PE2	MLH1 1-460 (codon opt.)	EMX1	EMX1	+5 G to T		GAGTCCGAGCAGAAGAAGAA	GTTTTAGAGCTAGAAATAGCAAGTTAAAATAAGGCTAGTCCGTTATCAACTTGAAAAAGTGGCACCGAGTCGGTGC	TCCGAGCAGAAGAA	GAAGTGCTCCCATCAC	GTGATGGGAGCACTTCTTCTTCTGCTCGGA
S4A	HEK293T	PRJNA735408	Chen2021_0371	PE2	MLH1 1-485 (codon opt.)	EMX1	EMX1	+5 G to T		GAGTCCGAGCAGAAGAAGAA	GTTTTAGAGCTAGAAATAGCAAGTTAAAATAAGGCTAGTCCGTTATCAACTTGAAAAAGTGGCACCGAGTCGGTGC	TCCGAGCAGAAGAA	GAAGTGCTCCCATCAC	GTGATGGGAGCACTTCTTCTTCTGCTCGGA
S4A	HEK293T	PRJNA735408	Chen2021_0372	PE2	MLH1 1-501 (codon opt.)	EMX1	EMX1	+5 G to T		GAGTCCGAGCAGAAGAAGAA	GTTTTAGAGCTAGAAATAGCAAGTTAAAATAAGGCTAGTCCGTTATCAACTTGAAAAAGTGGCACCGAGTCGGTGC	TCCGAGCAGAAGAA	GAAGTGCTCCCATCAC	GTGATGGGAGCACTTCTTCTTCTGCTCGGA
S4A	HEK293T	PRJNA735408	Chen2021_0373	PE2	MLH1 1-400–bpSV40NLS (codon opt.)	EMX1	EMX1	+5 G to T		GAGTCCGAGCAGAAGAAGAA	GTTTTAGAGCTAGAAATAGCAAGTTAAAATAAGGCTAGTCCGTTATCAACTTGAAAAAGTGGCACCGAGTCGGTGC	TCCGAGCAGAAGAA	GAAGTGCTCCCATCAC	GTGATGGGAGCACTTCTTCTTCTGCTCGGA
S4A	HEK293T	PRJNA735408	Chen2021_0374	PE2	MLH1 1-460–bpSV40NLS (codon opt.)	EMX1	EMX1	+5 G to T		GAGTCCGAGCAGAAGAAGAA	GTTTTAGAGCTAGAAATAGCAAGTTAAAATAAGGCTAGTCCGTTATCAACTTGAAAAAGTGGCACCGAGTCGGTGC	TCCGAGCAGAAGAA	GAAGTGCTCCCATCAC	GTGATGGGAGCACTTCTTCTTCTGCTCGGA
S4A	HEK293T	PRJNA735408	Chen2021_0375	PE2	MLH1 1-485–bpSV40NLS (codon opt.)	EMX1	EMX1	+5 G to T		GAGTCCGAGCAGAAGAAGAA	GTTTTAGAGCTAGAAATAGCAAGTTAAAATAAGGCTAGTCCGTTATCAACTTGAAAAAGTGGCACCGAGTCGGTGC	TCCGAGCAGAAGAA	GAAGTGCTCCCATCAC	GTGATGGGAGCACTTCTTCTTCTGCTCGGA
S4A	HEK293T	PRJNA735408	Chen2021_0376	PE2	MLH1 1-501–bpSV40NLS (codon opt.)	EMX1	EMX1	+5 G to T		GAGTCCGAGCAGAAGAAGAA	GTTTTAGAGCTAGAAATAGCAAGTTAAAATAAGGCTAGTCCGTTATCAACTTGAAAAAGTGGCACCGAGTCGGTGC	TCCGAGCAGAAGAA	GAAGTGCTCCCATCAC	GTGATGGGAGCACTTCTTCTTCTGCTCGGA
S4A	HEK293T	PRJNA735408	Chen2021_0377	PE2–P2A–MLH1dn	PE2–P2A–MLH1dn	EMX1	EMX1	+5 G to T		GAGTCCGAGCAGAAGAAGAA	GTTTTAGAGCTAGAAATAGCAAGTTAAAATAAGGCTAGTCCGTTATCAACTTGAAAAAGTGGCACCGAGTCGGTGC	TCCGAGCAGAAGAA	GAAGTGCTCCCATCAC	GTGATGGGAGCACTTCTTCTTCTGCTCGGA
S4A	HEK293T	PRJNA735408	Chen2021_0378	PE2–P2A–MLH1dn ((codon opt.))	PE2–P2A–MLH1dn (codon opt.)	EMX1	EMX1	+5 G to T		GAGTCCGAGCAGAAGAAGAA	GTTTTAGAGCTAGAAATAGCAAGTTAAAATAAGGCTAGTCCGTTATCAACTTGAAAAAGTGGCACCGAGTCGGTGC	TCCGAGCAGAAGAA	GAAGTGCTCCCATCAC	GTGATGGGAGCACTTCTTCTTCTGCTCGGA
S4A	HEK293T	PRJNA735408	Chen2021_0379	PE2	Control	HEK3	HEK3	+5 G to T		GGCCCAGACTGAGCACGTGA	GTTTTAGAGCTAGAAATAGCAAGTTAAAATAAGGCTAGTCCGTTATCAACTTGAAAAAGTGGGACCGAGTCGGTCC	CAGACTGAGCACG	TGATTGCAGA	TCTGCAATCACGTGCTCAGTCTG
S4A	HEK293T	PRJNA735408	Chen2021_0380	PE2	MLH1dn	HEK3	HEK3	+5 G to T		GGCCCAGACTGAGCACGTGA	GTTTTAGAGCTAGAAATAGCAAGTTAAAATAAGGCTAGTCCGTTATCAACTTGAAAAAGTGGGACCGAGTCGGTCC	CAGACTGAGCACG	TGATTGCAGA	TCTGCAATCACGTGCTCAGTCTG
S4A	HEK293T	PRJNA735408	Chen2021_0381	PE2	MLH1dn (codon opt.)	HEK3	HEK3	+5 G to T		GGCCCAGACTGAGCACGTGA	GTTTTAGAGCTAGAAATAGCAAGTTAAAATAAGGCTAGTCCGTTATCAACTTGAAAAAGTGGGACCGAGTCGGTCC	CAGACTGAGCACG	TGATTGCAGA	TCTGCAATCACGTGCTCAGTCTG
S4A	HEK293T	PRJNA735408	Chen2021_0382	PE2	MLH1NTD–NLS (codon opt.)	HEK3	HEK3	+5 G to T		GGCCCAGACTGAGCACGTGA	GTTTTAGAGCTAGAAATAGCAAGTTAAAATAAGGCTAGTCCGTTATCAACTTGAAAAAGTGGGACCGAGTCGGTCC	CAGACTGAGCACG	TGATTGCAGA	TCTGCAATCACGTGCTCAGTCTG
S4A	HEK293T	PRJNA735408	Chen2021_0383	PE2–P2A–MLH1dn (codon opt.)	PE2–P2A–MLH1dn (codon opt.)	HEK3	HEK3	+5 G to T		GGCCCAGACTGAGCACGTGA	GTTTTAGAGCTAGAAATAGCAAGTTAAAATAAGGCTAGTCCGTTATCAACTTGAAAAAGTGGGACCGAGTCGGTCC	CAGACTGAGCACG	TGATTGCAGA	TCTGCAATCACGTGCTCAGTCTG
S4A	HEK293T	PRJNA735408	Chen2021_0384	PE2–P2A–MLH1NTD–NLS (codon opt.)	PE2–P2A–MLH1NTD–NLS (codon opt.)	HEK3	HEK3	+5 G to T		GGCCCAGACTGAGCACGTGA	GTTTTAGAGCTAGAAATAGCAAGTTAAAATAAGGCTAGTCCGTTATCAACTTGAAAAAGTGGGACCGAGTCGGTCC	CAGACTGAGCACG	TGATTGCAGA	TCTGCAATCACGTGCTCAGTCTG
S4A	HEK293T	PRJNA735408	Chen2021_0385	MLH1dn (codon opt.)–32aa–PE2	MLH1dn (codon opt.)–32aa–PE2	HEK3	HEK3	+5 G to T		GGCCCAGACTGAGCACGTGA	GTTTTAGAGCTAGAAATAGCAAGTTAAAATAAGGCTAGTCCGTTATCAACTTGAAAAAGTGGGACCGAGTCGGTCC	CAGACTGAGCACG	TGATTGCAGA	TCTGCAATCACGTGCTCAGTCTG
S4A	HEK293T	PRJNA735408	Chen2021_0386	PE2–32aa–MLH1dn (codon opt.)	PE2–32aa–MLH1dn (codon opt.)	HEK3	HEK3	+5 G to T		GGCCCAGACTGAGCACGTGA	GTTTTAGAGCTAGAAATAGCAAGTTAAAATAAGGCTAGTCCGTTATCAACTTGAAAAAGTGGGACCGAGTCGGTCC	CAGACTGAGCACG	TGATTGCAGA	TCTGCAATCACGTGCTCAGTCTG
S4A	HEK293T	PRJNA735408	Chen2021_0387	MLH1 1-337 (codon opt.)–32aa–PE2	MLH1 1-337 (codon opt.)–32aa–PE2	HEK3	HEK3	+5 G to T		GGCCCAGACTGAGCACGTGA	GTTTTAGAGCTAGAAATAGCAAGTTAAAATAAGGCTAGTCCGTTATCAACTTGAAAAAGTGGGACCGAGTCGGTCC	CAGACTGAGCACG	TGATTGCAGA	TCTGCAATCACGTGCTCAGTCTG
S4A	HEK293T	PRJNA735408	Chen2021_0388	PE2–32aa–MLH1 1-335 (codon opt.)	PE2–32aa–MLH1 1-335 (codon opt.)	HEK3	HEK3	+5 G to T		GGCCCAGACTGAGCACGTGA	GTTTTAGAGCTAGAAATAGCAAGTTAAAATAAGGCTAGTCCGTTATCAACTTGAAAAAGTGGGACCGAGTCGGTCC	CAGACTGAGCACG	TGATTGCAGA	TCTGCAATCACGTGCTCAGTCTG
S4A	HEK293T	PRJNA735408	Chen2021_0389	PE2	Control	EMX1	EMX1	+5 G to T		GAGTCCGAGCAGAAGAAGAA	GTTTTAGAGCTAGAAATAGCAAGTTAAAATAAGGCTAGTCCGTTATCAACTTGAAAAAGTGGCACCGAGTCGGTGC	TCCGAGCAGAAGAA	GAAGTGCTCCCATCAC	GTGATGGGAGCACTTCTTCTTCTGCTCGGA
S4A	HEK293T	PRJNA735408	Chen2021_0390	PE2	MLH1dn	EMX1	EMX1	+5 G to T		GAGTCCGAGCAGAAGAAGAA	GTTTTAGAGCTAGAAATAGCAAGTTAAAATAAGGCTAGTCCGTTATCAACTTGAAAAAGTGGCACCGAGTCGGTGC	TCCGAGCAGAAGAA	GAAGTGCTCCCATCAC	GTGATGGGAGCACTTCTTCTTCTGCTCGGA
S4A	HEK293T	PRJNA735408	Chen2021_0391	PE2	MLH1dn (codon opt.)	EMX1	EMX1	+5 G to T		GAGTCCGAGCAGAAGAAGAA	GTTTTAGAGCTAGAAATAGCAAGTTAAAATAAGGCTAGTCCGTTATCAACTTGAAAAAGTGGCACCGAGTCGGTGC	TCCGAGCAGAAGAA	GAAGTGCTCCCATCAC	GTGATGGGAGCACTTCTTCTTCTGCTCGGA
S4A	HEK293T	PRJNA735408	Chen2021_0392	PE2	MLH1NTD–NLS (codon opt.)	EMX1	EMX1	+5 G to T		GAGTCCGAGCAGAAGAAGAA	GTTTTAGAGCTAGAAATAGCAAGTTAAAATAAGGCTAGTCCGTTATCAACTTGAAAAAGTGGCACCGAGTCGGTGC	TCCGAGCAGAAGAA	GAAGTGCTCCCATCAC	GTGATGGGAGCACTTCTTCTTCTGCTCGGA
S4A	HEK293T	PRJNA735408	Chen2021_0393	PE2–P2A–MLH1dn (codon opt.)	PE2–P2A–MLH1dn (codon opt.)	EMX1	EMX1	+5 G to T		GAGTCCGAGCAGAAGAAGAA	GTTTTAGAGCTAGAAATAGCAAGTTAAAATAAGGCTAGTCCGTTATCAACTTGAAAAAGTGGCACCGAGTCGGTGC	TCCGAGCAGAAGAA	GAAGTGCTCCCATCAC	GTGATGGGAGCACTTCTTCTTCTGCTCGGA
S4A	HEK293T	PRJNA735408	Chen2021_0394	PE2–P2A–MLH1NTD–NLS (codon opt.)	PE2–P2A–MLH1NTD–NLS (codon opt.)	EMX1	EMX1	+5 G to T		GAGTCCGAGCAGAAGAAGAA	GTTTTAGAGCTAGAAATAGCAAGTTAAAATAAGGCTAGTCCGTTATCAACTTGAAAAAGTGGCACCGAGTCGGTGC	TCCGAGCAGAAGAA	GAAGTGCTCCCATCAC	GTGATGGGAGCACTTCTTCTTCTGCTCGGA
S4A	HEK293T	PRJNA735408	Chen2021_0395	MLH1dn (codon opt.)–32aa–PE2	MLH1dn (codon opt.)–32aa–PE2	EMX1	EMX1	+5 G to T		GAGTCCGAGCAGAAGAAGAA	GTTTTAGAGCTAGAAATAGCAAGTTAAAATAAGGCTAGTCCGTTATCAACTTGAAAAAGTGGCACCGAGTCGGTGC	TCCGAGCAGAAGAA	GAAGTGCTCCCATCAC	GTGATGGGAGCACTTCTTCTTCTGCTCGGA
S4A	HEK293T	PRJNA735408	Chen2021_0396	PE2–32aa–MLH1dn (codon opt.)	PE2–32aa–MLH1dn (codon opt.)	EMX1	EMX1	+5 G to T		GAGTCCGAGCAGAAGAAGAA	GTTTTAGAGCTAGAAATAGCAAGTTAAAATAAGGCTAGTCCGTTATCAACTTGAAAAAGTGGCACCGAGTCGGTGC	TCCGAGCAGAAGAA	GAAGTGCTCCCATCAC	GTGATGGGAGCACTTCTTCTTCTGCTCGGA
S4A	HEK293T	PRJNA735408	Chen2021_0397	MLH1 1-337 (codon opt.)–32aa–PE2	MLH1 1-337 (codon opt.)–32aa–PE2	EMX1	EMX1	+5 G to T		GAGTCCGAGCAGAAGAAGAA	GTTTTAGAGCTAGAAATAGCAAGTTAAAATAAGGCTAGTCCGTTATCAACTTGAAAAAGTGGCACCGAGTCGGTGC	TCCGAGCAGAAGAA	GAAGTGCTCCCATCAC	GTGATGGGAGCACTTCTTCTTCTGCTCGGA
S4A	HEK293T	PRJNA735408	Chen2021_0398	PE2–32aa–MLH1 1-335 (codon opt.)	PE2–32aa–MLH1 1-335 (codon opt.)	EMX1	EMX1	+5 G to T		GAGTCCGAGCAGAAGAAGAA	GTTTTAGAGCTAGAAATAGCAAGTTAAAATAAGGCTAGTCCGTTATCAACTTGAAAAAGTGGCACCGAGTCGGTGC	TCCGAGCAGAAGAA	GAAGTGCTCCCATCAC	GTGATGGGAGCACTTCTTCTTCTGCTCGGA
S4A	HEK293T	PRJNA735408	Chen2021_0399	PE2	Control	RUNX1	RUNX1	+3 A to C		GCATTTTCAGGAGGAAGCGA	GTTTTAGAGCTAGAAATAGCAAGTTAAAATAAGGCTAGTCCGTTATCAACTTGAAAAAGTGGCACCGAGTCGGTGC	ATTTTCAGGAGGAAG	CGCTGGCTTCAGACA	TGTCTGAAGCCAGCGCTTCCTCCTGAAAAT
S4A	HEK293T	PRJNA735408	Chen2021_0400	PE2	MLH1dn	RUNX1	RUNX1	+3 A to C		GCATTTTCAGGAGGAAGCGA	GTTTTAGAGCTAGAAATAGCAAGTTAAAATAAGGCTAGTCCGTTATCAACTTGAAAAAGTGGCACCGAGTCGGTGC	ATTTTCAGGAGGAAG	CGCTGGCTTCAGACA	TGTCTGAAGCCAGCGCTTCCTCCTGAAAAT
S4A	HEK293T	PRJNA735408	Chen2021_0401	PE2	MLH1dn (codon opt.)	RUNX1	RUNX1	+3 A to C		GCATTTTCAGGAGGAAGCGA	GTTTTAGAGCTAGAAATAGCAAGTTAAAATAAGGCTAGTCCGTTATCAACTTGAAAAAGTGGCACCGAGTCGGTGC	ATTTTCAGGAGGAAG	CGCTGGCTTCAGACA	TGTCTGAAGCCAGCGCTTCCTCCTGAAAAT
S4A	HEK293T	PRJNA735408	Chen2021_0402	PE2	MLH1NTD–NLS (codon opt.)	RUNX1	RUNX1	+3 A to C		GCATTTTCAGGAGGAAGCGA	GTTTTAGAGCTAGAAATAGCAAGTTAAAATAAGGCTAGTCCGTTATCAACTTGAAAAAGTGGCACCGAGTCGGTGC	ATTTTCAGGAGGAAG	CGCTGGCTTCAGACA	TGTCTGAAGCCAGCGCTTCCTCCTGAAAAT
S4A	HEK293T	PRJNA735408	Chen2021_0403	PE2–P2A–MLH1dn (codon opt.)	PE2–P2A–MLH1dn (codon opt.)	RUNX1	RUNX1	+3 A to C		GCATTTTCAGGAGGAAGCGA	GTTTTAGAGCTAGAAATAGCAAGTTAAAATAAGGCTAGTCCGTTATCAACTTGAAAAAGTGGCACCGAGTCGGTGC	ATTTTCAGGAGGAAG	CGCTGGCTTCAGACA	TGTCTGAAGCCAGCGCTTCCTCCTGAAAAT
S4A	HEK293T	PRJNA735408	Chen2021_0404	PE2–P2A–MLH1NTD–NLS (codon opt.)	PE2–P2A–MLH1NTD–NLS (codon opt.)	RUNX1	RUNX1	+3 A to C		GCATTTTCAGGAGGAAGCGA	GTTTTAGAGCTAGAAATAGCAAGTTAAAATAAGGCTAGTCCGTTATCAACTTGAAAAAGTGGCACCGAGTCGGTGC	ATTTTCAGGAGGAAG	CGCTGGCTTCAGACA	TGTCTGAAGCCAGCGCTTCCTCCTGAAAAT
S4A	HEK293T	PRJNA735408	Chen2021_0405	MLH1dn (codon opt.)–32aa–PE2	MLH1dn (codon opt.)–32aa–PE2	RUNX1	RUNX1	+3 A to C		GCATTTTCAGGAGGAAGCGA	GTTTTAGAGCTAGAAATAGCAAGTTAAAATAAGGCTAGTCCGTTATCAACTTGAAAAAGTGGCACCGAGTCGGTGC	ATTTTCAGGAGGAAG	CGCTGGCTTCAGACA	TGTCTGAAGCCAGCGCTTCCTCCTGAAAAT
S4A	HEK293T	PRJNA735408	Chen2021_0406	PE2–32aa–MLH1dn (codon opt.)	PE2–32aa–MLH1dn (codon opt.)	RUNX1	RUNX1	+3 A to C		GCATTTTCAGGAGGAAGCGA	GTTTTAGAGCTAGAAATAGCAAGTTAAAATAAGGCTAGTCCGTTATCAACTTGAAAAAGTGGCACCGAGTCGGTGC	ATTTTCAGGAGGAAG	CGCTGGCTTCAGACA	TGTCTGAAGCCAGCGCTTCCTCCTGAAAAT
S4A	HEK293T	PRJNA735408	Chen2021_0407	MLH1 1-337 (codon opt.)–32aa–PE2	MLH1 1-337 (codon opt.)–32aa–PE2	RUNX1	RUNX1	+3 A to C		GCATTTTCAGGAGGAAGCGA	GTTTTAGAGCTAGAAATAGCAAGTTAAAATAAGGCTAGTCCGTTATCAACTTGAAAAAGTGGCACCGAGTCGGTGC	ATTTTCAGGAGGAAG	CGCTGGCTTCAGACA	TGTCTGAAGCCAGCGCTTCCTCCTGAAAAT
S4A	HEK293T	PRJNA735408	Chen2021_0408	PE2–32aa–MLH1 1-335 (codon opt.)	PE2–32aa–MLH1 1-335 (codon opt.)	RUNX1	RUNX1	+3 A to C		GCATTTTCAGGAGGAAGCGA	GTTTTAGAGCTAGAAATAGCAAGTTAAAATAAGGCTAGTCCGTTATCAACTTGAAAAAGTGGCACCGAGTCGGTGC	ATTTTCAGGAGGAAG	CGCTGGCTTCAGACA	TGTCTGAAGCCAGCGCTTCCTCCTGAAAAT
S4B	HEK293T	PRJNA735408	Chen2021_0409	PE2 (200 ng)	MLH1dn (100 ng)	HEK3	HEK3	+5 G to T		GGCCCAGACTGAGCACGTGA	GTTTTAGAGCTAGAAATAGCAAGTTAAAATAAGGCTAGTCCGTTATCAACTTGAAAAAGTGGGACCGAGTCGGTCC	CAGACTGAGCACG	TGATTGCAGA	TCTGCAATCACGTGCTCAGTCTG
S4B	HEK293T	PRJNA735408	Chen2021_0410	PE2 (200 ng)	MLH1dn (50 ng)	HEK3	HEK3	+5 G to T		GGCCCAGACTGAGCACGTGA	GTTTTAGAGCTAGAAATAGCAAGTTAAAATAAGGCTAGTCCGTTATCAACTTGAAAAAGTGGGACCGAGTCGGTCC	CAGACTGAGCACG	TGATTGCAGA	TCTGCAATCACGTGCTCAGTCTG
S4B	HEK293T	PRJNA735408	Chen2021_0411	PE2 (200 ng)	MLH1dn (25 ng)	HEK3	HEK3	+5 G to T		GGCCCAGACTGAGCACGTGA	GTTTTAGAGCTAGAAATAGCAAGTTAAAATAAGGCTAGTCCGTTATCAACTTGAAAAAGTGGGACCGAGTCGGTCC	CAGACTGAGCACG	TGATTGCAGA	TCTGCAATCACGTGCTCAGTCTG
S4B	HEK293T	PRJNA735408	Chen2021_0412	PE2 (200 ng)	MLH1dn (12.5 ng)	HEK3	HEK3	+5 G to T		GGCCCAGACTGAGCACGTGA	GTTTTAGAGCTAGAAATAGCAAGTTAAAATAAGGCTAGTCCGTTATCAACTTGAAAAAGTGGGACCGAGTCGGTCC	CAGACTGAGCACG	TGATTGCAGA	TCTGCAATCACGTGCTCAGTCTG
S4B	HEK293T	PRJNA735408	Chen2021_0413	PE2 (200 ng)	MLH1dn (6.25 ng)	HEK3	HEK3	+5 G to T		GGCCCAGACTGAGCACGTGA	GTTTTAGAGCTAGAAATAGCAAGTTAAAATAAGGCTAGTCCGTTATCAACTTGAAAAAGTGGGACCGAGTCGGTCC	CAGACTGAGCACG	TGATTGCAGA	TCTGCAATCACGTGCTCAGTCTG
S4B	HEK293T	PRJNA735408	Chen2021_0414	PE2 (200 ng)	MLH1dn (3.125 ng)	HEK3	HEK3	+5 G to T		GGCCCAGACTGAGCACGTGA	GTTTTAGAGCTAGAAATAGCAAGTTAAAATAAGGCTAGTCCGTTATCAACTTGAAAAAGTGGGACCGAGTCGGTCC	CAGACTGAGCACG	TGATTGCAGA	TCTGCAATCACGTGCTCAGTCTG
S4B	HEK293T	PRJNA735408	Chen2021_0415	PE2 (200 ng)	MLH1dn (1.5625 ng)	HEK3	HEK3	+5 G to T		GGCCCAGACTGAGCACGTGA	GTTTTAGAGCTAGAAATAGCAAGTTAAAATAAGGCTAGTCCGTTATCAACTTGAAAAAGTGGGACCGAGTCGGTCC	CAGACTGAGCACG	TGATTGCAGA	TCTGCAATCACGTGCTCAGTCTG
S4B	HEK293T	PRJNA735408	Chen2021_0416	PE2 (200 ng)	MLH1dn (0.78125 ng)	HEK3	HEK3	+5 G to T		GGCCCAGACTGAGCACGTGA	GTTTTAGAGCTAGAAATAGCAAGTTAAAATAAGGCTAGTCCGTTATCAACTTGAAAAAGTGGGACCGAGTCGGTCC	CAGACTGAGCACG	TGATTGCAGA	TCTGCAATCACGTGCTCAGTCTG
S4B	HEK293T	PRJNA735408	Chen2021_0417	PE2 (200 ng)	MLH1dn (0.390625 ng)	HEK3	HEK3	+5 G to T		GGCCCAGACTGAGCACGTGA	GTTTTAGAGCTAGAAATAGCAAGTTAAAATAAGGCTAGTCCGTTATCAACTTGAAAAAGTGGGACCGAGTCGGTCC	CAGACTGAGCACG	TGATTGCAGA	TCTGCAATCACGTGCTCAGTCTG
S4B	HEK293T	PRJNA735408	Chen2021_0418	PE2 (200 ng)	MLH1dn (0 ng)	HEK3	HEK3	+5 G to T		GGCCCAGACTGAGCACGTGA	GTTTTAGAGCTAGAAATAGCAAGTTAAAATAAGGCTAGTCCGTTATCAACTTGAAAAAGTGGGACCGAGTCGGTCC	CAGACTGAGCACG	TGATTGCAGA	TCTGCAATCACGTGCTCAGTCTG
S4B	HEK293T	PRJNA735408	Chen2021_0419	PE2 (200 ng)	MLH1dn (100 ng)	EMX1	EMX1	+5 G to T		GAGTCCGAGCAGAAGAAGAA	GTTTTAGAGCTAGAAATAGCAAGTTAAAATAAGGCTAGTCCGTTATCAACTTGAAAAAGTGGCACCGAGTCGGTGC	TCCGAGCAGAAGAA	GAAGTGCTCCCATCAC	GTGATGGGAGCACTTCTTCTTCTGCTCGGA
S4B	HEK293T	PRJNA735408	Chen2021_0420	PE2 (200 ng)	MLH1dn (50 ng)	EMX1	EMX1	+5 G to T		GAGTCCGAGCAGAAGAAGAA	GTTTTAGAGCTAGAAATAGCAAGTTAAAATAAGGCTAGTCCGTTATCAACTTGAAAAAGTGGCACCGAGTCGGTGC	TCCGAGCAGAAGAA	GAAGTGCTCCCATCAC	GTGATGGGAGCACTTCTTCTTCTGCTCGGA
S4B	HEK293T	PRJNA735408	Chen2021_0421	PE2 (200 ng)	MLH1dn (25 ng)	EMX1	EMX1	+5 G to T		GAGTCCGAGCAGAAGAAGAA	GTTTTAGAGCTAGAAATAGCAAGTTAAAATAAGGCTAGTCCGTTATCAACTTGAAAAAGTGGCACCGAGTCGGTGC	TCCGAGCAGAAGAA	GAAGTGCTCCCATCAC	GTGATGGGAGCACTTCTTCTTCTGCTCGGA
S4B	HEK293T	PRJNA735408	Chen2021_0422	PE2 (200 ng)	MLH1dn (12.5 ng)	EMX1	EMX1	+5 G to T		GAGTCCGAGCAGAAGAAGAA	GTTTTAGAGCTAGAAATAGCAAGTTAAAATAAGGCTAGTCCGTTATCAACTTGAAAAAGTGGCACCGAGTCGGTGC	TCCGAGCAGAAGAA	GAAGTGCTCCCATCAC	GTGATGGGAGCACTTCTTCTTCTGCTCGGA
S4B	HEK293T	PRJNA735408	Chen2021_0423	PE2 (200 ng)	MLH1dn (6.25 ng)	EMX1	EMX1	+5 G to T		GAGTCCGAGCAGAAGAAGAA	GTTTTAGAGCTAGAAATAGCAAGTTAAAATAAGGCTAGTCCGTTATCAACTTGAAAAAGTGGCACCGAGTCGGTGC	TCCGAGCAGAAGAA	GAAGTGCTCCCATCAC	GTGATGGGAGCACTTCTTCTTCTGCTCGGA
S4B	HEK293T	PRJNA735408	Chen2021_0424	PE2 (200 ng)	MLH1dn (3.125 ng)	EMX1	EMX1	+5 G to T		GAGTCCGAGCAGAAGAAGAA	GTTTTAGAGCTAGAAATAGCAAGTTAAAATAAGGCTAGTCCGTTATCAACTTGAAAAAGTGGCACCGAGTCGGTGC	TCCGAGCAGAAGAA	GAAGTGCTCCCATCAC	GTGATGGGAGCACTTCTTCTTCTGCTCGGA
S4B	HEK293T	PRJNA735408	Chen2021_0425	PE2 (200 ng)	MLH1dn (1.5625 ng)	EMX1	EMX1	+5 G to T		GAGTCCGAGCAGAAGAAGAA	GTTTTAGAGCTAGAAATAGCAAGTTAAAATAAGGCTAGTCCGTTATCAACTTGAAAAAGTGGCACCGAGTCGGTGC	TCCGAGCAGAAGAA	GAAGTGCTCCCATCAC	GTGATGGGAGCACTTCTTCTTCTGCTCGGA
S4B	HEK293T	PRJNA735408	Chen2021_0426	PE2 (200 ng)	MLH1dn (0.78125 ng)	EMX1	EMX1	+5 G to T		GAGTCCGAGCAGAAGAAGAA	GTTTTAGAGCTAGAAATAGCAAGTTAAAATAAGGCTAGTCCGTTATCAACTTGAAAAAGTGGCACCGAGTCGGTGC	TCCGAGCAGAAGAA	GAAGTGCTCCCATCAC	GTGATGGGAGCACTTCTTCTTCTGCTCGGA
S4B	HEK293T	PRJNA735408	Chen2021_0427	PE2 (200 ng)	MLH1dn (0.390625 ng)	EMX1	EMX1	+5 G to T		GAGTCCGAGCAGAAGAAGAA	GTTTTAGAGCTAGAAATAGCAAGTTAAAATAAGGCTAGTCCGTTATCAACTTGAAAAAGTGGCACCGAGTCGGTGC	TCCGAGCAGAAGAA	GAAGTGCTCCCATCAC	GTGATGGGAGCACTTCTTCTTCTGCTCGGA
S4B	HEK293T	PRJNA735408	Chen2021_0428	PE2 (200 ng)	MLH1dn (0 ng)	EMX1	EMX1	+5 G to T		GAGTCCGAGCAGAAGAAGAA	GTTTTAGAGCTAGAAATAGCAAGTTAAAATAAGGCTAGTCCGTTATCAACTTGAAAAAGTGGCACCGAGTCGGTGC	TCCGAGCAGAAGAA	GAAGTGCTCCCATCAC	GTGATGGGAGCACTTCTTCTTCTGCTCGGA
S4B	HEK293T	PRJNA735408	Chen2021_0429	PE2 (200 ng)	RFP (100 ng)	HEK3	HEK3	+5 G to T		GGCCCAGACTGAGCACGTGA	GTTTTAGAGCTAGAAATAGCAAGTTAAAATAAGGCTAGTCCGTTATCAACTTGAAAAAGTGGGACCGAGTCGGTCC	CAGACTGAGCACG	TGATTGCAGA	TCTGCAATCACGTGCTCAGTCTG
S4B	HEK293T	PRJNA735408	Chen2021_0430	PE2 (100 ng)	RFP (50 ng)	HEK3	HEK3	+5 G to T		GGCCCAGACTGAGCACGTGA	GTTTTAGAGCTAGAAATAGCAAGTTAAAATAAGGCTAGTCCGTTATCAACTTGAAAAAGTGGGACCGAGTCGGTCC	CAGACTGAGCACG	TGATTGCAGA	TCTGCAATCACGTGCTCAGTCTG
S4B	HEK293T	PRJNA735408	Chen2021_0431	PE2 (50 ng)	RFP (25 ng)	HEK3	HEK3	+5 G to T		GGCCCAGACTGAGCACGTGA	GTTTTAGAGCTAGAAATAGCAAGTTAAAATAAGGCTAGTCCGTTATCAACTTGAAAAAGTGGGACCGAGTCGGTCC	CAGACTGAGCACG	TGATTGCAGA	TCTGCAATCACGTGCTCAGTCTG
S4B	HEK293T	PRJNA735408	Chen2021_0432	PE2 (25 ng)	RFP (12.5 ng)	HEK3	HEK3	+5 G to T		GGCCCAGACTGAGCACGTGA	GTTTTAGAGCTAGAAATAGCAAGTTAAAATAAGGCTAGTCCGTTATCAACTTGAAAAAGTGGGACCGAGTCGGTCC	CAGACTGAGCACG	TGATTGCAGA	TCTGCAATCACGTGCTCAGTCTG
S4B	HEK293T	PRJNA735408	Chen2021_0433	PE2 (12.5 ng)	RFP (6.25 ng)	HEK3	HEK3	+5 G to T		GGCCCAGACTGAGCACGTGA	GTTTTAGAGCTAGAAATAGCAAGTTAAAATAAGGCTAGTCCGTTATCAACTTGAAAAAGTGGGACCGAGTCGGTCC	CAGACTGAGCACG	TGATTGCAGA	TCTGCAATCACGTGCTCAGTCTG
S4B	HEK293T	PRJNA735408	Chen2021_0434	PE2 (6.25 ng)	RFP (3.125 ng)	HEK3	HEK3	+5 G to T		GGCCCAGACTGAGCACGTGA	GTTTTAGAGCTAGAAATAGCAAGTTAAAATAAGGCTAGTCCGTTATCAACTTGAAAAAGTGGGACCGAGTCGGTCC	CAGACTGAGCACG	TGATTGCAGA	TCTGCAATCACGTGCTCAGTCTG
S4B	HEK293T	PRJNA735408	Chen2021_0435	PE2 (3.125 ng)	RFP (1.5625 ng)	HEK3	HEK3	+5 G to T		GGCCCAGACTGAGCACGTGA	GTTTTAGAGCTAGAAATAGCAAGTTAAAATAAGGCTAGTCCGTTATCAACTTGAAAAAGTGGGACCGAGTCGGTCC	CAGACTGAGCACG	TGATTGCAGA	TCTGCAATCACGTGCTCAGTCTG
S4B	HEK293T	PRJNA735408	Chen2021_0436	PE2 (1.5625 ng)	RFP (0.78125 ng)	HEK3	HEK3	+5 G to T		GGCCCAGACTGAGCACGTGA	GTTTTAGAGCTAGAAATAGCAAGTTAAAATAAGGCTAGTCCGTTATCAACTTGAAAAAGTGGGACCGAGTCGGTCC	CAGACTGAGCACG	TGATTGCAGA	TCTGCAATCACGTGCTCAGTCTG
S4B	HEK293T	PRJNA735408	Chen2021_0437	PE2 (0.78125 ng)	RFP (0.390625 ng)	HEK3	HEK3	+5 G to T		GGCCCAGACTGAGCACGTGA	GTTTTAGAGCTAGAAATAGCAAGTTAAAATAAGGCTAGTCCGTTATCAACTTGAAAAAGTGGGACCGAGTCGGTCC	CAGACTGAGCACG	TGATTGCAGA	TCTGCAATCACGTGCTCAGTCTG
S4B	HEK293T	PRJNA735408	Chen2021_0438	PE2 (0 ng)	RFP (0 ng)	HEK3	HEK3	+5 G to T		GGCCCAGACTGAGCACGTGA	GTTTTAGAGCTAGAAATAGCAAGTTAAAATAAGGCTAGTCCGTTATCAACTTGAAAAAGTGGGACCGAGTCGGTCC	CAGACTGAGCACG	TGATTGCAGA	TCTGCAATCACGTGCTCAGTCTG
S4B	HEK293T	PRJNA735408	Chen2021_0439	PE2 (200 ng)	MLH1dn (100 ng)	HEK3	HEK3	+5 G to T		GGCCCAGACTGAGCACGTGA	GTTTTAGAGCTAGAAATAGCAAGTTAAAATAAGGCTAGTCCGTTATCAACTTGAAAAAGTGGGACCGAGTCGGTCC	CAGACTGAGCACG	TGATTGCAGA	TCTGCAATCACGTGCTCAGTCTG
S4B	HEK293T	PRJNA735408	Chen2021_0440	PE2 (100 ng)	MLH1dn (50 ng)	HEK3	HEK3	+5 G to T		GGCCCAGACTGAGCACGTGA	GTTTTAGAGCTAGAAATAGCAAGTTAAAATAAGGCTAGTCCGTTATCAACTTGAAAAAGTGGGACCGAGTCGGTCC	CAGACTGAGCACG	TGATTGCAGA	TCTGCAATCACGTGCTCAGTCTG
S4B	HEK293T	PRJNA735408	Chen2021_0441	PE2 (50 ng)	MLH1dn (25 ng)	HEK3	HEK3	+5 G to T		GGCCCAGACTGAGCACGTGA	GTTTTAGAGCTAGAAATAGCAAGTTAAAATAAGGCTAGTCCGTTATCAACTTGAAAAAGTGGGACCGAGTCGGTCC	CAGACTGAGCACG	TGATTGCAGA	TCTGCAATCACGTGCTCAGTCTG
S4B	HEK293T	PRJNA735408	Chen2021_0442	PE2 (25 ng)	MLH1dn (12.5 ng)	HEK3	HEK3	+5 G to T		GGCCCAGACTGAGCACGTGA	GTTTTAGAGCTAGAAATAGCAAGTTAAAATAAGGCTAGTCCGTTATCAACTTGAAAAAGTGGGACCGAGTCGGTCC	CAGACTGAGCACG	TGATTGCAGA	TCTGCAATCACGTGCTCAGTCTG
S4B	HEK293T	PRJNA735408	Chen2021_0443	PE2 (12.5 ng)	MLH1dn (6.25 ng)	HEK3	HEK3	+5 G to T		GGCCCAGACTGAGCACGTGA	GTTTTAGAGCTAGAAATAGCAAGTTAAAATAAGGCTAGTCCGTTATCAACTTGAAAAAGTGGGACCGAGTCGGTCC	CAGACTGAGCACG	TGATTGCAGA	TCTGCAATCACGTGCTCAGTCTG
S4B	HEK293T	PRJNA735408	Chen2021_0444	PE2 (6.25 ng)	MLH1dn (3.125 ng)	HEK3	HEK3	+5 G to T		GGCCCAGACTGAGCACGTGA	GTTTTAGAGCTAGAAATAGCAAGTTAAAATAAGGCTAGTCCGTTATCAACTTGAAAAAGTGGGACCGAGTCGGTCC	CAGACTGAGCACG	TGATTGCAGA	TCTGCAATCACGTGCTCAGTCTG
S4B	HEK293T	PRJNA735408	Chen2021_0445	PE2 (3.125 ng)	MLH1dn (1.5625 ng)	HEK3	HEK3	+5 G to T		GGCCCAGACTGAGCACGTGA	GTTTTAGAGCTAGAAATAGCAAGTTAAAATAAGGCTAGTCCGTTATCAACTTGAAAAAGTGGGACCGAGTCGGTCC	CAGACTGAGCACG	TGATTGCAGA	TCTGCAATCACGTGCTCAGTCTG
S4B	HEK293T	PRJNA735408	Chen2021_0446	PE2 (1.5625 ng)	MLH1dn (0.78125 ng)	HEK3	HEK3	+5 G to T		GGCCCAGACTGAGCACGTGA	GTTTTAGAGCTAGAAATAGCAAGTTAAAATAAGGCTAGTCCGTTATCAACTTGAAAAAGTGGGACCGAGTCGGTCC	CAGACTGAGCACG	TGATTGCAGA	TCTGCAATCACGTGCTCAGTCTG
S4B	HEK293T	PRJNA735408	Chen2021_0447	PE2 (0.78125 ng)	MLH1dn (0.390625 ng)	HEK3	HEK3	+5 G to T		GGCCCAGACTGAGCACGTGA	GTTTTAGAGCTAGAAATAGCAAGTTAAAATAAGGCTAGTCCGTTATCAACTTGAAAAAGTGGGACCGAGTCGGTCC	CAGACTGAGCACG	TGATTGCAGA	TCTGCAATCACGTGCTCAGTCTG
S4B	HEK293T	PRJNA735408	Chen2021_0448	PE2 (0 ng)	MLH1dn (0 ng)	HEK3	HEK3	+5 G to T		GGCCCAGACTGAGCACGTGA	GTTTTAGAGCTAGAAATAGCAAGTTAAAATAAGGCTAGTCCGTTATCAACTTGAAAAAGTGGGACCGAGTCGGTCC	CAGACTGAGCACG	TGATTGCAGA	TCTGCAATCACGTGCTCAGTCTG
S4B	HEK293T	PRJNA735408	Chen2021_0449	PE2 (200 ng)	RFP (100 ng)	EMX1	EMX1	+5 G to T		GAGTCCGAGCAGAAGAAGAA	GTTTTAGAGCTAGAAATAGCAAGTTAAAATAAGGCTAGTCCGTTATCAACTTGAAAAAGTGGCACCGAGTCGGTGC	TCCGAGCAGAAGAA	GAAGTGCTCCCATCAC	GTGATGGGAGCACTTCTTCTTCTGCTCGGA
S4B	HEK293T	PRJNA735408	Chen2021_0450	PE2 (100 ng)	RFP (50 ng)	EMX1	EMX1	+5 G to T		GAGTCCGAGCAGAAGAAGAA	GTTTTAGAGCTAGAAATAGCAAGTTAAAATAAGGCTAGTCCGTTATCAACTTGAAAAAGTGGCACCGAGTCGGTGC	TCCGAGCAGAAGAA	GAAGTGCTCCCATCAC	GTGATGGGAGCACTTCTTCTTCTGCTCGGA
S4B	HEK293T	PRJNA735408	Chen2021_0451	PE2 (50 ng)	RFP (25 ng)	EMX1	EMX1	+5 G to T		GAGTCCGAGCAGAAGAAGAA	GTTTTAGAGCTAGAAATAGCAAGTTAAAATAAGGCTAGTCCGTTATCAACTTGAAAAAGTGGCACCGAGTCGGTGC	TCCGAGCAGAAGAA	GAAGTGCTCCCATCAC	GTGATGGGAGCACTTCTTCTTCTGCTCGGA
S4B	HEK293T	PRJNA735408	Chen2021_0452	PE2 (25 ng)	RFP (12.5 ng)	EMX1	EMX1	+5 G to T		GAGTCCGAGCAGAAGAAGAA	GTTTTAGAGCTAGAAATAGCAAGTTAAAATAAGGCTAGTCCGTTATCAACTTGAAAAAGTGGCACCGAGTCGGTGC	TCCGAGCAGAAGAA	GAAGTGCTCCCATCAC	GTGATGGGAGCACTTCTTCTTCTGCTCGGA
S4B	HEK293T	PRJNA735408	Chen2021_0453	PE2 (12.5 ng)	RFP (6.25 ng)	EMX1	EMX1	+5 G to T		GAGTCCGAGCAGAAGAAGAA	GTTTTAGAGCTAGAAATAGCAAGTTAAAATAAGGCTAGTCCGTTATCAACTTGAAAAAGTGGCACCGAGTCGGTGC	TCCGAGCAGAAGAA	GAAGTGCTCCCATCAC	GTGATGGGAGCACTTCTTCTTCTGCTCGGA
S4B	HEK293T	PRJNA735408	Chen2021_0454	PE2 (6.25 ng)	RFP (3.125 ng)	EMX1	EMX1	+5 G to T		GAGTCCGAGCAGAAGAAGAA	GTTTTAGAGCTAGAAATAGCAAGTTAAAATAAGGCTAGTCCGTTATCAACTTGAAAAAGTGGCACCGAGTCGGTGC	TCCGAGCAGAAGAA	GAAGTGCTCCCATCAC	GTGATGGGAGCACTTCTTCTTCTGCTCGGA
S4B	HEK293T	PRJNA735408	Chen2021_0455	PE2 (3.125 ng)	RFP (1.5625 ng)	EMX1	EMX1	+5 G to T		GAGTCCGAGCAGAAGAAGAA	GTTTTAGAGCTAGAAATAGCAAGTTAAAATAAGGCTAGTCCGTTATCAACTTGAAAAAGTGGCACCGAGTCGGTGC	TCCGAGCAGAAGAA	GAAGTGCTCCCATCAC	GTGATGGGAGCACTTCTTCTTCTGCTCGGA
S4B	HEK293T	PRJNA735408	Chen2021_0456	PE2 (1.5625 ng)	RFP (0.78125 ng)	EMX1	EMX1	+5 G to T		GAGTCCGAGCAGAAGAAGAA	GTTTTAGAGCTAGAAATAGCAAGTTAAAATAAGGCTAGTCCGTTATCAACTTGAAAAAGTGGCACCGAGTCGGTGC	TCCGAGCAGAAGAA	GAAGTGCTCCCATCAC	GTGATGGGAGCACTTCTTCTTCTGCTCGGA
S4B	HEK293T	PRJNA735408	Chen2021_0457	PE2 (0.78125 ng)	RFP (0.390625 ng)	EMX1	EMX1	+5 G to T		GAGTCCGAGCAGAAGAAGAA	GTTTTAGAGCTAGAAATAGCAAGTTAAAATAAGGCTAGTCCGTTATCAACTTGAAAAAGTGGCACCGAGTCGGTGC	TCCGAGCAGAAGAA	GAAGTGCTCCCATCAC	GTGATGGGAGCACTTCTTCTTCTGCTCGGA
S4B	HEK293T	PRJNA735408	Chen2021_0458	PE2 (0 ng)	RFP (0 ng)	EMX1	EMX1	+5 G to T		GAGTCCGAGCAGAAGAAGAA	GTTTTAGAGCTAGAAATAGCAAGTTAAAATAAGGCTAGTCCGTTATCAACTTGAAAAAGTGGCACCGAGTCGGTGC	TCCGAGCAGAAGAA	GAAGTGCTCCCATCAC	GTGATGGGAGCACTTCTTCTTCTGCTCGGA
S4B	HEK293T	PRJNA735408	Chen2021_0459	PE2 (200 ng)	MLH1dn (100 ng)	EMX1	EMX1	+5 G to T		GAGTCCGAGCAGAAGAAGAA	GTTTTAGAGCTAGAAATAGCAAGTTAAAATAAGGCTAGTCCGTTATCAACTTGAAAAAGTGGCACCGAGTCGGTGC	TCCGAGCAGAAGAA	GAAGTGCTCCCATCAC	GTGATGGGAGCACTTCTTCTTCTGCTCGGA
S4B	HEK293T	PRJNA735408	Chen2021_0460	PE2 (100 ng)	MLH1dn (50 ng)	EMX1	EMX1	+5 G to T		GAGTCCGAGCAGAAGAAGAA	GTTTTAGAGCTAGAAATAGCAAGTTAAAATAAGGCTAGTCCGTTATCAACTTGAAAAAGTGGCACCGAGTCGGTGC	TCCGAGCAGAAGAA	GAAGTGCTCCCATCAC	GTGATGGGAGCACTTCTTCTTCTGCTCGGA
S4B	HEK293T	PRJNA735408	Chen2021_0461	PE2 (50 ng)	MLH1dn (25 ng)	EMX1	EMX1	+5 G to T		GAGTCCGAGCAGAAGAAGAA	GTTTTAGAGCTAGAAATAGCAAGTTAAAATAAGGCTAGTCCGTTATCAACTTGAAAAAGTGGCACCGAGTCGGTGC	TCCGAGCAGAAGAA	GAAGTGCTCCCATCAC	GTGATGGGAGCACTTCTTCTTCTGCTCGGA
S4B	HEK293T	PRJNA735408	Chen2021_0462	PE2 (25 ng)	MLH1dn (12.5 ng)	EMX1	EMX1	+5 G to T		GAGTCCGAGCAGAAGAAGAA	GTTTTAGAGCTAGAAATAGCAAGTTAAAATAAGGCTAGTCCGTTATCAACTTGAAAAAGTGGCACCGAGTCGGTGC	TCCGAGCAGAAGAA	GAAGTGCTCCCATCAC	GTGATGGGAGCACTTCTTCTTCTGCTCGGA
S4B	HEK293T	PRJNA735408	Chen2021_0463	PE2 (12.5 ng)	MLH1dn (6.25 ng)	EMX1	EMX1	+5 G to T		GAGTCCGAGCAGAAGAAGAA	GTTTTAGAGCTAGAAATAGCAAGTTAAAATAAGGCTAGTCCGTTATCAACTTGAAAAAGTGGCACCGAGTCGGTGC	TCCGAGCAGAAGAA	GAAGTGCTCCCATCAC	GTGATGGGAGCACTTCTTCTTCTGCTCGGA
S4B	HEK293T	PRJNA735408	Chen2021_0464	PE2 (6.25 ng)	MLH1dn (3.125 ng)	EMX1	EMX1	+5 G to T		GAGTCCGAGCAGAAGAAGAA	GTTTTAGAGCTAGAAATAGCAAGTTAAAATAAGGCTAGTCCGTTATCAACTTGAAAAAGTGGCACCGAGTCGGTGC	TCCGAGCAGAAGAA	GAAGTGCTCCCATCAC	GTGATGGGAGCACTTCTTCTTCTGCTCGGA
S4B	HEK293T	PRJNA735408	Chen2021_0465	PE2 (3.125 ng)	MLH1dn (1.5625 ng)	EMX1	EMX1	+5 G to T		GAGTCCGAGCAGAAGAAGAA	GTTTTAGAGCTAGAAATAGCAAGTTAAAATAAGGCTAGTCCGTTATCAACTTGAAAAAGTGGCACCGAGTCGGTGC	TCCGAGCAGAAGAA	GAAGTGCTCCCATCAC	GTGATGGGAGCACTTCTTCTTCTGCTCGGA
S4B	HEK293T	PRJNA735408	Chen2021_0466	PE2 (1.5625 ng)	MLH1dn (0.78125 ng)	EMX1	EMX1	+5 G to T		GAGTCCGAGCAGAAGAAGAA	GTTTTAGAGCTAGAAATAGCAAGTTAAAATAAGGCTAGTCCGTTATCAACTTGAAAAAGTGGCACCGAGTCGGTGC	TCCGAGCAGAAGAA	GAAGTGCTCCCATCAC	GTGATGGGAGCACTTCTTCTTCTGCTCGGA
S4B	HEK293T	PRJNA735408	Chen2021_0467	PE2 (0.78125 ng)	MLH1dn (0.390625 ng)	EMX1	EMX1	+5 G to T		GAGTCCGAGCAGAAGAAGAA	GTTTTAGAGCTAGAAATAGCAAGTTAAAATAAGGCTAGTCCGTTATCAACTTGAAAAAGTGGCACCGAGTCGGTGC	TCCGAGCAGAAGAA	GAAGTGCTCCCATCAC	GTGATGGGAGCACTTCTTCTTCTGCTCGGA
S4B	HEK293T	PRJNA735408	Chen2021_0468	PE2 (0 ng)	MLH1dn (0 ng)	EMX1	EMX1	+5 G to T		GAGTCCGAGCAGAAGAAGAA	GTTTTAGAGCTAGAAATAGCAAGTTAAAATAAGGCTAGTCCGTTATCAACTTGAAAAAGTGGCACCGAGTCGGTGC	TCCGAGCAGAAGAA	GAAGTGCTCCCATCAC	GTGATGGGAGCACTTCTTCTTCTGCTCGGA
S4C	HCT116	PRJNA735408	Chen2021_0469	PE2–P2A–BSD	Control	HEK3	HEK3	+5 G to T		GGCCCAGACTGAGCACGTGA	GTTTTAGAGCTAGAAATAGCAAGTTAAAATAAGGCTAGTCCGTTATCAACTTGAAAAAGTGGGACCGAGTCGGTCC	CAGACTGAGCACG	TGATTGCAGA	TCTGCAATCACGTGCTCAGTCTG
S4C	HCT116	PRJNA735408	Chen2021_0470	PE2–P2A–BSD	MLH1dn	HEK3	HEK3	+5 G to T		GGCCCAGACTGAGCACGTGA	GTTTTAGAGCTAGAAATAGCAAGTTAAAATAAGGCTAGTCCGTTATCAACTTGAAAAAGTGGGACCGAGTCGGTCC	CAGACTGAGCACG	TGATTGCAGA	TCTGCAATCACGTGCTCAGTCTG
S4C	HCT116	PRJNA735408	Chen2021_0471	PE2–P2A–BSD	Control	HEK3	HEK3	+5 G to T	+90	GGCCCAGACTGAGCACGTGA	GTTTTAGAGCTAGAAATAGCAAGTTAAAATAAGGCTAGTCCGTTATCAACTTGAAAAAGTGGGACCGAGTCGGTCC	CAGACTGAGCACG	TGATTGCAGA	TCTGCAATCACGTGCTCAGTCTG			GTCAACCAGTATCCCGGTGC	GTTTTAGAGCTAGAAATAGCAAGTTAAAATAAGGCTAGTCCGTTATCAACTTGAAAAAGTGGCACCGAGTCGGTGC
S4C	HCT116	PRJNA735408	Chen2021_0472	PE2–P2A–BSD	MLH1dn	HEK3	HEK3	+5 G to T	+90	GGCCCAGACTGAGCACGTGA	GTTTTAGAGCTAGAAATAGCAAGTTAAAATAAGGCTAGTCCGTTATCAACTTGAAAAAGTGGGACCGAGTCGGTCC	CAGACTGAGCACG	TGATTGCAGA	TCTGCAATCACGTGCTCAGTCTG			GTCAACCAGTATCCCGGTGC	GTTTTAGAGCTAGAAATAGCAAGTTAAAATAAGGCTAGTCCGTTATCAACTTGAAAAAGTGGCACCGAGTCGGTGC
S4C	HCT116	PRJNA735408	Chen2021_0473	PE2–P2A–BSD	Control	EMX1	EMX1	+5 G to T		GAGTCCGAGCAGAAGAAGAA	GTTTTAGAGCTAGAAATAGCAAGTTAAAATAAGGCTAGTCCGTTATCAACTTGAAAAAGTGGCACCGAGTCGGTGC	TCCGAGCAGAAGAA	GAAGTGCTCCCATCAC	GTGATGGGAGCACTTCTTCTTCTGCTCGGA
S4C	HCT116	PRJNA735408	Chen2021_0474	PE2–P2A–BSD	MLH1dn	EMX1	EMX1	+5 G to T		GAGTCCGAGCAGAAGAAGAA	GTTTTAGAGCTAGAAATAGCAAGTTAAAATAAGGCTAGTCCGTTATCAACTTGAAAAAGTGGCACCGAGTCGGTGC	TCCGAGCAGAAGAA	GAAGTGCTCCCATCAC	GTGATGGGAGCACTTCTTCTTCTGCTCGGA
S4C	HCT116	PRJNA735408	Chen2021_0475	PE2–P2A–BSD	Control	EMX1	EMX1	+5 G to T	-57	GAGTCCGAGCAGAAGAAGAA	GTTTTAGAGCTAGAAATAGCAAGTTAAAATAAGGCTAGTCCGTTATCAACTTGAAAAAGTGGCACCGAGTCGGTGC	TCCGAGCAGAAGAA	GAAGTGCTCCCATCAC	GTGATGGGAGCACTTCTTCTTCTGCTCGGA			GCCGTTTGTACTTTGTCCTC	GTTTTAGAGCTAGAAATAGCAAGTTAAAATAAGGCTAGTCCGTTATCAACTTGAAAAAGTGGCACCGAGTCGGTGC
S4C	HCT116	PRJNA735408	Chen2021_0476	PE2–P2A–BSD	MLH1dn	EMX1	EMX1	+5 G to T	-57	GAGTCCGAGCAGAAGAAGAA	GTTTTAGAGCTAGAAATAGCAAGTTAAAATAAGGCTAGTCCGTTATCAACTTGAAAAAGTGGCACCGAGTCGGTGC	TCCGAGCAGAAGAA	GAAGTGCTCCCATCAC	GTGATGGGAGCACTTCTTCTTCTGCTCGGA			GCCGTTTGTACTTTGTCCTC	GTTTTAGAGCTAGAAATAGCAAGTTAAAATAAGGCTAGTCCGTTATCAACTTGAAAAAGTGGCACCGAGTCGGTGC
S4D	HeLa wild-type clone 1	PRJNA735408	Chen2021_0477	none	Genotype confirmation	MLH1
S4D	HeLa ΔMLH1 clone 1	PRJNA735408	Chen2021_0478	none	Genotype confirmation	MLH1
S4D	HeLa ΔMLH1 clone 2	PRJNA735408	Chen2021_0479	none	Genotype confirmation	MLH1
S4D	HeLa wild-type clone 1	PRJNA735408	Chen2021_0480	mock	Unedited control	HEK3
S4D	HeLa wild-type clone 1	PRJNA735408	Chen2021_0481	PE2–P2A–BSD	PE2	HEK3	HEK3	+1 T to A		GGCCCAGACTGAGCACGTGA	GTTTTAGAGCTAGAAATAGCAAGTTAAAATAAGGCTAGTCCGTTATCAACTTGAAAAAGTGGCACCGAGTCGGTGC	CAGACTGAGCACG	AGATGGCAGA	TCTGCCATCTCGTGCTCAGTCTG
S4D	HeLa wild-type clone 1	PRJNA735408	Chen2021_0482	PE2–P2A–BSD	PE2+MLH1dn (PE4)	HEK3	HEK3	+1 T to A		GGCCCAGACTGAGCACGTGA	GTTTTAGAGCTAGAAATAGCAAGTTAAAATAAGGCTAGTCCGTTATCAACTTGAAAAAGTGGCACCGAGTCGGTGC	CAGACTGAGCACG	AGATGGCAGA	TCTGCCATCTCGTGCTCAGTCTG
S4D	HeLa wild-type clone 1	PRJNA735408	Chen2021_0483	PE2–P2A–BSD	PE3	HEK3	HEK3	+1 T to A	+90	GGCCCAGACTGAGCACGTGA	GTTTTAGAGCTAGAAATAGCAAGTTAAAATAAGGCTAGTCCGTTATCAACTTGAAAAAGTGGCACCGAGTCGGTGC	CAGACTGAGCACG	AGATGGCAGA	TCTGCCATCTCGTGCTCAGTCTG			GTCAACCAGTATCCCGGTGC	GTTTTAGAGCTAGAAATAGCAAGTTAAAATAAGGCTAGTCCGTTATCAACTTGAAAAAGTGGCACCGAGTCGGTGC
S4D	HeLa wild-type clone 1	PRJNA735408	Chen2021_0484	PE2–P2A–BSD	PE3+MLH1dn (PE5)	HEK3	HEK3	+1 T to A	+90	GGCCCAGACTGAGCACGTGA	GTTTTAGAGCTAGAAATAGCAAGTTAAAATAAGGCTAGTCCGTTATCAACTTGAAAAAGTGGCACCGAGTCGGTGC	CAGACTGAGCACG	AGATGGCAGA	TCTGCCATCTCGTGCTCAGTCTG			GTCAACCAGTATCCCGGTGC	GTTTTAGAGCTAGAAATAGCAAGTTAAAATAAGGCTAGTCCGTTATCAACTTGAAAAAGTGGCACCGAGTCGGTGC
S4D	HeLa wild-type clone 1	PRJNA735408	Chen2021_0485	mock	Unedited control	EMX1
S4D	HeLa wild-type clone 1	PRJNA735408	Chen2021_0486	PE2–P2A–BSD	PE2	EMX1	EMX1	+5 G to T		GAGTCCGAGCAGAAGAAGAA	GTTTTAGAGCTAGAAATAGCAAGTTAAAATAAGGCTAGTCCGTTATCAACTTGAAAAAGTGGCACCGAGTCGGTGC	TCCGAGCAGAAGAA	GAAGTGCTCCCATCAC	GTGATGGGAGCACTTCTTCTTCTGCTCGGA
S4D	HeLa wild-type clone 1	PRJNA735408	Chen2021_0487	PE2–P2A–BSD	PE2+MLH1dn (PE4)	EMX1	EMX1	+5 G to T		GAGTCCGAGCAGAAGAAGAA	GTTTTAGAGCTAGAAATAGCAAGTTAAAATAAGGCTAGTCCGTTATCAACTTGAAAAAGTGGCACCGAGTCGGTGC	TCCGAGCAGAAGAA	GAAGTGCTCCCATCAC	GTGATGGGAGCACTTCTTCTTCTGCTCGGA
S4D	HeLa wild-type clone 1	PRJNA735408	Chen2021_0488	PE2–P2A–BSD	PE3	EMX1	EMX1	+5 G to T	+53	GAGTCCGAGCAGAAGAAGAA	GTTTTAGAGCTAGAAATAGCAAGTTAAAATAAGGCTAGTCCGTTATCAACTTGAAAAAGTGGCACCGAGTCGGTGC	TCCGAGCAGAAGAA	GAAGTGCTCCCATCAC	GTGATGGGAGCACTTCTTCTTCTGCTCGGA			GACATCGATGTCCTCCCCAT	GTTTTAGAGCTAGAAATAGCAAGTTAAAATAAGGCTAGTCCGTTATCAACTTGAAAAAGTGGCACCGAGTCGGTGC
S4D	HeLa wild-type clone 1	PRJNA735408	Chen2021_0489	PE2–P2A–BSD	PE3+MLH1dn (PE5)	EMX1	EMX1	+5 G to T	+53	GAGTCCGAGCAGAAGAAGAA	GTTTTAGAGCTAGAAATAGCAAGTTAAAATAAGGCTAGTCCGTTATCAACTTGAAAAAGTGGCACCGAGTCGGTGC	TCCGAGCAGAAGAA	GAAGTGCTCCCATCAC	GTGATGGGAGCACTTCTTCTTCTGCTCGGA			GACATCGATGTCCTCCCCAT	GTTTTAGAGCTAGAAATAGCAAGTTAAAATAAGGCTAGTCCGTTATCAACTTGAAAAAGTGGCACCGAGTCGGTGC
S4D	HeLa wild-type clone 1	PRJNA735408	Chen2021_0490	mock	Unedited control	FANCF
S4D	HeLa wild-type clone 1	PRJNA735408	Chen2021_0491	PE2–P2A–BSD	PE2	FANCF	FANCF	+3 C to T		GGAATCCCTTCTGCAGCACC	GTTTTAGAGCTAGAAATAGCAAGTTAAAATAAGGCTAGTCCGTTATCAACTTGAAAAAGTGGCACCGAGTCGGTGC	ATCCCTTCTGCAGC	ACTTGGATCGCTTTTCC	GGAAAAGCGATCCAAGTGCTGCAGAAGGGAT
S4D	HeLa wild-type clone 1	PRJNA735408	Chen2021_0492	PE2–P2A–BSD	PE2+MLH1dn (PE4)	FANCF	FANCF	+3 C to T		GGAATCCCTTCTGCAGCACC	GTTTTAGAGCTAGAAATAGCAAGTTAAAATAAGGCTAGTCCGTTATCAACTTGAAAAAGTGGCACCGAGTCGGTGC	ATCCCTTCTGCAGC	ACTTGGATCGCTTTTCC	GGAAAAGCGATCCAAGTGCTGCAGAAGGGAT
S4D	HeLa wild-type clone 1	PRJNA735408	Chen2021_0493	PE2–P2A–BSD	PE3	FANCF	FANCF	+3 C to T	+48	GGAATCCCTTCTGCAGCACC	GTTTTAGAGCTAGAAATAGCAAGTTAAAATAAGGCTAGTCCGTTATCAACTTGAAAAAGTGGCACCGAGTCGGTGC	ATCCCTTCTGCAGC	ACTTGGATCGCTTTTCC	GGAAAAGCGATCCAAGTGCTGCAGAAGGGAT			GGGGTCCCAGGTGCTGACGT	GTTTTAGAGCTAGAAATAGCAAGTTAAAATAAGGCTAGTCCGTTATCAACTTGAAAAAGTGGCACCGAGTCGGTGC
S4D	HeLa wild-type clone 1	PRJNA735408	Chen2021_0494	PE2–P2A–BSD	PE3+MLH1dn (PE5)	FANCF	FANCF	+3 C to T	+48	GGAATCCCTTCTGCAGCACC	GTTTTAGAGCTAGAAATAGCAAGTTAAAATAAGGCTAGTCCGTTATCAACTTGAAAAAGTGGCACCGAGTCGGTGC	ATCCCTTCTGCAGC	ACTTGGATCGCTTTTCC	GGAAAAGCGATCCAAGTGCTGCAGAAGGGAT			GGGGTCCCAGGTGCTGACGT	GTTTTAGAGCTAGAAATAGCAAGTTAAAATAAGGCTAGTCCGTTATCAACTTGAAAAAGTGGCACCGAGTCGGTGC
S4D	HeLa wild-type clone 1	PRJNA735408	Chen2021_0495	mock	Unedited control	RUNX1
S4D	HeLa wild-type clone 1	PRJNA735408	Chen2021_0496	PE2–P2A–BSD	PE2	RUNX1	RUNX1	+5 G to T		GCATTTTCAGGAGGAAGCGA	GTTTTAGAGCTAGAAATAGCAAGTTAAAATAAGGCTAGTCCGTTATCAACTTGAAAAAGTGGCACCGAGTCGGTGC	ATTTTCAGGAGGAAG	CGATTGCTTCAGACA	TGTCTGAAGCAATCGCTTCCTCCTGAAAAT
S4D	HeLa wild-type clone 1	PRJNA735408	Chen2021_0497	PE2–P2A–BSD	PE2+MLH1dn (PE4)	RUNX1	RUNX1	+5 G to T		GCATTTTCAGGAGGAAGCGA	GTTTTAGAGCTAGAAATAGCAAGTTAAAATAAGGCTAGTCCGTTATCAACTTGAAAAAGTGGCACCGAGTCGGTGC	ATTTTCAGGAGGAAG	CGATTGCTTCAGACA	TGTCTGAAGCAATCGCTTCCTCCTGAAAAT
S4D	HeLa wild-type clone 1	PRJNA735408	Chen2021_0498	PE2–P2A–BSD	PE3	RUNX1	RUNX1	+5 G to T	+38	GCATTTTCAGGAGGAAGCGA	GTTTTAGAGCTAGAAATAGCAAGTTAAAATAAGGCTAGTCCGTTATCAACTTGAAAAAGTGGCACCGAGTCGGTGC	ATTTTCAGGAGGAAG	CGATTGCTTCAGACA	TGTCTGAAGCAATCGCTTCCTCCTGAAAAT			GATGAAGCACTGTGGGTACGA	GTTTTAGAGCTAGAAATAGCAAGTTAAAATAAGGCTAGTCCGTTATCAACTTGAAAAAGTGGCACCGAGTCGGTGC
S4D	HeLa wild-type clone 1	PRJNA735408	Chen2021_0499	PE2–P2A–BSD	PE3+MLH1dn (PE5)	RUNX1	RUNX1	+5 G to T	+38	GCATTTTCAGGAGGAAGCGA	GTTTTAGAGCTAGAAATAGCAAGTTAAAATAAGGCTAGTCCGTTATCAACTTGAAAAAGTGGCACCGAGTCGGTGC	ATTTTCAGGAGGAAG	CGATTGCTTCAGACA	TGTCTGAAGCAATCGCTTCCTCCTGAAAAT			GATGAAGCACTGTGGGTACGA	GTTTTAGAGCTAGAAATAGCAAGTTAAAATAAGGCTAGTCCGTTATCAACTTGAAAAAGTGGCACCGAGTCGGTGC
S4D	HeLa ΔMLH1 clone 1	PRJNA735408	Chen2021_0500	mock	Unedited control	HEK3
S4D	HeLa ΔMLH1 clone 1	PRJNA735408	Chen2021_0501	PE2–P2A–BSD	PE2+MLH1 KO	HEK3	HEK3	+1 T to A		GGCCCAGACTGAGCACGTGA	GTTTTAGAGCTAGAAATAGCAAGTTAAAATAAGGCTAGTCCGTTATCAACTTGAAAAAGTGGCACCGAGTCGGTGC	CAGACTGAGCACG	AGATGGCAGA	TCTGCCATCTCGTGCTCAGTCTG
S4D	HeLa ΔMLH1 clone 1	PRJNA735408	Chen2021_0502	PE2–P2A–BSD	PE3+MLH1 KO	HEK3	HEK3	+1 T to A	+90	GGCCCAGACTGAGCACGTGA	GTTTTAGAGCTAGAAATAGCAAGTTAAAATAAGGCTAGTCCGTTATCAACTTGAAAAAGTGGCACCGAGTCGGTGC	CAGACTGAGCACG	AGATGGCAGA	TCTGCCATCTCGTGCTCAGTCTG			GTCAACCAGTATCCCGGTGC	GTTTTAGAGCTAGAAATAGCAAGTTAAAATAAGGCTAGTCCGTTATCAACTTGAAAAAGTGGCACCGAGTCGGTGC
S4D	HeLa ΔMLH1 clone 1	PRJNA735408	Chen2021_0503	mock	Unedited control	EMX1
S4D	HeLa ΔMLH1 clone 1	PRJNA735408	Chen2021_0504	PE2–P2A–BSD	PE2+MLH1 KO	EMX1	EMX1	+5 G to T		GAGTCCGAGCAGAAGAAGAA	GTTTTAGAGCTAGAAATAGCAAGTTAAAATAAGGCTAGTCCGTTATCAACTTGAAAAAGTGGCACCGAGTCGGTGC	TCCGAGCAGAAGAA	GAAGTGCTCCCATCAC	GTGATGGGAGCACTTCTTCTTCTGCTCGGA
S4D	HeLa ΔMLH1 clone 1	PRJNA735408	Chen2021_0505	PE2–P2A–BSD	PE3+MLH1 KO	EMX1	EMX1	+5 G to T	+53	GAGTCCGAGCAGAAGAAGAA	GTTTTAGAGCTAGAAATAGCAAGTTAAAATAAGGCTAGTCCGTTATCAACTTGAAAAAGTGGCACCGAGTCGGTGC	TCCGAGCAGAAGAA	GAAGTGCTCCCATCAC	GTGATGGGAGCACTTCTTCTTCTGCTCGGA			GACATCGATGTCCTCCCCAT	GTTTTAGAGCTAGAAATAGCAAGTTAAAATAAGGCTAGTCCGTTATCAACTTGAAAAAGTGGCACCGAGTCGGTGC
S4D	HeLa ΔMLH1 clone 1	PRJNA735408	Chen2021_0506	mock	Unedited control	FANCF
S4D	HeLa ΔMLH1 clone 1	PRJNA735408	Chen2021_0507	PE2–P2A–BSD	PE2+MLH1 KO	FANCF	FANCF	+3 C to T		GGAATCCCTTCTGCAGCACC	GTTTTAGAGCTAGAAATAGCAAGTTAAAATAAGGCTAGTCCGTTATCAACTTGAAAAAGTGGCACCGAGTCGGTGC	ATCCCTTCTGCAGC	ACTTGGATCGCTTTTCC	GGAAAAGCGATCCAAGTGCTGCAGAAGGGAT
S4D	HeLa ΔMLH1 clone 1	PRJNA735408	Chen2021_0508	PE2–P2A–BSD	PE3+MLH1 KO	FANCF	FANCF	+3 C to T	+48	GGAATCCCTTCTGCAGCACC	GTTTTAGAGCTAGAAATAGCAAGTTAAAATAAGGCTAGTCCGTTATCAACTTGAAAAAGTGGCACCGAGTCGGTGC	ATCCCTTCTGCAGC	ACTTGGATCGCTTTTCC	GGAAAAGCGATCCAAGTGCTGCAGAAGGGAT			GGGGTCCCAGGTGCTGACGT	GTTTTAGAGCTAGAAATAGCAAGTTAAAATAAGGCTAGTCCGTTATCAACTTGAAAAAGTGGCACCGAGTCGGTGC
S4D	HeLa ΔMLH1 clone 1	PRJNA735408	Chen2021_0509	mock	Unedited control	RUNX1
S4D	HeLa ΔMLH1 clone 1	PRJNA735408	Chen2021_0510	PE2–P2A–BSD	PE2+MLH1 KO	RUNX1	RUNX1	+5 G to T		GCATTTTCAGGAGGAAGCGA	GTTTTAGAGCTAGAAATAGCAAGTTAAAATAAGGCTAGTCCGTTATCAACTTGAAAAAGTGGCACCGAGTCGGTGC	ATTTTCAGGAGGAAG	CGATTGCTTCAGACA	TGTCTGAAGCAATCGCTTCCTCCTGAAAAT
S4D	HeLa ΔMLH1 clone 1	PRJNA735408	Chen2021_0511	PE2–P2A–BSD	PE3+MLH1 KO	RUNX1	RUNX1	+5 G to T	+38	GCATTTTCAGGAGGAAGCGA	GTTTTAGAGCTAGAAATAGCAAGTTAAAATAAGGCTAGTCCGTTATCAACTTGAAAAAGTGGCACCGAGTCGGTGC	ATTTTCAGGAGGAAG	CGATTGCTTCAGACA	TGTCTGAAGCAATCGCTTCCTCCTGAAAAT			GATGAAGCACTGTGGGTACGA	GTTTTAGAGCTAGAAATAGCAAGTTAAAATAAGGCTAGTCCGTTATCAACTTGAAAAAGTGGCACCGAGTCGGTGC
S4D	HeLa ΔMLH1 clone 2	PRJNA735408	Chen2021_0512	mock	Unedited control	HEK3
S4D	HeLa ΔMLH1 clone 2	PRJNA735408	Chen2021_0513	PE2–P2A–BSD	PE2+MLH1 KO	HEK3	HEK3	+1 T to A		GGCCCAGACTGAGCACGTGA	GTTTTAGAGCTAGAAATAGCAAGTTAAAATAAGGCTAGTCCGTTATCAACTTGAAAAAGTGGCACCGAGTCGGTGC	CAGACTGAGCACG	AGATGGCAGA	TCTGCCATCTCGTGCTCAGTCTG
S4D	HeLa ΔMLH1 clone 2	PRJNA735408	Chen2021_0514	PE2–P2A–BSD	PE3+MLH1 KO	HEK3	HEK3	+1 T to A	+90	GGCCCAGACTGAGCACGTGA	GTTTTAGAGCTAGAAATAGCAAGTTAAAATAAGGCTAGTCCGTTATCAACTTGAAAAAGTGGCACCGAGTCGGTGC	CAGACTGAGCACG	AGATGGCAGA	TCTGCCATCTCGTGCTCAGTCTG			GTCAACCAGTATCCCGGTGC	GTTTTAGAGCTAGAAATAGCAAGTTAAAATAAGGCTAGTCCGTTATCAACTTGAAAAAGTGGCACCGAGTCGGTGC
S4D	HeLa ΔMLH1 clone 2	PRJNA735408	Chen2021_0515	mock	Unedited control	EMX1
S4D	HeLa ΔMLH1 clone 2	PRJNA735408	Chen2021_0516	PE2–P2A–BSD	PE2+MLH1 KO	EMX1	EMX1	+5 G to T		GAGTCCGAGCAGAAGAAGAA	GTTTTAGAGCTAGAAATAGCAAGTTAAAATAAGGCTAGTCCGTTATCAACTTGAAAAAGTGGCACCGAGTCGGTGC	TCCGAGCAGAAGAA	GAAGTGCTCCCATCAC	GTGATGGGAGCACTTCTTCTTCTGCTCGGA
S4D	HeLa ΔMLH1 clone 2	PRJNA735408	Chen2021_0517	PE2–P2A–BSD	PE3+MLH1 KO	EMX1	EMX1	+5 G to T	+53	GAGTCCGAGCAGAAGAAGAA	GTTTTAGAGCTAGAAATAGCAAGTTAAAATAAGGCTAGTCCGTTATCAACTTGAAAAAGTGGCACCGAGTCGGTGC	TCCGAGCAGAAGAA	GAAGTGCTCCCATCAC	GTGATGGGAGCACTTCTTCTTCTGCTCGGA			GACATCGATGTCCTCCCCAT	GTTTTAGAGCTAGAAATAGCAAGTTAAAATAAGGCTAGTCCGTTATCAACTTGAAAAAGTGGCACCGAGTCGGTGC
S4D	HeLa ΔMLH1 clone 2	PRJNA735408	Chen2021_0518	mock	Unedited control	FANCF
S4D	HeLa ΔMLH1 clone 2	PRJNA735408	Chen2021_0519	PE2–P2A–BSD	PE2+MLH1 KO	FANCF	FANCF	+3 C to T		GGAATCCCTTCTGCAGCACC	GTTTTAGAGCTAGAAATAGCAAGTTAAAATAAGGCTAGTCCGTTATCAACTTGAAAAAGTGGCACCGAGTCGGTGC	ATCCCTTCTGCAGC	ACTTGGATCGCTTTTCC	GGAAAAGCGATCCAAGTGCTGCAGAAGGGAT
S4D	HeLa ΔMLH1 clone 2	PRJNA735408	Chen2021_0520	PE2–P2A–BSD	PE3+MLH1 KO	FANCF	FANCF	+3 C to T	+48	GGAATCCCTTCTGCAGCACC	GTTTTAGAGCTAGAAATAGCAAGTTAAAATAAGGCTAGTCCGTTATCAACTTGAAAAAGTGGCACCGAGTCGGTGC	ATCCCTTCTGCAGC	ACTTGGATCGCTTTTCC	GGAAAAGCGATCCAAGTGCTGCAGAAGGGAT			GGGGTCCCAGGTGCTGACGT	GTTTTAGAGCTAGAAATAGCAAGTTAAAATAAGGCTAGTCCGTTATCAACTTGAAAAAGTGGCACCGAGTCGGTGC
S4D	HeLa ΔMLH1 clone 2	PRJNA735408	Chen2021_0521	mock	Unedited control	RUNX1
S4D	HeLa ΔMLH1 clone 2	PRJNA735408	Chen2021_0522	PE2–P2A–BSD	PE2+MLH1 KO	RUNX1	RUNX1	+5 G to T		GCATTTTCAGGAGGAAGCGA	GTTTTAGAGCTAGAAATAGCAAGTTAAAATAAGGCTAGTCCGTTATCAACTTGAAAAAGTGGCACCGAGTCGGTGC	ATTTTCAGGAGGAAG	CGATTGCTTCAGACA	TGTCTGAAGCAATCGCTTCCTCCTGAAAAT
S4D	HeLa ΔMLH1 clone 2	PRJNA735408	Chen2021_0523	PE2–P2A–BSD	PE3+MLH1 KO	RUNX1	RUNX1	+5 G to T	+38	GCATTTTCAGGAGGAAGCGA	GTTTTAGAGCTAGAAATAGCAAGTTAAAATAAGGCTAGTCCGTTATCAACTTGAAAAAGTGGCACCGAGTCGGTGC	ATTTTCAGGAGGAAG	CGATTGCTTCAGACA	TGTCTGAAGCAATCGCTTCCTCCTGAAAAT			GATGAAGCACTGTGGGTACGA	GTTTTAGAGCTAGAAATAGCAAGTTAAAATAAGGCTAGTCCGTTATCAACTTGAAAAAGTGGCACCGAGTCGGTGC
S4E	HEK293T	PRJNA735408	Chen2021_0524	PE2	PE2	HEK4	HEK4	+2 G to T		GGCACTGCGGCTGGAGGTGG	GTTTTAGAGCTAGAAATAGCAAGTTAAAATAAGGCTAGTCCGTTATCAACTTGAAAAAGTGGCACCGAGTCGGTGC	GGCTGGAGG	TTGGGGTTAA	TTAACCCCAACCTCCAGCC
S4E	HEK293T	PRJNA735408	Chen2021_0525	PE2	PE3	HEK4	HEK4	+2 G to T	-95	GGCACTGCGGCTGGAGGTGG	GTTTTAGAGCTAGAAATAGCAAGTTAAAATAAGGCTAGTCCGTTATCAACTTGAAAAAGTGGCACCGAGTCGGTGC	GGCTGGAGG	TTGGGGTTAA	TTAACCCCAACCTCCAGCC			GTCCCTTCCTTCCACCCAGCC	GTTTTAGAGCTAGAAATAGCAAGTTAAAATAAGGCTAGTCCGTTATCAACTTGAAAAAGTGGCACCGAGTCGGTGC
S4E	HEK293T	PRJNA735408	Chen2021_0526	PE2	PE3	HEK4	HEK4	+2 G to T	-52	GGCACTGCGGCTGGAGGTGG	GTTTTAGAGCTAGAAATAGCAAGTTAAAATAAGGCTAGTCCGTTATCAACTTGAAAAAGTGGCACCGAGTCGGTGC	GGCTGGAGG	TTGGGGTTAA	TTAACCCCAACCTCCAGCC			GCCCTGCCTGTCATCCTGCTT	GTTTTAGAGCTAGAAATAGCAAGTTAAAATAAGGCTAGTCCGTTATCAACTTGAAAAAGTGGCACCGAGTCGGTGC
S4E	HEK293T	PRJNA735408	Chen2021_0527	PE2	PE3	HEK4	HEK4	+2 G to T	-26	GGCACTGCGGCTGGAGGTGG	GTTTTAGAGCTAGAAATAGCAAGTTAAAATAAGGCTAGTCCGTTATCAACTTGAAAAAGTGGCACCGAGTCGGTGC	GGCTGGAGG	TTGGGGTTAA	TTAACCCCAACCTCCAGCC			GCAGTGCCACCGGGGCGCCG	GTTTTAGAGCTAGAAATAGCAAGTTAAAATAAGGCTAGTCCGTTATCAACTTGAAAAAGTGGCACCGAGTCGGTGC
S4E	HEK293T	PRJNA735408	Chen2021_0528	PE2	PE3	HEK4	HEK4	+2 G to T	+52	GGCACTGCGGCTGGAGGTGG	GTTTTAGAGCTAGAAATAGCAAGTTAAAATAAGGCTAGTCCGTTATCAACTTGAAAAAGTGGCACCGAGTCGGTGC	GGCTGGAGG	TTGGGGTTAA	TTAACCCCAACCTCCAGCC			GCGGGGGCTCAGAGAGGGCA	GTTTTAGAGCTAGAAATAGCAAGTTAAAATAAGGCTAGTCCGTTATCAACTTGAAAAAGTGGCACCGAGTCGGTGC
S4E	HEK293T	PRJNA735408	Chen2021_0529	PE2	PE3	HEK4	HEK4	+2 G to T	+74	GGCACTGCGGCTGGAGGTGG	GTTTTAGAGCTAGAAATAGCAAGTTAAAATAAGGCTAGTCCGTTATCAACTTGAAAAAGTGGCACCGAGTCGGTGC	GGCTGGAGG	TTGGGGTTAA	TTAACCCCAACCTCCAGCC			GACACACACACAGGCCTGG	GTTTTAGAGCTAGAAATAGCAAGTTAAAATAAGGCTAGTCCGTTATCAACTTGAAAAAGTGGCACCGAGTCGGTGC
S4E	HEK293T	PRJNA735408	Chen2021_0530	PE2	PE4	HEK4	HEK4	+2 G to T		GGCACTGCGGCTGGAGGTGG	GTTTTAGAGCTAGAAATAGCAAGTTAAAATAAGGCTAGTCCGTTATCAACTTGAAAAAGTGGCACCGAGTCGGTGC	GGCTGGAGG	TTGGGGTTAA	TTAACCCCAACCTCCAGCC
S4E	HEK293T	PRJNA735408	Chen2021_0531	PE2	PE5	HEK4	HEK4	+2 G to T	-95	GGCACTGCGGCTGGAGGTGG	GTTTTAGAGCTAGAAATAGCAAGTTAAAATAAGGCTAGTCCGTTATCAACTTGAAAAAGTGGCACCGAGTCGGTGC	GGCTGGAGG	TTGGGGTTAA	TTAACCCCAACCTCCAGCC			GTCCCTTCCTTCCACCCAGCC	GTTTTAGAGCTAGAAATAGCAAGTTAAAATAAGGCTAGTCCGTTATCAACTTGAAAAAGTGGCACCGAGTCGGTGC
S4E	HEK293T	PRJNA735408	Chen2021_0532	PE2	PE5	HEK4	HEK4	+2 G to T	-52	GGCACTGCGGCTGGAGGTGG	GTTTTAGAGCTAGAAATAGCAAGTTAAAATAAGGCTAGTCCGTTATCAACTTGAAAAAGTGGCACCGAGTCGGTGC	GGCTGGAGG	TTGGGGTTAA	TTAACCCCAACCTCCAGCC			GCCCTGCCTGTCATCCTGCTT	GTTTTAGAGCTAGAAATAGCAAGTTAAAATAAGGCTAGTCCGTTATCAACTTGAAAAAGTGGCACCGAGTCGGTGC
S4E	HEK293T	PRJNA735408	Chen2021_0533	PE2	PE5	HEK4	HEK4	+2 G to T	-26	GGCACTGCGGCTGGAGGTGG	GTTTTAGAGCTAGAAATAGCAAGTTAAAATAAGGCTAGTCCGTTATCAACTTGAAAAAGTGGCACCGAGTCGGTGC	GGCTGGAGG	TTGGGGTTAA	TTAACCCCAACCTCCAGCC			GCAGTGCCACCGGGGCGCCG	GTTTTAGAGCTAGAAATAGCAAGTTAAAATAAGGCTAGTCCGTTATCAACTTGAAAAAGTGGCACCGAGTCGGTGC
S4E	HEK293T	PRJNA735408	Chen2021_0534	PE2	PE5	HEK4	HEK4	+2 G to T	+52	GGCACTGCGGCTGGAGGTGG	GTTTTAGAGCTAGAAATAGCAAGTTAAAATAAGGCTAGTCCGTTATCAACTTGAAAAAGTGGCACCGAGTCGGTGC	GGCTGGAGG	TTGGGGTTAA	TTAACCCCAACCTCCAGCC			GCGGGGGCTCAGAGAGGGCA	GTTTTAGAGCTAGAAATAGCAAGTTAAAATAAGGCTAGTCCGTTATCAACTTGAAAAAGTGGCACCGAGTCGGTGC
S4E	HEK293T	PRJNA735408	Chen2021_0535	PE2	PE5	HEK4	HEK4	+2 G to T	+74	GGCACTGCGGCTGGAGGTGG	GTTTTAGAGCTAGAAATAGCAAGTTAAAATAAGGCTAGTCCGTTATCAACTTGAAAAAGTGGCACCGAGTCGGTGC	GGCTGGAGG	TTGGGGTTAA	TTAACCCCAACCTCCAGCC			GACACACACACAGGCCTGG	GTTTTAGAGCTAGAAATAGCAAGTTAAAATAAGGCTAGTCCGTTATCAACTTGAAAAAGTGGCACCGAGTCGGTGC
S4F	HEK293T	PRJNA735408	Chen2021_0536	PE2	PE2	FANCF	FANCF	+7 A to C		GGAATCCCTTCTGCAGCACC	GTTTTAGAGCTAGAAATAGCAAGTTAAAATAAGGCTAGTCCGTTATCAACTTGAAAAAGTGGCACCGAGTCGGTGC	ATCCCTTCTGCAGC	ACCTGGCTCGCTTTTCC	GGAAAAGCGAGCCAGGTGCTGCAGAAGGGAT
S4F	HEK293T	PRJNA735408	Chen2021_0537	PE2	PE4	FANCF	FANCF	+7 A to C		GGAATCCCTTCTGCAGCACC	GTTTTAGAGCTAGAAATAGCAAGTTAAAATAAGGCTAGTCCGTTATCAACTTGAAAAAGTGGCACCGAGTCGGTGC	ATCCCTTCTGCAGC	ACCTGGCTCGCTTTTCC	GGAAAAGCGAGCCAGGTGCTGCAGAAGGGAT
S4F	HEK293T	PRJNA735408	Chen2021_0538	PE2	PE3	FANCF	FANCF	+7 A to C	+48	GGAATCCCTTCTGCAGCACC	GTTTTAGAGCTAGAAATAGCAAGTTAAAATAAGGCTAGTCCGTTATCAACTTGAAAAAGTGGCACCGAGTCGGTGC	ATCCCTTCTGCAGC	ACCTGGCTCGCTTTTCC	GGAAAAGCGAGCCAGGTGCTGCAGAAGGGAT			GGGGTCCCAGGTGCTGACGT	GTTTTAGAGCTAGAAATAGCAAGTTAAAATAAGGCTAGTCCGTTATCAACTTGAAAAAGTGGCACCGAGTCGGTGC
S4F	HEK293T	PRJNA735408	Chen2021_0539	PE2	PE5	FANCF	FANCF	+7 A to C	+48	GGAATCCCTTCTGCAGCACC	GTTTTAGAGCTAGAAATAGCAAGTTAAAATAAGGCTAGTCCGTTATCAACTTGAAAAAGTGGCACCGAGTCGGTGC	ATCCCTTCTGCAGC	ACCTGGCTCGCTTTTCC	GGAAAAGCGAGCCAGGTGCTGCAGAAGGGAT			GGGGTCCCAGGTGCTGACGT	GTTTTAGAGCTAGAAATAGCAAGTTAAAATAAGGCTAGTCCGTTATCAACTTGAAAAAGTGGCACCGAGTCGGTGC
S4F	HEK293T	PRJNA735408	Chen2021_0540	PE2	PE3b	FANCF	FANCF	+7 A to C	+7	GGAATCCCTTCTGCAGCACC	GTTTTAGAGCTAGAAATAGCAAGTTAAAATAAGGCTAGTCCGTTATCAACTTGAAAAAGTGGCACCGAGTCGGTGC	ATCCCTTCTGCAGC	ACCTGGCTCGCTTTTCC	GGAAAAGCGAGCCAGGTGCTGCAGAAGGGAT			GAAGCTCGGAAAAGCGAGCC	GTTTTAGAGCTAGAAATAGCAAGTTAAAATAAGGCTAGTCCGTTATCAACTTGAAAAAGTGGCACCGAGTCGGTGC
S4F	HEK293T	PRJNA735408	Chen2021_0541	PE2	PE5b	FANCF	FANCF	+7 A to C	+7	GGAATCCCTTCTGCAGCACC	GTTTTAGAGCTAGAAATAGCAAGTTAAAATAAGGCTAGTCCGTTATCAACTTGAAAAAGTGGCACCGAGTCGGTGC	ATCCCTTCTGCAGC	ACCTGGCTCGCTTTTCC	GGAAAAGCGAGCCAGGTGCTGCAGAAGGGAT			GAAGCTCGGAAAAGCGAGCC	GTTTTAGAGCTAGAAATAGCAAGTTAAAATAAGGCTAGTCCGTTATCAACTTGAAAAAGTGGCACCGAGTCGGTGC
S4G	HEK293T	PRJNA735408	Chen2021_0542	PE2	Control	HEK3	HEK3	+5 G to T		GGCCCAGACTGAGCACGTGA	GTTTTAGAGCTAGAAATAGCAAGTTAAAATAAGGCTAGTCCGTTATCAACTTGAAAAAGTGGGACCGAGTCGGTCC	CAGACTGAGCACG	TGATTGCAGA	TCTGCAATCACGTGCTCAGTCTG
S4G	HEK293T	PRJNA735408	Chen2021_0543	PE2	hMLH1 Δ754-756 (human MLH1dn)	HEK3	HEK3	+5 G to T		GGCCCAGACTGAGCACGTGA	GTTTTAGAGCTAGAAATAGCAAGTTAAAATAAGGCTAGTCCGTTATCAACTTGAAAAAGTGGGACCGAGTCGGTCC	CAGACTGAGCACG	TGATTGCAGA	TCTGCAATCACGTGCTCAGTCTG
S4G	HEK293T	PRJNA735408	Chen2021_0544	PE2	mMLH1 1-757 (codon opt.) (mouse MLH1dn)	HEK3	HEK3	+5 G to T		GGCCCAGACTGAGCACGTGA	GTTTTAGAGCTAGAAATAGCAAGTTAAAATAAGGCTAGTCCGTTATCAACTTGAAAAAGTGGGACCGAGTCGGTCC	CAGACTGAGCACG	TGATTGCAGA	TCTGCAATCACGTGCTCAGTCTG
S4G	HEK293T	PRJNA735408	Chen2021_0545	PE2	Control	EMX1	EMX1	+5 G to T		GAGTCCGAGCAGAAGAAGAA	GTTTTAGAGCTAGAAATAGCAAGTTAAAATAAGGCTAGTCCGTTATCAACTTGAAAAAGTGGCACCGAGTCGGTGC	TCCGAGCAGAAGAA	GAAGTGCTCCCATCAC	GTGATGGGAGCACTTCTTCTTCTGCTCGGA
S4G	HEK293T	PRJNA735408	Chen2021_0546	PE2	hMLH1 Δ754-756 (human MLH1dn)	EMX1	EMX1	+5 G to T		GAGTCCGAGCAGAAGAAGAA	GTTTTAGAGCTAGAAATAGCAAGTTAAAATAAGGCTAGTCCGTTATCAACTTGAAAAAGTGGCACCGAGTCGGTGC	TCCGAGCAGAAGAA	GAAGTGCTCCCATCAC	GTGATGGGAGCACTTCTTCTTCTGCTCGGA
S4G	HEK293T	PRJNA735408	Chen2021_0547	PE2	mMLH1 1-757 (codon opt.) (mouse MLH1dn)	EMX1	EMX1	+5 G to T		GAGTCCGAGCAGAAGAAGAA	GTTTTAGAGCTAGAAATAGCAAGTTAAAATAAGGCTAGTCCGTTATCAACTTGAAAAAGTGGCACCGAGTCGGTGC	TCCGAGCAGAAGAA	GAAGTGCTCCCATCAC	GTGATGGGAGCACTTCTTCTTCTGCTCGGA
S4G	HEK293T	PRJNA735408	Chen2021_0548	PE2	Control	RUNX1	RUNX1	+3 A to C		GCATTTTCAGGAGGAAGCGA	GTTTTAGAGCTAGAAATAGCAAGTTAAAATAAGGCTAGTCCGTTATCAACTTGAAAAAGTGGCACCGAGTCGGTGC	ATTTTCAGGAGGAAG	CGCTGGCTTCAGACA	TGTCTGAAGCCAGCGCTTCCTCCTGAAAAT
S4G	HEK293T	PRJNA735408	Chen2021_0549	PE2	hMLH1 Δ754-756 (human MLH1dn)	RUNX1	RUNX1	+3 A to C		GCATTTTCAGGAGGAAGCGA	GTTTTAGAGCTAGAAATAGCAAGTTAAAATAAGGCTAGTCCGTTATCAACTTGAAAAAGTGGCACCGAGTCGGTGC	ATTTTCAGGAGGAAG	CGCTGGCTTCAGACA	TGTCTGAAGCCAGCGCTTCCTCCTGAAAAT
S4G	HEK293T	PRJNA735408	Chen2021_0550	PE2	mMLH1 1-757 (codon opt.) (mouse MLH1dn)	RUNX1	RUNX1	+3 A to C		GCATTTTCAGGAGGAAGCGA	GTTTTAGAGCTAGAAATAGCAAGTTAAAATAAGGCTAGTCCGTTATCAACTTGAAAAAGTGGCACCGAGTCGGTGC	ATTTTCAGGAGGAAG	CGCTGGCTTCAGACA	TGTCTGAAGCCAGCGCTTCCTCCTGAAAAT
S4H	N2A	PRJNA735408	Chen2021_0551	PE2	Control	Dnmt1	Dnmt1	+5 G to T		GCGGGCTGGAGCTGTTCGCGC	GTTTTAGAGCTAGAAATAGCAAGTTAAAATAAGGCTAGTCCGTTATCAACTTGAAAAAGTGGCACCGAGTCGGTGC	CTGGAGCTGTTCG	CGCTTGCATCTTGCA	TGCAAGATGCAAGCGCGAACAGCTCCAG
S4H	N2A	PRJNA735408	Chen2021_0552	PE2	hMLH1 Δ754-756 (codon opt.) (human MLH1dn)	Dnmt1	Dnmt1	+5 G to T		GCGGGCTGGAGCTGTTCGCGC	GTTTTAGAGCTAGAAATAGCAAGTTAAAATAAGGCTAGTCCGTTATCAACTTGAAAAAGTGGCACCGAGTCGGTGC	CTGGAGCTGTTCG	CGCTTGCATCTTGCA	TGCAAGATGCAAGCGCGAACAGCTCCAG
S4H	N2A	PRJNA735408	Chen2021_0553	PE2	mMLH1 1-757 (codon opt.) (mouse MLH1dn)	Dnmt1	Dnmt1	+5 G to T		GCGGGCTGGAGCTGTTCGCGC	GTTTTAGAGCTAGAAATAGCAAGTTAAAATAAGGCTAGTCCGTTATCAACTTGAAAAAGTGGCACCGAGTCGGTGC	CTGGAGCTGTTCG	CGCTTGCATCTTGCA	TGCAAGATGCAAGCGCGAACAGCTCCAG
S4H	N2A	PRJNA735408	Chen2021_0554	PE2	Control	Dnmt1	Dnmt1	+5 G to T	+53	GCGGGCTGGAGCTGTTCGCGC	GTTTTAGAGCTAGAAATAGCAAGTTAAAATAAGGCTAGTCCGTTATCAACTTGAAAAAGTGGCACCGAGTCGGTGC	CTGGAGCTGTTCG	CGCTTGCATCTTGCA	TGCAAGATGCAAGCGCGAACAGCTCCAG			GCCGCGCGCGCGAAAAAGCCG	GTTTTAGAGCTAGAAATAGCAAGTTAAAATAAGGCTAGTCCGTTATCAACTTGAAAAAGTGGCACCGAGTCGGTGC
S4H	N2A	PRJNA735408	Chen2021_0555	PE2	hMLH1 Δ754-756 (codon opt.) (human MLH1dn)	Dnmt1	Dnmt1	+5 G to T	+53	GCGGGCTGGAGCTGTTCGCGC	GTTTTAGAGCTAGAAATAGCAAGTTAAAATAAGGCTAGTCCGTTATCAACTTGAAAAAGTGGCACCGAGTCGGTGC	CTGGAGCTGTTCG	CGCTTGCATCTTGCA	TGCAAGATGCAAGCGCGAACAGCTCCAG			GCCGCGCGCGCGAAAAAGCCG	GTTTTAGAGCTAGAAATAGCAAGTTAAAATAAGGCTAGTCCGTTATCAACTTGAAAAAGTGGCACCGAGTCGGTGC
S4H	N2A	PRJNA735408	Chen2021_0556	PE2	mMLH1 1-757 (codon opt.) (mouse MLH1dn)	Dnmt1	Dnmt1	+5 G to T	+53	GCGGGCTGGAGCTGTTCGCGC	GTTTTAGAGCTAGAAATAGCAAGTTAAAATAAGGCTAGTCCGTTATCAACTTGAAAAAGTGGCACCGAGTCGGTGC	CTGGAGCTGTTCG	CGCTTGCATCTTGCA	TGCAAGATGCAAGCGCGAACAGCTCCAG			GCCGCGCGCGCGAAAAAGCCG	GTTTTAGAGCTAGAAATAGCAAGTTAAAATAAGGCTAGTCCGTTATCAACTTGAAAAAGTGGCACCGAGTCGGTGC
S4H	N2A	PRJNA735408	Chen2021_0557	PE2	Control	Chd2	Chd2	+5 G to A		GCGGTAGCTCCCAGAACGGT	GTTTTAGAGCTAGAAATAGCAAGTTAAAATAAGGCTAGTCCGTTATCAACTTGAAAAAGTGGCACCGAGTCGGTGC	TAGCTCCCAGAAC	GGTGAGCATC	GATGCTCACCGTTCTGGGAGCTA
S4H	N2A	PRJNA735408	Chen2021_0558	PE2	hMLH1 Δ754-756 (codon opt.) (human MLH1dn)	Chd2	Chd2	+5 G to A		GCGGTAGCTCCCAGAACGGT	GTTTTAGAGCTAGAAATAGCAAGTTAAAATAAGGCTAGTCCGTTATCAACTTGAAAAAGTGGCACCGAGTCGGTGC	TAGCTCCCAGAAC	GGTGAGCATC	GATGCTCACCGTTCTGGGAGCTA
S4H	N2A	PRJNA735408	Chen2021_0559	PE2	mMLH1 1-757 (codon opt.) (mouse MLH1dn)	Chd2	Chd2	+5 G to A		GCGGTAGCTCCCAGAACGGT	GTTTTAGAGCTAGAAATAGCAAGTTAAAATAAGGCTAGTCCGTTATCAACTTGAAAAAGTGGCACCGAGTCGGTGC	TAGCTCCCAGAAC	GGTGAGCATC	GATGCTCACCGTTCTGGGAGCTA
S4H	N2A	PRJNA735408	Chen2021_0560	PE2	Control	Chd2	Chd2	+5 G to A	+52	GCGGTAGCTCCCAGAACGGT	GTTTTAGAGCTAGAAATAGCAAGTTAAAATAAGGCTAGTCCGTTATCAACTTGAAAAAGTGGCACCGAGTCGGTGC	TAGCTCCCAGAAC	GGTGAGCATC	GATGCTCACCGTTCTGGGAGCTA			GACCATCAGTATGAGCAGCAT	GTTTTAGAGCTAGAAATAGCAAGTTAAAATAAGGCTAGTCCGTTATCAACTTGAAAAAGTGGCACCGAGTCGGTGC
S4H	N2A	PRJNA735408	Chen2021_0561	PE2	hMLH1 Δ754-756 (codon opt.) (human MLH1dn)	Chd2	Chd2	+5 G to A	+52	GCGGTAGCTCCCAGAACGGT	GTTTTAGAGCTAGAAATAGCAAGTTAAAATAAGGCTAGTCCGTTATCAACTTGAAAAAGTGGCACCGAGTCGGTGC	TAGCTCCCAGAAC	GGTGAGCATC	GATGCTCACCGTTCTGGGAGCTA			GACCATCAGTATGAGCAGCAT	GTTTTAGAGCTAGAAATAGCAAGTTAAAATAAGGCTAGTCCGTTATCAACTTGAAAAAGTGGCACCGAGTCGGTGC
S4H	N2A	PRJNA735408	Chen2021_0562	PE2	mMLH1 1-757 (codon opt.) (mouse MLH1dn)	Chd2	Chd2	+5 G to A	+52	GCGGTAGCTCCCAGAACGGT	GTTTTAGAGCTAGAAATAGCAAGTTAAAATAAGGCTAGTCCGTTATCAACTTGAAAAAGTGGCACCGAGTCGGTGC	TAGCTCCCAGAAC	GGTGAGCATC	GATGCTCACCGTTCTGGGAGCTA			GACCATCAGTATGAGCAGCAT	GTTTTAGAGCTAGAAATAGCAAGTTAAAATAAGGCTAGTCCGTTATCAACTTGAAAAAGTGGCACCGAGTCGGTGC
S4H	N2A	PRJNA735408	Chen2021_0563	PE2	Control	Col12a1	Col12a1	+2 A to C		GTGACTTCCATGGTTCCACAA	GTTTTAGAGCTAGAAATAGCAAGTTAAAATAAGGCTAGTCCGTTATCAACTTGAAAAAGTGGCACCGAGTCGGTGC	TTCCATGGTTCCA	CCATGGGTCCATT	AATGGACCCATGGTGGAACCATGGAA
S4H	N2A	PRJNA735408	Chen2021_0564	PE2	hMLH1 Δ754-756 (codon opt.) (human MLH1dn)	Col12a1	Col12a1	+2 A to C		GTGACTTCCATGGTTCCACAA	GTTTTAGAGCTAGAAATAGCAAGTTAAAATAAGGCTAGTCCGTTATCAACTTGAAAAAGTGGCACCGAGTCGGTGC	TTCCATGGTTCCA	CCATGGGTCCATT	AATGGACCCATGGTGGAACCATGGAA
S4H	N2A	PRJNA735408	Chen2021_0565	PE2	mMLH1 1-757 (codon opt.) (mouse MLH1dn)	Col12a1	Col12a1	+2 A to C		GTGACTTCCATGGTTCCACAA	GTTTTAGAGCTAGAAATAGCAAGTTAAAATAAGGCTAGTCCGTTATCAACTTGAAAAAGTGGCACCGAGTCGGTGC	TTCCATGGTTCCA	CCATGGGTCCATT	AATGGACCCATGGTGGAACCATGGAA
S4H	N2A	PRJNA735408	Chen2021_0566	PE2	Control	Col12a1	Col12a1	+2 A to C	+94	GTGACTTCCATGGTTCCACAA	GTTTTAGAGCTAGAAATAGCAAGTTAAAATAAGGCTAGTCCGTTATCAACTTGAAAAAGTGGCACCGAGTCGGTGC	TTCCATGGTTCCA	CCATGGGTCCATT	AATGGACCCATGGTGGAACCATGGAA			GCCTGAGCAGGCCACGAACA	GTTTTAGAGCTAGAAATAGCAAGTTAAAATAAGGCTAGTCCGTTATCAACTTGAAAAAGTGGCACCGAGTCGGTGC
S4H	N2A	PRJNA735408	Chen2021_0567	PE2	hMLH1 Δ754-756 (codon opt.) (human MLH1dn)	Col12a1	Col12a1	+2 A to C	+94	GTGACTTCCATGGTTCCACAA	GTTTTAGAGCTAGAAATAGCAAGTTAAAATAAGGCTAGTCCGTTATCAACTTGAAAAAGTGGCACCGAGTCGGTGC	TTCCATGGTTCCA	CCATGGGTCCATT	AATGGACCCATGGTGGAACCATGGAA			GCCTGAGCAGGCCACGAACA	GTTTTAGAGCTAGAAATAGCAAGTTAAAATAAGGCTAGTCCGTTATCAACTTGAAAAAGTGGCACCGAGTCGGTGC
S4H	N2A	PRJNA735408	Chen2021_0568	PE2	mMLH1 1-757 (codon opt.) (mouse MLH1dn)	Col12a1	Col12a1	+2 A to C	+94	GTGACTTCCATGGTTCCACAA	GTTTTAGAGCTAGAAATAGCAAGTTAAAATAAGGCTAGTCCGTTATCAACTTGAAAAAGTGGCACCGAGTCGGTGC	TTCCATGGTTCCA	CCATGGGTCCATT	AATGGACCCATGGTGGAACCATGGAA			GCCTGAGCAGGCCACGAACA	GTTTTAGAGCTAGAAATAGCAAGTTAAAATAAGGCTAGTCCGTTATCAACTTGAAAAAGTGGCACCGAGTCGGTGC
S4H	N2A	PRJNA735408	Chen2021_0569	PE2	Control	Ctnnb1	Ctnnb1	+6 G to A		GAGGGTTGCCCTTGCCACTCA	GTTTTAGAGCTAGAAATAGCAAGTTAAAATAAGGCTAGTCCGTTATCAACTTGAAAAAGTGGCACCGAGTCGGTGC	TTGCCCTTGCCAC	TCAGGAAAGGAGC	GCTCCTTTCCTGAGTGGCAAGGGCAA
S4H	N2A	PRJNA735408	Chen2021_0570	PE2	hMLH1 Δ754-756 (codon opt.) (human MLH1dn)	Ctnnb1	Ctnnb1	+6 G to A		GAGGGTTGCCCTTGCCACTCA	GTTTTAGAGCTAGAAATAGCAAGTTAAAATAAGGCTAGTCCGTTATCAACTTGAAAAAGTGGCACCGAGTCGGTGC	TTGCCCTTGCCAC	TCAGGAAAGGAGC	GCTCCTTTCCTGAGTGGCAAGGGCAA
S4H	N2A	PRJNA735408	Chen2021_0571	PE2	mMLH1 1-757 (codon opt.) (mouse MLH1dn)	Ctnnb1	Ctnnb1	+6 G to A		GAGGGTTGCCCTTGCCACTCA	GTTTTAGAGCTAGAAATAGCAAGTTAAAATAAGGCTAGTCCGTTATCAACTTGAAAAAGTGGCACCGAGTCGGTGC	TTGCCCTTGCCAC	TCAGGAAAGGAGC	GCTCCTTTCCTGAGTGGCAAGGGCAA
S4H	N2A	PRJNA735408	Chen2021_0572	PE2	Control	Ctnnb1	Ctnnb1	+6 G to A	+70	GAGGGTTGCCCTTGCCACTCA	GTTTTAGAGCTAGAAATAGCAAGTTAAAATAAGGCTAGTCCGTTATCAACTTGAAAAAGTGGCACCGAGTCGGTGC	TTGCCCTTGCCAC	TCAGGAAAGGAGC	GCTCCTTTCCTGAGTGGCAAGGGCAA			GAAAAGCTGCTGTCAGCCAC	GTTTTAGAGCTAGAAATAGCAAGTTAAAATAAGGCTAGTCCGTTATCAACTTGAAAAAGTGGCACCGAGTCGGTGC
S4H	N2A	PRJNA735408	Chen2021_0573	PE2	hMLH1 Δ754-756 (codon opt.) (human MLH1dn)	Ctnnb1	Ctnnb1	+6 G to A	+70	GAGGGTTGCCCTTGCCACTCA	GTTTTAGAGCTAGAAATAGCAAGTTAAAATAAGGCTAGTCCGTTATCAACTTGAAAAAGTGGCACCGAGTCGGTGC	TTGCCCTTGCCAC	TCAGGAAAGGAGC	GCTCCTTTCCTGAGTGGCAAGGGCAA			GAAAAGCTGCTGTCAGCCAC	GTTTTAGAGCTAGAAATAGCAAGTTAAAATAAGGCTAGTCCGTTATCAACTTGAAAAAGTGGCACCGAGTCGGTGC
S4H	N2A	PRJNA735408	Chen2021_0574	PE2	mMLH1 1-757 (codon opt.) (mouse MLH1dn)	Ctnnb1	Ctnnb1	+6 G to A	+70	GAGGGTTGCCCTTGCCACTCA	GTTTTAGAGCTAGAAATAGCAAGTTAAAATAAGGCTAGTCCGTTATCAACTTGAAAAAGTGGCACCGAGTCGGTGC	TTGCCCTTGCCAC	TCAGGAAAGGAGC	GCTCCTTTCCTGAGTGGCAAGGGCAA			GAAAAGCTGCTGTCAGCCAC	GTTTTAGAGCTAGAAATAGCAAGTTAAAATAAGGCTAGTCCGTTATCAACTTGAAAAAGTGGCACCGAGTCGGTGC
5A,5B,S5A,S5B,S5C,S6D	HEK293T	PRJNA735408	Chen2021_0575	PE2	PE2	FANCF	FANCF	+1 A to G		GGAATCCCTTCTGCAGCACC	GTTTTAGAGCTAGAAATAGCAAGTTAAAATAAGGCTAGTCCGTTATCAACTTGAAAAAGTGGCACCGAGTCGGTGC	ATCCCTTCTGCAGC	GCCTGGATCGCTTTTCC	GGAAAAGCGATCCAGGCGCTGCAGAAGGGAT
5A,5B,S5A,S5B,S5C,S6D	HEK293T	PRJNA735408	Chen2021_0576	PE2	PE2	FANCF	FANCF	+1 A to T		GGAATCCCTTCTGCAGCACC	GTTTTAGAGCTAGAAATAGCAAGTTAAAATAAGGCTAGTCCGTTATCAACTTGAAAAAGTGGCACCGAGTCGGTGC	ATCCCTTCTGCAGC	TCCTGGATCGCTTTTCC	GGAAAAGCGATCCAGGAGCTGCAGAAGGGAT
5A,5B,S5A,S5B,S5C,S6D	HEK293T	PRJNA735408	Chen2021_0577	PE2	PE2	FANCF	FANCF	+2 C to A		GGAATCCCTTCTGCAGCACC	GTTTTAGAGCTAGAAATAGCAAGTTAAAATAAGGCTAGTCCGTTATCAACTTGAAAAAGTGGCACCGAGTCGGTGC	ATCCCTTCTGCAGC	AACTGGATCGCTTTTCC	GGAAAAGCGATCCAGTTGCTGCAGAAGGGAT
5A,5B,5I,S5A,S5B,S5C,S6D	HEK293T	PRJNA735408	Chen2021_0578	PE2	PE2	FANCF	FANCF	+3 C to G		GGAATCCCTTCTGCAGCACC	GTTTTAGAGCTAGAAATAGCAAGTTAAAATAAGGCTAGTCCGTTATCAACTTGAAAAAGTGGCACCGAGTCGGTGC	ATCCCTTCTGCAGC	ACGTGGATCGCTTTTCC	GGAAAAGCGATCCACGTGCTGCAGAAGGGAT
5A,5B,5I,6G,S5A,S5B,S5C,S6D	HEK293T	PRJNA735408	Chen2021_0579	PE2	PE2	FANCF	FANCF	+3 C to T		GGAATCCCTTCTGCAGCACC	GTTTTAGAGCTAGAAATAGCAAGTTAAAATAAGGCTAGTCCGTTATCAACTTGAAAAAGTGGCACCGAGTCGGTGC	ATCCCTTCTGCAGC	ACTTGGATCGCTTTTCC	GGAAAAGCGATCCAAGTGCTGCAGAAGGGAT
5A,5B,S5A,S5B,S5C,S6D	HEK293T	PRJNA735408	Chen2021_0580	PE2	PE2	FANCF	FANCF	+4 T to A		GGAATCCCTTCTGCAGCACC	GTTTTAGAGCTAGAAATAGCAAGTTAAAATAAGGCTAGTCCGTTATCAACTTGAAAAAGTGGCACCGAGTCGGTGC	ATCCCTTCTGCAGC	ACCAGGATCGCTTTTCC	GGAAAAGCGATCCTGGTGCTGCAGAAGGGAT
5A,5B,5I,S5A,S5B,S5C,S6D	HEK293T	PRJNA735408	Chen2021_0581	PE2	PE2	FANCF	FANCF	+4 T to G		GGAATCCCTTCTGCAGCACC	GTTTTAGAGCTAGAAATAGCAAGTTAAAATAAGGCTAGTCCGTTATCAACTTGAAAAAGTGGCACCGAGTCGGTGC	ATCCCTTCTGCAGC	ACCGGGATCGCTTTTCC	GGAAAAGCGATCCCGGTGCTGCAGAAGGGAT
5A,5B,S5A,S5B,S5C,S5F,S6D	HEK293T	PRJNA735408	Chen2021_0582	PE2	PE2	FANCF	FANCF	+5 G to A		GGAATCCCTTCTGCAGCACC	GTTTTAGAGCTAGAAATAGCAAGTTAAAATAAGGCTAGTCCGTTATCAACTTGAAAAAGTGGCACCGAGTCGGTGC	ATCCCTTCTGCAGC	ACCTAGATCGCTTTTCC	GGAAAAGCGATCTAGGTGCTGCAGAAGGGAT
5A,5B,S5A,S5B,S5C,S5F,S6D	HEK293T	PRJNA735408	Chen2021_0583	PE2	PE2	FANCF	FANCF	+6 G to C		GGAATCCCTTCTGCAGCACC	GTTTTAGAGCTAGAAATAGCAAGTTAAAATAAGGCTAGTCCGTTATCAACTTGAAAAAGTGGCACCGAGTCGGTGC	ATCCCTTCTGCAGC	ACCTGCATCGCTTTTCC	GGAAAAGCGATGCAGGTGCTGCAGAAGGGAT
5A,5B,S5A,S5B,S5C,S6D	HEK293T	PRJNA735408	Chen2021_0584	PE2	PE2	FANCF	FANCF	+7 A to C		GGAATCCCTTCTGCAGCACC	GTTTTAGAGCTAGAAATAGCAAGTTAAAATAAGGCTAGTCCGTTATCAACTTGAAAAAGTGGCACCGAGTCGGTGC	ATCCCTTCTGCAGC	ACCTGGCTCGCTTTTCC	GGAAAAGCGAGCCAGGTGCTGCAGAAGGGAT
5A,5B,S5A,S5B,S5C,S6D,S6E	HEK293T	PRJNA735408	Chen2021_0585	PE2	PE2	FANCF	FANCF	+8 T to C		GGAATCCCTTCTGCAGCACC	GTTTTAGAGCTAGAAATAGCAAGTTAAAATAAGGCTAGTCCGTTATCAACTTGAAAAAGTGGCACCGAGTCGGTGC	ATCCCTTCTGCAGC	ACCTGGACCGCTTTTCC	GGAAAAGCGGTCCAGGTGCTGCAGAAGGGAT
5A,5B,S5A,S5B,S5C,S6D	HEK293T	PRJNA735408	Chen2021_0586	PE2	PE2	FANCF	FANCF	+10 G to T		GGAATCCCTTCTGCAGCACC	GTTTTAGAGCTAGAAATAGCAAGTTAAAATAAGGCTAGTCCGTTATCAACTTGAAAAAGTGGCACCGAGTCGGTGC	ATCCCTTCTGCAGC	ACCTGGATCTCTTTTCC	GGAAAAGAGATCCAGGTGCTGCAGAAGGGAT
5A,5B,S5A,S5B,S5C,S6D	HEK293T	PRJNA735408	Chen2021_0587	PE2	PE4	FANCF	FANCF	+1 A to G		GGAATCCCTTCTGCAGCACC	GTTTTAGAGCTAGAAATAGCAAGTTAAAATAAGGCTAGTCCGTTATCAACTTGAAAAAGTGGCACCGAGTCGGTGC	ATCCCTTCTGCAGC	GCCTGGATCGCTTTTCC	GGAAAAGCGATCCAGGCGCTGCAGAAGGGAT
5A,5B,S5A,S5B,S5C,S6D	HEK293T	PRJNA735408	Chen2021_0588	PE2	PE4	FANCF	FANCF	+1 A to T		GGAATCCCTTCTGCAGCACC	GTTTTAGAGCTAGAAATAGCAAGTTAAAATAAGGCTAGTCCGTTATCAACTTGAAAAAGTGGCACCGAGTCGGTGC	ATCCCTTCTGCAGC	TCCTGGATCGCTTTTCC	GGAAAAGCGATCCAGGAGCTGCAGAAGGGAT
5A,5B,S5A,S5B,S5C,S6D	HEK293T	PRJNA735408	Chen2021_0589	PE2	PE4	FANCF	FANCF	+2 C to A		GGAATCCCTTCTGCAGCACC	GTTTTAGAGCTAGAAATAGCAAGTTAAAATAAGGCTAGTCCGTTATCAACTTGAAAAAGTGGCACCGAGTCGGTGC	ATCCCTTCTGCAGC	AACTGGATCGCTTTTCC	GGAAAAGCGATCCAGTTGCTGCAGAAGGGAT
5A,5B,5I,S5A,S5B,S5C,S6D	HEK293T	PRJNA735408	Chen2021_0590	PE2	PE4	FANCF	FANCF	+3 C to G		GGAATCCCTTCTGCAGCACC	GTTTTAGAGCTAGAAATAGCAAGTTAAAATAAGGCTAGTCCGTTATCAACTTGAAAAAGTGGCACCGAGTCGGTGC	ATCCCTTCTGCAGC	ACGTGGATCGCTTTTCC	GGAAAAGCGATCCACGTGCTGCAGAAGGGAT
5A,5B,5I,6G,S5A,S5B,S5C,S6D	HEK293T	PRJNA735408	Chen2021_0591	PE2	PE4	FANCF	FANCF	+3 C to T		GGAATCCCTTCTGCAGCACC	GTTTTAGAGCTAGAAATAGCAAGTTAAAATAAGGCTAGTCCGTTATCAACTTGAAAAAGTGGCACCGAGTCGGTGC	ATCCCTTCTGCAGC	ACTTGGATCGCTTTTCC	GGAAAAGCGATCCAAGTGCTGCAGAAGGGAT
5A,5B,S5A,S5B,S5C,S6D	HEK293T	PRJNA735408	Chen2021_0592	PE2	PE4	FANCF	FANCF	+4 T to A		GGAATCCCTTCTGCAGCACC	GTTTTAGAGCTAGAAATAGCAAGTTAAAATAAGGCTAGTCCGTTATCAACTTGAAAAAGTGGCACCGAGTCGGTGC	ATCCCTTCTGCAGC	ACCAGGATCGCTTTTCC	GGAAAAGCGATCCTGGTGCTGCAGAAGGGAT
5A,5B,5I,S5A,S5B,S5C,S6D	HEK293T	PRJNA735408	Chen2021_0593	PE2	PE4	FANCF	FANCF	+4 T to G		GGAATCCCTTCTGCAGCACC	GTTTTAGAGCTAGAAATAGCAAGTTAAAATAAGGCTAGTCCGTTATCAACTTGAAAAAGTGGCACCGAGTCGGTGC	ATCCCTTCTGCAGC	ACCGGGATCGCTTTTCC	GGAAAAGCGATCCCGGTGCTGCAGAAGGGAT
5A,5B,S5A,S5B,S5C,S5F,S6D	HEK293T	PRJNA735408	Chen2021_0594	PE2	PE4	FANCF	FANCF	+5 G to A		GGAATCCCTTCTGCAGCACC	GTTTTAGAGCTAGAAATAGCAAGTTAAAATAAGGCTAGTCCGTTATCAACTTGAAAAAGTGGCACCGAGTCGGTGC	ATCCCTTCTGCAGC	ACCTAGATCGCTTTTCC	GGAAAAGCGATCTAGGTGCTGCAGAAGGGAT
5A,5B,S5A,S5B,S5C,S5F,S6D	HEK293T	PRJNA735408	Chen2021_0595	PE2	PE4	FANCF	FANCF	+6 G to C		GGAATCCCTTCTGCAGCACC	GTTTTAGAGCTAGAAATAGCAAGTTAAAATAAGGCTAGTCCGTTATCAACTTGAAAAAGTGGCACCGAGTCGGTGC	ATCCCTTCTGCAGC	ACCTGCATCGCTTTTCC	GGAAAAGCGATGCAGGTGCTGCAGAAGGGAT
5A,5B,S5A,S5B,S5C,S6D	HEK293T	PRJNA735408	Chen2021_0596	PE2	PE4	FANCF	FANCF	+7 A to C		GGAATCCCTTCTGCAGCACC	GTTTTAGAGCTAGAAATAGCAAGTTAAAATAAGGCTAGTCCGTTATCAACTTGAAAAAGTGGCACCGAGTCGGTGC	ATCCCTTCTGCAGC	ACCTGGCTCGCTTTTCC	GGAAAAGCGAGCCAGGTGCTGCAGAAGGGAT
5A,5B,S5A,S5B,S5C,S6D,S6E	HEK293T	PRJNA735408	Chen2021_0597	PE2	PE4	FANCF	FANCF	+8 T to C		GGAATCCCTTCTGCAGCACC	GTTTTAGAGCTAGAAATAGCAAGTTAAAATAAGGCTAGTCCGTTATCAACTTGAAAAAGTGGCACCGAGTCGGTGC	ATCCCTTCTGCAGC	ACCTGGACCGCTTTTCC	GGAAAAGCGGTCCAGGTGCTGCAGAAGGGAT
5A,5B,S5A,S5B,S5C,S6D	HEK293T	PRJNA735408	Chen2021_0598	PE2	PE4	FANCF	FANCF	+10 G to T		GGAATCCCTTCTGCAGCACC	GTTTTAGAGCTAGAAATAGCAAGTTAAAATAAGGCTAGTCCGTTATCAACTTGAAAAAGTGGCACCGAGTCGGTGC	ATCCCTTCTGCAGC	ACCTGGATCTCTTTTCC	GGAAAAGAGATCCAGGTGCTGCAGAAGGGAT
5A,5B,S5A,S5C,S6B,S6D	HEK293T	PRJNA735408	Chen2021_0599	PE2	PE3	FANCF	FANCF	+1 A to G	+48	GGAATCCCTTCTGCAGCACC	GTTTTAGAGCTAGAAATAGCAAGTTAAAATAAGGCTAGTCCGTTATCAACTTGAAAAAGTGGCACCGAGTCGGTGC	ATCCCTTCTGCAGC	GCCTGGATCGCTTTTCC	GGAAAAGCGATCCAGGCGCTGCAGAAGGGAT			GGGGTCCCAGGTGCTGACGT	GTTTTAGAGCTAGAAATAGCAAGTTAAAATAAGGCTAGTCCGTTATCAACTTGAAAAAGTGGCACCGAGTCGGTGC
5A,5B,S5A,S5C,S6B,S6D	HEK293T	PRJNA735408	Chen2021_0600	PE2	PE3	FANCF	FANCF	+1 A to T	+48	GGAATCCCTTCTGCAGCACC	GTTTTAGAGCTAGAAATAGCAAGTTAAAATAAGGCTAGTCCGTTATCAACTTGAAAAAGTGGCACCGAGTCGGTGC	ATCCCTTCTGCAGC	TCCTGGATCGCTTTTCC	GGAAAAGCGATCCAGGAGCTGCAGAAGGGAT			GGGGTCCCAGGTGCTGACGT	GTTTTAGAGCTAGAAATAGCAAGTTAAAATAAGGCTAGTCCGTTATCAACTTGAAAAAGTGGCACCGAGTCGGTGC
5A,5B,S5A,S5C,S6B,S6D	HEK293T	PRJNA735408	Chen2021_0601	PE2	PE3	FANCF	FANCF	+2 C to A	+48	GGAATCCCTTCTGCAGCACC	GTTTTAGAGCTAGAAATAGCAAGTTAAAATAAGGCTAGTCCGTTATCAACTTGAAAAAGTGGCACCGAGTCGGTGC	ATCCCTTCTGCAGC	AACTGGATCGCTTTTCC	GGAAAAGCGATCCAGTTGCTGCAGAAGGGAT			GGGGTCCCAGGTGCTGACGT	GTTTTAGAGCTAGAAATAGCAAGTTAAAATAAGGCTAGTCCGTTATCAACTTGAAAAAGTGGCACCGAGTCGGTGC
5A,5B,5I,S5A,S5C,S6B,S6D	HEK293T	PRJNA735408	Chen2021_0602	PE2	PE3	FANCF	FANCF	+3 C to G	+48	GGAATCCCTTCTGCAGCACC	GTTTTAGAGCTAGAAATAGCAAGTTAAAATAAGGCTAGTCCGTTATCAACTTGAAAAAGTGGCACCGAGTCGGTGC	ATCCCTTCTGCAGC	ACGTGGATCGCTTTTCC	GGAAAAGCGATCCACGTGCTGCAGAAGGGAT			GGGGTCCCAGGTGCTGACGT	GTTTTAGAGCTAGAAATAGCAAGTTAAAATAAGGCTAGTCCGTTATCAACTTGAAAAAGTGGCACCGAGTCGGTGC
5A,5B,5I,S5A,S5C,S6B,S6D	HEK293T	PRJNA735408	Chen2021_0603	PE2	PE3	FANCF	FANCF	+3 C to T	+48	GGAATCCCTTCTGCAGCACC	GTTTTAGAGCTAGAAATAGCAAGTTAAAATAAGGCTAGTCCGTTATCAACTTGAAAAAGTGGCACCGAGTCGGTGC	ATCCCTTCTGCAGC	ACTTGGATCGCTTTTCC	GGAAAAGCGATCCAAGTGCTGCAGAAGGGAT			GGGGTCCCAGGTGCTGACGT	GTTTTAGAGCTAGAAATAGCAAGTTAAAATAAGGCTAGTCCGTTATCAACTTGAAAAAGTGGCACCGAGTCGGTGC
5A,5B,S5A,S5C,S6B,S6D	HEK293T	PRJNA735408	Chen2021_0604	PE2	PE3	FANCF	FANCF	+4 T to A	+48	GGAATCCCTTCTGCAGCACC	GTTTTAGAGCTAGAAATAGCAAGTTAAAATAAGGCTAGTCCGTTATCAACTTGAAAAAGTGGCACCGAGTCGGTGC	ATCCCTTCTGCAGC	ACCAGGATCGCTTTTCC	GGAAAAGCGATCCTGGTGCTGCAGAAGGGAT			GGGGTCCCAGGTGCTGACGT	GTTTTAGAGCTAGAAATAGCAAGTTAAAATAAGGCTAGTCCGTTATCAACTTGAAAAAGTGGCACCGAGTCGGTGC
5A,5B,5I,S5A,S5C,S6B,S6D	HEK293T	PRJNA735408	Chen2021_0605	PE2	PE3	FANCF	FANCF	+4 T to G	+48	GGAATCCCTTCTGCAGCACC	GTTTTAGAGCTAGAAATAGCAAGTTAAAATAAGGCTAGTCCGTTATCAACTTGAAAAAGTGGCACCGAGTCGGTGC	ATCCCTTCTGCAGC	ACCGGGATCGCTTTTCC	GGAAAAGCGATCCCGGTGCTGCAGAAGGGAT			GGGGTCCCAGGTGCTGACGT	GTTTTAGAGCTAGAAATAGCAAGTTAAAATAAGGCTAGTCCGTTATCAACTTGAAAAAGTGGCACCGAGTCGGTGC
5A,5B,S5A,S5C,S5F,S6B,S6D	HEK293T	PRJNA735408	Chen2021_0606	PE2	PE3	FANCF	FANCF	+5 G to A	+48	GGAATCCCTTCTGCAGCACC	GTTTTAGAGCTAGAAATAGCAAGTTAAAATAAGGCTAGTCCGTTATCAACTTGAAAAAGTGGCACCGAGTCGGTGC	ATCCCTTCTGCAGC	ACCTAGATCGCTTTTCC	GGAAAAGCGATCTAGGTGCTGCAGAAGGGAT			GGGGTCCCAGGTGCTGACGT	GTTTTAGAGCTAGAAATAGCAAGTTAAAATAAGGCTAGTCCGTTATCAACTTGAAAAAGTGGCACCGAGTCGGTGC
5A,5B,S5A,S5C,S5F,S6B,S6D	HEK293T	PRJNA735408	Chen2021_0607	PE2	PE3	FANCF	FANCF	+6 G to C	+48	GGAATCCCTTCTGCAGCACC	GTTTTAGAGCTAGAAATAGCAAGTTAAAATAAGGCTAGTCCGTTATCAACTTGAAAAAGTGGCACCGAGTCGGTGC	ATCCCTTCTGCAGC	ACCTGCATCGCTTTTCC	GGAAAAGCGATGCAGGTGCTGCAGAAGGGAT			GGGGTCCCAGGTGCTGACGT	GTTTTAGAGCTAGAAATAGCAAGTTAAAATAAGGCTAGTCCGTTATCAACTTGAAAAAGTGGCACCGAGTCGGTGC
5A,5B,S5A,S5C,S6B,S6D	HEK293T	PRJNA735408	Chen2021_0608	PE2	PE3	FANCF	FANCF	+7 A to C	+48	GGAATCCCTTCTGCAGCACC	GTTTTAGAGCTAGAAATAGCAAGTTAAAATAAGGCTAGTCCGTTATCAACTTGAAAAAGTGGCACCGAGTCGGTGC	ATCCCTTCTGCAGC	ACCTGGCTCGCTTTTCC	GGAAAAGCGAGCCAGGTGCTGCAGAAGGGAT			GGGGTCCCAGGTGCTGACGT	GTTTTAGAGCTAGAAATAGCAAGTTAAAATAAGGCTAGTCCGTTATCAACTTGAAAAAGTGGCACCGAGTCGGTGC
5A,5B,S5A,S5C,S6B,S6D	HEK293T	PRJNA735408	Chen2021_0609	PE2	PE3	FANCF	FANCF	+8 T to C	+48	GGAATCCCTTCTGCAGCACC	GTTTTAGAGCTAGAAATAGCAAGTTAAAATAAGGCTAGTCCGTTATCAACTTGAAAAAGTGGCACCGAGTCGGTGC	ATCCCTTCTGCAGC	ACCTGGACCGCTTTTCC	GGAAAAGCGGTCCAGGTGCTGCAGAAGGGAT			GGGGTCCCAGGTGCTGACGT	GTTTTAGAGCTAGAAATAGCAAGTTAAAATAAGGCTAGTCCGTTATCAACTTGAAAAAGTGGCACCGAGTCGGTGC
5A,5B,S5A,S5C,S6B,S6D	HEK293T	PRJNA735408	Chen2021_0610	PE2	PE3	FANCF	FANCF	+10 G to T	+48	GGAATCCCTTCTGCAGCACC	GTTTTAGAGCTAGAAATAGCAAGTTAAAATAAGGCTAGTCCGTTATCAACTTGAAAAAGTGGCACCGAGTCGGTGC	ATCCCTTCTGCAGC	ACCTGGATCTCTTTTCC	GGAAAAGAGATCCAGGTGCTGCAGAAGGGAT			GGGGTCCCAGGTGCTGACGT	GTTTTAGAGCTAGAAATAGCAAGTTAAAATAAGGCTAGTCCGTTATCAACTTGAAAAAGTGGCACCGAGTCGGTGC
5A,5B,S5A,S5C,S6B,S6D	HEK293T	PRJNA735408	Chen2021_0611	PE2	PE5	FANCF	FANCF	+1 A to G	+48	GGAATCCCTTCTGCAGCACC	GTTTTAGAGCTAGAAATAGCAAGTTAAAATAAGGCTAGTCCGTTATCAACTTGAAAAAGTGGCACCGAGTCGGTGC	ATCCCTTCTGCAGC	GCCTGGATCGCTTTTCC	GGAAAAGCGATCCAGGCGCTGCAGAAGGGAT			GGGGTCCCAGGTGCTGACGT	GTTTTAGAGCTAGAAATAGCAAGTTAAAATAAGGCTAGTCCGTTATCAACTTGAAAAAGTGGCACCGAGTCGGTGC
5A,5B,S5A,S5C,S6B,S6D	HEK293T	PRJNA735408	Chen2021_0612	PE2	PE5	FANCF	FANCF	+1 A to T	+48	GGAATCCCTTCTGCAGCACC	GTTTTAGAGCTAGAAATAGCAAGTTAAAATAAGGCTAGTCCGTTATCAACTTGAAAAAGTGGCACCGAGTCGGTGC	ATCCCTTCTGCAGC	TCCTGGATCGCTTTTCC	GGAAAAGCGATCCAGGAGCTGCAGAAGGGAT			GGGGTCCCAGGTGCTGACGT	GTTTTAGAGCTAGAAATAGCAAGTTAAAATAAGGCTAGTCCGTTATCAACTTGAAAAAGTGGCACCGAGTCGGTGC
5A,5B,S5A,S5C,S6B,S6D	HEK293T	PRJNA735408	Chen2021_0613	PE2	PE5	FANCF	FANCF	+2 C to A	+48	GGAATCCCTTCTGCAGCACC	GTTTTAGAGCTAGAAATAGCAAGTTAAAATAAGGCTAGTCCGTTATCAACTTGAAAAAGTGGCACCGAGTCGGTGC	ATCCCTTCTGCAGC	AACTGGATCGCTTTTCC	GGAAAAGCGATCCAGTTGCTGCAGAAGGGAT			GGGGTCCCAGGTGCTGACGT	GTTTTAGAGCTAGAAATAGCAAGTTAAAATAAGGCTAGTCCGTTATCAACTTGAAAAAGTGGCACCGAGTCGGTGC
5A,5B,5I,S5A,S5C,S6B,S6D	HEK293T	PRJNA735408	Chen2021_0614	PE2	PE5	FANCF	FANCF	+3 C to G	+48	GGAATCCCTTCTGCAGCACC	GTTTTAGAGCTAGAAATAGCAAGTTAAAATAAGGCTAGTCCGTTATCAACTTGAAAAAGTGGCACCGAGTCGGTGC	ATCCCTTCTGCAGC	ACGTGGATCGCTTTTCC	GGAAAAGCGATCCACGTGCTGCAGAAGGGAT			GGGGTCCCAGGTGCTGACGT	GTTTTAGAGCTAGAAATAGCAAGTTAAAATAAGGCTAGTCCGTTATCAACTTGAAAAAGTGGCACCGAGTCGGTGC
5A,5B,5I,S5A,S5C,S6B,S6D	HEK293T	PRJNA735408	Chen2021_0615	PE2	PE5	FANCF	FANCF	+3 C to T	+48	GGAATCCCTTCTGCAGCACC	GTTTTAGAGCTAGAAATAGCAAGTTAAAATAAGGCTAGTCCGTTATCAACTTGAAAAAGTGGCACCGAGTCGGTGC	ATCCCTTCTGCAGC	ACTTGGATCGCTTTTCC	GGAAAAGCGATCCAAGTGCTGCAGAAGGGAT			GGGGTCCCAGGTGCTGACGT	GTTTTAGAGCTAGAAATAGCAAGTTAAAATAAGGCTAGTCCGTTATCAACTTGAAAAAGTGGCACCGAGTCGGTGC
5A,5B,S5A,S5C,S6B,S6D	HEK293T	PRJNA735408	Chen2021_0616	PE2	PE5	FANCF	FANCF	+4 T to A	+48	GGAATCCCTTCTGCAGCACC	GTTTTAGAGCTAGAAATAGCAAGTTAAAATAAGGCTAGTCCGTTATCAACTTGAAAAAGTGGCACCGAGTCGGTGC	ATCCCTTCTGCAGC	ACCAGGATCGCTTTTCC	GGAAAAGCGATCCTGGTGCTGCAGAAGGGAT			GGGGTCCCAGGTGCTGACGT	GTTTTAGAGCTAGAAATAGCAAGTTAAAATAAGGCTAGTCCGTTATCAACTTGAAAAAGTGGCACCGAGTCGGTGC
5A,5B,5I,S5A,S5C,S6B,S6D	HEK293T	PRJNA735408	Chen2021_0617	PE2	PE5	FANCF	FANCF	+4 T to G	+48	GGAATCCCTTCTGCAGCACC	GTTTTAGAGCTAGAAATAGCAAGTTAAAATAAGGCTAGTCCGTTATCAACTTGAAAAAGTGGCACCGAGTCGGTGC	ATCCCTTCTGCAGC	ACCGGGATCGCTTTTCC	GGAAAAGCGATCCCGGTGCTGCAGAAGGGAT			GGGGTCCCAGGTGCTGACGT	GTTTTAGAGCTAGAAATAGCAAGTTAAAATAAGGCTAGTCCGTTATCAACTTGAAAAAGTGGCACCGAGTCGGTGC
5A,5B,S5A,S5C,S5F,S6B,S6D	HEK293T	PRJNA735408	Chen2021_0618	PE2	PE5	FANCF	FANCF	+5 G to A	+48	GGAATCCCTTCTGCAGCACC	GTTTTAGAGCTAGAAATAGCAAGTTAAAATAAGGCTAGTCCGTTATCAACTTGAAAAAGTGGCACCGAGTCGGTGC	ATCCCTTCTGCAGC	ACCTAGATCGCTTTTCC	GGAAAAGCGATCTAGGTGCTGCAGAAGGGAT			GGGGTCCCAGGTGCTGACGT	GTTTTAGAGCTAGAAATAGCAAGTTAAAATAAGGCTAGTCCGTTATCAACTTGAAAAAGTGGCACCGAGTCGGTGC
5A,5B,S5A,S5C,S5F,S6B,S6D	HEK293T	PRJNA735408	Chen2021_0619	PE2	PE5	FANCF	FANCF	+6 G to C	+48	GGAATCCCTTCTGCAGCACC	GTTTTAGAGCTAGAAATAGCAAGTTAAAATAAGGCTAGTCCGTTATCAACTTGAAAAAGTGGCACCGAGTCGGTGC	ATCCCTTCTGCAGC	ACCTGCATCGCTTTTCC	GGAAAAGCGATGCAGGTGCTGCAGAAGGGAT			GGGGTCCCAGGTGCTGACGT	GTTTTAGAGCTAGAAATAGCAAGTTAAAATAAGGCTAGTCCGTTATCAACTTGAAAAAGTGGCACCGAGTCGGTGC
5A,5B,S5A,S5C,S6B,S6D	HEK293T	PRJNA735408	Chen2021_0620	PE2	PE5	FANCF	FANCF	+7 A to C	+48	GGAATCCCTTCTGCAGCACC	GTTTTAGAGCTAGAAATAGCAAGTTAAAATAAGGCTAGTCCGTTATCAACTTGAAAAAGTGGCACCGAGTCGGTGC	ATCCCTTCTGCAGC	ACCTGGCTCGCTTTTCC	GGAAAAGCGAGCCAGGTGCTGCAGAAGGGAT			GGGGTCCCAGGTGCTGACGT	GTTTTAGAGCTAGAAATAGCAAGTTAAAATAAGGCTAGTCCGTTATCAACTTGAAAAAGTGGCACCGAGTCGGTGC
5A,5B,S5A,S5C,S6B,S6D	HEK293T	PRJNA735408	Chen2021_0621	PE2	PE5	FANCF	FANCF	+8 T to C	+48	GGAATCCCTTCTGCAGCACC	GTTTTAGAGCTAGAAATAGCAAGTTAAAATAAGGCTAGTCCGTTATCAACTTGAAAAAGTGGCACCGAGTCGGTGC	ATCCCTTCTGCAGC	ACCTGGACCGCTTTTCC	GGAAAAGCGGTCCAGGTGCTGCAGAAGGGAT			GGGGTCCCAGGTGCTGACGT	GTTTTAGAGCTAGAAATAGCAAGTTAAAATAAGGCTAGTCCGTTATCAACTTGAAAAAGTGGCACCGAGTCGGTGC
5A,5B,S5A,S5C,S6B,S6D	HEK293T	PRJNA735408	Chen2021_0622	PE2	PE5	FANCF	FANCF	+10 G to T	+48	GGAATCCCTTCTGCAGCACC	GTTTTAGAGCTAGAAATAGCAAGTTAAAATAAGGCTAGTCCGTTATCAACTTGAAAAAGTGGCACCGAGTCGGTGC	ATCCCTTCTGCAGC	ACCTGGATCTCTTTTCC	GGAAAAGAGATCCAGGTGCTGCAGAAGGGAT			GGGGTCCCAGGTGCTGACGT	GTTTTAGAGCTAGAAATAGCAAGTTAAAATAAGGCTAGTCCGTTATCAACTTGAAAAAGTGGCACCGAGTCGGTGC
5A,5B,5I,6G,S5A,S5B,S6D	HEK293T	PRJNA735408	Chen2021_0623	PE2	PE2	HEK3	HEK3	+1 T to A		GGCCCAGACTGAGCACGTGA	GTTTTAGAGCTAGAAATAGCAAGTTAAAATAAGGCTAGTCCGTTATCAACTTGAAAAAGTGGGACCGAGTCGGTCC	CAGACTGAGCACG	AGATGGCAGA	TCTGCCATCTCGTGCTCAGTCTG
5A,5B,5I,S5A,S5B,S6D	HEK293T	PRJNA735408	Chen2021_0624	PE2	PE2	HEK3	HEK3	+1 T to C		GGCCCAGACTGAGCACGTGA	GTTTTAGAGCTAGAAATAGCAAGTTAAAATAAGGCTAGTCCGTTATCAACTTGAAAAAGTGGGACCGAGTCGGTCC	CAGACTGAGCACG	CGATGGCAGA	TCTGCCATCGCGTGCTCAGTCTG
5A,5B,5I,S5A,S5B,S6D	HEK293T	PRJNA735408	Chen2021_0625	PE2	PE2	HEK3	HEK3	+1 T to G		GGCCCAGACTGAGCACGTGA	GTTTTAGAGCTAGAAATAGCAAGTTAAAATAAGGCTAGTCCGTTATCAACTTGAAAAAGTGGGACCGAGTCGGTCC	CAGACTGAGCACG	GGATGGCAGA	TCTGCCATCCCGTGCTCAGTCTG
5A,5B,5I,S5A,S5B,S6D	HEK293T	PRJNA735408	Chen2021_0626	PE2	PE2	HEK3	HEK3	+3 A to C		GGCCCAGACTGAGCACGTGA	GTTTTAGAGCTAGAAATAGCAAGTTAAAATAAGGCTAGTCCGTTATCAACTTGAAAAAGTGGGACCGAGTCGGTCC	CAGACTGAGCACG	TGCTGGCAGA	TCTGCCAGCACGTGCTCAGTCTG
5A,5B,5I,S5A,S5B,S6D	HEK293T	PRJNA735408	Chen2021_0627	PE2	PE2	HEK3	HEK3	+3 A to G		GGCCCAGACTGAGCACGTGA	GTTTTAGAGCTAGAAATAGCAAGTTAAAATAAGGCTAGTCCGTTATCAACTTGAAAAAGTGGGACCGAGTCGGTCC	CAGACTGAGCACG	TGGTGGCAGA	TCTGCCACCACGTGCTCAGTCTG
5A,5B,5I,S5A,S5B,S6D	HEK293T	PRJNA735408	Chen2021_0628	PE2	PE2	HEK3	HEK3	+3 A to T		GGCCCAGACTGAGCACGTGA	GTTTTAGAGCTAGAAATAGCAAGTTAAAATAAGGCTAGTCCGTTATCAACTTGAAAAAGTGGGACCGAGTCGGTCC	CAGACTGAGCACG	TGTTGGCAGA	TCTGCCAACACGTGCTCAGTCTG
5A,5B,5I,S5A,S5B,S5F,S6D	HEK293T	PRJNA735408	Chen2021_0629	PE2	PE2	HEK3	HEK3	+5 G to A		GGCCCAGACTGAGCACGTGA	GTTTTAGAGCTAGAAATAGCAAGTTAAAATAAGGCTAGTCCGTTATCAACTTGAAAAAGTGGGACCGAGTCGGTCC	CAGACTGAGCACG	TGATAGCAGA	TCTGCTATCACGTGCTCAGTCTG
5A,5B,5I,S5A,S5B,S5F,S6D	HEK293T	PRJNA735408	Chen2021_0630	PE2	PE2	HEK3	HEK3	+5 G to C		GGCCCAGACTGAGCACGTGA	GTTTTAGAGCTAGAAATAGCAAGTTAAAATAAGGCTAGTCCGTTATCAACTTGAAAAAGTGGGACCGAGTCGGTCC	CAGACTGAGCACG	TGATCGCAGA	TCTGCGATCACGTGCTCAGTCTG
5A,5B,5I,S5A,S5B,S5F,S6D,S6E	HEK293T	PRJNA735408	Chen2021_0631	PE2	PE2	HEK3	HEK3	+5 G to T		GGCCCAGACTGAGCACGTGA	GTTTTAGAGCTAGAAATAGCAAGTTAAAATAAGGCTAGTCCGTTATCAACTTGAAAAAGTGGGACCGAGTCGGTCC	CAGACTGAGCACG	TGATTGCAGA	TCTGCAATCACGTGCTCAGTCTG
5A,5B,5I,S5A,S5B,S6D	HEK293T	PRJNA735408	Chen2021_0632	PE2	PE2	HEK3	HEK3	+7 C to A		GGCCCAGACTGAGCACGTGA	GTTTTAGAGCTAGAAATAGCAAGTTAAAATAAGGCTAGTCCGTTATCAACTTGAAAAAGTGGGACCGAGTCGGTCC	CAGACTGAGCACG	TGATGGAAGA	TCTTCCATCACGTGCTCAGTCTG
5A,5B,5I,S5A,S5B,S6D	HEK293T	PRJNA735408	Chen2021_0633	PE2	PE2	HEK3	HEK3	+7 C to G		GGCCCAGACTGAGCACGTGA	GTTTTAGAGCTAGAAATAGCAAGTTAAAATAAGGCTAGTCCGTTATCAACTTGAAAAAGTGGGACCGAGTCGGTCC	CAGACTGAGCACG	TGATGGGAGA	TCTCCCATCACGTGCTCAGTCTG
5A,5B,5I,S5A,S5B,S6D	HEK293T	PRJNA735408	Chen2021_0634	PE2	PE2	HEK3	HEK3	+7 C to T		GGCCCAGACTGAGCACGTGA	GTTTTAGAGCTAGAAATAGCAAGTTAAAATAAGGCTAGTCCGTTATCAACTTGAAAAAGTGGGACCGAGTCGGTCC	CAGACTGAGCACG	TGATGGTAGA	TCTACCATCACGTGCTCAGTCTG
5A,5B,5I,6G,S5A,S5B,S6D	HEK293T	PRJNA735408	Chen2021_0635	PE2	PE4	HEK3	HEK3	+1 T to A		GGCCCAGACTGAGCACGTGA	GTTTTAGAGCTAGAAATAGCAAGTTAAAATAAGGCTAGTCCGTTATCAACTTGAAAAAGTGGGACCGAGTCGGTCC	CAGACTGAGCACG	AGATGGCAGA	TCTGCCATCTCGTGCTCAGTCTG
5A,5B,5I,S5A,S5B,S6D	HEK293T	PRJNA735408	Chen2021_0636	PE2	PE4	HEK3	HEK3	+1 T to C		GGCCCAGACTGAGCACGTGA	GTTTTAGAGCTAGAAATAGCAAGTTAAAATAAGGCTAGTCCGTTATCAACTTGAAAAAGTGGGACCGAGTCGGTCC	CAGACTGAGCACG	CGATGGCAGA	TCTGCCATCGCGTGCTCAGTCTG
5A,5B,5I,S5A,S5B,S6D	HEK293T	PRJNA735408	Chen2021_0637	PE2	PE4	HEK3	HEK3	+1 T to G		GGCCCAGACTGAGCACGTGA	GTTTTAGAGCTAGAAATAGCAAGTTAAAATAAGGCTAGTCCGTTATCAACTTGAAAAAGTGGGACCGAGTCGGTCC	CAGACTGAGCACG	GGATGGCAGA	TCTGCCATCCCGTGCTCAGTCTG
5A,5B,5I,S5A,S5B,S6D	HEK293T	PRJNA735408	Chen2021_0638	PE2	PE4	HEK3	HEK3	+3 A to C		GGCCCAGACTGAGCACGTGA	GTTTTAGAGCTAGAAATAGCAAGTTAAAATAAGGCTAGTCCGTTATCAACTTGAAAAAGTGGGACCGAGTCGGTCC	CAGACTGAGCACG	TGCTGGCAGA	TCTGCCAGCACGTGCTCAGTCTG
5A,5B,5I,S5A,S5B,S6D	HEK293T	PRJNA735408	Chen2021_0639	PE2	PE4	HEK3	HEK3	+3 A to G		GGCCCAGACTGAGCACGTGA	GTTTTAGAGCTAGAAATAGCAAGTTAAAATAAGGCTAGTCCGTTATCAACTTGAAAAAGTGGGACCGAGTCGGTCC	CAGACTGAGCACG	TGGTGGCAGA	TCTGCCACCACGTGCTCAGTCTG
5A,5B,5I,S5A,S5B,S6D	HEK293T	PRJNA735408	Chen2021_0640	PE2	PE4	HEK3	HEK3	+3 A to T		GGCCCAGACTGAGCACGTGA	GTTTTAGAGCTAGAAATAGCAAGTTAAAATAAGGCTAGTCCGTTATCAACTTGAAAAAGTGGGACCGAGTCGGTCC	CAGACTGAGCACG	TGTTGGCAGA	TCTGCCAACACGTGCTCAGTCTG
5A,5B,5I,S5A,S5B,S5F,S6D	HEK293T	PRJNA735408	Chen2021_0641	PE2	PE4	HEK3	HEK3	+5 G to A		GGCCCAGACTGAGCACGTGA	GTTTTAGAGCTAGAAATAGCAAGTTAAAATAAGGCTAGTCCGTTATCAACTTGAAAAAGTGGGACCGAGTCGGTCC	CAGACTGAGCACG	TGATAGCAGA	TCTGCTATCACGTGCTCAGTCTG
5A,5B,5I,S5A,S5B,S5F,S6D	HEK293T	PRJNA735408	Chen2021_0642	PE2	PE4	HEK3	HEK3	+5 G to C		GGCCCAGACTGAGCACGTGA	GTTTTAGAGCTAGAAATAGCAAGTTAAAATAAGGCTAGTCCGTTATCAACTTGAAAAAGTGGGACCGAGTCGGTCC	CAGACTGAGCACG	TGATCGCAGA	TCTGCGATCACGTGCTCAGTCTG
5A,5B,5I,S5A,S5B,S5F,S6D,S6E	HEK293T	PRJNA735408	Chen2021_0643	PE2	PE4	HEK3	HEK3	+5 G to T		GGCCCAGACTGAGCACGTGA	GTTTTAGAGCTAGAAATAGCAAGTTAAAATAAGGCTAGTCCGTTATCAACTTGAAAAAGTGGGACCGAGTCGGTCC	CAGACTGAGCACG	TGATTGCAGA	TCTGCAATCACGTGCTCAGTCTG
5A,5B,5I,S5A,S5B,S6D	HEK293T	PRJNA735408	Chen2021_0644	PE2	PE4	HEK3	HEK3	+7 C to A		GGCCCAGACTGAGCACGTGA	GTTTTAGAGCTAGAAATAGCAAGTTAAAATAAGGCTAGTCCGTTATCAACTTGAAAAAGTGGGACCGAGTCGGTCC	CAGACTGAGCACG	TGATGGAAGA	TCTTCCATCACGTGCTCAGTCTG
5A,5B,5I,S5A,S5B,S6D	HEK293T	PRJNA735408	Chen2021_0645	PE2	PE4	HEK3	HEK3	+7 C to G		GGCCCAGACTGAGCACGTGA	GTTTTAGAGCTAGAAATAGCAAGTTAAAATAAGGCTAGTCCGTTATCAACTTGAAAAAGTGGGACCGAGTCGGTCC	CAGACTGAGCACG	TGATGGGAGA	TCTCCCATCACGTGCTCAGTCTG
5A,5B,5I,S5A,S5B,S6D	HEK293T	PRJNA735408	Chen2021_0646	PE2	PE4	HEK3	HEK3	+7 C to T		GGCCCAGACTGAGCACGTGA	GTTTTAGAGCTAGAAATAGCAAGTTAAAATAAGGCTAGTCCGTTATCAACTTGAAAAAGTGGGACCGAGTCGGTCC	CAGACTGAGCACG	TGATGGTAGA	TCTACCATCACGTGCTCAGTCTG
5A,5B,5I,6E,6F,S5A,S5C,S6B,S6D	HEK293T	PRJNA735408	Chen2021_0647	PE2	PE3	HEK3	HEK3	+1 T to A	+90	GGCCCAGACTGAGCACGTGA	GTTTTAGAGCTAGAAATAGCAAGTTAAAATAAGGCTAGTCCGTTATCAACTTGAAAAAGTGGGACCGAGTCGGTCC	CAGACTGAGCACG	AGATGGCAGA	TCTGCCATCTCGTGCTCAGTCTG			GTCAACCAGTATCCCGGTGC	GTTTTAGAGCTAGAAATAGCAAGTTAAAATAAGGCTAGTCCGTTATCAACTTGAAAAAGTGGCACCGAGTCGGTGC
5A,5B,5I,6E,6F,S5A,S5C,S6B,S6D	HEK293T	PRJNA735408	Chen2021_0648	PE2	PE3	HEK3	HEK3	+1 T to C	+90	GGCCCAGACTGAGCACGTGA	GTTTTAGAGCTAGAAATAGCAAGTTAAAATAAGGCTAGTCCGTTATCAACTTGAAAAAGTGGGACCGAGTCGGTCC	CAGACTGAGCACG	CGATGGCAGA	TCTGCCATCGCGTGCTCAGTCTG			GTCAACCAGTATCCCGGTGC	GTTTTAGAGCTAGAAATAGCAAGTTAAAATAAGGCTAGTCCGTTATCAACTTGAAAAAGTGGCACCGAGTCGGTGC
5A,5B,5I,6E,6F,S5A,S5C,S6B,S6D	HEK293T	PRJNA735408	Chen2021_0649	PE2	PE3	HEK3	HEK3	+1 T to G	+90	GGCCCAGACTGAGCACGTGA	GTTTTAGAGCTAGAAATAGCAAGTTAAAATAAGGCTAGTCCGTTATCAACTTGAAAAAGTGGGACCGAGTCGGTCC	CAGACTGAGCACG	GGATGGCAGA	TCTGCCATCCCGTGCTCAGTCTG			GTCAACCAGTATCCCGGTGC	GTTTTAGAGCTAGAAATAGCAAGTTAAAATAAGGCTAGTCCGTTATCAACTTGAAAAAGTGGCACCGAGTCGGTGC
5A,5B,5I,6E,6F,S5A,S5C,S6B,S6D	HEK293T	PRJNA735408	Chen2021_0650	PE2	PE3	HEK3	HEK3	+3 A to C	+90	GGCCCAGACTGAGCACGTGA	GTTTTAGAGCTAGAAATAGCAAGTTAAAATAAGGCTAGTCCGTTATCAACTTGAAAAAGTGGGACCGAGTCGGTCC	CAGACTGAGCACG	TGCTGGCAGA	TCTGCCAGCACGTGCTCAGTCTG			GTCAACCAGTATCCCGGTGC	GTTTTAGAGCTAGAAATAGCAAGTTAAAATAAGGCTAGTCCGTTATCAACTTGAAAAAGTGGCACCGAGTCGGTGC
5A,5B,5I,6E,6F,S5A,S5C,S6B,S6D	HEK293T	PRJNA735408	Chen2021_0651	PE2	PE3	HEK3	HEK3	+3 A to G	+90	GGCCCAGACTGAGCACGTGA	GTTTTAGAGCTAGAAATAGCAAGTTAAAATAAGGCTAGTCCGTTATCAACTTGAAAAAGTGGGACCGAGTCGGTCC	CAGACTGAGCACG	TGGTGGCAGA	TCTGCCACCACGTGCTCAGTCTG			GTCAACCAGTATCCCGGTGC	GTTTTAGAGCTAGAAATAGCAAGTTAAAATAAGGCTAGTCCGTTATCAACTTGAAAAAGTGGCACCGAGTCGGTGC
5A,5B,5I,6E,6F,S5A,S5C,S6B,S6D	HEK293T	PRJNA735408	Chen2021_0652	PE2	PE3	HEK3	HEK3	+3 A to T	+90	GGCCCAGACTGAGCACGTGA	GTTTTAGAGCTAGAAATAGCAAGTTAAAATAAGGCTAGTCCGTTATCAACTTGAAAAAGTGGGACCGAGTCGGTCC	CAGACTGAGCACG	TGTTGGCAGA	TCTGCCAACACGTGCTCAGTCTG			GTCAACCAGTATCCCGGTGC	GTTTTAGAGCTAGAAATAGCAAGTTAAAATAAGGCTAGTCCGTTATCAACTTGAAAAAGTGGCACCGAGTCGGTGC
5A,5B,5I,6E,6F,S5A,S5C,S5F,S6B,S6D	HEK293T	PRJNA735408	Chen2021_0653	PE2	PE3	HEK3	HEK3	+5 G to A	+90	GGCCCAGACTGAGCACGTGA	GTTTTAGAGCTAGAAATAGCAAGTTAAAATAAGGCTAGTCCGTTATCAACTTGAAAAAGTGGGACCGAGTCGGTCC	CAGACTGAGCACG	TGATAGCAGA	TCTGCTATCACGTGCTCAGTCTG			GTCAACCAGTATCCCGGTGC	GTTTTAGAGCTAGAAATAGCAAGTTAAAATAAGGCTAGTCCGTTATCAACTTGAAAAAGTGGCACCGAGTCGGTGC
5A,5B,5I,6E,6F,S5A,S5C,S5F,S6B,S6D	HEK293T	PRJNA735408	Chen2021_0654	PE2	PE3	HEK3	HEK3	+5 G to C	+90	GGCCCAGACTGAGCACGTGA	GTTTTAGAGCTAGAAATAGCAAGTTAAAATAAGGCTAGTCCGTTATCAACTTGAAAAAGTGGGACCGAGTCGGTCC	CAGACTGAGCACG	TGATCGCAGA	TCTGCGATCACGTGCTCAGTCTG			GTCAACCAGTATCCCGGTGC	GTTTTAGAGCTAGAAATAGCAAGTTAAAATAAGGCTAGTCCGTTATCAACTTGAAAAAGTGGCACCGAGTCGGTGC
5A,5B,5I,6E,6F,S5A,S5C,S5F,S6B,S6D	HEK293T	PRJNA735408	Chen2021_0655	PE2	PE3	HEK3	HEK3	+5 G to T	+90	GGCCCAGACTGAGCACGTGA	GTTTTAGAGCTAGAAATAGCAAGTTAAAATAAGGCTAGTCCGTTATCAACTTGAAAAAGTGGGACCGAGTCGGTCC	CAGACTGAGCACG	TGATTGCAGA	TCTGCAATCACGTGCTCAGTCTG			GTCAACCAGTATCCCGGTGC	GTTTTAGAGCTAGAAATAGCAAGTTAAAATAAGGCTAGTCCGTTATCAACTTGAAAAAGTGGCACCGAGTCGGTGC
5A,5B,5I,6E,6F,S5A,S5C,S6B,S6D	HEK293T	PRJNA735408	Chen2021_0656	PE2	PE3	HEK3	HEK3	+7 C to A	+90	GGCCCAGACTGAGCACGTGA	GTTTTAGAGCTAGAAATAGCAAGTTAAAATAAGGCTAGTCCGTTATCAACTTGAAAAAGTGGGACCGAGTCGGTCC	CAGACTGAGCACG	TGATGGAAGA	TCTTCCATCACGTGCTCAGTCTG			GTCAACCAGTATCCCGGTGC	GTTTTAGAGCTAGAAATAGCAAGTTAAAATAAGGCTAGTCCGTTATCAACTTGAAAAAGTGGCACCGAGTCGGTGC
5A,5B,5I,6E,6F,S5A,S5C,S6B,S6D	HEK293T	PRJNA735408	Chen2021_0657	PE2	PE3	HEK3	HEK3	+7 C to G	+90	GGCCCAGACTGAGCACGTGA	GTTTTAGAGCTAGAAATAGCAAGTTAAAATAAGGCTAGTCCGTTATCAACTTGAAAAAGTGGGACCGAGTCGGTCC	CAGACTGAGCACG	TGATGGGAGA	TCTCCCATCACGTGCTCAGTCTG			GTCAACCAGTATCCCGGTGC	GTTTTAGAGCTAGAAATAGCAAGTTAAAATAAGGCTAGTCCGTTATCAACTTGAAAAAGTGGCACCGAGTCGGTGC
5A,5B,5I,6E,6F,S5A,S5C,S6B,S6D	HEK293T	PRJNA735408	Chen2021_0658	PE2	PE3	HEK3	HEK3	+7 C to T	+90	GGCCCAGACTGAGCACGTGA	GTTTTAGAGCTAGAAATAGCAAGTTAAAATAAGGCTAGTCCGTTATCAACTTGAAAAAGTGGGACCGAGTCGGTCC	CAGACTGAGCACG	TGATGGTAGA	TCTACCATCACGTGCTCAGTCTG			GTCAACCAGTATCCCGGTGC	GTTTTAGAGCTAGAAATAGCAAGTTAAAATAAGGCTAGTCCGTTATCAACTTGAAAAAGTGGCACCGAGTCGGTGC
5A,5B,5I,6E,6F,S5A,S5C,S6B,S6D	HEK293T	PRJNA735408	Chen2021_0659	PE2	PE5	HEK3	HEK3	+1 T to A	+90	GGCCCAGACTGAGCACGTGA	GTTTTAGAGCTAGAAATAGCAAGTTAAAATAAGGCTAGTCCGTTATCAACTTGAAAAAGTGGGACCGAGTCGGTCC	CAGACTGAGCACG	AGATGGCAGA	TCTGCCATCTCGTGCTCAGTCTG			GTCAACCAGTATCCCGGTGC	GTTTTAGAGCTAGAAATAGCAAGTTAAAATAAGGCTAGTCCGTTATCAACTTGAAAAAGTGGCACCGAGTCGGTGC
5A,5B,5I,6E,6F,S5A,S5C,S6B,S6D	HEK293T	PRJNA735408	Chen2021_0660	PE2	PE5	HEK3	HEK3	+1 T to C	+90	GGCCCAGACTGAGCACGTGA	GTTTTAGAGCTAGAAATAGCAAGTTAAAATAAGGCTAGTCCGTTATCAACTTGAAAAAGTGGGACCGAGTCGGTCC	CAGACTGAGCACG	CGATGGCAGA	TCTGCCATCGCGTGCTCAGTCTG			GTCAACCAGTATCCCGGTGC	GTTTTAGAGCTAGAAATAGCAAGTTAAAATAAGGCTAGTCCGTTATCAACTTGAAAAAGTGGCACCGAGTCGGTGC
5A,5B,5I,6E,6F,S5A,S5C,S6B,S6D	HEK293T	PRJNA735408	Chen2021_0661	PE2	PE5	HEK3	HEK3	+1 T to G	+90	GGCCCAGACTGAGCACGTGA	GTTTTAGAGCTAGAAATAGCAAGTTAAAATAAGGCTAGTCCGTTATCAACTTGAAAAAGTGGGACCGAGTCGGTCC	CAGACTGAGCACG	GGATGGCAGA	TCTGCCATCCCGTGCTCAGTCTG			GTCAACCAGTATCCCGGTGC	GTTTTAGAGCTAGAAATAGCAAGTTAAAATAAGGCTAGTCCGTTATCAACTTGAAAAAGTGGCACCGAGTCGGTGC
5A,5B,5I,6E,6F,S5A,S5C,S6B,S6D	HEK293T	PRJNA735408	Chen2021_0662	PE2	PE5	HEK3	HEK3	+3 A to C	+90	GGCCCAGACTGAGCACGTGA	GTTTTAGAGCTAGAAATAGCAAGTTAAAATAAGGCTAGTCCGTTATCAACTTGAAAAAGTGGGACCGAGTCGGTCC	CAGACTGAGCACG	TGCTGGCAGA	TCTGCCAGCACGTGCTCAGTCTG			GTCAACCAGTATCCCGGTGC	GTTTTAGAGCTAGAAATAGCAAGTTAAAATAAGGCTAGTCCGTTATCAACTTGAAAAAGTGGCACCGAGTCGGTGC
5A,5B,5I,6E,6F,S5A,S5C,S6B,S6D	HEK293T	PRJNA735408	Chen2021_0663	PE2	PE5	HEK3	HEK3	+3 A to G	+90	GGCCCAGACTGAGCACGTGA	GTTTTAGAGCTAGAAATAGCAAGTTAAAATAAGGCTAGTCCGTTATCAACTTGAAAAAGTGGGACCGAGTCGGTCC	CAGACTGAGCACG	TGGTGGCAGA	TCTGCCACCACGTGCTCAGTCTG			GTCAACCAGTATCCCGGTGC	GTTTTAGAGCTAGAAATAGCAAGTTAAAATAAGGCTAGTCCGTTATCAACTTGAAAAAGTGGCACCGAGTCGGTGC
5A,5B,5I,6E,6F,S5A,S5C,S6B,S6D	HEK293T	PRJNA735408	Chen2021_0664	PE2	PE5	HEK3	HEK3	+3 A to T	+90	GGCCCAGACTGAGCACGTGA	GTTTTAGAGCTAGAAATAGCAAGTTAAAATAAGGCTAGTCCGTTATCAACTTGAAAAAGTGGGACCGAGTCGGTCC	CAGACTGAGCACG	TGTTGGCAGA	TCTGCCAACACGTGCTCAGTCTG			GTCAACCAGTATCCCGGTGC	GTTTTAGAGCTAGAAATAGCAAGTTAAAATAAGGCTAGTCCGTTATCAACTTGAAAAAGTGGCACCGAGTCGGTGC
5A,5B,5I,6E,6F,S5A,S5C,S5F,S6B,S6D	HEK293T	PRJNA735408	Chen2021_0665	PE2	PE5	HEK3	HEK3	+5 G to A	+90	GGCCCAGACTGAGCACGTGA	GTTTTAGAGCTAGAAATAGCAAGTTAAAATAAGGCTAGTCCGTTATCAACTTGAAAAAGTGGGACCGAGTCGGTCC	CAGACTGAGCACG	TGATAGCAGA	TCTGCTATCACGTGCTCAGTCTG			GTCAACCAGTATCCCGGTGC	GTTTTAGAGCTAGAAATAGCAAGTTAAAATAAGGCTAGTCCGTTATCAACTTGAAAAAGTGGCACCGAGTCGGTGC
5A,5B,5I,6E,6F,S5A,S5C,S5F,S6B,S6D	HEK293T	PRJNA735408	Chen2021_0666	PE2	PE5	HEK3	HEK3	+5 G to C	+90	GGCCCAGACTGAGCACGTGA	GTTTTAGAGCTAGAAATAGCAAGTTAAAATAAGGCTAGTCCGTTATCAACTTGAAAAAGTGGGACCGAGTCGGTCC	CAGACTGAGCACG	TGATCGCAGA	TCTGCGATCACGTGCTCAGTCTG			GTCAACCAGTATCCCGGTGC	GTTTTAGAGCTAGAAATAGCAAGTTAAAATAAGGCTAGTCCGTTATCAACTTGAAAAAGTGGCACCGAGTCGGTGC
5A,5B,5I,6E,6F,S5A,S5C,S5F,S6B,S6D	HEK293T	PRJNA735408	Chen2021_0667	PE2	PE5	HEK3	HEK3	+5 G to T	+90	GGCCCAGACTGAGCACGTGA	GTTTTAGAGCTAGAAATAGCAAGTTAAAATAAGGCTAGTCCGTTATCAACTTGAAAAAGTGGGACCGAGTCGGTCC	CAGACTGAGCACG	TGATTGCAGA	TCTGCAATCACGTGCTCAGTCTG			GTCAACCAGTATCCCGGTGC	GTTTTAGAGCTAGAAATAGCAAGTTAAAATAAGGCTAGTCCGTTATCAACTTGAAAAAGTGGCACCGAGTCGGTGC
5A,5B,5I,6E,6F,S5A,S5C,S6B,S6D	HEK293T	PRJNA735408	Chen2021_0668	PE2	PE5	HEK3	HEK3	+7 C to A	+90	GGCCCAGACTGAGCACGTGA	GTTTTAGAGCTAGAAATAGCAAGTTAAAATAAGGCTAGTCCGTTATCAACTTGAAAAAGTGGGACCGAGTCGGTCC	CAGACTGAGCACG	TGATGGAAGA	TCTTCCATCACGTGCTCAGTCTG			GTCAACCAGTATCCCGGTGC	GTTTTAGAGCTAGAAATAGCAAGTTAAAATAAGGCTAGTCCGTTATCAACTTGAAAAAGTGGCACCGAGTCGGTGC
5A,5B,5I,6E,6F,S5A,S5C,S6B,S6D	HEK293T	PRJNA735408	Chen2021_0669	PE2	PE5	HEK3	HEK3	+7 C to G	+90	GGCCCAGACTGAGCACGTGA	GTTTTAGAGCTAGAAATAGCAAGTTAAAATAAGGCTAGTCCGTTATCAACTTGAAAAAGTGGGACCGAGTCGGTCC	CAGACTGAGCACG	TGATGGGAGA	TCTCCCATCACGTGCTCAGTCTG			GTCAACCAGTATCCCGGTGC	GTTTTAGAGCTAGAAATAGCAAGTTAAAATAAGGCTAGTCCGTTATCAACTTGAAAAAGTGGCACCGAGTCGGTGC
5A,5B,5I,6E,6F,S5A,S5C,S6B,S6D	HEK293T	PRJNA735408	Chen2021_0670	PE2	PE5	HEK3	HEK3	+7 C to T	+90	GGCCCAGACTGAGCACGTGA	GTTTTAGAGCTAGAAATAGCAAGTTAAAATAAGGCTAGTCCGTTATCAACTTGAAAAAGTGGGACCGAGTCGGTCC	CAGACTGAGCACG	TGATGGTAGA	TCTACCATCACGTGCTCAGTCTG			GTCAACCAGTATCCCGGTGC	GTTTTAGAGCTAGAAATAGCAAGTTAAAATAAGGCTAGTCCGTTATCAACTTGAAAAAGTGGCACCGAGTCGGTGC
5A,5B,6G,S5A,S5B,S6D	HEK293T	PRJNA735408	Chen2021_0671	PE2	PE2	EMX1	EMX1	+2 A to C		GAGTCCGAGCAGAAGAAGAA	GTTTTAGAGCTAGAAATAGCAAGTTAAAATAAGGCTAGTCCGTTATCAACTTGAAAAAGTGGCACCGAGTCGGTGC	TCCGAGCAGAAGAA	GCAGGGCTCCCATCAC	GTGATGGGAGCCCTGCTTCTTCTGCTCGGA
5A,5B,S5A,S5B,S6D	HEK293T	PRJNA735408	Chen2021_0672	PE2	PE2	EMX1	EMX1	+2 A to T		GAGTCCGAGCAGAAGAAGAA	GTTTTAGAGCTAGAAATAGCAAGTTAAAATAAGGCTAGTCCGTTATCAACTTGAAAAAGTGGCACCGAGTCGGTGC	TCCGAGCAGAAGAA	GTAGGGCTCCCATCAC	GTGATGGGAGCCCTACTTCTTCTGCTCGGA
5A,5B,S5A,S5B,S6D	HEK293T	PRJNA735408	Chen2021_0673	PE2	PE2	EMX1	EMX1	+3 A to G		GAGTCCGAGCAGAAGAAGAA	GTTTTAGAGCTAGAAATAGCAAGTTAAAATAAGGCTAGTCCGTTATCAACTTGAAAAAGTGGCACCGAGTCGGTGC	TCCGAGCAGAAGAA	GAGGGGCTCCCATCAC	GTGATGGGAGCCCCTCTTCTTCTGCTCGGA
5A,5B,S5A,S5B,S6D	HEK293T	PRJNA735408	Chen2021_0674	PE2	PE2	EMX1	EMX1	+4 G to C		GAGTCCGAGCAGAAGAAGAA	GTTTTAGAGCTAGAAATAGCAAGTTAAAATAAGGCTAGTCCGTTATCAACTTGAAAAAGTGGCACCGAGTCGGTGC	TCCGAGCAGAAGAA	GAACGGCTCCCATCAC	GTGATGGGAGCCGTTCTTCTTCTGCTCGGA
5A,5B,S5A,S5B,S5F,S6D	HEK293T	PRJNA735408	Chen2021_0675	PE2	PE2	EMX1	EMX1	+5 G to A		GAGTCCGAGCAGAAGAAGAA	GTTTTAGAGCTAGAAATAGCAAGTTAAAATAAGGCTAGTCCGTTATCAACTTGAAAAAGTGGCACCGAGTCGGTGC	TCCGAGCAGAAGAA	GAAGAGCTCCCATCAC	GTGATGGGAGCTCTTCTTCTTCTGCTCGGA
5A,5B,S5A,S5B,S5F,S6D,S6E	HEK293T	PRJNA735408	Chen2021_0676	PE2	PE2	EMX1	EMX1	+5 G to T		GAGTCCGAGCAGAAGAAGAA	GTTTTAGAGCTAGAAATAGCAAGTTAAAATAAGGCTAGTCCGTTATCAACTTGAAAAAGTGGCACCGAGTCGGTGC	TCCGAGCAGAAGAA	GAAGTGCTCCCATCAC	GTGATGGGAGCACTTCTTCTTCTGCTCGGA
5A,5B,S5A,S5B,S6D	HEK293T	PRJNA735408	Chen2021_0677	PE2	PE2	EMX1	EMX1	+7 C to A		GAGTCCGAGCAGAAGAAGAA	GTTTTAGAGCTAGAAATAGCAAGTTAAAATAAGGCTAGTCCGTTATCAACTTGAAAAAGTGGCACCGAGTCGGTGC	TCCGAGCAGAAGAA	GAAGGGATCCCATCAC	GTGATGGGATCCCTTCTTCTTCTGCTCGGA
5A,5B,S5A,S5B,S6D	HEK293T	PRJNA735408	Chen2021_0678	PE2	PE2	EMX1	EMX1	+8 T to A		GAGTCCGAGCAGAAGAAGAA	GTTTTAGAGCTAGAAATAGCAAGTTAAAATAAGGCTAGTCCGTTATCAACTTGAAAAAGTGGCACCGAGTCGGTGC	TCCGAGCAGAAGAA	GAAGGGCACCCATCAC	GTGATGGGTGCCCTTCTTCTTCTGCTCGGA
5A,5B,S5A,S5B,S6D	HEK293T	PRJNA735408	Chen2021_0679	PE2	PE2	EMX1	EMX1	+8 T to C		GAGTCCGAGCAGAAGAAGAA	GTTTTAGAGCTAGAAATAGCAAGTTAAAATAAGGCTAGTCCGTTATCAACTTGAAAAAGTGGCACCGAGTCGGTGC	TCCGAGCAGAAGAA	GAAGGGCCCCCATCAC	GTGATGGGGGCCCTTCTTCTTCTGCTCGGA
5A,5B,S5A,S5B,S6D	HEK293T	PRJNA735408	Chen2021_0680	PE2	PE2	EMX1	EMX1	+8 T to G		GAGTCCGAGCAGAAGAAGAA	GTTTTAGAGCTAGAAATAGCAAGTTAAAATAAGGCTAGTCCGTTATCAACTTGAAAAAGTGGCACCGAGTCGGTGC	TCCGAGCAGAAGAA	GAAGGGCGCCCATCAC	GTGATGGGCGCCCTTCTTCTTCTGCTCGGA
5A,5B,S5A,S5B,S6D	HEK293T	PRJNA735408	Chen2021_0681	PE2	PE2	EMX1	EMX1	+9 C to G		GAGTCCGAGCAGAAGAAGAA	GTTTTAGAGCTAGAAATAGCAAGTTAAAATAAGGCTAGTCCGTTATCAACTTGAAAAAGTGGCACCGAGTCGGTGC	TCCGAGCAGAAGAA	GAAGGGCTGCCATCAC	GTGATGGCAGCCCTTCTTCTTCTGCTCGGA
5A,5B,S5A,S5B,S6D	HEK293T	PRJNA735408	Chen2021_0682	PE2	PE2	EMX1	EMX1	+9 C to T		GAGTCCGAGCAGAAGAAGAA	GTTTTAGAGCTAGAAATAGCAAGTTAAAATAAGGCTAGTCCGTTATCAACTTGAAAAAGTGGCACCGAGTCGGTGC	TCCGAGCAGAAGAA	GAAGGGCTTCCATCAC	GTGATGGAAGCCCTTCTTCTTCTGCTCGGA
5A,5B,6G,S5A,S5B,S6D	HEK293T	PRJNA735408	Chen2021_0683	PE2	PE4	EMX1	EMX1	+2 A to C		GAGTCCGAGCAGAAGAAGAA	GTTTTAGAGCTAGAAATAGCAAGTTAAAATAAGGCTAGTCCGTTATCAACTTGAAAAAGTGGCACCGAGTCGGTGC	TCCGAGCAGAAGAA	GCAGGGCTCCCATCAC	GTGATGGGAGCCCTGCTTCTTCTGCTCGGA
5A,5B,S5A,S5B,S6D	HEK293T	PRJNA735408	Chen2021_0684	PE2	PE4	EMX1	EMX1	+2 A to T		GAGTCCGAGCAGAAGAAGAA	GTTTTAGAGCTAGAAATAGCAAGTTAAAATAAGGCTAGTCCGTTATCAACTTGAAAAAGTGGCACCGAGTCGGTGC	TCCGAGCAGAAGAA	GTAGGGCTCCCATCAC	GTGATGGGAGCCCTACTTCTTCTGCTCGGA
5A,5B,S5A,S5B,S6D	HEK293T	PRJNA735408	Chen2021_0685	PE2	PE4	EMX1	EMX1	+3 A to G		GAGTCCGAGCAGAAGAAGAA	GTTTTAGAGCTAGAAATAGCAAGTTAAAATAAGGCTAGTCCGTTATCAACTTGAAAAAGTGGCACCGAGTCGGTGC	TCCGAGCAGAAGAA	GAGGGGCTCCCATCAC	GTGATGGGAGCCCCTCTTCTTCTGCTCGGA
5A,5B,S5A,S5B,S6D	HEK293T	PRJNA735408	Chen2021_0686	PE2	PE4	EMX1	EMX1	+4 G to C		GAGTCCGAGCAGAAGAAGAA	GTTTTAGAGCTAGAAATAGCAAGTTAAAATAAGGCTAGTCCGTTATCAACTTGAAAAAGTGGCACCGAGTCGGTGC	TCCGAGCAGAAGAA	GAACGGCTCCCATCAC	GTGATGGGAGCCGTTCTTCTTCTGCTCGGA
5A,5B,S5A,S5B,S5F,S6D	HEK293T	PRJNA735408	Chen2021_0687	PE2	PE4	EMX1	EMX1	+5 G to A		GAGTCCGAGCAGAAGAAGAA	GTTTTAGAGCTAGAAATAGCAAGTTAAAATAAGGCTAGTCCGTTATCAACTTGAAAAAGTGGCACCGAGTCGGTGC	TCCGAGCAGAAGAA	GAAGAGCTCCCATCAC	GTGATGGGAGCTCTTCTTCTTCTGCTCGGA
5A,5B,S5A,S5B,S5F,S6D,S6E	HEK293T	PRJNA735408	Chen2021_0688	PE2	PE4	EMX1	EMX1	+5 G to T		GAGTCCGAGCAGAAGAAGAA	GTTTTAGAGCTAGAAATAGCAAGTTAAAATAAGGCTAGTCCGTTATCAACTTGAAAAAGTGGCACCGAGTCGGTGC	TCCGAGCAGAAGAA	GAAGTGCTCCCATCAC	GTGATGGGAGCACTTCTTCTTCTGCTCGGA
5A,5B,S5A,S5B,S6D	HEK293T	PRJNA735408	Chen2021_0689	PE2	PE4	EMX1	EMX1	+7 C to A		GAGTCCGAGCAGAAGAAGAA	GTTTTAGAGCTAGAAATAGCAAGTTAAAATAAGGCTAGTCCGTTATCAACTTGAAAAAGTGGCACCGAGTCGGTGC	TCCGAGCAGAAGAA	GAAGGGATCCCATCAC	GTGATGGGATCCCTTCTTCTTCTGCTCGGA
5A,5B,S5A,S5B,S6D	HEK293T	PRJNA735408	Chen2021_0690	PE2	PE4	EMX1	EMX1	+8 T to A		GAGTCCGAGCAGAAGAAGAA	GTTTTAGAGCTAGAAATAGCAAGTTAAAATAAGGCTAGTCCGTTATCAACTTGAAAAAGTGGCACCGAGTCGGTGC	TCCGAGCAGAAGAA	GAAGGGCACCCATCAC	GTGATGGGTGCCCTTCTTCTTCTGCTCGGA
5A,5B,S5A,S5B,S6D	HEK293T	PRJNA735408	Chen2021_0691	PE2	PE4	EMX1	EMX1	+8 T to C		GAGTCCGAGCAGAAGAAGAA	GTTTTAGAGCTAGAAATAGCAAGTTAAAATAAGGCTAGTCCGTTATCAACTTGAAAAAGTGGCACCGAGTCGGTGC	TCCGAGCAGAAGAA	GAAGGGCCCCCATCAC	GTGATGGGGGCCCTTCTTCTTCTGCTCGGA
5A,5B,S5A,S5B,S6D	HEK293T	PRJNA735408	Chen2021_0692	PE2	PE4	EMX1	EMX1	+8 T to G		GAGTCCGAGCAGAAGAAGAA	GTTTTAGAGCTAGAAATAGCAAGTTAAAATAAGGCTAGTCCGTTATCAACTTGAAAAAGTGGCACCGAGTCGGTGC	TCCGAGCAGAAGAA	GAAGGGCGCCCATCAC	GTGATGGGCGCCCTTCTTCTTCTGCTCGGA
5A,5B,S5A,S5B,S6D	HEK293T	PRJNA735408	Chen2021_0693	PE2	PE4	EMX1	EMX1	+9 C to G		GAGTCCGAGCAGAAGAAGAA	GTTTTAGAGCTAGAAATAGCAAGTTAAAATAAGGCTAGTCCGTTATCAACTTGAAAAAGTGGCACCGAGTCGGTGC	TCCGAGCAGAAGAA	GAAGGGCTGCCATCAC	GTGATGGCAGCCCTTCTTCTTCTGCTCGGA
5A,5B,S5A,S5B,S6D	HEK293T	PRJNA735408	Chen2021_0694	PE2	PE4	EMX1	EMX1	+9 C to T		GAGTCCGAGCAGAAGAAGAA	GTTTTAGAGCTAGAAATAGCAAGTTAAAATAAGGCTAGTCCGTTATCAACTTGAAAAAGTGGCACCGAGTCGGTGC	TCCGAGCAGAAGAA	GAAGGGCTTCCATCAC	GTGATGGAAGCCCTTCTTCTTCTGCTCGGA
5A,5B,6E,6F,S5A,S5C,S6B,S6D	HEK293T	PRJNA735408	Chen2021_0695	PE2	PE3	EMX1	EMX1	+2 A to C	-57	GAGTCCGAGCAGAAGAAGAA	GTTTTAGAGCTAGAAATAGCAAGTTAAAATAAGGCTAGTCCGTTATCAACTTGAAAAAGTGGCACCGAGTCGGTGC	TCCGAGCAGAAGAA	GCAGGGCTCCCATCAC	GTGATGGGAGCCCTGCTTCTTCTGCTCGGA			GCCGTTTGTACTTTGTCCTC	GTTTTAGAGCTAGAAATAGCAAGTTAAAATAAGGCTAGTCCGTTATCAACTTGAAAAAGTGGCACCGAGTCGGTGC
5A,5B,6E,6F,S5A,S5C,S6B,S6D	HEK293T	PRJNA735408	Chen2021_0696	PE2	PE3	EMX1	EMX1	+2 A to T	-57	GAGTCCGAGCAGAAGAAGAA	GTTTTAGAGCTAGAAATAGCAAGTTAAAATAAGGCTAGTCCGTTATCAACTTGAAAAAGTGGCACCGAGTCGGTGC	TCCGAGCAGAAGAA	GTAGGGCTCCCATCAC	GTGATGGGAGCCCTACTTCTTCTGCTCGGA			GCCGTTTGTACTTTGTCCTC	GTTTTAGAGCTAGAAATAGCAAGTTAAAATAAGGCTAGTCCGTTATCAACTTGAAAAAGTGGCACCGAGTCGGTGC
5A,5B,6E,6F,S5A,S5C,S6B,S6D	HEK293T	PRJNA735408	Chen2021_0697	PE2	PE3	EMX1	EMX1	+3 A to G	-57	GAGTCCGAGCAGAAGAAGAA	GTTTTAGAGCTAGAAATAGCAAGTTAAAATAAGGCTAGTCCGTTATCAACTTGAAAAAGTGGCACCGAGTCGGTGC	TCCGAGCAGAAGAA	GAGGGGCTCCCATCAC	GTGATGGGAGCCCCTCTTCTTCTGCTCGGA			GCCGTTTGTACTTTGTCCTC	GTTTTAGAGCTAGAAATAGCAAGTTAAAATAAGGCTAGTCCGTTATCAACTTGAAAAAGTGGCACCGAGTCGGTGC
5A,5B,6E,6F,S5A,S5C,S6B,S6D	HEK293T	PRJNA735408	Chen2021_0698	PE2	PE3	EMX1	EMX1	+4 G to C	-57	GAGTCCGAGCAGAAGAAGAA	GTTTTAGAGCTAGAAATAGCAAGTTAAAATAAGGCTAGTCCGTTATCAACTTGAAAAAGTGGCACCGAGTCGGTGC	TCCGAGCAGAAGAA	GAACGGCTCCCATCAC	GTGATGGGAGCCGTTCTTCTTCTGCTCGGA			GCCGTTTGTACTTTGTCCTC	GTTTTAGAGCTAGAAATAGCAAGTTAAAATAAGGCTAGTCCGTTATCAACTTGAAAAAGTGGCACCGAGTCGGTGC
5A,5B,6E,6F,S5A,S5C,S5F,S6B,S6D	HEK293T	PRJNA735408	Chen2021_0699	PE2	PE3	EMX1	EMX1	+5 G to A	-57	GAGTCCGAGCAGAAGAAGAA	GTTTTAGAGCTAGAAATAGCAAGTTAAAATAAGGCTAGTCCGTTATCAACTTGAAAAAGTGGCACCGAGTCGGTGC	TCCGAGCAGAAGAA	GAAGAGCTCCCATCAC	GTGATGGGAGCTCTTCTTCTTCTGCTCGGA			GCCGTTTGTACTTTGTCCTC	GTTTTAGAGCTAGAAATAGCAAGTTAAAATAAGGCTAGTCCGTTATCAACTTGAAAAAGTGGCACCGAGTCGGTGC
5A,5B,6E,6F,S5A,S5C,S5F,S6B,S6D	HEK293T	PRJNA735408	Chen2021_0700	PE2	PE3	EMX1	EMX1	+5 G to T	-57	GAGTCCGAGCAGAAGAAGAA	GTTTTAGAGCTAGAAATAGCAAGTTAAAATAAGGCTAGTCCGTTATCAACTTGAAAAAGTGGCACCGAGTCGGTGC	TCCGAGCAGAAGAA	GAAGTGCTCCCATCAC	GTGATGGGAGCACTTCTTCTTCTGCTCGGA			GCCGTTTGTACTTTGTCCTC	GTTTTAGAGCTAGAAATAGCAAGTTAAAATAAGGCTAGTCCGTTATCAACTTGAAAAAGTGGCACCGAGTCGGTGC
5A,5B,6E,6F,S5A,S5C,S6B,S6D	HEK293T	PRJNA735408	Chen2021_0701	PE2	PE3	EMX1	EMX1	+7 C to A	-57	GAGTCCGAGCAGAAGAAGAA	GTTTTAGAGCTAGAAATAGCAAGTTAAAATAAGGCTAGTCCGTTATCAACTTGAAAAAGTGGCACCGAGTCGGTGC	TCCGAGCAGAAGAA	GAAGGGATCCCATCAC	GTGATGGGATCCCTTCTTCTTCTGCTCGGA			GCCGTTTGTACTTTGTCCTC	GTTTTAGAGCTAGAAATAGCAAGTTAAAATAAGGCTAGTCCGTTATCAACTTGAAAAAGTGGCACCGAGTCGGTGC
5A,5B,6E,6F,S5A,S5C,S6B,S6D	HEK293T	PRJNA735408	Chen2021_0702	PE2	PE3	EMX1	EMX1	+8 T to A	-57	GAGTCCGAGCAGAAGAAGAA	GTTTTAGAGCTAGAAATAGCAAGTTAAAATAAGGCTAGTCCGTTATCAACTTGAAAAAGTGGCACCGAGTCGGTGC	TCCGAGCAGAAGAA	GAAGGGCACCCATCAC	GTGATGGGTGCCCTTCTTCTTCTGCTCGGA			GCCGTTTGTACTTTGTCCTC	GTTTTAGAGCTAGAAATAGCAAGTTAAAATAAGGCTAGTCCGTTATCAACTTGAAAAAGTGGCACCGAGTCGGTGC
5A,5B,6E,6F,S5A,S5C,S6B,S6D	HEK293T	PRJNA735408	Chen2021_0703	PE2	PE3	EMX1	EMX1	+8 T to C	-57	GAGTCCGAGCAGAAGAAGAA	GTTTTAGAGCTAGAAATAGCAAGTTAAAATAAGGCTAGTCCGTTATCAACTTGAAAAAGTGGCACCGAGTCGGTGC	TCCGAGCAGAAGAA	GAAGGGCCCCCATCAC	GTGATGGGGGCCCTTCTTCTTCTGCTCGGA			GCCGTTTGTACTTTGTCCTC	GTTTTAGAGCTAGAAATAGCAAGTTAAAATAAGGCTAGTCCGTTATCAACTTGAAAAAGTGGCACCGAGTCGGTGC
5A,5B,6E,6F,S5A,S5C,S6B,S6D	HEK293T	PRJNA735408	Chen2021_0704	PE2	PE3	EMX1	EMX1	+8 T to G	-57	GAGTCCGAGCAGAAGAAGAA	GTTTTAGAGCTAGAAATAGCAAGTTAAAATAAGGCTAGTCCGTTATCAACTTGAAAAAGTGGCACCGAGTCGGTGC	TCCGAGCAGAAGAA	GAAGGGCGCCCATCAC	GTGATGGGCGCCCTTCTTCTTCTGCTCGGA			GCCGTTTGTACTTTGTCCTC	GTTTTAGAGCTAGAAATAGCAAGTTAAAATAAGGCTAGTCCGTTATCAACTTGAAAAAGTGGCACCGAGTCGGTGC
5A,5B,6E,6F,S5A,S5C,S6B,S6D	HEK293T	PRJNA735408	Chen2021_0705	PE2	PE3	EMX1	EMX1	+9 C to G	-57	GAGTCCGAGCAGAAGAAGAA	GTTTTAGAGCTAGAAATAGCAAGTTAAAATAAGGCTAGTCCGTTATCAACTTGAAAAAGTGGCACCGAGTCGGTGC	TCCGAGCAGAAGAA	GAAGGGCTGCCATCAC	GTGATGGCAGCCCTTCTTCTTCTGCTCGGA			GCCGTTTGTACTTTGTCCTC	GTTTTAGAGCTAGAAATAGCAAGTTAAAATAAGGCTAGTCCGTTATCAACTTGAAAAAGTGGCACCGAGTCGGTGC
5A,5B,6E,6F,S5A,S5C,S6B,S6D	HEK293T	PRJNA735408	Chen2021_0706	PE2	PE3	EMX1	EMX1	+9 C to T	-57	GAGTCCGAGCAGAAGAAGAA	GTTTTAGAGCTAGAAATAGCAAGTTAAAATAAGGCTAGTCCGTTATCAACTTGAAAAAGTGGCACCGAGTCGGTGC	TCCGAGCAGAAGAA	GAAGGGCTTCCATCAC	GTGATGGAAGCCCTTCTTCTTCTGCTCGGA			GCCGTTTGTACTTTGTCCTC	GTTTTAGAGCTAGAAATAGCAAGTTAAAATAAGGCTAGTCCGTTATCAACTTGAAAAAGTGGCACCGAGTCGGTGC
5A,5B,6E,6F,S5A,S5C,S6B,S6D	HEK293T	PRJNA735408	Chen2021_0707	PE2	PE5	EMX1	EMX1	+2 A to C	-57	GAGTCCGAGCAGAAGAAGAA	GTTTTAGAGCTAGAAATAGCAAGTTAAAATAAGGCTAGTCCGTTATCAACTTGAAAAAGTGGCACCGAGTCGGTGC	TCCGAGCAGAAGAA	GCAGGGCTCCCATCAC	GTGATGGGAGCCCTGCTTCTTCTGCTCGGA			GCCGTTTGTACTTTGTCCTC	GTTTTAGAGCTAGAAATAGCAAGTTAAAATAAGGCTAGTCCGTTATCAACTTGAAAAAGTGGCACCGAGTCGGTGC
5A,5B,6E,6F,S5A,S5C,S6B,S6D	HEK293T	PRJNA735408	Chen2021_0708	PE2	PE5	EMX1	EMX1	+2 A to T	-57	GAGTCCGAGCAGAAGAAGAA	GTTTTAGAGCTAGAAATAGCAAGTTAAAATAAGGCTAGTCCGTTATCAACTTGAAAAAGTGGCACCGAGTCGGTGC	TCCGAGCAGAAGAA	GTAGGGCTCCCATCAC	GTGATGGGAGCCCTACTTCTTCTGCTCGGA			GCCGTTTGTACTTTGTCCTC	GTTTTAGAGCTAGAAATAGCAAGTTAAAATAAGGCTAGTCCGTTATCAACTTGAAAAAGTGGCACCGAGTCGGTGC
5A,5B,6E,6F,S5A,S5C,S6B,S6D	HEK293T	PRJNA735408	Chen2021_0709	PE2	PE5	EMX1	EMX1	+3 A to G	-57	GAGTCCGAGCAGAAGAAGAA	GTTTTAGAGCTAGAAATAGCAAGTTAAAATAAGGCTAGTCCGTTATCAACTTGAAAAAGTGGCACCGAGTCGGTGC	TCCGAGCAGAAGAA	GAGGGGCTCCCATCAC	GTGATGGGAGCCCCTCTTCTTCTGCTCGGA			GCCGTTTGTACTTTGTCCTC	GTTTTAGAGCTAGAAATAGCAAGTTAAAATAAGGCTAGTCCGTTATCAACTTGAAAAAGTGGCACCGAGTCGGTGC
5A,5B,6E,6F,S5A,S5C,S6B,S6D	HEK293T	PRJNA735408	Chen2021_0710	PE2	PE5	EMX1	EMX1	+4 G to C	-57	GAGTCCGAGCAGAAGAAGAA	GTTTTAGAGCTAGAAATAGCAAGTTAAAATAAGGCTAGTCCGTTATCAACTTGAAAAAGTGGCACCGAGTCGGTGC	TCCGAGCAGAAGAA	GAACGGCTCCCATCAC	GTGATGGGAGCCGTTCTTCTTCTGCTCGGA			GCCGTTTGTACTTTGTCCTC	GTTTTAGAGCTAGAAATAGCAAGTTAAAATAAGGCTAGTCCGTTATCAACTTGAAAAAGTGGCACCGAGTCGGTGC
5A,5B,6E,6F,S5A,S5C,S5F,S6B,S6D	HEK293T	PRJNA735408	Chen2021_0711	PE2	PE5	EMX1	EMX1	+5 G to A	-57	GAGTCCGAGCAGAAGAAGAA	GTTTTAGAGCTAGAAATAGCAAGTTAAAATAAGGCTAGTCCGTTATCAACTTGAAAAAGTGGCACCGAGTCGGTGC	TCCGAGCAGAAGAA	GAAGAGCTCCCATCAC	GTGATGGGAGCTCTTCTTCTTCTGCTCGGA			GCCGTTTGTACTTTGTCCTC	GTTTTAGAGCTAGAAATAGCAAGTTAAAATAAGGCTAGTCCGTTATCAACTTGAAAAAGTGGCACCGAGTCGGTGC
5A,5B,6E,6F,S5A,S5C,S5F,S6B,S6D	HEK293T	PRJNA735408	Chen2021_0712	PE2	PE5	EMX1	EMX1	+5 G to T	-57	GAGTCCGAGCAGAAGAAGAA	GTTTTAGAGCTAGAAATAGCAAGTTAAAATAAGGCTAGTCCGTTATCAACTTGAAAAAGTGGCACCGAGTCGGTGC	TCCGAGCAGAAGAA	GAAGTGCTCCCATCAC	GTGATGGGAGCACTTCTTCTTCTGCTCGGA			GCCGTTTGTACTTTGTCCTC	GTTTTAGAGCTAGAAATAGCAAGTTAAAATAAGGCTAGTCCGTTATCAACTTGAAAAAGTGGCACCGAGTCGGTGC
5A,5B,6E,6F,S5A,S5C,S6B,S6D	HEK293T	PRJNA735408	Chen2021_0713	PE2	PE5	EMX1	EMX1	+7 C to A	-57	GAGTCCGAGCAGAAGAAGAA	GTTTTAGAGCTAGAAATAGCAAGTTAAAATAAGGCTAGTCCGTTATCAACTTGAAAAAGTGGCACCGAGTCGGTGC	TCCGAGCAGAAGAA	GAAGGGATCCCATCAC	GTGATGGGATCCCTTCTTCTTCTGCTCGGA			GCCGTTTGTACTTTGTCCTC	GTTTTAGAGCTAGAAATAGCAAGTTAAAATAAGGCTAGTCCGTTATCAACTTGAAAAAGTGGCACCGAGTCGGTGC
5A,5B,6E,6F,S5A,S5C,S6B,S6D	HEK293T	PRJNA735408	Chen2021_0714	PE2	PE5	EMX1	EMX1	+8 T to A	-57	GAGTCCGAGCAGAAGAAGAA	GTTTTAGAGCTAGAAATAGCAAGTTAAAATAAGGCTAGTCCGTTATCAACTTGAAAAAGTGGCACCGAGTCGGTGC	TCCGAGCAGAAGAA	GAAGGGCACCCATCAC	GTGATGGGTGCCCTTCTTCTTCTGCTCGGA			GCCGTTTGTACTTTGTCCTC	GTTTTAGAGCTAGAAATAGCAAGTTAAAATAAGGCTAGTCCGTTATCAACTTGAAAAAGTGGCACCGAGTCGGTGC
5A,5B,6E,6F,S5A,S5C,S6B,S6D	HEK293T	PRJNA735408	Chen2021_0715	PE2	PE5	EMX1	EMX1	+8 T to C	-57	GAGTCCGAGCAGAAGAAGAA	GTTTTAGAGCTAGAAATAGCAAGTTAAAATAAGGCTAGTCCGTTATCAACTTGAAAAAGTGGCACCGAGTCGGTGC	TCCGAGCAGAAGAA	GAAGGGCCCCCATCAC	GTGATGGGGGCCCTTCTTCTTCTGCTCGGA			GCCGTTTGTACTTTGTCCTC	GTTTTAGAGCTAGAAATAGCAAGTTAAAATAAGGCTAGTCCGTTATCAACTTGAAAAAGTGGCACCGAGTCGGTGC
5A,5B,6E,6F,S5A,S5C,S6B,S6D	HEK293T	PRJNA735408	Chen2021_0716	PE2	PE5	EMX1	EMX1	+8 T to G	-57	GAGTCCGAGCAGAAGAAGAA	GTTTTAGAGCTAGAAATAGCAAGTTAAAATAAGGCTAGTCCGTTATCAACTTGAAAAAGTGGCACCGAGTCGGTGC	TCCGAGCAGAAGAA	GAAGGGCGCCCATCAC	GTGATGGGCGCCCTTCTTCTTCTGCTCGGA			GCCGTTTGTACTTTGTCCTC	GTTTTAGAGCTAGAAATAGCAAGTTAAAATAAGGCTAGTCCGTTATCAACTTGAAAAAGTGGCACCGAGTCGGTGC
5A,5B,6E,6F,S5A,S5C,S6B,S6D	HEK293T	PRJNA735408	Chen2021_0717	PE2	PE5	EMX1	EMX1	+9 C to G	-57	GAGTCCGAGCAGAAGAAGAA	GTTTTAGAGCTAGAAATAGCAAGTTAAAATAAGGCTAGTCCGTTATCAACTTGAAAAAGTGGCACCGAGTCGGTGC	TCCGAGCAGAAGAA	GAAGGGCTGCCATCAC	GTGATGGCAGCCCTTCTTCTTCTGCTCGGA			GCCGTTTGTACTTTGTCCTC	GTTTTAGAGCTAGAAATAGCAAGTTAAAATAAGGCTAGTCCGTTATCAACTTGAAAAAGTGGCACCGAGTCGGTGC
5A,5B,6E,6F,S5A,S5C,S6B,S6D	HEK293T	PRJNA735408	Chen2021_0718	PE2	PE5	EMX1	EMX1	+9 C to T	-57	GAGTCCGAGCAGAAGAAGAA	GTTTTAGAGCTAGAAATAGCAAGTTAAAATAAGGCTAGTCCGTTATCAACTTGAAAAAGTGGCACCGAGTCGGTGC	TCCGAGCAGAAGAA	GAAGGGCTTCCATCAC	GTGATGGAAGCCCTTCTTCTTCTGCTCGGA			GCCGTTTGTACTTTGTCCTC	GTTTTAGAGCTAGAAATAGCAAGTTAAAATAAGGCTAGTCCGTTATCAACTTGAAAAAGTGGCACCGAGTCGGTGC
5A,5B,S5A,S5B,S6D	HEK293T	PRJNA735408	Chen2021_0719	PE2	PE2	RNF2	RNF2	+1 C to A		GTCATCTTAGTCATTACCTG	GTTTTAGAGCTAGAAATAGCAAGTTAAAATAAGGCTAGTCCGTTATCAACTTGAAAAAGTGGCACCGAGTCGGTGC	CATCTTAGTCATTAC	ATGAGGTGTTCGTT	AACGAACACCTCATGTAATGACTAAGATG
5A,5B,S5A,S5B,S6D	HEK293T	PRJNA735408	Chen2021_0720	PE2	PE2	RNF2	RNF2	+1 C to G		GTCATCTTAGTCATTACCTG	GTTTTAGAGCTAGAAATAGCAAGTTAAAATAAGGCTAGTCCGTTATCAACTTGAAAAAGTGGCACCGAGTCGGTGC	CATCTTAGTCATTAC	GTGAGGTGTTCGTT	AACGAACACCTCACGTAATGACTAAGATG
5A,5B,S5A,S5B,S6D	HEK293T	PRJNA735408	Chen2021_0721	PE2	PE2	RNF2	RNF2	+1 C to T		GTCATCTTAGTCATTACCTG	GTTTTAGAGCTAGAAATAGCAAGTTAAAATAAGGCTAGTCCGTTATCAACTTGAAAAAGTGGCACCGAGTCGGTGC	CATCTTAGTCATTAC	TTGAGGTGTTCGTT	AACGAACACCTCAAGTAATGACTAAGATG
5A,5B,S5A,S5B,S6D	HEK293T	PRJNA735408	Chen2021_0722	PE2	PE2	RNF2	RNF2	+2 T to A		GTCATCTTAGTCATTACCTG	GTTTTAGAGCTAGAAATAGCAAGTTAAAATAAGGCTAGTCCGTTATCAACTTGAAAAAGTGGCACCGAGTCGGTGC	CATCTTAGTCATTAC	CAGAGGTGTTCGTT	AACGAACACCTCTGGTAATGACTAAGATG
5A,5B,S5A,S5B,S6D	HEK293T	PRJNA735408	Chen2021_0723	PE2	PE2	RNF2	RNF2	+2 T to G		GTCATCTTAGTCATTACCTG	GTTTTAGAGCTAGAAATAGCAAGTTAAAATAAGGCTAGTCCGTTATCAACTTGAAAAAGTGGCACCGAGTCGGTGC	CATCTTAGTCATTAC	CGGAGGTGTTCGTT	AACGAACACCTCCGGTAATGACTAAGATG
5A,5B,S5A,S5B,S6D	HEK293T	PRJNA735408	Chen2021_0724	PE2	PE2	RNF2	RNF2	+3 G to C		GTCATCTTAGTCATTACCTG	GTTTTAGAGCTAGAAATAGCAAGTTAAAATAAGGCTAGTCCGTTATCAACTTGAAAAAGTGGCACCGAGTCGGTGC	CATCTTAGTCATTAC	CTCAGGTGTTCGTT	AACGAACACCTGAGGTAATGACTAAGATG
5A,5B,S5A,S5B,S6D	HEK293T	PRJNA735408	Chen2021_0725	PE2	PE2	RNF2	RNF2	+4 A to C		GTCATCTTAGTCATTACCTG	GTTTTAGAGCTAGAAATAGCAAGTTAAAATAAGGCTAGTCCGTTATCAACTTGAAAAAGTGGCACCGAGTCGGTGC	CATCTTAGTCATTAC	CTGCGGTGTTCGTT	AACGAACACCGCAGGTAATGACTAAGATG
5A,5B,S5A,S5B,S6D	HEK293T	PRJNA735408	Chen2021_0726	PE2	PE2	RNF2	RNF2	+4 A to G		GTCATCTTAGTCATTACCTG	GTTTTAGAGCTAGAAATAGCAAGTTAAAATAAGGCTAGTCCGTTATCAACTTGAAAAAGTGGCACCGAGTCGGTGC	CATCTTAGTCATTAC	CTGGGGTGTTCGTT	AACGAACACCCCAGGTAATGACTAAGATG
5A,5B,5I,S5A,S5B,S6D	HEK293T	PRJNA735408	Chen2021_0727	PE2	PE2	RNF2	RNF2	+4 A to T		GTCATCTTAGTCATTACCTG	GTTTTAGAGCTAGAAATAGCAAGTTAAAATAAGGCTAGTCCGTTATCAACTTGAAAAAGTGGCACCGAGTCGGTGC	CATCTTAGTCATTAC	CTGTGGTGTTCGTT	AACGAACACCACAGGTAATGACTAAGATG
5A,5B,S5A,S5B,S5F,S6D	HEK293T	PRJNA735408	Chen2021_0728	PE2	PE2	RNF2	RNF2	+5 G to T		GTCATCTTAGTCATTACCTG	GTTTTAGAGCTAGAAATAGCAAGTTAAAATAAGGCTAGTCCGTTATCAACTTGAAAAAGTGGCACCGAGTCGGTGC	CATCTTAGTCATTAC	CTGATGTGTTCGTT	AACGAACACATCAGGTAATGACTAAGATG
5A,5B,5I,S5A,S5B,S5F,S6D	HEK293T	PRJNA735408	Chen2021_0729	PE2	PE2	RNF2	RNF2	+6 G to A		GTCATCTTAGTCATTACCTG	GTTTTAGAGCTAGAAATAGCAAGTTAAAATAAGGCTAGTCCGTTATCAACTTGAAAAAGTGGCACCGAGTCGGTGC	CATCTTAGTCATTAC	CTGAGATGTTCGTT	AACGAACATCTCAGGTAATGACTAAGATG
5A,5B,5I,S5A,S5B,S6D	HEK293T	PRJNA735408	Chen2021_0730	PE2	PE2	RNF2	RNF2	+7 T to C		GTCATCTTAGTCATTACCTG	GTTTTAGAGCTAGAAATAGCAAGTTAAAATAAGGCTAGTCCGTTATCAACTTGAAAAAGTGGCACCGAGTCGGTGC	CATCTTAGTCATTAC	CTGAGGCGTTCGTT	AACGAACGCCTCAGGTAATGACTAAGATG
5A,5B,S5A,S5B,S6D	HEK293T	PRJNA735408	Chen2021_0731	PE2	PE4	RNF2	RNF2	+1 C to A		GTCATCTTAGTCATTACCTG	GTTTTAGAGCTAGAAATAGCAAGTTAAAATAAGGCTAGTCCGTTATCAACTTGAAAAAGTGGCACCGAGTCGGTGC	CATCTTAGTCATTAC	ATGAGGTGTTCGTT	AACGAACACCTCATGTAATGACTAAGATG
5A,5B,S5A,S5B,S6D	HEK293T	PRJNA735408	Chen2021_0732	PE2	PE4	RNF2	RNF2	+1 C to G		GTCATCTTAGTCATTACCTG	GTTTTAGAGCTAGAAATAGCAAGTTAAAATAAGGCTAGTCCGTTATCAACTTGAAAAAGTGGCACCGAGTCGGTGC	CATCTTAGTCATTAC	GTGAGGTGTTCGTT	AACGAACACCTCACGTAATGACTAAGATG
5A,5B,S5A,S5B,S6D	HEK293T	PRJNA735408	Chen2021_0733	PE2	PE4	RNF2	RNF2	+1 C to T		GTCATCTTAGTCATTACCTG	GTTTTAGAGCTAGAAATAGCAAGTTAAAATAAGGCTAGTCCGTTATCAACTTGAAAAAGTGGCACCGAGTCGGTGC	CATCTTAGTCATTAC	TTGAGGTGTTCGTT	AACGAACACCTCAAGTAATGACTAAGATG
5A,5B,S5A,S5B,S6D	HEK293T	PRJNA735408	Chen2021_0734	PE2	PE4	RNF2	RNF2	+2 T to A		GTCATCTTAGTCATTACCTG	GTTTTAGAGCTAGAAATAGCAAGTTAAAATAAGGCTAGTCCGTTATCAACTTGAAAAAGTGGCACCGAGTCGGTGC	CATCTTAGTCATTAC	CAGAGGTGTTCGTT	AACGAACACCTCTGGTAATGACTAAGATG
5A,5B,S5A,S5B,S6D	HEK293T	PRJNA735408	Chen2021_0735	PE2	PE4	RNF2	RNF2	+2 T to G		GTCATCTTAGTCATTACCTG	GTTTTAGAGCTAGAAATAGCAAGTTAAAATAAGGCTAGTCCGTTATCAACTTGAAAAAGTGGCACCGAGTCGGTGC	CATCTTAGTCATTAC	CGGAGGTGTTCGTT	AACGAACACCTCCGGTAATGACTAAGATG
5A,5B,S5A,S5B,S6D	HEK293T	PRJNA735408	Chen2021_0736	PE2	PE4	RNF2	RNF2	+3 G to C		GTCATCTTAGTCATTACCTG	GTTTTAGAGCTAGAAATAGCAAGTTAAAATAAGGCTAGTCCGTTATCAACTTGAAAAAGTGGCACCGAGTCGGTGC	CATCTTAGTCATTAC	CTCAGGTGTTCGTT	AACGAACACCTGAGGTAATGACTAAGATG
5A,5B,S5A,S5B,S6D	HEK293T	PRJNA735408	Chen2021_0737	PE2	PE4	RNF2	RNF2	+4 A to C		GTCATCTTAGTCATTACCTG	GTTTTAGAGCTAGAAATAGCAAGTTAAAATAAGGCTAGTCCGTTATCAACTTGAAAAAGTGGCACCGAGTCGGTGC	CATCTTAGTCATTAC	CTGCGGTGTTCGTT	AACGAACACCGCAGGTAATGACTAAGATG
5A,5B,S5A,S5B,S6D	HEK293T	PRJNA735408	Chen2021_0738	PE2	PE4	RNF2	RNF2	+4 A to G		GTCATCTTAGTCATTACCTG	GTTTTAGAGCTAGAAATAGCAAGTTAAAATAAGGCTAGTCCGTTATCAACTTGAAAAAGTGGCACCGAGTCGGTGC	CATCTTAGTCATTAC	CTGGGGTGTTCGTT	AACGAACACCCCAGGTAATGACTAAGATG
5A,5B,5I,S5A,S5B,S6D	HEK293T	PRJNA735408	Chen2021_0739	PE2	PE4	RNF2	RNF2	+4 A to T		GTCATCTTAGTCATTACCTG	GTTTTAGAGCTAGAAATAGCAAGTTAAAATAAGGCTAGTCCGTTATCAACTTGAAAAAGTGGCACCGAGTCGGTGC	CATCTTAGTCATTAC	CTGTGGTGTTCGTT	AACGAACACCACAGGTAATGACTAAGATG
5A,5B,S5A,S5B,S5F,S6D	HEK293T	PRJNA735408	Chen2021_0740	PE2	PE4	RNF2	RNF2	+5 G to T		GTCATCTTAGTCATTACCTG	GTTTTAGAGCTAGAAATAGCAAGTTAAAATAAGGCTAGTCCGTTATCAACTTGAAAAAGTGGCACCGAGTCGGTGC	CATCTTAGTCATTAC	CTGATGTGTTCGTT	AACGAACACATCAGGTAATGACTAAGATG
5A,5B,5I,S5A,S5B,S5F,S6D	HEK293T	PRJNA735408	Chen2021_0741	PE2	PE4	RNF2	RNF2	+6 G to A		GTCATCTTAGTCATTACCTG	GTTTTAGAGCTAGAAATAGCAAGTTAAAATAAGGCTAGTCCGTTATCAACTTGAAAAAGTGGCACCGAGTCGGTGC	CATCTTAGTCATTAC	CTGAGATGTTCGTT	AACGAACATCTCAGGTAATGACTAAGATG
5A,5B,5I,S5A,S5B,S6D	HEK293T	PRJNA735408	Chen2021_0742	PE2	PE4	RNF2	RNF2	+7 T to C		GTCATCTTAGTCATTACCTG	GTTTTAGAGCTAGAAATAGCAAGTTAAAATAAGGCTAGTCCGTTATCAACTTGAAAAAGTGGCACCGAGTCGGTGC	CATCTTAGTCATTAC	CTGAGGCGTTCGTT	AACGAACGCCTCAGGTAATGACTAAGATG
5A,5B,6D,6E,6F,S5A,S5C,S6D	HEK293T	PRJNA735408	Chen2021_0743	PE2	PE3	RNF2	RNF2	+1 C to A	+41	GTCATCTTAGTCATTACCTG	GTTTTAGAGCTAGAAATAGCAAGTTAAAATAAGGCTAGTCCGTTATCAACTTGAAAAAGTGGCACCGAGTCGGTGC	CATCTTAGTCATTAC	ATGAGGTGTTCGTT	AACGAACACCTCATGTAATGACTAAGATG			GTCAACCATTAAGCAAAACAT	GTTTTAGAGCTAGAAATAGCAAGTTAAAATAAGGCTAGTCCGTTATCAACTTGAAAAAGTGGCACCGAGTCGGTGC
5A,5B,6D,6E,6F,S5A,S5C,S6D	HEK293T	PRJNA735408	Chen2021_0744	PE2	PE3	RNF2	RNF2	+1 C to G	+41	GTCATCTTAGTCATTACCTG	GTTTTAGAGCTAGAAATAGCAAGTTAAAATAAGGCTAGTCCGTTATCAACTTGAAAAAGTGGCACCGAGTCGGTGC	CATCTTAGTCATTAC	GTGAGGTGTTCGTT	AACGAACACCTCACGTAATGACTAAGATG			GTCAACCATTAAGCAAAACAT	GTTTTAGAGCTAGAAATAGCAAGTTAAAATAAGGCTAGTCCGTTATCAACTTGAAAAAGTGGCACCGAGTCGGTGC
5A,5B,6D,6E,6F,S5A,S5C,S6D	HEK293T	PRJNA735408	Chen2021_0745	PE2	PE3	RNF2	RNF2	+1 C to T	+41	GTCATCTTAGTCATTACCTG	GTTTTAGAGCTAGAAATAGCAAGTTAAAATAAGGCTAGTCCGTTATCAACTTGAAAAAGTGGCACCGAGTCGGTGC	CATCTTAGTCATTAC	TTGAGGTGTTCGTT	AACGAACACCTCAAGTAATGACTAAGATG			GTCAACCATTAAGCAAAACAT	GTTTTAGAGCTAGAAATAGCAAGTTAAAATAAGGCTAGTCCGTTATCAACTTGAAAAAGTGGCACCGAGTCGGTGC
5A,5B,6D,6E,6F,S5A,S5C,S6D	HEK293T	PRJNA735408	Chen2021_0746	PE2	PE3	RNF2	RNF2	+2 T to A	+41	GTCATCTTAGTCATTACCTG	GTTTTAGAGCTAGAAATAGCAAGTTAAAATAAGGCTAGTCCGTTATCAACTTGAAAAAGTGGCACCGAGTCGGTGC	CATCTTAGTCATTAC	CAGAGGTGTTCGTT	AACGAACACCTCTGGTAATGACTAAGATG			GTCAACCATTAAGCAAAACAT	GTTTTAGAGCTAGAAATAGCAAGTTAAAATAAGGCTAGTCCGTTATCAACTTGAAAAAGTGGCACCGAGTCGGTGC
5A,5B,6D,6E,6F,S5A,S5C,S6D	HEK293T	PRJNA735408	Chen2021_0747	PE2	PE3	RNF2	RNF2	+2 T to G	+41	GTCATCTTAGTCATTACCTG	GTTTTAGAGCTAGAAATAGCAAGTTAAAATAAGGCTAGTCCGTTATCAACTTGAAAAAGTGGCACCGAGTCGGTGC	CATCTTAGTCATTAC	CGGAGGTGTTCGTT	AACGAACACCTCCGGTAATGACTAAGATG			GTCAACCATTAAGCAAAACAT	GTTTTAGAGCTAGAAATAGCAAGTTAAAATAAGGCTAGTCCGTTATCAACTTGAAAAAGTGGCACCGAGTCGGTGC
5A,5B,6D,6E,6F,S5A,S5C,S6D	HEK293T	PRJNA735408	Chen2021_0748	PE2	PE3	RNF2	RNF2	+3 G to C	+41	GTCATCTTAGTCATTACCTG	GTTTTAGAGCTAGAAATAGCAAGTTAAAATAAGGCTAGTCCGTTATCAACTTGAAAAAGTGGCACCGAGTCGGTGC	CATCTTAGTCATTAC	CTCAGGTGTTCGTT	AACGAACACCTGAGGTAATGACTAAGATG			GTCAACCATTAAGCAAAACAT	GTTTTAGAGCTAGAAATAGCAAGTTAAAATAAGGCTAGTCCGTTATCAACTTGAAAAAGTGGCACCGAGTCGGTGC
5A,5B,6D,6E,6F,S5A,S5C,S6D	HEK293T	PRJNA735408	Chen2021_0749	PE2	PE3	RNF2	RNF2	+4 A to C	+41	GTCATCTTAGTCATTACCTG	GTTTTAGAGCTAGAAATAGCAAGTTAAAATAAGGCTAGTCCGTTATCAACTTGAAAAAGTGGCACCGAGTCGGTGC	CATCTTAGTCATTAC	CTGCGGTGTTCGTT	AACGAACACCGCAGGTAATGACTAAGATG			GTCAACCATTAAGCAAAACAT	GTTTTAGAGCTAGAAATAGCAAGTTAAAATAAGGCTAGTCCGTTATCAACTTGAAAAAGTGGCACCGAGTCGGTGC
5A,5B,6D,6E,6F,S5A,S5C,S6D	HEK293T	PRJNA735408	Chen2021_0750	PE2	PE3	RNF2	RNF2	+4 A to G	+41	GTCATCTTAGTCATTACCTG	GTTTTAGAGCTAGAAATAGCAAGTTAAAATAAGGCTAGTCCGTTATCAACTTGAAAAAGTGGCACCGAGTCGGTGC	CATCTTAGTCATTAC	CTGGGGTGTTCGTT	AACGAACACCCCAGGTAATGACTAAGATG			GTCAACCATTAAGCAAAACAT	GTTTTAGAGCTAGAAATAGCAAGTTAAAATAAGGCTAGTCCGTTATCAACTTGAAAAAGTGGCACCGAGTCGGTGC
5A,5B,5I,6D,6E,6F,S5A,S5C,S6D	HEK293T	PRJNA735408	Chen2021_0751	PE2	PE3	RNF2	RNF2	+4 A to T	+41	GTCATCTTAGTCATTACCTG	GTTTTAGAGCTAGAAATAGCAAGTTAAAATAAGGCTAGTCCGTTATCAACTTGAAAAAGTGGCACCGAGTCGGTGC	CATCTTAGTCATTAC	CTGTGGTGTTCGTT	AACGAACACCACAGGTAATGACTAAGATG			GTCAACCATTAAGCAAAACAT	GTTTTAGAGCTAGAAATAGCAAGTTAAAATAAGGCTAGTCCGTTATCAACTTGAAAAAGTGGCACCGAGTCGGTGC
5A,5B,6D,6E,6F,S5A,S5C,S5F,S6D	HEK293T	PRJNA735408	Chen2021_0752	PE2	PE3	RNF2	RNF2	+5 G to T	+41	GTCATCTTAGTCATTACCTG	GTTTTAGAGCTAGAAATAGCAAGTTAAAATAAGGCTAGTCCGTTATCAACTTGAAAAAGTGGCACCGAGTCGGTGC	CATCTTAGTCATTAC	CTGATGTGTTCGTT	AACGAACACATCAGGTAATGACTAAGATG			GTCAACCATTAAGCAAAACAT	GTTTTAGAGCTAGAAATAGCAAGTTAAAATAAGGCTAGTCCGTTATCAACTTGAAAAAGTGGCACCGAGTCGGTGC
5A,5B,5I,6D,6E,6F,S5A,S5C,S5F,S6D	HEK293T	PRJNA735408	Chen2021_0753	PE2	PE3	RNF2	RNF2	+6 G to A	+41	GTCATCTTAGTCATTACCTG	GTTTTAGAGCTAGAAATAGCAAGTTAAAATAAGGCTAGTCCGTTATCAACTTGAAAAAGTGGCACCGAGTCGGTGC	CATCTTAGTCATTAC	CTGAGATGTTCGTT	AACGAACATCTCAGGTAATGACTAAGATG			GTCAACCATTAAGCAAAACAT	GTTTTAGAGCTAGAAATAGCAAGTTAAAATAAGGCTAGTCCGTTATCAACTTGAAAAAGTGGCACCGAGTCGGTGC
5A,5B,5I,6D,6E,6F,S5A,S5C,S6D	HEK293T	PRJNA735408	Chen2021_0754	PE2	PE3	RNF2	RNF2	+7 T to C	+41	GTCATCTTAGTCATTACCTG	GTTTTAGAGCTAGAAATAGCAAGTTAAAATAAGGCTAGTCCGTTATCAACTTGAAAAAGTGGCACCGAGTCGGTGC	CATCTTAGTCATTAC	CTGAGGCGTTCGTT	AACGAACGCCTCAGGTAATGACTAAGATG			GTCAACCATTAAGCAAAACAT	GTTTTAGAGCTAGAAATAGCAAGTTAAAATAAGGCTAGTCCGTTATCAACTTGAAAAAGTGGCACCGAGTCGGTGC
5A,5B,6D,6E,6F,S5A,S5C,S6D	HEK293T	PRJNA735408	Chen2021_0755	PE2	PE5	RNF2	RNF2	+1 C to A	+41	GTCATCTTAGTCATTACCTG	GTTTTAGAGCTAGAAATAGCAAGTTAAAATAAGGCTAGTCCGTTATCAACTTGAAAAAGTGGCACCGAGTCGGTGC	CATCTTAGTCATTAC	ATGAGGTGTTCGTT	AACGAACACCTCATGTAATGACTAAGATG			GTCAACCATTAAGCAAAACAT	GTTTTAGAGCTAGAAATAGCAAGTTAAAATAAGGCTAGTCCGTTATCAACTTGAAAAAGTGGCACCGAGTCGGTGC
5A,5B,6D,6E,6F,S5A,S5C,S6D	HEK293T	PRJNA735408	Chen2021_0756	PE2	PE5	RNF2	RNF2	+1 C to G	+41	GTCATCTTAGTCATTACCTG	GTTTTAGAGCTAGAAATAGCAAGTTAAAATAAGGCTAGTCCGTTATCAACTTGAAAAAGTGGCACCGAGTCGGTGC	CATCTTAGTCATTAC	GTGAGGTGTTCGTT	AACGAACACCTCACGTAATGACTAAGATG			GTCAACCATTAAGCAAAACAT	GTTTTAGAGCTAGAAATAGCAAGTTAAAATAAGGCTAGTCCGTTATCAACTTGAAAAAGTGGCACCGAGTCGGTGC
5A,5B,6D,6E,6F,S5A,S5C,S6D	HEK293T	PRJNA735408	Chen2021_0757	PE2	PE5	RNF2	RNF2	+1 C to T	+41	GTCATCTTAGTCATTACCTG	GTTTTAGAGCTAGAAATAGCAAGTTAAAATAAGGCTAGTCCGTTATCAACTTGAAAAAGTGGCACCGAGTCGGTGC	CATCTTAGTCATTAC	TTGAGGTGTTCGTT	AACGAACACCTCAAGTAATGACTAAGATG			GTCAACCATTAAGCAAAACAT	GTTTTAGAGCTAGAAATAGCAAGTTAAAATAAGGCTAGTCCGTTATCAACTTGAAAAAGTGGCACCGAGTCGGTGC
5A,5B,6D,6E,6F,S5A,S5C,S6D	HEK293T	PRJNA735408	Chen2021_0758	PE2	PE5	RNF2	RNF2	+2 T to A	+41	GTCATCTTAGTCATTACCTG	GTTTTAGAGCTAGAAATAGCAAGTTAAAATAAGGCTAGTCCGTTATCAACTTGAAAAAGTGGCACCGAGTCGGTGC	CATCTTAGTCATTAC	CAGAGGTGTTCGTT	AACGAACACCTCTGGTAATGACTAAGATG			GTCAACCATTAAGCAAAACAT	GTTTTAGAGCTAGAAATAGCAAGTTAAAATAAGGCTAGTCCGTTATCAACTTGAAAAAGTGGCACCGAGTCGGTGC
5A,5B,6D,6E,6F,S5A,S5C,S6D	HEK293T	PRJNA735408	Chen2021_0759	PE2	PE5	RNF2	RNF2	+2 T to G	+41	GTCATCTTAGTCATTACCTG	GTTTTAGAGCTAGAAATAGCAAGTTAAAATAAGGCTAGTCCGTTATCAACTTGAAAAAGTGGCACCGAGTCGGTGC	CATCTTAGTCATTAC	CGGAGGTGTTCGTT	AACGAACACCTCCGGTAATGACTAAGATG			GTCAACCATTAAGCAAAACAT	GTTTTAGAGCTAGAAATAGCAAGTTAAAATAAGGCTAGTCCGTTATCAACTTGAAAAAGTGGCACCGAGTCGGTGC
5A,5B,6D,6E,6F,S5A,S5C,S6D	HEK293T	PRJNA735408	Chen2021_0760	PE2	PE5	RNF2	RNF2	+3 G to C	+41	GTCATCTTAGTCATTACCTG	GTTTTAGAGCTAGAAATAGCAAGTTAAAATAAGGCTAGTCCGTTATCAACTTGAAAAAGTGGCACCGAGTCGGTGC	CATCTTAGTCATTAC	CTCAGGTGTTCGTT	AACGAACACCTGAGGTAATGACTAAGATG			GTCAACCATTAAGCAAAACAT	GTTTTAGAGCTAGAAATAGCAAGTTAAAATAAGGCTAGTCCGTTATCAACTTGAAAAAGTGGCACCGAGTCGGTGC
5A,5B,6D,6E,6F,S5A,S5C,S6D	HEK293T	PRJNA735408	Chen2021_0761	PE2	PE5	RNF2	RNF2	+4 A to C	+41	GTCATCTTAGTCATTACCTG	GTTTTAGAGCTAGAAATAGCAAGTTAAAATAAGGCTAGTCCGTTATCAACTTGAAAAAGTGGCACCGAGTCGGTGC	CATCTTAGTCATTAC	CTGCGGTGTTCGTT	AACGAACACCGCAGGTAATGACTAAGATG			GTCAACCATTAAGCAAAACAT	GTTTTAGAGCTAGAAATAGCAAGTTAAAATAAGGCTAGTCCGTTATCAACTTGAAAAAGTGGCACCGAGTCGGTGC
5A,5B,6D,6E,6F,S5A,S5C,S6D	HEK293T	PRJNA735408	Chen2021_0762	PE2	PE5	RNF2	RNF2	+4 A to G	+41	GTCATCTTAGTCATTACCTG	GTTTTAGAGCTAGAAATAGCAAGTTAAAATAAGGCTAGTCCGTTATCAACTTGAAAAAGTGGCACCGAGTCGGTGC	CATCTTAGTCATTAC	CTGGGGTGTTCGTT	AACGAACACCCCAGGTAATGACTAAGATG			GTCAACCATTAAGCAAAACAT	GTTTTAGAGCTAGAAATAGCAAGTTAAAATAAGGCTAGTCCGTTATCAACTTGAAAAAGTGGCACCGAGTCGGTGC
5A,5B,5I,6D,6E,6F,S5A,S5C,S6D	HEK293T	PRJNA735408	Chen2021_0763	PE2	PE5	RNF2	RNF2	+4 A to T	+41	GTCATCTTAGTCATTACCTG	GTTTTAGAGCTAGAAATAGCAAGTTAAAATAAGGCTAGTCCGTTATCAACTTGAAAAAGTGGCACCGAGTCGGTGC	CATCTTAGTCATTAC	CTGTGGTGTTCGTT	AACGAACACCACAGGTAATGACTAAGATG			GTCAACCATTAAGCAAAACAT	GTTTTAGAGCTAGAAATAGCAAGTTAAAATAAGGCTAGTCCGTTATCAACTTGAAAAAGTGGCACCGAGTCGGTGC
5A,5B,6D,6E,6F,S5A,S5C,S5F,S6D	HEK293T	PRJNA735408	Chen2021_0764	PE2	PE5	RNF2	RNF2	+5 G to T	+41	GTCATCTTAGTCATTACCTG	GTTTTAGAGCTAGAAATAGCAAGTTAAAATAAGGCTAGTCCGTTATCAACTTGAAAAAGTGGCACCGAGTCGGTGC	CATCTTAGTCATTAC	CTGATGTGTTCGTT	AACGAACACATCAGGTAATGACTAAGATG			GTCAACCATTAAGCAAAACAT	GTTTTAGAGCTAGAAATAGCAAGTTAAAATAAGGCTAGTCCGTTATCAACTTGAAAAAGTGGCACCGAGTCGGTGC
5A,5B,5I,6D,6E,6F,S5A,S5C,S5F,S6D	HEK293T	PRJNA735408	Chen2021_0765	PE2	PE5	RNF2	RNF2	+6 G to A	+41	GTCATCTTAGTCATTACCTG	GTTTTAGAGCTAGAAATAGCAAGTTAAAATAAGGCTAGTCCGTTATCAACTTGAAAAAGTGGCACCGAGTCGGTGC	CATCTTAGTCATTAC	CTGAGATGTTCGTT	AACGAACATCTCAGGTAATGACTAAGATG			GTCAACCATTAAGCAAAACAT	GTTTTAGAGCTAGAAATAGCAAGTTAAAATAAGGCTAGTCCGTTATCAACTTGAAAAAGTGGCACCGAGTCGGTGC
5A,5B,5I,6D,6E,6F,S5A,S5C,S6D	HEK293T	PRJNA735408	Chen2021_0766	PE2	PE5	RNF2	RNF2	+7 T to C	+41	GTCATCTTAGTCATTACCTG	GTTTTAGAGCTAGAAATAGCAAGTTAAAATAAGGCTAGTCCGTTATCAACTTGAAAAAGTGGCACCGAGTCGGTGC	CATCTTAGTCATTAC	CTGAGGCGTTCGTT	AACGAACGCCTCAGGTAATGACTAAGATG			GTCAACCATTAAGCAAAACAT	GTTTTAGAGCTAGAAATAGCAAGTTAAAATAAGGCTAGTCCGTTATCAACTTGAAAAAGTGGCACCGAGTCGGTGC
5A,5B,S5A,S5B,S6D	HEK293T	PRJNA735408	Chen2021_0767	PE2	PE2	RUNX1	RUNX1	+1 C to A		GCATTTTCAGGAGGAAGCGA	GTTTTAGAGCTAGAAATAGCAAGTTAAAATAAGGCTAGTCCGTTATCAACTTGAAAAAGTGGCACCGAGTCGGTGC	ATTTTCAGGAGGAAG	AGATGGCTTCAGACA	TGTCTGAAGCCATCTCTTCCTCCTGAAAAT
5A,5B,S5A,S5B,S6D	HEK293T	PRJNA735408	Chen2021_0768	PE2	PE2	RUNX1	RUNX1	+1 C to G		GCATTTTCAGGAGGAAGCGA	GTTTTAGAGCTAGAAATAGCAAGTTAAAATAAGGCTAGTCCGTTATCAACTTGAAAAAGTGGCACCGAGTCGGTGC	ATTTTCAGGAGGAAG	GGATGGCTTCAGACA	TGTCTGAAGCCATCCCTTCCTCCTGAAAAT
5A,5B,S5A,S5B,S6D	HEK293T	PRJNA735408	Chen2021_0769	PE2	PE2	RUNX1	RUNX1	+1 C to T		GCATTTTCAGGAGGAAGCGA	GTTTTAGAGCTAGAAATAGCAAGTTAAAATAAGGCTAGTCCGTTATCAACTTGAAAAAGTGGCACCGAGTCGGTGC	ATTTTCAGGAGGAAG	TGATGGCTTCAGACA	TGTCTGAAGCCATCACTTCCTCCTGAAAAT
5A,5B,S5A,S5B,S6D	HEK293T	PRJNA735408	Chen2021_0770	PE2	PE2	RUNX1	RUNX1	+2 G to A		GCATTTTCAGGAGGAAGCGA	GTTTTAGAGCTAGAAATAGCAAGTTAAAATAAGGCTAGTCCGTTATCAACTTGAAAAAGTGGCACCGAGTCGGTGC	ATTTTCAGGAGGAAG	CAATGGCTTCAGACA	TGTCTGAAGCCATTGCTTCCTCCTGAAAAT
5A,5B,5I,S5A,S5B,S6D	HEK293T	PRJNA735408	Chen2021_0771	PE2	PE2	RUNX1	RUNX1	+3 A to C		GCATTTTCAGGAGGAAGCGA	GTTTTAGAGCTAGAAATAGCAAGTTAAAATAAGGCTAGTCCGTTATCAACTTGAAAAAGTGGCACCGAGTCGGTGC	ATTTTCAGGAGGAAG	CGCTGGCTTCAGACA	TGTCTGAAGCCAGCGCTTCCTCCTGAAAAT
5A,5B,S5A,S5B,S6D	HEK293T	PRJNA735408	Chen2021_0772	PE2	PE2	RUNX1	RUNX1	+3 A to G		GCATTTTCAGGAGGAAGCGA	GTTTTAGAGCTAGAAATAGCAAGTTAAAATAAGGCTAGTCCGTTATCAACTTGAAAAAGTGGCACCGAGTCGGTGC	ATTTTCAGGAGGAAG	CGGTGGCTTCAGACA	TGTCTGAAGCCACCGCTTCCTCCTGAAAAT
5A,5B,S5A,S5B,S6D	HEK293T	PRJNA735408	Chen2021_0773	PE2	PE2	RUNX1	RUNX1	+3 A to T		GCATTTTCAGGAGGAAGCGA	GTTTTAGAGCTAGAAATAGCAAGTTAAAATAAGGCTAGTCCGTTATCAACTTGAAAAAGTGGCACCGAGTCGGTGC	ATTTTCAGGAGGAAG	CGTTGGCTTCAGACA	TGTCTGAAGCCAACGCTTCCTCCTGAAAAT
5A,5B,5I,S5A,S5B,S6D	HEK293T	PRJNA735408	Chen2021_0774	PE2	PE2	RUNX1	RUNX1	+4 T to A		GCATTTTCAGGAGGAAGCGA	GTTTTAGAGCTAGAAATAGCAAGTTAAAATAAGGCTAGTCCGTTATCAACTTGAAAAAGTGGCACCGAGTCGGTGC	ATTTTCAGGAGGAAG	CGAAGGCTTCAGACA	TGTCTGAAGCCTTCGCTTCCTCCTGAAAAT
5A,5B,S5A,S5B,S6D	HEK293T	PRJNA735408	Chen2021_0775	PE2	PE2	RUNX1	RUNX1	+4 T to C		GCATTTTCAGGAGGAAGCGA	GTTTTAGAGCTAGAAATAGCAAGTTAAAATAAGGCTAGTCCGTTATCAACTTGAAAAAGTGGCACCGAGTCGGTGC	ATTTTCAGGAGGAAG	CGACGGCTTCAGACA	TGTCTGAAGCCGTCGCTTCCTCCTGAAAAT
5A,5B,S5A,S5B,S6D	HEK293T	PRJNA735408	Chen2021_0776	PE2	PE2	RUNX1	RUNX1	+4 T to G		GCATTTTCAGGAGGAAGCGA	GTTTTAGAGCTAGAAATAGCAAGTTAAAATAAGGCTAGTCCGTTATCAACTTGAAAAAGTGGCACCGAGTCGGTGC	ATTTTCAGGAGGAAG	CGAGGGCTTCAGACA	TGTCTGAAGCCCTCGCTTCCTCCTGAAAAT
5A,5B,5I,S5A,S5B,S5F,S6D	HEK293T	PRJNA735408	Chen2021_0777	PE2	PE2	RUNX1	RUNX1	+5 G to T		GCATTTTCAGGAGGAAGCGA	GTTTTAGAGCTAGAAATAGCAAGTTAAAATAAGGCTAGTCCGTTATCAACTTGAAAAAGTGGCACCGAGTCGGTGC	ATTTTCAGGAGGAAG	CGATTGCTTCAGACA	TGTCTGAAGCAATCGCTTCCTCCTGAAAAT
5A,5B,S5A,S5B,S5F,S6D	HEK293T	PRJNA735408	Chen2021_0778	PE2	PE2	RUNX1	RUNX1	+6 G to C		GCATTTTCAGGAGGAAGCGA	GTTTTAGAGCTAGAAATAGCAAGTTAAAATAAGGCTAGTCCGTTATCAACTTGAAAAAGTGGCACCGAGTCGGTGC	ATTTTCAGGAGGAAG	CGATGCCTTCAGACA	TGTCTGAAGGCATCGCTTCCTCCTGAAAAT
5A,5B,S5A,S5B,S6D	HEK293T	PRJNA735408	Chen2021_0779	PE2	PE4	RUNX1	RUNX1	+1 C to A		GCATTTTCAGGAGGAAGCGA	GTTTTAGAGCTAGAAATAGCAAGTTAAAATAAGGCTAGTCCGTTATCAACTTGAAAAAGTGGCACCGAGTCGGTGC	ATTTTCAGGAGGAAG	AGATGGCTTCAGACA	TGTCTGAAGCCATCTCTTCCTCCTGAAAAT
5A,5B,S5A,S5B,S6D	HEK293T	PRJNA735408	Chen2021_0780	PE2	PE4	RUNX1	RUNX1	+1 C to G		GCATTTTCAGGAGGAAGCGA	GTTTTAGAGCTAGAAATAGCAAGTTAAAATAAGGCTAGTCCGTTATCAACTTGAAAAAGTGGCACCGAGTCGGTGC	ATTTTCAGGAGGAAG	GGATGGCTTCAGACA	TGTCTGAAGCCATCCCTTCCTCCTGAAAAT
5A,5B,S5A,S5B,S6D	HEK293T	PRJNA735408	Chen2021_0781	PE2	PE4	RUNX1	RUNX1	+1 C to T		GCATTTTCAGGAGGAAGCGA	GTTTTAGAGCTAGAAATAGCAAGTTAAAATAAGGCTAGTCCGTTATCAACTTGAAAAAGTGGCACCGAGTCGGTGC	ATTTTCAGGAGGAAG	TGATGGCTTCAGACA	TGTCTGAAGCCATCACTTCCTCCTGAAAAT
5A,5B,S5A,S5B,S6D	HEK293T	PRJNA735408	Chen2021_0782	PE2	PE4	RUNX1	RUNX1	+2 G to A		GCATTTTCAGGAGGAAGCGA	GTTTTAGAGCTAGAAATAGCAAGTTAAAATAAGGCTAGTCCGTTATCAACTTGAAAAAGTGGCACCGAGTCGGTGC	ATTTTCAGGAGGAAG	CAATGGCTTCAGACA	TGTCTGAAGCCATTGCTTCCTCCTGAAAAT
5A,5B,5I,S5A,S5B,S6D	HEK293T	PRJNA735408	Chen2021_0783	PE2	PE4	RUNX1	RUNX1	+3 A to C		GCATTTTCAGGAGGAAGCGA	GTTTTAGAGCTAGAAATAGCAAGTTAAAATAAGGCTAGTCCGTTATCAACTTGAAAAAGTGGCACCGAGTCGGTGC	ATTTTCAGGAGGAAG	CGCTGGCTTCAGACA	TGTCTGAAGCCAGCGCTTCCTCCTGAAAAT
5A,5B,S5A,S5B,S6D	HEK293T	PRJNA735408	Chen2021_0784	PE2	PE4	RUNX1	RUNX1	+3 A to G		GCATTTTCAGGAGGAAGCGA	GTTTTAGAGCTAGAAATAGCAAGTTAAAATAAGGCTAGTCCGTTATCAACTTGAAAAAGTGGCACCGAGTCGGTGC	ATTTTCAGGAGGAAG	CGGTGGCTTCAGACA	TGTCTGAAGCCACCGCTTCCTCCTGAAAAT
5A,5B,S5A,S5B,S6D	HEK293T	PRJNA735408	Chen2021_0785	PE2	PE4	RUNX1	RUNX1	+3 A to T		GCATTTTCAGGAGGAAGCGA	GTTTTAGAGCTAGAAATAGCAAGTTAAAATAAGGCTAGTCCGTTATCAACTTGAAAAAGTGGCACCGAGTCGGTGC	ATTTTCAGGAGGAAG	CGTTGGCTTCAGACA	TGTCTGAAGCCAACGCTTCCTCCTGAAAAT
5A,5B,5I,S5A,S5B,S6D	HEK293T	PRJNA735408	Chen2021_0786	PE2	PE4	RUNX1	RUNX1	+4 T to A		GCATTTTCAGGAGGAAGCGA	GTTTTAGAGCTAGAAATAGCAAGTTAAAATAAGGCTAGTCCGTTATCAACTTGAAAAAGTGGCACCGAGTCGGTGC	ATTTTCAGGAGGAAG	CGAAGGCTTCAGACA	TGTCTGAAGCCTTCGCTTCCTCCTGAAAAT
5A,5B,S5A,S5B,S6D	HEK293T	PRJNA735408	Chen2021_0787	PE2	PE4	RUNX1	RUNX1	+4 T to C		GCATTTTCAGGAGGAAGCGA	GTTTTAGAGCTAGAAATAGCAAGTTAAAATAAGGCTAGTCCGTTATCAACTTGAAAAAGTGGCACCGAGTCGGTGC	ATTTTCAGGAGGAAG	CGACGGCTTCAGACA	TGTCTGAAGCCGTCGCTTCCTCCTGAAAAT
5A,5B,S5A,S5B,S6D	HEK293T	PRJNA735408	Chen2021_0788	PE2	PE4	RUNX1	RUNX1	+4 T to G		GCATTTTCAGGAGGAAGCGA	GTTTTAGAGCTAGAAATAGCAAGTTAAAATAAGGCTAGTCCGTTATCAACTTGAAAAAGTGGCACCGAGTCGGTGC	ATTTTCAGGAGGAAG	CGAGGGCTTCAGACA	TGTCTGAAGCCCTCGCTTCCTCCTGAAAAT
5A,5B,5I,S5A,S5B,S5F,S6D	HEK293T	PRJNA735408	Chen2021_0789	PE2	PE4	RUNX1	RUNX1	+5 G to T		GCATTTTCAGGAGGAAGCGA	GTTTTAGAGCTAGAAATAGCAAGTTAAAATAAGGCTAGTCCGTTATCAACTTGAAAAAGTGGCACCGAGTCGGTGC	ATTTTCAGGAGGAAG	CGATTGCTTCAGACA	TGTCTGAAGCAATCGCTTCCTCCTGAAAAT
5A,5B,S5A,S5B,S5F,S6D	HEK293T	PRJNA735408	Chen2021_0790	PE2	PE4	RUNX1	RUNX1	+6 G to C		GCATTTTCAGGAGGAAGCGA	GTTTTAGAGCTAGAAATAGCAAGTTAAAATAAGGCTAGTCCGTTATCAACTTGAAAAAGTGGCACCGAGTCGGTGC	ATTTTCAGGAGGAAG	CGATGCCTTCAGACA	TGTCTGAAGGCATCGCTTCCTCCTGAAAAT
5A,5B,6E,6F,S5A,S5C,S6B,S6D	HEK293T	PRJNA735408	Chen2021_0791	PE2	PE3	RUNX1	RUNX1	+1 C to A	+38	GCATTTTCAGGAGGAAGCGA	GTTTTAGAGCTAGAAATAGCAAGTTAAAATAAGGCTAGTCCGTTATCAACTTGAAAAAGTGGCACCGAGTCGGTGC	ATTTTCAGGAGGAAG	AGATGGCTTCAGACA	TGTCTGAAGCCATCTCTTCCTCCTGAAAAT			GATGAAGCACTGTGGGTACGA	GTTTTAGAGCTAGAAATAGCAAGTTAAAATAAGGCTAGTCCGTTATCAACTTGAAAAAGTGGCACCGAGTCGGTGC
5A,5B,6E,6F,S5A,S5C,S6B,S6D	HEK293T	PRJNA735408	Chen2021_0792	PE2	PE3	RUNX1	RUNX1	+1 C to G	+38	GCATTTTCAGGAGGAAGCGA	GTTTTAGAGCTAGAAATAGCAAGTTAAAATAAGGCTAGTCCGTTATCAACTTGAAAAAGTGGCACCGAGTCGGTGC	ATTTTCAGGAGGAAG	GGATGGCTTCAGACA	TGTCTGAAGCCATCCCTTCCTCCTGAAAAT			GATGAAGCACTGTGGGTACGA	GTTTTAGAGCTAGAAATAGCAAGTTAAAATAAGGCTAGTCCGTTATCAACTTGAAAAAGTGGCACCGAGTCGGTGC
5A,5B,6E,6F,S5A,S5C,S6B,S6D	HEK293T	PRJNA735408	Chen2021_0793	PE2	PE3	RUNX1	RUNX1	+1 C to T	+38	GCATTTTCAGGAGGAAGCGA	GTTTTAGAGCTAGAAATAGCAAGTTAAAATAAGGCTAGTCCGTTATCAACTTGAAAAAGTGGCACCGAGTCGGTGC	ATTTTCAGGAGGAAG	TGATGGCTTCAGACA	TGTCTGAAGCCATCACTTCCTCCTGAAAAT			GATGAAGCACTGTGGGTACGA	GTTTTAGAGCTAGAAATAGCAAGTTAAAATAAGGCTAGTCCGTTATCAACTTGAAAAAGTGGCACCGAGTCGGTGC
5A,5B,6E,6F,S5A,S5C,S6B,S6D	HEK293T	PRJNA735408	Chen2021_0794	PE2	PE3	RUNX1	RUNX1	+2 G to A	+38	GCATTTTCAGGAGGAAGCGA	GTTTTAGAGCTAGAAATAGCAAGTTAAAATAAGGCTAGTCCGTTATCAACTTGAAAAAGTGGCACCGAGTCGGTGC	ATTTTCAGGAGGAAG	CAATGGCTTCAGACA	TGTCTGAAGCCATTGCTTCCTCCTGAAAAT			GATGAAGCACTGTGGGTACGA	GTTTTAGAGCTAGAAATAGCAAGTTAAAATAAGGCTAGTCCGTTATCAACTTGAAAAAGTGGCACCGAGTCGGTGC
5A,5B,5I,6E,6F,S5A,S5C,S6B,S6D	HEK293T	PRJNA735408	Chen2021_0795	PE2	PE3	RUNX1	RUNX1	+3 A to C	+38	GCATTTTCAGGAGGAAGCGA	GTTTTAGAGCTAGAAATAGCAAGTTAAAATAAGGCTAGTCCGTTATCAACTTGAAAAAGTGGCACCGAGTCGGTGC	ATTTTCAGGAGGAAG	CGCTGGCTTCAGACA	TGTCTGAAGCCAGCGCTTCCTCCTGAAAAT			GATGAAGCACTGTGGGTACGA	GTTTTAGAGCTAGAAATAGCAAGTTAAAATAAGGCTAGTCCGTTATCAACTTGAAAAAGTGGCACCGAGTCGGTGC
5A,5B,6E,6F,S5A,S5C,S6B,S6D	HEK293T	PRJNA735408	Chen2021_0796	PE2	PE3	RUNX1	RUNX1	+3 A to G	+38	GCATTTTCAGGAGGAAGCGA	GTTTTAGAGCTAGAAATAGCAAGTTAAAATAAGGCTAGTCCGTTATCAACTTGAAAAAGTGGCACCGAGTCGGTGC	ATTTTCAGGAGGAAG	CGGTGGCTTCAGACA	TGTCTGAAGCCACCGCTTCCTCCTGAAAAT			GATGAAGCACTGTGGGTACGA	GTTTTAGAGCTAGAAATAGCAAGTTAAAATAAGGCTAGTCCGTTATCAACTTGAAAAAGTGGCACCGAGTCGGTGC
5A,5B,6E,6F,S5A,S5C,S6B,S6D	HEK293T	PRJNA735408	Chen2021_0797	PE2	PE3	RUNX1	RUNX1	+3 A to T	+38	GCATTTTCAGGAGGAAGCGA	GTTTTAGAGCTAGAAATAGCAAGTTAAAATAAGGCTAGTCCGTTATCAACTTGAAAAAGTGGCACCGAGTCGGTGC	ATTTTCAGGAGGAAG	CGTTGGCTTCAGACA	TGTCTGAAGCCAACGCTTCCTCCTGAAAAT			GATGAAGCACTGTGGGTACGA	GTTTTAGAGCTAGAAATAGCAAGTTAAAATAAGGCTAGTCCGTTATCAACTTGAAAAAGTGGCACCGAGTCGGTGC
5A,5B,5I,6E,6F,S5A,S5C,S6B,S6D	HEK293T	PRJNA735408	Chen2021_0798	PE2	PE3	RUNX1	RUNX1	+4 T to A	+38	GCATTTTCAGGAGGAAGCGA	GTTTTAGAGCTAGAAATAGCAAGTTAAAATAAGGCTAGTCCGTTATCAACTTGAAAAAGTGGCACCGAGTCGGTGC	ATTTTCAGGAGGAAG	CGAAGGCTTCAGACA	TGTCTGAAGCCTTCGCTTCCTCCTGAAAAT			GATGAAGCACTGTGGGTACGA	GTTTTAGAGCTAGAAATAGCAAGTTAAAATAAGGCTAGTCCGTTATCAACTTGAAAAAGTGGCACCGAGTCGGTGC
5A,5B,6E,6F,S5A,S5C,S6B,S6D	HEK293T	PRJNA735408	Chen2021_0799	PE2	PE3	RUNX1	RUNX1	+4 T to C	+38	GCATTTTCAGGAGGAAGCGA	GTTTTAGAGCTAGAAATAGCAAGTTAAAATAAGGCTAGTCCGTTATCAACTTGAAAAAGTGGCACCGAGTCGGTGC	ATTTTCAGGAGGAAG	CGACGGCTTCAGACA	TGTCTGAAGCCGTCGCTTCCTCCTGAAAAT			GATGAAGCACTGTGGGTACGA	GTTTTAGAGCTAGAAATAGCAAGTTAAAATAAGGCTAGTCCGTTATCAACTTGAAAAAGTGGCACCGAGTCGGTGC
5A,5B,6E,6F,S5A,S5C,S6B,S6D	HEK293T	PRJNA735408	Chen2021_0800	PE2	PE3	RUNX1	RUNX1	+4 T to G	+38	GCATTTTCAGGAGGAAGCGA	GTTTTAGAGCTAGAAATAGCAAGTTAAAATAAGGCTAGTCCGTTATCAACTTGAAAAAGTGGCACCGAGTCGGTGC	ATTTTCAGGAGGAAG	CGAGGGCTTCAGACA	TGTCTGAAGCCCTCGCTTCCTCCTGAAAAT			GATGAAGCACTGTGGGTACGA	GTTTTAGAGCTAGAAATAGCAAGTTAAAATAAGGCTAGTCCGTTATCAACTTGAAAAAGTGGCACCGAGTCGGTGC
5A,5B,5I,6E,6F,S5A,S5C,S5F,S6B,S6D	HEK293T	PRJNA735408	Chen2021_0801	PE2	PE3	RUNX1	RUNX1	+5 G to T	+38	GCATTTTCAGGAGGAAGCGA	GTTTTAGAGCTAGAAATAGCAAGTTAAAATAAGGCTAGTCCGTTATCAACTTGAAAAAGTGGCACCGAGTCGGTGC	ATTTTCAGGAGGAAG	CGATTGCTTCAGACA	TGTCTGAAGCAATCGCTTCCTCCTGAAAAT			GATGAAGCACTGTGGGTACGA	GTTTTAGAGCTAGAAATAGCAAGTTAAAATAAGGCTAGTCCGTTATCAACTTGAAAAAGTGGCACCGAGTCGGTGC
5A,5B,6E,6F,S5A,S5C,S5F,S6B,S6D	HEK293T	PRJNA735408	Chen2021_0802	PE2	PE3	RUNX1	RUNX1	+6 G to C	+38	GCATTTTCAGGAGGAAGCGA	GTTTTAGAGCTAGAAATAGCAAGTTAAAATAAGGCTAGTCCGTTATCAACTTGAAAAAGTGGCACCGAGTCGGTGC	ATTTTCAGGAGGAAG	CGATGCCTTCAGACA	TGTCTGAAGGCATCGCTTCCTCCTGAAAAT			GATGAAGCACTGTGGGTACGA	GTTTTAGAGCTAGAAATAGCAAGTTAAAATAAGGCTAGTCCGTTATCAACTTGAAAAAGTGGCACCGAGTCGGTGC
5A,5B,6E,6F,S5A,S5C,S6B,S6D	HEK293T	PRJNA735408	Chen2021_0803	PE2	PE5	RUNX1	RUNX1	+1 C to A	+38	GCATTTTCAGGAGGAAGCGA	GTTTTAGAGCTAGAAATAGCAAGTTAAAATAAGGCTAGTCCGTTATCAACTTGAAAAAGTGGCACCGAGTCGGTGC	ATTTTCAGGAGGAAG	AGATGGCTTCAGACA	TGTCTGAAGCCATCTCTTCCTCCTGAAAAT			GATGAAGCACTGTGGGTACGA	GTTTTAGAGCTAGAAATAGCAAGTTAAAATAAGGCTAGTCCGTTATCAACTTGAAAAAGTGGCACCGAGTCGGTGC
5A,5B,6E,6F,S5A,S5C,S6B,S6D	HEK293T	PRJNA735408	Chen2021_0804	PE2	PE5	RUNX1	RUNX1	+1 C to G	+38	GCATTTTCAGGAGGAAGCGA	GTTTTAGAGCTAGAAATAGCAAGTTAAAATAAGGCTAGTCCGTTATCAACTTGAAAAAGTGGCACCGAGTCGGTGC	ATTTTCAGGAGGAAG	GGATGGCTTCAGACA	TGTCTGAAGCCATCCCTTCCTCCTGAAAAT			GATGAAGCACTGTGGGTACGA	GTTTTAGAGCTAGAAATAGCAAGTTAAAATAAGGCTAGTCCGTTATCAACTTGAAAAAGTGGCACCGAGTCGGTGC
5A,5B,6E,6F,S5A,S5C,S6B,S6D	HEK293T	PRJNA735408	Chen2021_0805	PE2	PE5	RUNX1	RUNX1	+1 C to T	+38	GCATTTTCAGGAGGAAGCGA	GTTTTAGAGCTAGAAATAGCAAGTTAAAATAAGGCTAGTCCGTTATCAACTTGAAAAAGTGGCACCGAGTCGGTGC	ATTTTCAGGAGGAAG	TGATGGCTTCAGACA	TGTCTGAAGCCATCACTTCCTCCTGAAAAT			GATGAAGCACTGTGGGTACGA	GTTTTAGAGCTAGAAATAGCAAGTTAAAATAAGGCTAGTCCGTTATCAACTTGAAAAAGTGGCACCGAGTCGGTGC
5A,5B,6E,6F,S5A,S5C,S6B,S6D	HEK293T	PRJNA735408	Chen2021_0806	PE2	PE5	RUNX1	RUNX1	+2 G to A	+38	GCATTTTCAGGAGGAAGCGA	GTTTTAGAGCTAGAAATAGCAAGTTAAAATAAGGCTAGTCCGTTATCAACTTGAAAAAGTGGCACCGAGTCGGTGC	ATTTTCAGGAGGAAG	CAATGGCTTCAGACA	TGTCTGAAGCCATTGCTTCCTCCTGAAAAT			GATGAAGCACTGTGGGTACGA	GTTTTAGAGCTAGAAATAGCAAGTTAAAATAAGGCTAGTCCGTTATCAACTTGAAAAAGTGGCACCGAGTCGGTGC
5A,5B,5I,6E,6F,S5A,S5C,S6B,S6D	HEK293T	PRJNA735408	Chen2021_0807	PE2	PE5	RUNX1	RUNX1	+3 A to C	+38	GCATTTTCAGGAGGAAGCGA	GTTTTAGAGCTAGAAATAGCAAGTTAAAATAAGGCTAGTCCGTTATCAACTTGAAAAAGTGGCACCGAGTCGGTGC	ATTTTCAGGAGGAAG	CGCTGGCTTCAGACA	TGTCTGAAGCCAGCGCTTCCTCCTGAAAAT			GATGAAGCACTGTGGGTACGA	GTTTTAGAGCTAGAAATAGCAAGTTAAAATAAGGCTAGTCCGTTATCAACTTGAAAAAGTGGCACCGAGTCGGTGC
5A,5B,6E,6F,S5A,S5C,S6B,S6D	HEK293T	PRJNA735408	Chen2021_0808	PE2	PE5	RUNX1	RUNX1	+3 A to G	+38	GCATTTTCAGGAGGAAGCGA	GTTTTAGAGCTAGAAATAGCAAGTTAAAATAAGGCTAGTCCGTTATCAACTTGAAAAAGTGGCACCGAGTCGGTGC	ATTTTCAGGAGGAAG	CGGTGGCTTCAGACA	TGTCTGAAGCCACCGCTTCCTCCTGAAAAT			GATGAAGCACTGTGGGTACGA	GTTTTAGAGCTAGAAATAGCAAGTTAAAATAAGGCTAGTCCGTTATCAACTTGAAAAAGTGGCACCGAGTCGGTGC
5A,5B,6E,6F,S5A,S5C,S6B,S6D	HEK293T	PRJNA735408	Chen2021_0809	PE2	PE5	RUNX1	RUNX1	+3 A to T	+38	GCATTTTCAGGAGGAAGCGA	GTTTTAGAGCTAGAAATAGCAAGTTAAAATAAGGCTAGTCCGTTATCAACTTGAAAAAGTGGCACCGAGTCGGTGC	ATTTTCAGGAGGAAG	CGTTGGCTTCAGACA	TGTCTGAAGCCAACGCTTCCTCCTGAAAAT			GATGAAGCACTGTGGGTACGA	GTTTTAGAGCTAGAAATAGCAAGTTAAAATAAGGCTAGTCCGTTATCAACTTGAAAAAGTGGCACCGAGTCGGTGC
5A,5B,5I,6E,6F,S5A,S5C,S6B,S6D	HEK293T	PRJNA735408	Chen2021_0810	PE2	PE5	RUNX1	RUNX1	+4 T to A	+38	GCATTTTCAGGAGGAAGCGA	GTTTTAGAGCTAGAAATAGCAAGTTAAAATAAGGCTAGTCCGTTATCAACTTGAAAAAGTGGCACCGAGTCGGTGC	ATTTTCAGGAGGAAG	CGAAGGCTTCAGACA	TGTCTGAAGCCTTCGCTTCCTCCTGAAAAT			GATGAAGCACTGTGGGTACGA	GTTTTAGAGCTAGAAATAGCAAGTTAAAATAAGGCTAGTCCGTTATCAACTTGAAAAAGTGGCACCGAGTCGGTGC
5A,5B,6E,6F,S5A,S5C,S6B,S6D	HEK293T	PRJNA735408	Chen2021_0811	PE2	PE5	RUNX1	RUNX1	+4 T to C	+38	GCATTTTCAGGAGGAAGCGA	GTTTTAGAGCTAGAAATAGCAAGTTAAAATAAGGCTAGTCCGTTATCAACTTGAAAAAGTGGCACCGAGTCGGTGC	ATTTTCAGGAGGAAG	CGACGGCTTCAGACA	TGTCTGAAGCCGTCGCTTCCTCCTGAAAAT			GATGAAGCACTGTGGGTACGA	GTTTTAGAGCTAGAAATAGCAAGTTAAAATAAGGCTAGTCCGTTATCAACTTGAAAAAGTGGCACCGAGTCGGTGC
5A,5B,6E,6F,S5A,S5C,S6B,S6D	HEK293T	PRJNA735408	Chen2021_0812	PE2	PE5	RUNX1	RUNX1	+4 T to G	+38	GCATTTTCAGGAGGAAGCGA	GTTTTAGAGCTAGAAATAGCAAGTTAAAATAAGGCTAGTCCGTTATCAACTTGAAAAAGTGGCACCGAGTCGGTGC	ATTTTCAGGAGGAAG	CGAGGGCTTCAGACA	TGTCTGAAGCCCTCGCTTCCTCCTGAAAAT			GATGAAGCACTGTGGGTACGA	GTTTTAGAGCTAGAAATAGCAAGTTAAAATAAGGCTAGTCCGTTATCAACTTGAAAAAGTGGCACCGAGTCGGTGC
5A,5B,5I,6E,6F,S5A,S5C,S5F,S6B,S6D	HEK293T	PRJNA735408	Chen2021_0813	PE2	PE5	RUNX1	RUNX1	+5 G to T	+38	GCATTTTCAGGAGGAAGCGA	GTTTTAGAGCTAGAAATAGCAAGTTAAAATAAGGCTAGTCCGTTATCAACTTGAAAAAGTGGCACCGAGTCGGTGC	ATTTTCAGGAGGAAG	CGATTGCTTCAGACA	TGTCTGAAGCAATCGCTTCCTCCTGAAAAT			GATGAAGCACTGTGGGTACGA	GTTTTAGAGCTAGAAATAGCAAGTTAAAATAAGGCTAGTCCGTTATCAACTTGAAAAAGTGGCACCGAGTCGGTGC
5A,5B,6E,6F,S5A,S5C,S5F,S6B,S6D	HEK293T	PRJNA735408	Chen2021_0814	PE2	PE5	RUNX1	RUNX1	+6 G to C	+38	GCATTTTCAGGAGGAAGCGA	GTTTTAGAGCTAGAAATAGCAAGTTAAAATAAGGCTAGTCCGTTATCAACTTGAAAAAGTGGCACCGAGTCGGTGC	ATTTTCAGGAGGAAG	CGATGCCTTCAGACA	TGTCTGAAGGCATCGCTTCCTCCTGAAAAT			GATGAAGCACTGTGGGTACGA	GTTTTAGAGCTAGAAATAGCAAGTTAAAATAAGGCTAGTCCGTTATCAACTTGAAAAAGTGGCACCGAGTCGGTGC
5A,5B,S5A,S5B,S6D	HEK293T	PRJNA735408	Chen2021_0815	PE2	PE2	DNMT1	DNMT1	+1 A to C		GATTCCTGGTGCCAGAAACA	GTTTTAGAGCTAGAAATAGCAAGTTAAAATAAGGCTAGTCCGTTATCAACTTGAAAAAGTGGCACCGAGTCGGTGC	CCTGGTGCCAGAA	CCAGGGGTGAC	GTCACCCCTGGTTCTGGCACCAGG
5A,5B,5I,S5A,S5B,S6D	HEK293T	PRJNA735408	Chen2021_0816	PE2	PE2	DNMT1	DNMT1	+1 A to G		GATTCCTGGTGCCAGAAACA	GTTTTAGAGCTAGAAATAGCAAGTTAAAATAAGGCTAGTCCGTTATCAACTTGAAAAAGTGGCACCGAGTCGGTGC	CCTGGTGCCAGAA	GCAGGGGTGAC	GTCACCCCTGCTTCTGGCACCAGG
5A,5B,S5A,S5B,S6D	HEK293T	PRJNA735408	Chen2021_0817	PE2	PE2	DNMT1	DNMT1	+2 C to A		GATTCCTGGTGCCAGAAACA	GTTTTAGAGCTAGAAATAGCAAGTTAAAATAAGGCTAGTCCGTTATCAACTTGAAAAAGTGGCACCGAGTCGGTGC	CCTGGTGCCAGAA	AAAGGGGTGAC	GTCACCCCTTTTTCTGGCACCAGG
5A,5B,S5A,S5B,S6D	HEK293T	PRJNA735408	Chen2021_0818	PE2	PE2	DNMT1	DNMT1	+2 C to G		GATTCCTGGTGCCAGAAACA	GTTTTAGAGCTAGAAATAGCAAGTTAAAATAAGGCTAGTCCGTTATCAACTTGAAAAAGTGGCACCGAGTCGGTGC	CCTGGTGCCAGAA	AGAGGGGTGAC	GTCACCCCTCTTTCTGGCACCAGG
5A,5B,S5A,S5B,S6D	HEK293T	PRJNA735408	Chen2021_0819	PE2	PE2	DNMT1	DNMT1	+2 C to T		GATTCCTGGTGCCAGAAACA	GTTTTAGAGCTAGAAATAGCAAGTTAAAATAAGGCTAGTCCGTTATCAACTTGAAAAAGTGGCACCGAGTCGGTGC	CCTGGTGCCAGAA	ATAGGGGTGAC	GTCACCCCTATTTCTGGCACCAGG
5A,5B,S5A,S5B,S6D	HEK293T	PRJNA735408	Chen2021_0820	PE2	PE2	DNMT1	DNMT1	+3 A to T		GATTCCTGGTGCCAGAAACA	GTTTTAGAGCTAGAAATAGCAAGTTAAAATAAGGCTAGTCCGTTATCAACTTGAAAAAGTGGCACCGAGTCGGTGC	CCTGGTGCCAGAA	ACTGGGGTGAC	GTCACCCCAGTTTCTGGCACCAGG
5A,5B,S5A,S5B,S6D	HEK293T	PRJNA735408	Chen2021_0821	PE2	PE2	DNMT1	DNMT1	+4 G to A		GATTCCTGGTGCCAGAAACA	GTTTTAGAGCTAGAAATAGCAAGTTAAAATAAGGCTAGTCCGTTATCAACTTGAAAAAGTGGCACCGAGTCGGTGC	CCTGGTGCCAGAA	ACAAGGGTGAC	GTCACCCTTGTTTCTGGCACCAGG
5A,5B,S5A,S5B,S5F,S6D	HEK293T	PRJNA735408	Chen2021_0822	PE2	PE2	DNMT1	DNMT1	+5 G to T		GATTCCTGGTGCCAGAAACA	GTTTTAGAGCTAGAAATAGCAAGTTAAAATAAGGCTAGTCCGTTATCAACTTGAAAAAGTGGCACCGAGTCGGTGC	CCTGGTGCCAGAA	ACAGTGGTGAC	GTCACCACTGTTTCTGGCACCAGG
5A,5B,5I,S5A,S5B,S5F,S6D	HEK293T	PRJNA735408	Chen2021_0823	PE2	PE2	DNMT1	DNMT1	+6 G to C		GATTCCTGGTGCCAGAAACA	GTTTTAGAGCTAGAAATAGCAAGTTAAAATAAGGCTAGTCCGTTATCAACTTGAAAAAGTGGCACCGAGTCGGTGC	CCTGGTGCCAGAA	ACAGGCGTGAC	GTCACGCCTGTTTCTGGCACCAGG
5A,5B,5I,S5A,S5B,S6D	HEK293T	PRJNA735408	Chen2021_0824	PE2	PE2	DNMT1	DNMT1	+8 T to A		GATTCCTGGTGCCAGAAACA	GTTTTAGAGCTAGAAATAGCAAGTTAAAATAAGGCTAGTCCGTTATCAACTTGAAAAAGTGGCACCGAGTCGGTGC	CCTGGTGCCAGAA	ACAGGGGAGACGGGAGGGC	GCCCTCCCGTCTCCCCTGTTTCTGGCACCAGG
5A,5B,S5A,S5B,S6D	HEK293T	PRJNA735408	Chen2021_0825	PE2	PE2	DNMT1	DNMT1	+8 T to C		GATTCCTGGTGCCAGAAACA	GTTTTAGAGCTAGAAATAGCAAGTTAAAATAAGGCTAGTCCGTTATCAACTTGAAAAAGTGGCACCGAGTCGGTGC	CCTGGTGCCAGAA	ACAGGGGCGACGGGAGGGC	GCCCTCCCGTCGCCCCTGTTTCTGGCACCAGG
5A,5B,S5A,S5B,S6D	HEK293T	PRJNA735408	Chen2021_0826	PE2	PE2	DNMT1	DNMT1	+8 T to G		GATTCCTGGTGCCAGAAACA	GTTTTAGAGCTAGAAATAGCAAGTTAAAATAAGGCTAGTCCGTTATCAACTTGAAAAAGTGGCACCGAGTCGGTGC	CCTGGTGCCAGAA	ACAGGGGGGACGGGAGGGC	GCCCTCCCGTCCCCCCTGTTTCTGGCACCAGG
5A,5B,S5A,S5B,S6D	HEK293T	PRJNA735408	Chen2021_0827	PE2	PE4	DNMT1	DNMT1	+1 A to C		GATTCCTGGTGCCAGAAACA	GTTTTAGAGCTAGAAATAGCAAGTTAAAATAAGGCTAGTCCGTTATCAACTTGAAAAAGTGGCACCGAGTCGGTGC	CCTGGTGCCAGAA	CCAGGGGTGAC	GTCACCCCTGGTTCTGGCACCAGG
5A,5B,5I,S5A,S5B,S6D	HEK293T	PRJNA735408	Chen2021_0828	PE2	PE4	DNMT1	DNMT1	+1 A to G		GATTCCTGGTGCCAGAAACA	GTTTTAGAGCTAGAAATAGCAAGTTAAAATAAGGCTAGTCCGTTATCAACTTGAAAAAGTGGCACCGAGTCGGTGC	CCTGGTGCCAGAA	GCAGGGGTGAC	GTCACCCCTGCTTCTGGCACCAGG
5A,5B,S5A,S5B,S6D	HEK293T	PRJNA735408	Chen2021_0829	PE2	PE4	DNMT1	DNMT1	+2 C to A		GATTCCTGGTGCCAGAAACA	GTTTTAGAGCTAGAAATAGCAAGTTAAAATAAGGCTAGTCCGTTATCAACTTGAAAAAGTGGCACCGAGTCGGTGC	CCTGGTGCCAGAA	AAAGGGGTGAC	GTCACCCCTTTTTCTGGCACCAGG
5A,5B,S5A,S5B,S6D	HEK293T	PRJNA735408	Chen2021_0830	PE2	PE4	DNMT1	DNMT1	+2 C to G		GATTCCTGGTGCCAGAAACA	GTTTTAGAGCTAGAAATAGCAAGTTAAAATAAGGCTAGTCCGTTATCAACTTGAAAAAGTGGCACCGAGTCGGTGC	CCTGGTGCCAGAA	AGAGGGGTGAC	GTCACCCCTCTTTCTGGCACCAGG
5A,5B,S5A,S5B,S6D	HEK293T	PRJNA735408	Chen2021_0831	PE2	PE4	DNMT1	DNMT1	+2 C to T		GATTCCTGGTGCCAGAAACA	GTTTTAGAGCTAGAAATAGCAAGTTAAAATAAGGCTAGTCCGTTATCAACTTGAAAAAGTGGCACCGAGTCGGTGC	CCTGGTGCCAGAA	ATAGGGGTGAC	GTCACCCCTATTTCTGGCACCAGG
5A,5B,S5A,S5B,S6D	HEK293T	PRJNA735408	Chen2021_0832	PE2	PE4	DNMT1	DNMT1	+3 A to T		GATTCCTGGTGCCAGAAACA	GTTTTAGAGCTAGAAATAGCAAGTTAAAATAAGGCTAGTCCGTTATCAACTTGAAAAAGTGGCACCGAGTCGGTGC	CCTGGTGCCAGAA	ACTGGGGTGAC	GTCACCCCAGTTTCTGGCACCAGG
5A,5B,S5A,S5B,S6D	HEK293T	PRJNA735408	Chen2021_0833	PE2	PE4	DNMT1	DNMT1	+4 G to A		GATTCCTGGTGCCAGAAACA	GTTTTAGAGCTAGAAATAGCAAGTTAAAATAAGGCTAGTCCGTTATCAACTTGAAAAAGTGGCACCGAGTCGGTGC	CCTGGTGCCAGAA	ACAAGGGTGAC	GTCACCCTTGTTTCTGGCACCAGG
5A,5B,S5A,S5B,S5F,S6D	HEK293T	PRJNA735408	Chen2021_0834	PE2	PE4	DNMT1	DNMT1	+5 G to T		GATTCCTGGTGCCAGAAACA	GTTTTAGAGCTAGAAATAGCAAGTTAAAATAAGGCTAGTCCGTTATCAACTTGAAAAAGTGGCACCGAGTCGGTGC	CCTGGTGCCAGAA	ACAGTGGTGAC	GTCACCACTGTTTCTGGCACCAGG
5A,5B,5I,S5A,S5B,S5F,S6D	HEK293T	PRJNA735408	Chen2021_0835	PE2	PE4	DNMT1	DNMT1	+6 G to C		GATTCCTGGTGCCAGAAACA	GTTTTAGAGCTAGAAATAGCAAGTTAAAATAAGGCTAGTCCGTTATCAACTTGAAAAAGTGGCACCGAGTCGGTGC	CCTGGTGCCAGAA	ACAGGCGTGAC	GTCACGCCTGTTTCTGGCACCAGG
5A,5B,5I,S5A,S5B,S6D	HEK293T	PRJNA735408	Chen2021_0836	PE2	PE4	DNMT1	DNMT1	+8 T to A		GATTCCTGGTGCCAGAAACA	GTTTTAGAGCTAGAAATAGCAAGTTAAAATAAGGCTAGTCCGTTATCAACTTGAAAAAGTGGCACCGAGTCGGTGC	CCTGGTGCCAGAA	ACAGGGGAGACGGGAGGGC	GCCCTCCCGTCTCCCCTGTTTCTGGCACCAGG
5A,5B,S5A,S5B,S6D	HEK293T	PRJNA735408	Chen2021_0837	PE2	PE4	DNMT1	DNMT1	+8 T to C		GATTCCTGGTGCCAGAAACA	GTTTTAGAGCTAGAAATAGCAAGTTAAAATAAGGCTAGTCCGTTATCAACTTGAAAAAGTGGCACCGAGTCGGTGC	CCTGGTGCCAGAA	ACAGGGGCGACGGGAGGGC	GCCCTCCCGTCGCCCCTGTTTCTGGCACCAGG
5A,5B,S5A,S5B,S6D	HEK293T	PRJNA735408	Chen2021_0838	PE2	PE4	DNMT1	DNMT1	+8 T to G		GATTCCTGGTGCCAGAAACA	GTTTTAGAGCTAGAAATAGCAAGTTAAAATAAGGCTAGTCCGTTATCAACTTGAAAAAGTGGCACCGAGTCGGTGC	CCTGGTGCCAGAA	ACAGGGGGGACGGGAGGGC	GCCCTCCCGTCCCCCCTGTTTCTGGCACCAGG
5A,5B,6D,6E,6F,S5A,S5C,S6D	HEK293T	PRJNA735408	Chen2021_0839	PE2	PE3	DNMT1	DNMT1	+1 A to C	+49	GATTCCTGGTGCCAGAAACA	GTTTTAGAGCTAGAAATAGCAAGTTAAAATAAGGCTAGTCCGTTATCAACTTGAAAAAGTGGCACCGAGTCGGTGC	CCTGGTGCCAGAA	CCAGGGGTGAC	GTCACCCCTGGTTCTGGCACCAGG			GCCCTTCAGCTAAAATAAAGG	GTTTTAGAGCTAGAAATAGCAAGTTAAAATAAGGCTAGTCCGTTATCAACTTGAAAAAGTGGCACCGAGTCGGTGC
5A,5B,5I,6D,6E,6F,S5A,S5C,S6D	HEK293T	PRJNA735408	Chen2021_0840	PE2	PE3	DNMT1	DNMT1	+1 A to G	+49	GATTCCTGGTGCCAGAAACA	GTTTTAGAGCTAGAAATAGCAAGTTAAAATAAGGCTAGTCCGTTATCAACTTGAAAAAGTGGCACCGAGTCGGTGC	CCTGGTGCCAGAA	GCAGGGGTGAC	GTCACCCCTGCTTCTGGCACCAGG			GCCCTTCAGCTAAAATAAAGG	GTTTTAGAGCTAGAAATAGCAAGTTAAAATAAGGCTAGTCCGTTATCAACTTGAAAAAGTGGCACCGAGTCGGTGC
5A,5B,6D,6E,6F,S5A,S5C,S6D	HEK293T	PRJNA735408	Chen2021_0841	PE2	PE3	DNMT1	DNMT1	+2 C to A	+49	GATTCCTGGTGCCAGAAACA	GTTTTAGAGCTAGAAATAGCAAGTTAAAATAAGGCTAGTCCGTTATCAACTTGAAAAAGTGGCACCGAGTCGGTGC	CCTGGTGCCAGAA	AAAGGGGTGAC	GTCACCCCTTTTTCTGGCACCAGG			GCCCTTCAGCTAAAATAAAGG	GTTTTAGAGCTAGAAATAGCAAGTTAAAATAAGGCTAGTCCGTTATCAACTTGAAAAAGTGGCACCGAGTCGGTGC
5A,5B,6D,6E,6F,S5A,S5C,S6D	HEK293T	PRJNA735408	Chen2021_0842	PE2	PE3	DNMT1	DNMT1	+2 C to G	+49	GATTCCTGGTGCCAGAAACA	GTTTTAGAGCTAGAAATAGCAAGTTAAAATAAGGCTAGTCCGTTATCAACTTGAAAAAGTGGCACCGAGTCGGTGC	CCTGGTGCCAGAA	AGAGGGGTGAC	GTCACCCCTCTTTCTGGCACCAGG			GCCCTTCAGCTAAAATAAAGG	GTTTTAGAGCTAGAAATAGCAAGTTAAAATAAGGCTAGTCCGTTATCAACTTGAAAAAGTGGCACCGAGTCGGTGC
5A,5B,6D,6E,6F,S5A,S5C,S6D	HEK293T	PRJNA735408	Chen2021_0843	PE2	PE3	DNMT1	DNMT1	+2 C to T	+49	GATTCCTGGTGCCAGAAACA	GTTTTAGAGCTAGAAATAGCAAGTTAAAATAAGGCTAGTCCGTTATCAACTTGAAAAAGTGGCACCGAGTCGGTGC	CCTGGTGCCAGAA	ATAGGGGTGAC	GTCACCCCTATTTCTGGCACCAGG			GCCCTTCAGCTAAAATAAAGG	GTTTTAGAGCTAGAAATAGCAAGTTAAAATAAGGCTAGTCCGTTATCAACTTGAAAAAGTGGCACCGAGTCGGTGC
5A,5B,6D,6E,6F,S5A,S5C,S6D	HEK293T	PRJNA735408	Chen2021_0844	PE2	PE3	DNMT1	DNMT1	+3 A to T	+49	GATTCCTGGTGCCAGAAACA	GTTTTAGAGCTAGAAATAGCAAGTTAAAATAAGGCTAGTCCGTTATCAACTTGAAAAAGTGGCACCGAGTCGGTGC	CCTGGTGCCAGAA	ACTGGGGTGAC	GTCACCCCAGTTTCTGGCACCAGG			GCCCTTCAGCTAAAATAAAGG	GTTTTAGAGCTAGAAATAGCAAGTTAAAATAAGGCTAGTCCGTTATCAACTTGAAAAAGTGGCACCGAGTCGGTGC
5A,5B,6D,6E,6F,S5A,S5C,S6D	HEK293T	PRJNA735408	Chen2021_0845	PE2	PE3	DNMT1	DNMT1	+4 G to A	+49	GATTCCTGGTGCCAGAAACA	GTTTTAGAGCTAGAAATAGCAAGTTAAAATAAGGCTAGTCCGTTATCAACTTGAAAAAGTGGCACCGAGTCGGTGC	CCTGGTGCCAGAA	ACAAGGGTGAC	GTCACCCTTGTTTCTGGCACCAGG			GCCCTTCAGCTAAAATAAAGG	GTTTTAGAGCTAGAAATAGCAAGTTAAAATAAGGCTAGTCCGTTATCAACTTGAAAAAGTGGCACCGAGTCGGTGC
5A,5B,6D,6E,6F,S5A,S5C,S5F,S6D	HEK293T	PRJNA735408	Chen2021_0846	PE2	PE3	DNMT1	DNMT1	+5 G to T	+49	GATTCCTGGTGCCAGAAACA	GTTTTAGAGCTAGAAATAGCAAGTTAAAATAAGGCTAGTCCGTTATCAACTTGAAAAAGTGGCACCGAGTCGGTGC	CCTGGTGCCAGAA	ACAGTGGTGAC	GTCACCACTGTTTCTGGCACCAGG			GCCCTTCAGCTAAAATAAAGG	GTTTTAGAGCTAGAAATAGCAAGTTAAAATAAGGCTAGTCCGTTATCAACTTGAAAAAGTGGCACCGAGTCGGTGC
5A,5B,5I,6D,6E,6F,S5A,S5C,S5F,S6D	HEK293T	PRJNA735408	Chen2021_0847	PE2	PE3	DNMT1	DNMT1	+6 G to C	+49	GATTCCTGGTGCCAGAAACA	GTTTTAGAGCTAGAAATAGCAAGTTAAAATAAGGCTAGTCCGTTATCAACTTGAAAAAGTGGCACCGAGTCGGTGC	CCTGGTGCCAGAA	ACAGGCGTGAC	GTCACGCCTGTTTCTGGCACCAGG			GCCCTTCAGCTAAAATAAAGG	GTTTTAGAGCTAGAAATAGCAAGTTAAAATAAGGCTAGTCCGTTATCAACTTGAAAAAGTGGCACCGAGTCGGTGC
5A,5B,5I,6D,6E,6F,S5A,S5C,S6D	HEK293T	PRJNA735408	Chen2021_0848	PE2	PE3	DNMT1	DNMT1	+8 T to A	+49	GATTCCTGGTGCCAGAAACA	GTTTTAGAGCTAGAAATAGCAAGTTAAAATAAGGCTAGTCCGTTATCAACTTGAAAAAGTGGCACCGAGTCGGTGC	CCTGGTGCCAGAA	ACAGGGGAGACGGGAGGGC	GCCCTCCCGTCTCCCCTGTTTCTGGCACCAGG			GCCCTTCAGCTAAAATAAAGG	GTTTTAGAGCTAGAAATAGCAAGTTAAAATAAGGCTAGTCCGTTATCAACTTGAAAAAGTGGCACCGAGTCGGTGC
5A,5B,6D,6E,6F,S5A,S5C,S6D	HEK293T	PRJNA735408	Chen2021_0849	PE2	PE3	DNMT1	DNMT1	+8 T to C	+49	GATTCCTGGTGCCAGAAACA	GTTTTAGAGCTAGAAATAGCAAGTTAAAATAAGGCTAGTCCGTTATCAACTTGAAAAAGTGGCACCGAGTCGGTGC	CCTGGTGCCAGAA	ACAGGGGCGACGGGAGGGC	GCCCTCCCGTCGCCCCTGTTTCTGGCACCAGG			GCCCTTCAGCTAAAATAAAGG	GTTTTAGAGCTAGAAATAGCAAGTTAAAATAAGGCTAGTCCGTTATCAACTTGAAAAAGTGGCACCGAGTCGGTGC
5A,5B,6D,6E,6F,S5A,S5C,S6D	HEK293T	PRJNA735408	Chen2021_0850	PE2	PE3	DNMT1	DNMT1	+8 T to G	+49	GATTCCTGGTGCCAGAAACA	GTTTTAGAGCTAGAAATAGCAAGTTAAAATAAGGCTAGTCCGTTATCAACTTGAAAAAGTGGCACCGAGTCGGTGC	CCTGGTGCCAGAA	ACAGGGGGGACGGGAGGGC	GCCCTCCCGTCCCCCCTGTTTCTGGCACCAGG			GCCCTTCAGCTAAAATAAAGG	GTTTTAGAGCTAGAAATAGCAAGTTAAAATAAGGCTAGTCCGTTATCAACTTGAAAAAGTGGCACCGAGTCGGTGC
5A,5B,6D,6E,6F,S5A,S5C,S6D	HEK293T	PRJNA735408	Chen2021_0851	PE2	PE5	DNMT1	DNMT1	+1 A to C	+49	GATTCCTGGTGCCAGAAACA	GTTTTAGAGCTAGAAATAGCAAGTTAAAATAAGGCTAGTCCGTTATCAACTTGAAAAAGTGGCACCGAGTCGGTGC	CCTGGTGCCAGAA	CCAGGGGTGAC	GTCACCCCTGGTTCTGGCACCAGG			GCCCTTCAGCTAAAATAAAGG	GTTTTAGAGCTAGAAATAGCAAGTTAAAATAAGGCTAGTCCGTTATCAACTTGAAAAAGTGGCACCGAGTCGGTGC
5A,5B,5I,6D,6E,6F,S5A,S5C,S6D	HEK293T	PRJNA735408	Chen2021_0852	PE2	PE5	DNMT1	DNMT1	+1 A to G	+49	GATTCCTGGTGCCAGAAACA	GTTTTAGAGCTAGAAATAGCAAGTTAAAATAAGGCTAGTCCGTTATCAACTTGAAAAAGTGGCACCGAGTCGGTGC	CCTGGTGCCAGAA	GCAGGGGTGAC	GTCACCCCTGCTTCTGGCACCAGG			GCCCTTCAGCTAAAATAAAGG	GTTTTAGAGCTAGAAATAGCAAGTTAAAATAAGGCTAGTCCGTTATCAACTTGAAAAAGTGGCACCGAGTCGGTGC
5A,5B,6D,6E,6F,S5A,S5C,S6D	HEK293T	PRJNA735408	Chen2021_0853	PE2	PE5	DNMT1	DNMT1	+2 C to A	+49	GATTCCTGGTGCCAGAAACA	GTTTTAGAGCTAGAAATAGCAAGTTAAAATAAGGCTAGTCCGTTATCAACTTGAAAAAGTGGCACCGAGTCGGTGC	CCTGGTGCCAGAA	AAAGGGGTGAC	GTCACCCCTTTTTCTGGCACCAGG			GCCCTTCAGCTAAAATAAAGG	GTTTTAGAGCTAGAAATAGCAAGTTAAAATAAGGCTAGTCCGTTATCAACTTGAAAAAGTGGCACCGAGTCGGTGC
5A,5B,6D,6E,6F,S5A,S5C,S6D	HEK293T	PRJNA735408	Chen2021_0854	PE2	PE5	DNMT1	DNMT1	+2 C to G	+49	GATTCCTGGTGCCAGAAACA	GTTTTAGAGCTAGAAATAGCAAGTTAAAATAAGGCTAGTCCGTTATCAACTTGAAAAAGTGGCACCGAGTCGGTGC	CCTGGTGCCAGAA	AGAGGGGTGAC	GTCACCCCTCTTTCTGGCACCAGG			GCCCTTCAGCTAAAATAAAGG	GTTTTAGAGCTAGAAATAGCAAGTTAAAATAAGGCTAGTCCGTTATCAACTTGAAAAAGTGGCACCGAGTCGGTGC
5A,5B,6D,6E,6F,S5A,S5C,S6D	HEK293T	PRJNA735408	Chen2021_0855	PE2	PE5	DNMT1	DNMT1	+2 C to T	+49	GATTCCTGGTGCCAGAAACA	GTTTTAGAGCTAGAAATAGCAAGTTAAAATAAGGCTAGTCCGTTATCAACTTGAAAAAGTGGCACCGAGTCGGTGC	CCTGGTGCCAGAA	ATAGGGGTGAC	GTCACCCCTATTTCTGGCACCAGG			GCCCTTCAGCTAAAATAAAGG	GTTTTAGAGCTAGAAATAGCAAGTTAAAATAAGGCTAGTCCGTTATCAACTTGAAAAAGTGGCACCGAGTCGGTGC
5A,5B,6D,6E,6F,S5A,S5C,S6D	HEK293T	PRJNA735408	Chen2021_0856	PE2	PE5	DNMT1	DNMT1	+3 A to T	+49	GATTCCTGGTGCCAGAAACA	GTTTTAGAGCTAGAAATAGCAAGTTAAAATAAGGCTAGTCCGTTATCAACTTGAAAAAGTGGCACCGAGTCGGTGC	CCTGGTGCCAGAA	ACTGGGGTGAC	GTCACCCCAGTTTCTGGCACCAGG			GCCCTTCAGCTAAAATAAAGG	GTTTTAGAGCTAGAAATAGCAAGTTAAAATAAGGCTAGTCCGTTATCAACTTGAAAAAGTGGCACCGAGTCGGTGC
5A,5B,6D,6E,6F,S5A,S5C,S6D	HEK293T	PRJNA735408	Chen2021_0857	PE2	PE5	DNMT1	DNMT1	+4 G to A	+49	GATTCCTGGTGCCAGAAACA	GTTTTAGAGCTAGAAATAGCAAGTTAAAATAAGGCTAGTCCGTTATCAACTTGAAAAAGTGGCACCGAGTCGGTGC	CCTGGTGCCAGAA	ACAAGGGTGAC	GTCACCCTTGTTTCTGGCACCAGG			GCCCTTCAGCTAAAATAAAGG	GTTTTAGAGCTAGAAATAGCAAGTTAAAATAAGGCTAGTCCGTTATCAACTTGAAAAAGTGGCACCGAGTCGGTGC
5A,5B,6D,6E,6F,S5A,S5C,S5F,S6D	HEK293T	PRJNA735408	Chen2021_0858	PE2	PE5	DNMT1	DNMT1	+5 G to T	+49	GATTCCTGGTGCCAGAAACA	GTTTTAGAGCTAGAAATAGCAAGTTAAAATAAGGCTAGTCCGTTATCAACTTGAAAAAGTGGCACCGAGTCGGTGC	CCTGGTGCCAGAA	ACAGTGGTGAC	GTCACCACTGTTTCTGGCACCAGG			GCCCTTCAGCTAAAATAAAGG	GTTTTAGAGCTAGAAATAGCAAGTTAAAATAAGGCTAGTCCGTTATCAACTTGAAAAAGTGGCACCGAGTCGGTGC
5A,5B,5I,6D,6E,6F,S5A,S5C,S5F,S6D	HEK293T	PRJNA735408	Chen2021_0859	PE2	PE5	DNMT1	DNMT1	+6 G to C	+49	GATTCCTGGTGCCAGAAACA	GTTTTAGAGCTAGAAATAGCAAGTTAAAATAAGGCTAGTCCGTTATCAACTTGAAAAAGTGGCACCGAGTCGGTGC	CCTGGTGCCAGAA	ACAGGCGTGAC	GTCACGCCTGTTTCTGGCACCAGG			GCCCTTCAGCTAAAATAAAGG	GTTTTAGAGCTAGAAATAGCAAGTTAAAATAAGGCTAGTCCGTTATCAACTTGAAAAAGTGGCACCGAGTCGGTGC
5A,5B,5I,6D,6E,6F,S5A,S5C,S6D	HEK293T	PRJNA735408	Chen2021_0860	PE2	PE5	DNMT1	DNMT1	+8 T to A	+49	GATTCCTGGTGCCAGAAACA	GTTTTAGAGCTAGAAATAGCAAGTTAAAATAAGGCTAGTCCGTTATCAACTTGAAAAAGTGGCACCGAGTCGGTGC	CCTGGTGCCAGAA	ACAGGGGAGACGGGAGGGC	GCCCTCCCGTCTCCCCTGTTTCTGGCACCAGG			GCCCTTCAGCTAAAATAAAGG	GTTTTAGAGCTAGAAATAGCAAGTTAAAATAAGGCTAGTCCGTTATCAACTTGAAAAAGTGGCACCGAGTCGGTGC
5A,5B,6D,6E,6F,S5A,S5C,S6D	HEK293T	PRJNA735408	Chen2021_0861	PE2	PE5	DNMT1	DNMT1	+8 T to C	+49	GATTCCTGGTGCCAGAAACA	GTTTTAGAGCTAGAAATAGCAAGTTAAAATAAGGCTAGTCCGTTATCAACTTGAAAAAGTGGCACCGAGTCGGTGC	CCTGGTGCCAGAA	ACAGGGGCGACGGGAGGGC	GCCCTCCCGTCGCCCCTGTTTCTGGCACCAGG			GCCCTTCAGCTAAAATAAAGG	GTTTTAGAGCTAGAAATAGCAAGTTAAAATAAGGCTAGTCCGTTATCAACTTGAAAAAGTGGCACCGAGTCGGTGC
5A,5B,6D,6E,6F,S5A,S5C,S6D	HEK293T	PRJNA735408	Chen2021_0862	PE2	PE5	DNMT1	DNMT1	+8 T to G	+49	GATTCCTGGTGCCAGAAACA	GTTTTAGAGCTAGAAATAGCAAGTTAAAATAAGGCTAGTCCGTTATCAACTTGAAAAAGTGGCACCGAGTCGGTGC	CCTGGTGCCAGAA	ACAGGGGGGACGGGAGGGC	GCCCTCCCGTCCCCCCTGTTTCTGGCACCAGG			GCCCTTCAGCTAAAATAAAGG	GTTTTAGAGCTAGAAATAGCAAGTTAAAATAAGGCTAGTCCGTTATCAACTTGAAAAAGTGGCACCGAGTCGGTGC
5A,5B,S5A,S5B,S6D	HEK293T	PRJNA735408	Chen2021_0863	PE2	PE2	VEGFA	VEGFA	+1 T to A		GATGTCTGCAGGCCAGATGA	GTTTTAGAGCTAGAAATAGCAAGTTAAAATAAGGCTAGTCCGTTATCAACTTGAAAAAGTGGCACCGAGTCGGTGC	TCTGCAGGCCAGA	AGAGGGCTCCAGATGGCACATT	AATGTGCCATCTGGAGCCCTCTTCTGGCCTGCAGA
5A,5B,S5A,S5B,S6D	HEK293T	PRJNA735408	Chen2021_0864	PE2	PE2	VEGFA	VEGFA	+1 T to C		GATGTCTGCAGGCCAGATGA	GTTTTAGAGCTAGAAATAGCAAGTTAAAATAAGGCTAGTCCGTTATCAACTTGAAAAAGTGGCACCGAGTCGGTGC	TCTGCAGGCCAGA	CGAGGGCTCCAGATGGCACATT	AATGTGCCATCTGGAGCCCTCGTCTGGCCTGCAGA
5A,5B,5I,S5A,S5B,S6D	HEK293T	PRJNA735408	Chen2021_0865	PE2	PE2	VEGFA	VEGFA	+1 T to G		GATGTCTGCAGGCCAGATGA	GTTTTAGAGCTAGAAATAGCAAGTTAAAATAAGGCTAGTCCGTTATCAACTTGAAAAAGTGGCACCGAGTCGGTGC	TCTGCAGGCCAGA	GGAGGGCTCCAGATGGCACATT	AATGTGCCATCTGGAGCCCTCCTCTGGCCTGCAGA
5A,5B,S5A,S5B,S6D	HEK293T	PRJNA735408	Chen2021_0866	PE2	PE2	VEGFA	VEGFA	+2 G to A		GATGTCTGCAGGCCAGATGA	GTTTTAGAGCTAGAAATAGCAAGTTAAAATAAGGCTAGTCCGTTATCAACTTGAAAAAGTGGCACCGAGTCGGTGC	TCTGCAGGCCAGA	TAAGGGCTCCAGATGGCACATT	AATGTGCCATCTGGAGCCCTTATCTGGCCTGCAGA
5A,5B,S5A,S5B,S6D	HEK293T	PRJNA735408	Chen2021_0867	PE2	PE2	VEGFA	VEGFA	+3 A to C		GATGTCTGCAGGCCAGATGA	GTTTTAGAGCTAGAAATAGCAAGTTAAAATAAGGCTAGTCCGTTATCAACTTGAAAAAGTGGCACCGAGTCGGTGC	TCTGCAGGCCAGA	TGCGGGCTCCAGATGGCACATT	AATGTGCCATCTGGAGCCCGCATCTGGCCTGCAGA
5A,5B,S5A,S5B,S6D	HEK293T	PRJNA735408	Chen2021_0868	PE2	PE2	VEGFA	VEGFA	+3 A to G		GATGTCTGCAGGCCAGATGA	GTTTTAGAGCTAGAAATAGCAAGTTAAAATAAGGCTAGTCCGTTATCAACTTGAAAAAGTGGCACCGAGTCGGTGC	TCTGCAGGCCAGA	TGGGGGCTCCAGATGGCACATT	AATGTGCCATCTGGAGCCCCCATCTGGCCTGCAGA
5A,5B,S5A,S5B,S6D	HEK293T	PRJNA735408	Chen2021_0869	PE2	PE2	VEGFA	VEGFA	+3 A to T		GATGTCTGCAGGCCAGATGA	GTTTTAGAGCTAGAAATAGCAAGTTAAAATAAGGCTAGTCCGTTATCAACTTGAAAAAGTGGCACCGAGTCGGTGC	TCTGCAGGCCAGA	TGTGGGCTCCAGATGGCACATT	AATGTGCCATCTGGAGCCCACATCTGGCCTGCAGA
5A,5B,S5A,S5B,S5F,S6D	HEK293T	PRJNA735408	Chen2021_0870	PE2	PE2	VEGFA	VEGFA	+5 G to T		GATGTCTGCAGGCCAGATGA	GTTTTAGAGCTAGAAATAGCAAGTTAAAATAAGGCTAGTCCGTTATCAACTTGAAAAAGTGGCACCGAGTCGGTGC	TCTGCAGGCCAGA	TGAGTGCTCCAGATGGCACATT	AATGTGCCATCTGGAGCACTCATCTGGCCTGCAGA
5A,5B,S5A,S5B,S5F,S6D	HEK293T	PRJNA735408	Chen2021_0871	PE2	PE2	VEGFA	VEGFA	+6 G to C		GATGTCTGCAGGCCAGATGA	GTTTTAGAGCTAGAAATAGCAAGTTAAAATAAGGCTAGTCCGTTATCAACTTGAAAAAGTGGCACCGAGTCGGTGC	TCTGCAGGCCAGA	TGAGGCCTCCAGATGGCACATT	AATGTGCCATCTGGAGGCCTCATCTGGCCTGCAGA
5A,5B,5I,S5A,S5B,S6D	HEK293T	PRJNA735408	Chen2021_0872	PE2	PE2	VEGFA	VEGFA	+7 C to A		GATGTCTGCAGGCCAGATGA	GTTTTAGAGCTAGAAATAGCAAGTTAAAATAAGGCTAGTCCGTTATCAACTTGAAAAAGTGGCACCGAGTCGGTGC	TCTGCAGGCCAGA	TGAGGGATCCAGATGGCACATT	AATGTGCCATCTGGATCCCTCATCTGGCCTGCAGA
5A,5B,5I,S5A,S5B,S6D	HEK293T	PRJNA735408	Chen2021_0873	PE2	PE2	VEGFA	VEGFA	+7 C to T		GATGTCTGCAGGCCAGATGA	GTTTTAGAGCTAGAAATAGCAAGTTAAAATAAGGCTAGTCCGTTATCAACTTGAAAAAGTGGCACCGAGTCGGTGC	TCTGCAGGCCAGA	TGAGGGTTCCAGATGGCACATT	AATGTGCCATCTGGAACCCTCATCTGGCCTGCAGA
5A,5B,S5A,S5B,S6D	HEK293T	PRJNA735408	Chen2021_0874	PE2	PE2	VEGFA	VEGFA	+9 C to G		GATGTCTGCAGGCCAGATGA	GTTTTAGAGCTAGAAATAGCAAGTTAAAATAAGGCTAGTCCGTTATCAACTTGAAAAAGTGGCACCGAGTCGGTGC	TCTGCAGGCCAGA	TGAGGGCTGCAGATGGCACATT	AATGTGCCATCTGCAGCCCTCATCTGGCCTGCAGA
5A,5B,S5A,S5B,S6D	HEK293T	PRJNA735408	Chen2021_0875	PE2	PE4	VEGFA	VEGFA	+1 T to A		GATGTCTGCAGGCCAGATGA	GTTTTAGAGCTAGAAATAGCAAGTTAAAATAAGGCTAGTCCGTTATCAACTTGAAAAAGTGGCACCGAGTCGGTGC	TCTGCAGGCCAGA	AGAGGGCTCCAGATGGCACATT	AATGTGCCATCTGGAGCCCTCTTCTGGCCTGCAGA
5A,5B,S5A,S5B,S6D	HEK293T	PRJNA735408	Chen2021_0876	PE2	PE4	VEGFA	VEGFA	+1 T to C		GATGTCTGCAGGCCAGATGA	GTTTTAGAGCTAGAAATAGCAAGTTAAAATAAGGCTAGTCCGTTATCAACTTGAAAAAGTGGCACCGAGTCGGTGC	TCTGCAGGCCAGA	CGAGGGCTCCAGATGGCACATT	AATGTGCCATCTGGAGCCCTCGTCTGGCCTGCAGA
5A,5B,5I,S5A,S5B,S6D	HEK293T	PRJNA735408	Chen2021_0877	PE2	PE4	VEGFA	VEGFA	+1 T to G		GATGTCTGCAGGCCAGATGA	GTTTTAGAGCTAGAAATAGCAAGTTAAAATAAGGCTAGTCCGTTATCAACTTGAAAAAGTGGCACCGAGTCGGTGC	TCTGCAGGCCAGA	GGAGGGCTCCAGATGGCACATT	AATGTGCCATCTGGAGCCCTCCTCTGGCCTGCAGA
5A,5B,S5A,S5B,S6D	HEK293T	PRJNA735408	Chen2021_0878	PE2	PE4	VEGFA	VEGFA	+2 G to A		GATGTCTGCAGGCCAGATGA	GTTTTAGAGCTAGAAATAGCAAGTTAAAATAAGGCTAGTCCGTTATCAACTTGAAAAAGTGGCACCGAGTCGGTGC	TCTGCAGGCCAGA	TAAGGGCTCCAGATGGCACATT	AATGTGCCATCTGGAGCCCTTATCTGGCCTGCAGA
5A,5B,S5A,S5B,S6D	HEK293T	PRJNA735408	Chen2021_0879	PE2	PE4	VEGFA	VEGFA	+3 A to C		GATGTCTGCAGGCCAGATGA	GTTTTAGAGCTAGAAATAGCAAGTTAAAATAAGGCTAGTCCGTTATCAACTTGAAAAAGTGGCACCGAGTCGGTGC	TCTGCAGGCCAGA	TGCGGGCTCCAGATGGCACATT	AATGTGCCATCTGGAGCCCGCATCTGGCCTGCAGA
5A,5B,S5A,S5B,S6D	HEK293T	PRJNA735408	Chen2021_0880	PE2	PE4	VEGFA	VEGFA	+3 A to G		GATGTCTGCAGGCCAGATGA	GTTTTAGAGCTAGAAATAGCAAGTTAAAATAAGGCTAGTCCGTTATCAACTTGAAAAAGTGGCACCGAGTCGGTGC	TCTGCAGGCCAGA	TGGGGGCTCCAGATGGCACATT	AATGTGCCATCTGGAGCCCCCATCTGGCCTGCAGA
5A,5B,S5A,S5B,S6D	HEK293T	PRJNA735408	Chen2021_0881	PE2	PE4	VEGFA	VEGFA	+3 A to T		GATGTCTGCAGGCCAGATGA	GTTTTAGAGCTAGAAATAGCAAGTTAAAATAAGGCTAGTCCGTTATCAACTTGAAAAAGTGGCACCGAGTCGGTGC	TCTGCAGGCCAGA	TGTGGGCTCCAGATGGCACATT	AATGTGCCATCTGGAGCCCACATCTGGCCTGCAGA
5A,5B,S5A,S5B,S5F,S6D	HEK293T	PRJNA735408	Chen2021_0882	PE2	PE4	VEGFA	VEGFA	+5 G to T		GATGTCTGCAGGCCAGATGA	GTTTTAGAGCTAGAAATAGCAAGTTAAAATAAGGCTAGTCCGTTATCAACTTGAAAAAGTGGCACCGAGTCGGTGC	TCTGCAGGCCAGA	TGAGTGCTCCAGATGGCACATT	AATGTGCCATCTGGAGCACTCATCTGGCCTGCAGA
5A,5B,S5A,S5B,S5F,S6D	HEK293T	PRJNA735408	Chen2021_0883	PE2	PE4	VEGFA	VEGFA	+6 G to C		GATGTCTGCAGGCCAGATGA	GTTTTAGAGCTAGAAATAGCAAGTTAAAATAAGGCTAGTCCGTTATCAACTTGAAAAAGTGGCACCGAGTCGGTGC	TCTGCAGGCCAGA	TGAGGCCTCCAGATGGCACATT	AATGTGCCATCTGGAGGCCTCATCTGGCCTGCAGA
5A,5B,5I,S5A,S5B,S6D	HEK293T	PRJNA735408	Chen2021_0884	PE2	PE4	VEGFA	VEGFA	+7 C to A		GATGTCTGCAGGCCAGATGA	GTTTTAGAGCTAGAAATAGCAAGTTAAAATAAGGCTAGTCCGTTATCAACTTGAAAAAGTGGCACCGAGTCGGTGC	TCTGCAGGCCAGA	TGAGGGATCCAGATGGCACATT	AATGTGCCATCTGGATCCCTCATCTGGCCTGCAGA
5A,5B,5I,S5A,S5B,S6D	HEK293T	PRJNA735408	Chen2021_0885	PE2	PE4	VEGFA	VEGFA	+7 C to T		GATGTCTGCAGGCCAGATGA	GTTTTAGAGCTAGAAATAGCAAGTTAAAATAAGGCTAGTCCGTTATCAACTTGAAAAAGTGGCACCGAGTCGGTGC	TCTGCAGGCCAGA	TGAGGGTTCCAGATGGCACATT	AATGTGCCATCTGGAACCCTCATCTGGCCTGCAGA
5A,5B,S5A,S5B,S6D	HEK293T	PRJNA735408	Chen2021_0886	PE2	PE4	VEGFA	VEGFA	+9 C to G		GATGTCTGCAGGCCAGATGA	GTTTTAGAGCTAGAAATAGCAAGTTAAAATAAGGCTAGTCCGTTATCAACTTGAAAAAGTGGCACCGAGTCGGTGC	TCTGCAGGCCAGA	TGAGGGCTGCAGATGGCACATT	AATGTGCCATCTGCAGCCCTCATCTGGCCTGCAGA
5A,5B,6E,6F,S5A,S5B,S5C,S6B,S6D	HEK293T	PRJNA735408	Chen2021_0887	PE2	PE3	VEGFA	VEGFA	+1 T to A	+57	GATGTCTGCAGGCCAGATGA	GTTTTAGAGCTAGAAATAGCAAGTTAAAATAAGGCTAGTCCGTTATCAACTTGAAAAAGTGGCACCGAGTCGGTGC	TCTGCAGGCCAGA	AGAGGGCTCCAGATGGCACATT	AATGTGCCATCTGGAGCCCTCTTCTGGCCTGCAGA			GATGTACAGAGAGCCCAGGGC	GTTTTAGAGCTAGAAATAGCAAGTTAAAATAAGGCTAGTCCGTTATCAACTTGAAAAAGTGGCACCGAGTCGGTGC
5A,5B,6E,6F,S5A,S5B,S5C,S6B,S6D	HEK293T	PRJNA735408	Chen2021_0888	PE2	PE3	VEGFA	VEGFA	+1 T to C	+57	GATGTCTGCAGGCCAGATGA	GTTTTAGAGCTAGAAATAGCAAGTTAAAATAAGGCTAGTCCGTTATCAACTTGAAAAAGTGGCACCGAGTCGGTGC	TCTGCAGGCCAGA	CGAGGGCTCCAGATGGCACATT	AATGTGCCATCTGGAGCCCTCGTCTGGCCTGCAGA			GATGTACAGAGAGCCCAGGGC	GTTTTAGAGCTAGAAATAGCAAGTTAAAATAAGGCTAGTCCGTTATCAACTTGAAAAAGTGGCACCGAGTCGGTGC
5A,5B,5I,6E,6F,S5A,S5B,S5C,S6B,S6D	HEK293T	PRJNA735408	Chen2021_0889	PE2	PE3	VEGFA	VEGFA	+1 T to G	+57	GATGTCTGCAGGCCAGATGA	GTTTTAGAGCTAGAAATAGCAAGTTAAAATAAGGCTAGTCCGTTATCAACTTGAAAAAGTGGCACCGAGTCGGTGC	TCTGCAGGCCAGA	GGAGGGCTCCAGATGGCACATT	AATGTGCCATCTGGAGCCCTCCTCTGGCCTGCAGA			GATGTACAGAGAGCCCAGGGC	GTTTTAGAGCTAGAAATAGCAAGTTAAAATAAGGCTAGTCCGTTATCAACTTGAAAAAGTGGCACCGAGTCGGTGC
5A,5B,6E,6F,S5A,S5B,S5C,S6B,S6D	HEK293T	PRJNA735408	Chen2021_0890	PE2	PE3	VEGFA	VEGFA	+2 G to A	+57	GATGTCTGCAGGCCAGATGA	GTTTTAGAGCTAGAAATAGCAAGTTAAAATAAGGCTAGTCCGTTATCAACTTGAAAAAGTGGCACCGAGTCGGTGC	TCTGCAGGCCAGA	TAAGGGCTCCAGATGGCACATT	AATGTGCCATCTGGAGCCCTTATCTGGCCTGCAGA			GATGTACAGAGAGCCCAGGGC	GTTTTAGAGCTAGAAATAGCAAGTTAAAATAAGGCTAGTCCGTTATCAACTTGAAAAAGTGGCACCGAGTCGGTGC
5A,5B,6E,6F,S5A,S5B,S5C,S6B,S6D	HEK293T	PRJNA735408	Chen2021_0891	PE2	PE3	VEGFA	VEGFA	+3 A to C	+57	GATGTCTGCAGGCCAGATGA	GTTTTAGAGCTAGAAATAGCAAGTTAAAATAAGGCTAGTCCGTTATCAACTTGAAAAAGTGGCACCGAGTCGGTGC	TCTGCAGGCCAGA	TGCGGGCTCCAGATGGCACATT	AATGTGCCATCTGGAGCCCGCATCTGGCCTGCAGA			GATGTACAGAGAGCCCAGGGC	GTTTTAGAGCTAGAAATAGCAAGTTAAAATAAGGCTAGTCCGTTATCAACTTGAAAAAGTGGCACCGAGTCGGTGC
5A,5B,6E,6F,S5A,S5B,S5C,S6B,S6D	HEK293T	PRJNA735408	Chen2021_0892	PE2	PE3	VEGFA	VEGFA	+3 A to G	+57	GATGTCTGCAGGCCAGATGA	GTTTTAGAGCTAGAAATAGCAAGTTAAAATAAGGCTAGTCCGTTATCAACTTGAAAAAGTGGCACCGAGTCGGTGC	TCTGCAGGCCAGA	TGGGGGCTCCAGATGGCACATT	AATGTGCCATCTGGAGCCCCCATCTGGCCTGCAGA			GATGTACAGAGAGCCCAGGGC	GTTTTAGAGCTAGAAATAGCAAGTTAAAATAAGGCTAGTCCGTTATCAACTTGAAAAAGTGGCACCGAGTCGGTGC
5A,5B,6E,6F,S5A,S5B,S5C,S6B,S6D	HEK293T	PRJNA735408	Chen2021_0893	PE2	PE3	VEGFA	VEGFA	+3 A to T	+57	GATGTCTGCAGGCCAGATGA	GTTTTAGAGCTAGAAATAGCAAGTTAAAATAAGGCTAGTCCGTTATCAACTTGAAAAAGTGGCACCGAGTCGGTGC	TCTGCAGGCCAGA	TGTGGGCTCCAGATGGCACATT	AATGTGCCATCTGGAGCCCACATCTGGCCTGCAGA			GATGTACAGAGAGCCCAGGGC	GTTTTAGAGCTAGAAATAGCAAGTTAAAATAAGGCTAGTCCGTTATCAACTTGAAAAAGTGGCACCGAGTCGGTGC
5A,5B,6E,6F,S5A,S5B,S5C,S5F,S6B,S6D	HEK293T	PRJNA735408	Chen2021_0894	PE2	PE3	VEGFA	VEGFA	+5 G to T	+57	GATGTCTGCAGGCCAGATGA	GTTTTAGAGCTAGAAATAGCAAGTTAAAATAAGGCTAGTCCGTTATCAACTTGAAAAAGTGGCACCGAGTCGGTGC	TCTGCAGGCCAGA	TGAGTGCTCCAGATGGCACATT	AATGTGCCATCTGGAGCACTCATCTGGCCTGCAGA			GATGTACAGAGAGCCCAGGGC	GTTTTAGAGCTAGAAATAGCAAGTTAAAATAAGGCTAGTCCGTTATCAACTTGAAAAAGTGGCACCGAGTCGGTGC
5A,5B,6E,6F,S5A,S5B,S5C,S5F,S6B,S6D	HEK293T	PRJNA735408	Chen2021_0895	PE2	PE3	VEGFA	VEGFA	+6 G to C	+57	GATGTCTGCAGGCCAGATGA	GTTTTAGAGCTAGAAATAGCAAGTTAAAATAAGGCTAGTCCGTTATCAACTTGAAAAAGTGGCACCGAGTCGGTGC	TCTGCAGGCCAGA	TGAGGCCTCCAGATGGCACATT	AATGTGCCATCTGGAGGCCTCATCTGGCCTGCAGA			GATGTACAGAGAGCCCAGGGC	GTTTTAGAGCTAGAAATAGCAAGTTAAAATAAGGCTAGTCCGTTATCAACTTGAAAAAGTGGCACCGAGTCGGTGC
5A,5B,5I,6E,6F,S5A,S5B,S5C,S6B,S6D	HEK293T	PRJNA735408	Chen2021_0896	PE2	PE3	VEGFA	VEGFA	+7 C to A	+57	GATGTCTGCAGGCCAGATGA	GTTTTAGAGCTAGAAATAGCAAGTTAAAATAAGGCTAGTCCGTTATCAACTTGAAAAAGTGGCACCGAGTCGGTGC	TCTGCAGGCCAGA	TGAGGGATCCAGATGGCACATT	AATGTGCCATCTGGATCCCTCATCTGGCCTGCAGA			GATGTACAGAGAGCCCAGGGC	GTTTTAGAGCTAGAAATAGCAAGTTAAAATAAGGCTAGTCCGTTATCAACTTGAAAAAGTGGCACCGAGTCGGTGC
5A,5B,5I,6E,6F,S5A,S5B,S5C,S6B,S6D	HEK293T	PRJNA735408	Chen2021_0897	PE2	PE3	VEGFA	VEGFA	+7 C to T	+57	GATGTCTGCAGGCCAGATGA	GTTTTAGAGCTAGAAATAGCAAGTTAAAATAAGGCTAGTCCGTTATCAACTTGAAAAAGTGGCACCGAGTCGGTGC	TCTGCAGGCCAGA	TGAGGGTTCCAGATGGCACATT	AATGTGCCATCTGGAACCCTCATCTGGCCTGCAGA			GATGTACAGAGAGCCCAGGGC	GTTTTAGAGCTAGAAATAGCAAGTTAAAATAAGGCTAGTCCGTTATCAACTTGAAAAAGTGGCACCGAGTCGGTGC
5A,5B,6E,6F,S5A,S5B,S5C,S6B,S6D	HEK293T	PRJNA735408	Chen2021_0898	PE2	PE3	VEGFA	VEGFA	+9 C to G	+57	GATGTCTGCAGGCCAGATGA	GTTTTAGAGCTAGAAATAGCAAGTTAAAATAAGGCTAGTCCGTTATCAACTTGAAAAAGTGGCACCGAGTCGGTGC	TCTGCAGGCCAGA	TGAGGGCTGCAGATGGCACATT	AATGTGCCATCTGCAGCCCTCATCTGGCCTGCAGA			GATGTACAGAGAGCCCAGGGC	GTTTTAGAGCTAGAAATAGCAAGTTAAAATAAGGCTAGTCCGTTATCAACTTGAAAAAGTGGCACCGAGTCGGTGC
5A,5B,6E,6F,S5A,S5B,S5C,S6B,S6D	HEK293T	PRJNA735408	Chen2021_0899	PE2	PE5	VEGFA	VEGFA	+1 T to A	+57	GATGTCTGCAGGCCAGATGA	GTTTTAGAGCTAGAAATAGCAAGTTAAAATAAGGCTAGTCCGTTATCAACTTGAAAAAGTGGCACCGAGTCGGTGC	TCTGCAGGCCAGA	AGAGGGCTCCAGATGGCACATT	AATGTGCCATCTGGAGCCCTCTTCTGGCCTGCAGA			GATGTACAGAGAGCCCAGGGC	GTTTTAGAGCTAGAAATAGCAAGTTAAAATAAGGCTAGTCCGTTATCAACTTGAAAAAGTGGCACCGAGTCGGTGC
5A,5B,6E,6F,S5A,S5B,S5C,S6B,S6D	HEK293T	PRJNA735408	Chen2021_0900	PE2	PE5	VEGFA	VEGFA	+1 T to C	+57	GATGTCTGCAGGCCAGATGA	GTTTTAGAGCTAGAAATAGCAAGTTAAAATAAGGCTAGTCCGTTATCAACTTGAAAAAGTGGCACCGAGTCGGTGC	TCTGCAGGCCAGA	CGAGGGCTCCAGATGGCACATT	AATGTGCCATCTGGAGCCCTCGTCTGGCCTGCAGA			GATGTACAGAGAGCCCAGGGC	GTTTTAGAGCTAGAAATAGCAAGTTAAAATAAGGCTAGTCCGTTATCAACTTGAAAAAGTGGCACCGAGTCGGTGC
5A,5B,5I,6E,6F,S5A,S5B,S5C,S6B,S6D	HEK293T	PRJNA735408	Chen2021_0901	PE2	PE5	VEGFA	VEGFA	+1 T to G	+57	GATGTCTGCAGGCCAGATGA	GTTTTAGAGCTAGAAATAGCAAGTTAAAATAAGGCTAGTCCGTTATCAACTTGAAAAAGTGGCACCGAGTCGGTGC	TCTGCAGGCCAGA	GGAGGGCTCCAGATGGCACATT	AATGTGCCATCTGGAGCCCTCCTCTGGCCTGCAGA			GATGTACAGAGAGCCCAGGGC	GTTTTAGAGCTAGAAATAGCAAGTTAAAATAAGGCTAGTCCGTTATCAACTTGAAAAAGTGGCACCGAGTCGGTGC
5A,5B,6E,6F,S5A,S5B,S5C,S6B,S6D	HEK293T	PRJNA735408	Chen2021_0902	PE2	PE5	VEGFA	VEGFA	+2 G to A	+57	GATGTCTGCAGGCCAGATGA	GTTTTAGAGCTAGAAATAGCAAGTTAAAATAAGGCTAGTCCGTTATCAACTTGAAAAAGTGGCACCGAGTCGGTGC	TCTGCAGGCCAGA	TAAGGGCTCCAGATGGCACATT	AATGTGCCATCTGGAGCCCTTATCTGGCCTGCAGA			GATGTACAGAGAGCCCAGGGC	GTTTTAGAGCTAGAAATAGCAAGTTAAAATAAGGCTAGTCCGTTATCAACTTGAAAAAGTGGCACCGAGTCGGTGC
5A,5B,6E,6F,S5A,S5B,S5C,S6B,S6D	HEK293T	PRJNA735408	Chen2021_0903	PE2	PE5	VEGFA	VEGFA	+3 A to C	+57	GATGTCTGCAGGCCAGATGA	GTTTTAGAGCTAGAAATAGCAAGTTAAAATAAGGCTAGTCCGTTATCAACTTGAAAAAGTGGCACCGAGTCGGTGC	TCTGCAGGCCAGA	TGCGGGCTCCAGATGGCACATT	AATGTGCCATCTGGAGCCCGCATCTGGCCTGCAGA			GATGTACAGAGAGCCCAGGGC	GTTTTAGAGCTAGAAATAGCAAGTTAAAATAAGGCTAGTCCGTTATCAACTTGAAAAAGTGGCACCGAGTCGGTGC
5A,5B,6E,6F,S5A,S5B,S5C,S6B,S6D	HEK293T	PRJNA735408	Chen2021_0904	PE2	PE5	VEGFA	VEGFA	+3 A to G	+57	GATGTCTGCAGGCCAGATGA	GTTTTAGAGCTAGAAATAGCAAGTTAAAATAAGGCTAGTCCGTTATCAACTTGAAAAAGTGGCACCGAGTCGGTGC	TCTGCAGGCCAGA	TGGGGGCTCCAGATGGCACATT	AATGTGCCATCTGGAGCCCCCATCTGGCCTGCAGA			GATGTACAGAGAGCCCAGGGC	GTTTTAGAGCTAGAAATAGCAAGTTAAAATAAGGCTAGTCCGTTATCAACTTGAAAAAGTGGCACCGAGTCGGTGC
5A,5B,6E,6F,S5A,S5B,S5C,S6B,S6D	HEK293T	PRJNA735408	Chen2021_0905	PE2	PE5	VEGFA	VEGFA	+3 A to T	+57	GATGTCTGCAGGCCAGATGA	GTTTTAGAGCTAGAAATAGCAAGTTAAAATAAGGCTAGTCCGTTATCAACTTGAAAAAGTGGCACCGAGTCGGTGC	TCTGCAGGCCAGA	TGTGGGCTCCAGATGGCACATT	AATGTGCCATCTGGAGCCCACATCTGGCCTGCAGA			GATGTACAGAGAGCCCAGGGC	GTTTTAGAGCTAGAAATAGCAAGTTAAAATAAGGCTAGTCCGTTATCAACTTGAAAAAGTGGCACCGAGTCGGTGC
5A,5B,6E,6F,S5A,S5B,S5C,S5F,S6B,S6D	HEK293T	PRJNA735408	Chen2021_0906	PE2	PE5	VEGFA	VEGFA	+5 G to T	+57	GATGTCTGCAGGCCAGATGA	GTTTTAGAGCTAGAAATAGCAAGTTAAAATAAGGCTAGTCCGTTATCAACTTGAAAAAGTGGCACCGAGTCGGTGC	TCTGCAGGCCAGA	TGAGTGCTCCAGATGGCACATT	AATGTGCCATCTGGAGCACTCATCTGGCCTGCAGA			GATGTACAGAGAGCCCAGGGC	GTTTTAGAGCTAGAAATAGCAAGTTAAAATAAGGCTAGTCCGTTATCAACTTGAAAAAGTGGCACCGAGTCGGTGC
5A,5B,6E,6F,S5A,S5B,S5C,S5F,S6B,S6D	HEK293T	PRJNA735408	Chen2021_0907	PE2	PE5	VEGFA	VEGFA	+6 G to C	+57	GATGTCTGCAGGCCAGATGA	GTTTTAGAGCTAGAAATAGCAAGTTAAAATAAGGCTAGTCCGTTATCAACTTGAAAAAGTGGCACCGAGTCGGTGC	TCTGCAGGCCAGA	TGAGGCCTCCAGATGGCACATT	AATGTGCCATCTGGAGGCCTCATCTGGCCTGCAGA			GATGTACAGAGAGCCCAGGGC	GTTTTAGAGCTAGAAATAGCAAGTTAAAATAAGGCTAGTCCGTTATCAACTTGAAAAAGTGGCACCGAGTCGGTGC
5A,5B,5I,6E,6F,S5A,S5B,S5C,S6B,S6D	HEK293T	PRJNA735408	Chen2021_0908	PE2	PE5	VEGFA	VEGFA	+7 C to A	+57	GATGTCTGCAGGCCAGATGA	GTTTTAGAGCTAGAAATAGCAAGTTAAAATAAGGCTAGTCCGTTATCAACTTGAAAAAGTGGCACCGAGTCGGTGC	TCTGCAGGCCAGA	TGAGGGATCCAGATGGCACATT	AATGTGCCATCTGGATCCCTCATCTGGCCTGCAGA			GATGTACAGAGAGCCCAGGGC	GTTTTAGAGCTAGAAATAGCAAGTTAAAATAAGGCTAGTCCGTTATCAACTTGAAAAAGTGGCACCGAGTCGGTGC
5A,5B,5I,6E,6F,S5A,S5B,S5C,S6B,S6D	HEK293T	PRJNA735408	Chen2021_0909	PE2	PE5	VEGFA	VEGFA	+7 C to T	+57	GATGTCTGCAGGCCAGATGA	GTTTTAGAGCTAGAAATAGCAAGTTAAAATAAGGCTAGTCCGTTATCAACTTGAAAAAGTGGCACCGAGTCGGTGC	TCTGCAGGCCAGA	TGAGGGTTCCAGATGGCACATT	AATGTGCCATCTGGAACCCTCATCTGGCCTGCAGA			GATGTACAGAGAGCCCAGGGC	GTTTTAGAGCTAGAAATAGCAAGTTAAAATAAGGCTAGTCCGTTATCAACTTGAAAAAGTGGCACCGAGTCGGTGC
5A,5B,6E,6F,S5A,S5B,S5C,S6B,S6D	HEK293T	PRJNA735408	Chen2021_0910	PE2	PE5	VEGFA	VEGFA	+9 C to G	+57	GATGTCTGCAGGCCAGATGA	GTTTTAGAGCTAGAAATAGCAAGTTAAAATAAGGCTAGTCCGTTATCAACTTGAAAAAGTGGCACCGAGTCGGTGC	TCTGCAGGCCAGA	TGAGGGCTGCAGATGGCACATT	AATGTGCCATCTGCAGCCCTCATCTGGCCTGCAGA			GATGTACAGAGAGCCCAGGGC	GTTTTAGAGCTAGAAATAGCAAGTTAAAATAAGGCTAGTCCGTTATCAACTTGAAAAAGTGGCACCGAGTCGGTGC
S5D	HEK293T	PRJNA735408	Chen2021_0911	PE2	NT siRNA	RNF2	RNF2	+3 G to C		GTCATCTTAGTCATTACCTG	GTTTTAGAGCTAGAAATAGCAAGTTAAAATAAGGCTAGTCCGTTATCAACTTGAAAAAGTGGCACCGAGTCGGTGC	CATCTTAGTCATTAC	CTCAGGTGTTCGTT	AACGAACACCTGAGGTAATGACTAAGATG
S5D	HEK293T	PRJNA735408	Chen2021_0912	PE2	MSH2 siRNA	RNF2	RNF2	+3 G to C		GTCATCTTAGTCATTACCTG	GTTTTAGAGCTAGAAATAGCAAGTTAAAATAAGGCTAGTCCGTTATCAACTTGAAAAAGTGGCACCGAGTCGGTGC	CATCTTAGTCATTAC	CTCAGGTGTTCGTT	AACGAACACCTGAGGTAATGACTAAGATG
S5D	HEK293T	PRJNA735408	Chen2021_0913	PE2	MSH6 siRNA	RNF2	RNF2	+3 G to C		GTCATCTTAGTCATTACCTG	GTTTTAGAGCTAGAAATAGCAAGTTAAAATAAGGCTAGTCCGTTATCAACTTGAAAAAGTGGCACCGAGTCGGTGC	CATCTTAGTCATTAC	CTCAGGTGTTCGTT	AACGAACACCTGAGGTAATGACTAAGATG
S5D	HEK293T	PRJNA735408	Chen2021_0914	PE2	MLH1 siRNA	RNF2	RNF2	+3 G to C		GTCATCTTAGTCATTACCTG	GTTTTAGAGCTAGAAATAGCAAGTTAAAATAAGGCTAGTCCGTTATCAACTTGAAAAAGTGGCACCGAGTCGGTGC	CATCTTAGTCATTAC	CTCAGGTGTTCGTT	AACGAACACCTGAGGTAATGACTAAGATG
S5D	HEK293T	PRJNA735408	Chen2021_0915	PE2	PMS2 siRNA	RNF2	RNF2	+3 G to C		GTCATCTTAGTCATTACCTG	GTTTTAGAGCTAGAAATAGCAAGTTAAAATAAGGCTAGTCCGTTATCAACTTGAAAAAGTGGCACCGAGTCGGTGC	CATCTTAGTCATTAC	CTCAGGTGTTCGTT	AACGAACACCTGAGGTAATGACTAAGATG
S5D	HEK293T	PRJNA735408	Chen2021_0916	PE2	NT siRNA	RNF2	RNF2	+3 G to C	+41	GTCATCTTAGTCATTACCTG	GTTTTAGAGCTAGAAATAGCAAGTTAAAATAAGGCTAGTCCGTTATCAACTTGAAAAAGTGGCACCGAGTCGGTGC	CATCTTAGTCATTAC	CTCAGGTGTTCGTT	AACGAACACCTGAGGTAATGACTAAGATG			GTCAACCATTAAGCAAAACAT	GTTTTAGAGCTAGAAATAGCAAGTTAAAATAAGGCTAGTCCGTTATCAACTTGAAAAAGTGGCACCGAGTCGGTGC
S5D	HEK293T	PRJNA735408	Chen2021_0917	PE2	MSH2 siRNA	RNF2	RNF2	+3 G to C	+41	GTCATCTTAGTCATTACCTG	GTTTTAGAGCTAGAAATAGCAAGTTAAAATAAGGCTAGTCCGTTATCAACTTGAAAAAGTGGCACCGAGTCGGTGC	CATCTTAGTCATTAC	CTCAGGTGTTCGTT	AACGAACACCTGAGGTAATGACTAAGATG			GTCAACCATTAAGCAAAACAT	GTTTTAGAGCTAGAAATAGCAAGTTAAAATAAGGCTAGTCCGTTATCAACTTGAAAAAGTGGCACCGAGTCGGTGC
S5D	HEK293T	PRJNA735408	Chen2021_0918	PE2	MSH6 siRNA	RNF2	RNF2	+3 G to C	+41	GTCATCTTAGTCATTACCTG	GTTTTAGAGCTAGAAATAGCAAGTTAAAATAAGGCTAGTCCGTTATCAACTTGAAAAAGTGGCACCGAGTCGGTGC	CATCTTAGTCATTAC	CTCAGGTGTTCGTT	AACGAACACCTGAGGTAATGACTAAGATG			GTCAACCATTAAGCAAAACAT	GTTTTAGAGCTAGAAATAGCAAGTTAAAATAAGGCTAGTCCGTTATCAACTTGAAAAAGTGGCACCGAGTCGGTGC
S5D	HEK293T	PRJNA735408	Chen2021_0919	PE2	MLH1 siRNA	RNF2	RNF2	+3 G to C	+41	GTCATCTTAGTCATTACCTG	GTTTTAGAGCTAGAAATAGCAAGTTAAAATAAGGCTAGTCCGTTATCAACTTGAAAAAGTGGCACCGAGTCGGTGC	CATCTTAGTCATTAC	CTCAGGTGTTCGTT	AACGAACACCTGAGGTAATGACTAAGATG			GTCAACCATTAAGCAAAACAT	GTTTTAGAGCTAGAAATAGCAAGTTAAAATAAGGCTAGTCCGTTATCAACTTGAAAAAGTGGCACCGAGTCGGTGC
S5D	HEK293T	PRJNA735408	Chen2021_0920	PE2	PMS2 siRNA	RNF2	RNF2	+3 G to C	+41	GTCATCTTAGTCATTACCTG	GTTTTAGAGCTAGAAATAGCAAGTTAAAATAAGGCTAGTCCGTTATCAACTTGAAAAAGTGGCACCGAGTCGGTGC	CATCTTAGTCATTAC	CTCAGGTGTTCGTT	AACGAACACCTGAGGTAATGACTAAGATG			GTCAACCATTAAGCAAAACAT	GTTTTAGAGCTAGAAATAGCAAGTTAAAATAAGGCTAGTCCGTTATCAACTTGAAAAAGTGGCACCGAGTCGGTGC
S5E	HAP1 wild-type	PRJNA735408	Chen2021_0921	PE2–P2A–BSD	PE2	RNF2	RNF2	+3 G to C		GTCATCTTAGTCATTACCTG	GTTTTAGAGCTAGAAATAGCAAGTTAAAATAAGGCTAGTCCGTTATCAACTTGAAAAAGTGGCACCGAGTCGGTGC	CATCTTAGTCATTAC	CTCAGGTGTTCGTT	AACGAACACCTGAGGTAATGACTAAGATG
S5E	HAP1 ΔMSH2	PRJNA735408	Chen2021_0922	PE2–P2A–BSD	PE2	RNF2	RNF2	+3 G to C		GTCATCTTAGTCATTACCTG	GTTTTAGAGCTAGAAATAGCAAGTTAAAATAAGGCTAGTCCGTTATCAACTTGAAAAAGTGGCACCGAGTCGGTGC	CATCTTAGTCATTAC	CTCAGGTGTTCGTT	AACGAACACCTGAGGTAATGACTAAGATG
S5E	HAP1 ΔMLH1	PRJNA735408	Chen2021_0923	PE2–P2A–BSD	PE2	RNF2	RNF2	+3 G to C		GTCATCTTAGTCATTACCTG	GTTTTAGAGCTAGAAATAGCAAGTTAAAATAAGGCTAGTCCGTTATCAACTTGAAAAAGTGGCACCGAGTCGGTGC	CATCTTAGTCATTAC	CTCAGGTGTTCGTT	AACGAACACCTGAGGTAATGACTAAGATG
S5E	HAP1 wild-type	PRJNA735408	Chen2021_0924	PE2–P2A–BSD	PE3	RNF2	RNF2	+3 G to C	+41	GTCATCTTAGTCATTACCTG	GTTTTAGAGCTAGAAATAGCAAGTTAAAATAAGGCTAGTCCGTTATCAACTTGAAAAAGTGGCACCGAGTCGGTGC	CATCTTAGTCATTAC	CTCAGGTGTTCGTT	AACGAACACCTGAGGTAATGACTAAGATG			GTCAACCATTAAGCAAAACAT	GTTTTAGAGCTAGAAATAGCAAGTTAAAATAAGGCTAGTCCGTTATCAACTTGAAAAAGTGGCACCGAGTCGGTGC
S5E	HAP1 ΔMSH2	PRJNA735408	Chen2021_0925	PE2–P2A–BSD	PE3	RNF2	RNF2	+3 G to C	+41	GTCATCTTAGTCATTACCTG	GTTTTAGAGCTAGAAATAGCAAGTTAAAATAAGGCTAGTCCGTTATCAACTTGAAAAAGTGGCACCGAGTCGGTGC	CATCTTAGTCATTAC	CTCAGGTGTTCGTT	AACGAACACCTGAGGTAATGACTAAGATG			GTCAACCATTAAGCAAAACAT	GTTTTAGAGCTAGAAATAGCAAGTTAAAATAAGGCTAGTCCGTTATCAACTTGAAAAAGTGGCACCGAGTCGGTGC
S5E	HAP1 ΔMLH1	PRJNA735408	Chen2021_0926	PE2–P2A–BSD	PE3	RNF2	RNF2	+3 G to C	+41	GTCATCTTAGTCATTACCTG	GTTTTAGAGCTAGAAATAGCAAGTTAAAATAAGGCTAGTCCGTTATCAACTTGAAAAAGTGGCACCGAGTCGGTGC	CATCTTAGTCATTAC	CTCAGGTGTTCGTT	AACGAACACCTGAGGTAATGACTAAGATG			GTCAACCATTAAGCAAAACAT	GTTTTAGAGCTAGAAATAGCAAGTTAAAATAAGGCTAGTCCGTTATCAACTTGAAAAAGTGGCACCGAGTCGGTGC
S5G	HeLa CRISPRi cells with integrated pPC1000 (non-targeting CRISPRi cells sgRNA)	PRJNA735408	Chen2021_0927	SaPE2–P2A–BSD	PE2, NT CRISPRi sgRNA	pPC1000 edit site	pPC1000 edit site	+6 G to A		GTCTGATAGGCAGCCTGCACTGG	GTTTTAGTACTCTGTAATGAAAATTACAGAATCTACTAAAACAAGGCAAAATGCCGTGTTTATCTCGTCAACTTGTTGGCGAGA	AGCCTGCAC	TGGTGAGGTGAATTC	GAATTCACCTCACCAGTGCAGGCT
S5G	HeLa CRISPRi cells with integrated pPC1000 (non-targeting CRISPRi cells sgRNA)	PRJNA735408	Chen2021_0928	SaPE2–P2A–BSD	PE2, NT CRISPRi sgRNA	pPC1000 edit site	pPC1000 edit site	+6 G to C		GTCTGATAGGCAGCCTGCACTGG	GTTTTAGTACTCTGTAATGAAAATTACAGAATCTACTAAAACAAGGCAAAATGCCGTGTTTATCTCGTCAACTTGTTGGCGAGA	AGCCTGCAC	TGGTGCGGTGAATTC	GAATTCACCGCACCAGTGCAGGCT
S5G	HeLa CRISPRi cells with integrated pPC1000 (non-targeting CRISPRi cells sgRNA)	PRJNA735408	Chen2021_0929	SaPE2–P2A–BSD	PE2, NT CRISPRi sgRNA	pPC1000 edit site	pPC1000 edit site	+6 G to T		GTCTGATAGGCAGCCTGCACTGG	GTTTTAGTACTCTGTAATGAAAATTACAGAATCTACTAAAACAAGGCAAAATGCCGTGTTTATCTCGTCAACTTGTTGGCGAGA	AGCCTGCAC	TGGTGTGGTGAATTC	GAATTCACCACACCAGTGCAGGCT
S5G	HeLa CRISPRi cells with integrated pPC1000 (non-targeting CRISPRi cells sgRNA)	PRJNA735408	Chen2021_0930	SaPE2–P2A–BSD	PE3+50, NT CRISPRi sgRNA	pPC1000 edit site	pPC1000 edit site	+6 G to A	+50	GTCTGATAGGCAGCCTGCACTGG	GTTTTAGTACTCTGTAATGAAAATTACAGAATCTACTAAAACAAGGCAAAATGCCGTGTTTATCTCGTCAACTTGTTGGCGAGA	AGCCTGCAC	TGGTGAGGTGAATTC	GAATTCACCTCACCAGTGCAGGCT			GGTTCAACAAAATATTGTCGAG	GTTTTAGTACTCTGTAATGAAAATTACAGAATCTACTAAAACAAGGCAAAATGCCGTGTTTATCTCGTCAACTTGTTGGCGAGA
S5G	HeLa CRISPRi cells with integrated pPC1000 (non-targeting CRISPRi cells sgRNA)	PRJNA735408	Chen2021_0931	SaPE2–P2A–BSD	PE3+50, NT CRISPRi sgRNA	pPC1000 edit site	pPC1000 edit site	+6 G to C	+50	GTCTGATAGGCAGCCTGCACTGG	GTTTTAGTACTCTGTAATGAAAATTACAGAATCTACTAAAACAAGGCAAAATGCCGTGTTTATCTCGTCAACTTGTTGGCGAGA	AGCCTGCAC	TGGTGCGGTGAATTC	GAATTCACCGCACCAGTGCAGGCT			GGTTCAACAAAATATTGTCGAG	GTTTTAGTACTCTGTAATGAAAATTACAGAATCTACTAAAACAAGGCAAAATGCCGTGTTTATCTCGTCAACTTGTTGGCGAGA
S5G	HeLa CRISPRi cells with integrated pPC1000 (non-targeting CRISPRi cells sgRNA)	PRJNA735408	Chen2021_0932	SaPE2–P2A–BSD	PE3+50, NT CRISPRi sgRNA	pPC1000 edit site	pPC1000 edit site	+6 G to T	+50	GTCTGATAGGCAGCCTGCACTGG	GTTTTAGTACTCTGTAATGAAAATTACAGAATCTACTAAAACAAGGCAAAATGCCGTGTTTATCTCGTCAACTTGTTGGCGAGA	AGCCTGCAC	TGGTGTGGTGAATTC	GAATTCACCACACCAGTGCAGGCT			GGTTCAACAAAATATTGTCGAG	GTTTTAGTACTCTGTAATGAAAATTACAGAATCTACTAAAACAAGGCAAAATGCCGTGTTTATCTCGTCAACTTGTTGGCGAGA
S5G	HeLa CRISPRi cells with integrated pPC1000 (non-targeting CRISPRi cells sgRNA)	PRJNA735408	Chen2021_0933	SaPE2–P2A–BSD	PE2, MSH2-targeting CRISPRi sgRNA	pPC1000 edit site	pPC1000 edit site	+6 G to A		GTCTGATAGGCAGCCTGCACTGG	GTTTTAGTACTCTGTAATGAAAATTACAGAATCTACTAAAACAAGGCAAAATGCCGTGTTTATCTCGTCAACTTGTTGGCGAGA	AGCCTGCAC	TGGTGAGGTGAATTC	GAATTCACCTCACCAGTGCAGGCT
S5G	HeLa CRISPRi cells with integrated pPC1000 (non-targeting CRISPRi cells sgRNA)	PRJNA735408	Chen2021_0934	SaPE2–P2A–BSD	PE2, MSH2-targeting CRISPRi sgRNA	pPC1000 edit site	pPC1000 edit site	+6 G to C		GTCTGATAGGCAGCCTGCACTGG	GTTTTAGTACTCTGTAATGAAAATTACAGAATCTACTAAAACAAGGCAAAATGCCGTGTTTATCTCGTCAACTTGTTGGCGAGA	AGCCTGCAC	TGGTGCGGTGAATTC	GAATTCACCGCACCAGTGCAGGCT
S5G	HeLa CRISPRi cells with integrated pPC1000 (non-targeting CRISPRi cells sgRNA)	PRJNA735408	Chen2021_0935	SaPE2–P2A–BSD	PE2, MSH2-targeting CRISPRi sgRNA	pPC1000 edit site	pPC1000 edit site	+6 G to T		GTCTGATAGGCAGCCTGCACTGG	GTTTTAGTACTCTGTAATGAAAATTACAGAATCTACTAAAACAAGGCAAAATGCCGTGTTTATCTCGTCAACTTGTTGGCGAGA	AGCCTGCAC	TGGTGTGGTGAATTC	GAATTCACCACACCAGTGCAGGCT
S5G	HeLa CRISPRi cells with integrated pPC1000 (non-targeting CRISPRi cells sgRNA)	PRJNA735408	Chen2021_0936	SaPE2–P2A–BSD	PE3+50, MSH2-targeting CRISPRi sgRNA	pPC1000 edit site	pPC1000 edit site	+6 G to A	+50	GTCTGATAGGCAGCCTGCACTGG	GTTTTAGTACTCTGTAATGAAAATTACAGAATCTACTAAAACAAGGCAAAATGCCGTGTTTATCTCGTCAACTTGTTGGCGAGA	AGCCTGCAC	TGGTGAGGTGAATTC	GAATTCACCTCACCAGTGCAGGCT			GGTTCAACAAAATATTGTCGAG	GTTTTAGTACTCTGTAATGAAAATTACAGAATCTACTAAAACAAGGCAAAATGCCGTGTTTATCTCGTCAACTTGTTGGCGAGA
S5G	HeLa CRISPRi cells with integrated pPC1000 (non-targeting CRISPRi cells sgRNA)	PRJNA735408	Chen2021_0937	SaPE2–P2A–BSD	PE3+50, MSH2-targeting CRISPRi sgRNA	pPC1000 edit site	pPC1000 edit site	+6 G to C	+50	GTCTGATAGGCAGCCTGCACTGG	GTTTTAGTACTCTGTAATGAAAATTACAGAATCTACTAAAACAAGGCAAAATGCCGTGTTTATCTCGTCAACTTGTTGGCGAGA	AGCCTGCAC	TGGTGCGGTGAATTC	GAATTCACCGCACCAGTGCAGGCT			GGTTCAACAAAATATTGTCGAG	GTTTTAGTACTCTGTAATGAAAATTACAGAATCTACTAAAACAAGGCAAAATGCCGTGTTTATCTCGTCAACTTGTTGGCGAGA
S5G	HeLa CRISPRi cells with integrated pPC1000 (non-targeting CRISPRi cells sgRNA)	PRJNA735408	Chen2021_0938	SaPE2–P2A–BSD	PE3+50, MSH2-targeting CRISPRi sgRNA	pPC1000 edit site	pPC1000 edit site	+6 G to T	+50	GTCTGATAGGCAGCCTGCACTGG	GTTTTAGTACTCTGTAATGAAAATTACAGAATCTACTAAAACAAGGCAAAATGCCGTGTTTATCTCGTCAACTTGTTGGCGAGA	AGCCTGCAC	TGGTGTGGTGAATTC	GAATTCACCACACCAGTGCAGGCT			GGTTCAACAAAATATTGTCGAG	GTTTTAGTACTCTGTAATGAAAATTACAGAATCTACTAAAACAAGGCAAAATGCCGTGTTTATCTCGTCAACTTGTTGGCGAGA
5C,5D,S5I	HEK293T	PRJNA735408	Chen2021_0939	PE2	PE2	HEK3	HEK3	+1 A ins		GGCCCAGACTGAGCACGTGA	GTTTTAGAGCTAGAAATAGCAAGTTAAAATAAGGCTAGTCCGTTATCAACTTGAAAAAGTGGGACCGAGTCGGTCC	CAGACTGAGCACG	ATGATGGCAGA	TCTGCCATCATCGTGCTCAGTCTG
5C,5D,S5I	HEK293T	PRJNA735408	Chen2021_0940	PE2	PE2	HEK3	HEK3	+1 CTT ins		GGCCCAGACTGAGCACGTGA	GTTTTAGAGCTAGAAATAGCAAGTTAAAATAAGGCTAGTCCGTTATCAACTTGAAAAAGTGGGACCGAGTCGGTCC	CAGACTGAGCACG	CTTTGATGGCAGA	TCTGCCATCAAAGCGTGCTCAGTCTG
5C,5D,S5I	HEK293T	PRJNA735408	Chen2021_0941	PE2	PE2	HEK3	HEK3	+1 T del		GGCCCAGACTGAGCACGTGA	GTTTTAGAGCTAGAAATAGCAAGTTAAAATAAGGCTAGTCCGTTATCAACTTGAAAAAGTGGGACCGAGTCGGTCC	CAGACTGAGCACG	GATGGCAGA	TCTGCCATCCGTGCTCAGTCTG
5C,5D,S5I	HEK293T	PRJNA735408	Chen2021_0942	PE2	PE2	HEK3	HEK3	+1–3 TGA del		GGCCCAGACTGAGCACGTGA	GTTTTAGAGCTAGAAATAGCAAGTTAAAATAAGGCTAGTCCGTTATCAACTTGAAAAAGTGGCACCGAGTCGGTGC	CAGACTGAGCACG	TGGCAGAGGAAAGGAAGCCCTGCTTCCTCCA	TGGAGGAAGCAGGGCTTCCTTTCCTCTGCCACGTGCTCAGTCTG
5C,5D,S5I	HEK293T	PRJNA735408	Chen2021_0943	PE2	PE4	HEK3	HEK3	+1 A ins		GGCCCAGACTGAGCACGTGA	GTTTTAGAGCTAGAAATAGCAAGTTAAAATAAGGCTAGTCCGTTATCAACTTGAAAAAGTGGGACCGAGTCGGTCC	CAGACTGAGCACG	ATGATGGCAGA	TCTGCCATCATCGTGCTCAGTCTG
5C,5D,S5I	HEK293T	PRJNA735408	Chen2021_0944	PE2	PE4	HEK3	HEK3	+1 CTT ins		GGCCCAGACTGAGCACGTGA	GTTTTAGAGCTAGAAATAGCAAGTTAAAATAAGGCTAGTCCGTTATCAACTTGAAAAAGTGGGACCGAGTCGGTCC	CAGACTGAGCACG	CTTTGATGGCAGA	TCTGCCATCAAAGCGTGCTCAGTCTG
5C,5D,S5I	HEK293T	PRJNA735408	Chen2021_0945	PE2	PE4	HEK3	HEK3	+1 T del		GGCCCAGACTGAGCACGTGA	GTTTTAGAGCTAGAAATAGCAAGTTAAAATAAGGCTAGTCCGTTATCAACTTGAAAAAGTGGGACCGAGTCGGTCC	CAGACTGAGCACG	GATGGCAGA	TCTGCCATCCGTGCTCAGTCTG
5C,5D,S5I	HEK293T	PRJNA735408	Chen2021_0946	PE2	PE4	HEK3	HEK3	+1–3 TGA del		GGCCCAGACTGAGCACGTGA	GTTTTAGAGCTAGAAATAGCAAGTTAAAATAAGGCTAGTCCGTTATCAACTTGAAAAAGTGGCACCGAGTCGGTGC	CAGACTGAGCACG	TGGCAGAGGAAAGGAAGCCCTGCTTCCTCCA	TGGAGGAAGCAGGGCTTCCTTTCCTCTGCCACGTGCTCAGTCTG
5C,5D,S5I	HEK293T	PRJNA735408	Chen2021_0947	PE2	PE2	EMX1	EMX1	+6 T ins		GAGTCCGAGCAGAAGAAGAA	GTTTTAGAGCTAGAAATAGCAAGTTAAAATAAGGCTAGTCCGTTATCAACTTGAAAAAGTGGCACCGAGTCGGTGC	TCCGAGCAGAAGAA	GAAGGTGCTCCCATCAC	GTGATGGGAGCACCTTCTTCTTCTGCTCGGA
5C,5D,S5I	HEK293T	PRJNA735408	Chen2021_0948	PE2	PE2	EMX1	EMX1	+1 TGC ins		GAGTCCGAGCAGAAGAAGAA	GTTTTAGAGCTAGAAATAGCAAGTTAAAATAAGGCTAGTCCGTTATCAACTTGAAAAAGTGGCACCGAGTCGGTGC	TCCGAGCAGAAGAA	TGCGAAGGGCTCCCATCAC	GTGATGGGAGCCCTTCGCATTCTTCTGCTCGGA
5C,5D,S5I	HEK293T	PRJNA735408	Chen2021_0949	PE2	PE2	EMX1	EMX1	+5 G del		GAGTCCGAGCAGAAGAAGAA	GTTTTAGAGCTAGAAATAGCAAGTTAAAATAAGGCTAGTCCGTTATCAACTTGAAAAAGTGGCACCGAGTCGGTGC	TCCGAGCAGAAGAA	GAAGGCTCCCATCAC	GTGATGGGAGCCTTCTTCTTCTGCTCGGA
5C,5D,S5I	HEK293T	PRJNA735408	Chen2021_0950	PE2	PE2	EMX1	EMX1	+4–6 GGG del		GAGTCCGAGCAGAAGAAGAA	GTTTTAGAGCTAGAAATAGCAAGTTAAAATAAGGCTAGTCCGTTATCAACTTGAAAAAGTGGCACCGAGTCGGTGC	TCCGAGCAGAAGAA	GAACTCCCATCAC	GTGATGGGAGTTCTTCTTCTGCTCGGA
5C,5D,S5I	HEK293T	PRJNA735408	Chen2021_0951	PE2	PE4	EMX1	EMX1	+6 T ins		GAGTCCGAGCAGAAGAAGAA	GTTTTAGAGCTAGAAATAGCAAGTTAAAATAAGGCTAGTCCGTTATCAACTTGAAAAAGTGGCACCGAGTCGGTGC	TCCGAGCAGAAGAA	GAAGGTGCTCCCATCAC	GTGATGGGAGCACCTTCTTCTTCTGCTCGGA
5C,5D,S5I	HEK293T	PRJNA735408	Chen2021_0952	PE2	PE4	EMX1	EMX1	+1 TGC ins		GAGTCCGAGCAGAAGAAGAA	GTTTTAGAGCTAGAAATAGCAAGTTAAAATAAGGCTAGTCCGTTATCAACTTGAAAAAGTGGCACCGAGTCGGTGC	TCCGAGCAGAAGAA	TGCGAAGGGCTCCCATCAC	GTGATGGGAGCCCTTCGCATTCTTCTGCTCGGA
5C,5D,S5I	HEK293T	PRJNA735408	Chen2021_0953	PE2	PE4	EMX1	EMX1	+5 G del		GAGTCCGAGCAGAAGAAGAA	GTTTTAGAGCTAGAAATAGCAAGTTAAAATAAGGCTAGTCCGTTATCAACTTGAAAAAGTGGCACCGAGTCGGTGC	TCCGAGCAGAAGAA	GAAGGCTCCCATCAC	GTGATGGGAGCCTTCTTCTTCTGCTCGGA
5C,5D,S5I	HEK293T	PRJNA735408	Chen2021_0954	PE2	PE4	EMX1	EMX1	+4–6 GGG del		GAGTCCGAGCAGAAGAAGAA	GTTTTAGAGCTAGAAATAGCAAGTTAAAATAAGGCTAGTCCGTTATCAACTTGAAAAAGTGGCACCGAGTCGGTGC	TCCGAGCAGAAGAA	GAACTCCCATCAC	GTGATGGGAGTTCTTCTTCTGCTCGGA
5C	HEK293T	PRJNA735408	Chen2021_0955	PE2	PE2	FANCF	FANCF	+3 C ins		GGAATCCCTTCTGCAGCACC	GTTTTAGAGCTAGAAATAGCAAGTTAAAATAAGGCTAGTCCGTTATCAACTTGAAAAAGTGGCACCGAGTCGGTGC	ATCCCTTCTGCAGC	ACCCTGGATCGCTTTTCC	GGAAAAGCGATCCAGGGTGCTGCAGAAGGGAT
5C	HEK293T	PRJNA735408	Chen2021_0956	PE2	PE2	FANCF	FANCF	+4 GAT ins		GGAATCCCTTCTGCAGCACC	GTTTTAGAGCTAGAAATAGCAAGTTAAAATAAGGCTAGTCCGTTATCAACTTGAAAAAGTGGCACCGAGTCGGTGC	ATCCCTTCTGCAGC	ACCGATTGGATCGCTTTTCC	GGAAAAGCGATCCAATCGGTGCTGCAGAAGGGAT
5C,5D,S5I	HEK293T	PRJNA735408	Chen2021_0957	PE2	PE2	FANCF	FANCF	+6 G del		GGAATCCCTTCTGCAGCACC	GTTTTAGAGCTAGAAATAGCAAGTTAAAATAAGGCTAGTCCGTTATCAACTTGAAAAAGTGGCACCGAGTCGGTGC	ATCCCTTCTGCAGC	ACCTGATCGCTTTTCC	GGAAAAGCGATCAGGTGCTGCAGAAGGGAT
5C,5D,S5I	HEK293T	PRJNA735408	Chen2021_0958	PE2	PE2	FANCF	FANCF	+5–7 GGA del		GGAATCCCTTCTGCAGCACC	GTTTTAGAGCTAGAAATAGCAAGTTAAAATAAGGCTAGTCCGTTATCAACTTGAAAAAGTGGCACCGAGTCGGTGC	ATCCCTTCTGCAGC	ACCTTCGCTTTTCC	GGAAAAGCGAAGGTGCTGCAGAAGGGAT
5C	HEK293T	PRJNA735408	Chen2021_0959	PE2	PE4	FANCF	FANCF	+3 C ins		GGAATCCCTTCTGCAGCACC	GTTTTAGAGCTAGAAATAGCAAGTTAAAATAAGGCTAGTCCGTTATCAACTTGAAAAAGTGGCACCGAGTCGGTGC	ATCCCTTCTGCAGC	ACCCTGGATCGCTTTTCC	GGAAAAGCGATCCAGGGTGCTGCAGAAGGGAT
5C	HEK293T	PRJNA735408	Chen2021_0960	PE2	PE4	FANCF	FANCF	+4 GAT ins		GGAATCCCTTCTGCAGCACC	GTTTTAGAGCTAGAAATAGCAAGTTAAAATAAGGCTAGTCCGTTATCAACTTGAAAAAGTGGCACCGAGTCGGTGC	ATCCCTTCTGCAGC	ACCGATTGGATCGCTTTTCC	GGAAAAGCGATCCAATCGGTGCTGCAGAAGGGAT
5C,5D,S5I	HEK293T	PRJNA735408	Chen2021_0961	PE2	PE4	FANCF	FANCF	+6 G del		GGAATCCCTTCTGCAGCACC	GTTTTAGAGCTAGAAATAGCAAGTTAAAATAAGGCTAGTCCGTTATCAACTTGAAAAAGTGGCACCGAGTCGGTGC	ATCCCTTCTGCAGC	ACCTGATCGCTTTTCC	GGAAAAGCGATCAGGTGCTGCAGAAGGGAT
5C,5D,S5I	HEK293T	PRJNA735408	Chen2021_0962	PE2	PE4	FANCF	FANCF	+5–7 GGA del		GGAATCCCTTCTGCAGCACC	GTTTTAGAGCTAGAAATAGCAAGTTAAAATAAGGCTAGTCCGTTATCAACTTGAAAAAGTGGCACCGAGTCGGTGC	ATCCCTTCTGCAGC	ACCTTCGCTTTTCC	GGAAAAGCGAAGGTGCTGCAGAAGGGAT
S5H	HEK293T	PRJNA735408	Chen2021_0963	PE2	PE3	HEK3	HEK3	+1 A ins	+90	GGCCCAGACTGAGCACGTGA	GTTTTAGAGCTAGAAATAGCAAGTTAAAATAAGGCTAGTCCGTTATCAACTTGAAAAAGTGGGACCGAGTCGGTCC	CAGACTGAGCACG	ATGATGGCAGA	TCTGCCATCATCGTGCTCAGTCTG			GTCAACCAGTATCCCGGTGC	GTTTTAGAGCTAGAAATAGCAAGTTAAAATAAGGCTAGTCCGTTATCAACTTGAAAAAGTGGCACCGAGTCGGTGC
S5H	HEK293T	PRJNA735408	Chen2021_0964	PE2	PE3	HEK3	HEK3	+1 CTT ins	+90	GGCCCAGACTGAGCACGTGA	GTTTTAGAGCTAGAAATAGCAAGTTAAAATAAGGCTAGTCCGTTATCAACTTGAAAAAGTGGGACCGAGTCGGTCC	CAGACTGAGCACG	CTTTGATGGCAGA	TCTGCCATCAAAGCGTGCTCAGTCTG			GTCAACCAGTATCCCGGTGC	GTTTTAGAGCTAGAAATAGCAAGTTAAAATAAGGCTAGTCCGTTATCAACTTGAAAAAGTGGCACCGAGTCGGTGC
S5H	HEK293T	PRJNA735408	Chen2021_0965	PE2	PE3	HEK3	HEK3	+1 T del	+90	GGCCCAGACTGAGCACGTGA	GTTTTAGAGCTAGAAATAGCAAGTTAAAATAAGGCTAGTCCGTTATCAACTTGAAAAAGTGGGACCGAGTCGGTCC	CAGACTGAGCACG	GATGGCAGA	TCTGCCATCCGTGCTCAGTCTG			GTCAACCAGTATCCCGGTGC	GTTTTAGAGCTAGAAATAGCAAGTTAAAATAAGGCTAGTCCGTTATCAACTTGAAAAAGTGGCACCGAGTCGGTGC
S5H	HEK293T	PRJNA735408	Chen2021_0966	PE2	PE3	HEK3	HEK3	+1–3 TGA del	+90	GGCCCAGACTGAGCACGTGA	GTTTTAGAGCTAGAAATAGCAAGTTAAAATAAGGCTAGTCCGTTATCAACTTGAAAAAGTGGCACCGAGTCGGTGC	CAGACTGAGCACG	TGGCAGAGGAAAGGAAGCCCTGCTTCCTCCA	TGGAGGAAGCAGGGCTTCCTTTCCTCTGCCACGTGCTCAGTCTG			GTCAACCAGTATCCCGGTGC	GTTTTAGAGCTAGAAATAGCAAGTTAAAATAAGGCTAGTCCGTTATCAACTTGAAAAAGTGGCACCGAGTCGGTGC
S5H	HEK293T	PRJNA735408	Chen2021_0967	PE2	PE5	HEK3	HEK3	+1 A ins	+90	GGCCCAGACTGAGCACGTGA	GTTTTAGAGCTAGAAATAGCAAGTTAAAATAAGGCTAGTCCGTTATCAACTTGAAAAAGTGGGACCGAGTCGGTCC	CAGACTGAGCACG	ATGATGGCAGA	TCTGCCATCATCGTGCTCAGTCTG			GTCAACCAGTATCCCGGTGC	GTTTTAGAGCTAGAAATAGCAAGTTAAAATAAGGCTAGTCCGTTATCAACTTGAAAAAGTGGCACCGAGTCGGTGC
S5H	HEK293T	PRJNA735408	Chen2021_0968	PE2	PE5	HEK3	HEK3	+1 CTT ins	+90	GGCCCAGACTGAGCACGTGA	GTTTTAGAGCTAGAAATAGCAAGTTAAAATAAGGCTAGTCCGTTATCAACTTGAAAAAGTGGGACCGAGTCGGTCC	CAGACTGAGCACG	CTTTGATGGCAGA	TCTGCCATCAAAGCGTGCTCAGTCTG			GTCAACCAGTATCCCGGTGC	GTTTTAGAGCTAGAAATAGCAAGTTAAAATAAGGCTAGTCCGTTATCAACTTGAAAAAGTGGCACCGAGTCGGTGC
S5H	HEK293T	PRJNA735408	Chen2021_0969	PE2	PE5	HEK3	HEK3	+1 T del	+90	GGCCCAGACTGAGCACGTGA	GTTTTAGAGCTAGAAATAGCAAGTTAAAATAAGGCTAGTCCGTTATCAACTTGAAAAAGTGGGACCGAGTCGGTCC	CAGACTGAGCACG	GATGGCAGA	TCTGCCATCCGTGCTCAGTCTG			GTCAACCAGTATCCCGGTGC	GTTTTAGAGCTAGAAATAGCAAGTTAAAATAAGGCTAGTCCGTTATCAACTTGAAAAAGTGGCACCGAGTCGGTGC
S5H	HEK293T	PRJNA735408	Chen2021_0970	PE2	PE5	HEK3	HEK3	+1–3 TGA del	+90	GGCCCAGACTGAGCACGTGA	GTTTTAGAGCTAGAAATAGCAAGTTAAAATAAGGCTAGTCCGTTATCAACTTGAAAAAGTGGCACCGAGTCGGTGC	CAGACTGAGCACG	TGGCAGAGGAAAGGAAGCCCTGCTTCCTCCA	TGGAGGAAGCAGGGCTTCCTTTCCTCTGCCACGTGCTCAGTCTG			GTCAACCAGTATCCCGGTGC	GTTTTAGAGCTAGAAATAGCAAGTTAAAATAAGGCTAGTCCGTTATCAACTTGAAAAAGTGGCACCGAGTCGGTGC
S5H	HEK293T	PRJNA735408	Chen2021_0971	PE2	PE3	EMX1	EMX1	+6 T ins	-57	GAGTCCGAGCAGAAGAAGAA	GTTTTAGAGCTAGAAATAGCAAGTTAAAATAAGGCTAGTCCGTTATCAACTTGAAAAAGTGGCACCGAGTCGGTGC	TCCGAGCAGAAGAA	GAAGGTGCTCCCATCAC	GTGATGGGAGCACCTTCTTCTTCTGCTCGGA			GCCGTTTGTACTTTGTCCTC	GTTTTAGAGCTAGAAATAGCAAGTTAAAATAAGGCTAGTCCGTTATCAACTTGAAAAAGTGGCACCGAGTCGGTGC
S5H	HEK293T	PRJNA735408	Chen2021_0972	PE2	PE3	EMX1	EMX1	+1 TGC ins	-57	GAGTCCGAGCAGAAGAAGAA	GTTTTAGAGCTAGAAATAGCAAGTTAAAATAAGGCTAGTCCGTTATCAACTTGAAAAAGTGGCACCGAGTCGGTGC	TCCGAGCAGAAGAA	TGCGAAGGGCTCCCATCAC	GTGATGGGAGCCCTTCGCATTCTTCTGCTCGGA			GCCGTTTGTACTTTGTCCTC	GTTTTAGAGCTAGAAATAGCAAGTTAAAATAAGGCTAGTCCGTTATCAACTTGAAAAAGTGGCACCGAGTCGGTGC
S5H	HEK293T	PRJNA735408	Chen2021_0973	PE2	PE3	EMX1	EMX1	+5 G del	-57	GAGTCCGAGCAGAAGAAGAA	GTTTTAGAGCTAGAAATAGCAAGTTAAAATAAGGCTAGTCCGTTATCAACTTGAAAAAGTGGCACCGAGTCGGTGC	TCCGAGCAGAAGAA	GAAGGCTCCCATCAC	GTGATGGGAGCCTTCTTCTTCTGCTCGGA			GCCGTTTGTACTTTGTCCTC	GTTTTAGAGCTAGAAATAGCAAGTTAAAATAAGGCTAGTCCGTTATCAACTTGAAAAAGTGGCACCGAGTCGGTGC
S5H	HEK293T	PRJNA735408	Chen2021_0974	PE2	PE3	EMX1	EMX1	+4–6 GGG del	-57	GAGTCCGAGCAGAAGAAGAA	GTTTTAGAGCTAGAAATAGCAAGTTAAAATAAGGCTAGTCCGTTATCAACTTGAAAAAGTGGCACCGAGTCGGTGC	TCCGAGCAGAAGAA	GAACTCCCATCAC	GTGATGGGAGTTCTTCTTCTGCTCGGA			GCCGTTTGTACTTTGTCCTC	GTTTTAGAGCTAGAAATAGCAAGTTAAAATAAGGCTAGTCCGTTATCAACTTGAAAAAGTGGCACCGAGTCGGTGC
S5H	HEK293T	PRJNA735408	Chen2021_0975	PE2	PE5	EMX1	EMX1	+6 T ins	-57	GAGTCCGAGCAGAAGAAGAA	GTTTTAGAGCTAGAAATAGCAAGTTAAAATAAGGCTAGTCCGTTATCAACTTGAAAAAGTGGCACCGAGTCGGTGC	TCCGAGCAGAAGAA	GAAGGTGCTCCCATCAC	GTGATGGGAGCACCTTCTTCTTCTGCTCGGA			GCCGTTTGTACTTTGTCCTC	GTTTTAGAGCTAGAAATAGCAAGTTAAAATAAGGCTAGTCCGTTATCAACTTGAAAAAGTGGCACCGAGTCGGTGC
S5H	HEK293T	PRJNA735408	Chen2021_0976	PE2	PE5	EMX1	EMX1	+1 TGC ins	-57	GAGTCCGAGCAGAAGAAGAA	GTTTTAGAGCTAGAAATAGCAAGTTAAAATAAGGCTAGTCCGTTATCAACTTGAAAAAGTGGCACCGAGTCGGTGC	TCCGAGCAGAAGAA	TGCGAAGGGCTCCCATCAC	GTGATGGGAGCCCTTCGCATTCTTCTGCTCGGA			GCCGTTTGTACTTTGTCCTC	GTTTTAGAGCTAGAAATAGCAAGTTAAAATAAGGCTAGTCCGTTATCAACTTGAAAAAGTGGCACCGAGTCGGTGC
S5H	HEK293T	PRJNA735408	Chen2021_0977	PE2	PE5	EMX1	EMX1	+5 G del	-57	GAGTCCGAGCAGAAGAAGAA	GTTTTAGAGCTAGAAATAGCAAGTTAAAATAAGGCTAGTCCGTTATCAACTTGAAAAAGTGGCACCGAGTCGGTGC	TCCGAGCAGAAGAA	GAAGGCTCCCATCAC	GTGATGGGAGCCTTCTTCTTCTGCTCGGA			GCCGTTTGTACTTTGTCCTC	GTTTTAGAGCTAGAAATAGCAAGTTAAAATAAGGCTAGTCCGTTATCAACTTGAAAAAGTGGCACCGAGTCGGTGC
S5H	HEK293T	PRJNA735408	Chen2021_0978	PE2	PE5	EMX1	EMX1	+4–6 GGG del	-57	GAGTCCGAGCAGAAGAAGAA	GTTTTAGAGCTAGAAATAGCAAGTTAAAATAAGGCTAGTCCGTTATCAACTTGAAAAAGTGGCACCGAGTCGGTGC	TCCGAGCAGAAGAA	GAACTCCCATCAC	GTGATGGGAGTTCTTCTTCTGCTCGGA			GCCGTTTGTACTTTGTCCTC	GTTTTAGAGCTAGAAATAGCAAGTTAAAATAAGGCTAGTCCGTTATCAACTTGAAAAAGTGGCACCGAGTCGGTGC
S5H	HEK293T	PRJNA735408	Chen2021_0979	PE2	PE3	FANCF	FANCF	+3 C ins	+48	GGAATCCCTTCTGCAGCACC	GTTTTAGAGCTAGAAATAGCAAGTTAAAATAAGGCTAGTCCGTTATCAACTTGAAAAAGTGGCACCGAGTCGGTGC	ATCCCTTCTGCAGC	ACCCTGGATCGCTTTTCC	GGAAAAGCGATCCAGGGTGCTGCAGAAGGGAT			GGGGTCCCAGGTGCTGACGT	GTTTTAGAGCTAGAAATAGCAAGTTAAAATAAGGCTAGTCCGTTATCAACTTGAAAAAGTGGCACCGAGTCGGTGC
S5H	HEK293T	PRJNA735408	Chen2021_0980	PE2	PE3	FANCF	FANCF	+4 GAT ins	+48	GGAATCCCTTCTGCAGCACC	GTTTTAGAGCTAGAAATAGCAAGTTAAAATAAGGCTAGTCCGTTATCAACTTGAAAAAGTGGCACCGAGTCGGTGC	ATCCCTTCTGCAGC	ACCGATTGGATCGCTTTTCC	GGAAAAGCGATCCAATCGGTGCTGCAGAAGGGAT			GGGGTCCCAGGTGCTGACGT	GTTTTAGAGCTAGAAATAGCAAGTTAAAATAAGGCTAGTCCGTTATCAACTTGAAAAAGTGGCACCGAGTCGGTGC
S5H	HEK293T	PRJNA735408	Chen2021_0981	PE2	PE3	FANCF	FANCF	+6 G del	+48	GGAATCCCTTCTGCAGCACC	GTTTTAGAGCTAGAAATAGCAAGTTAAAATAAGGCTAGTCCGTTATCAACTTGAAAAAGTGGCACCGAGTCGGTGC	ATCCCTTCTGCAGC	ACCTGATCGCTTTTCC	GGAAAAGCGATCAGGTGCTGCAGAAGGGAT			GGGGTCCCAGGTGCTGACGT	GTTTTAGAGCTAGAAATAGCAAGTTAAAATAAGGCTAGTCCGTTATCAACTTGAAAAAGTGGCACCGAGTCGGTGC
S5H	HEK293T	PRJNA735408	Chen2021_0982	PE2	PE3	FANCF	FANCF	+5–7 GGA del	+48	GGAATCCCTTCTGCAGCACC	GTTTTAGAGCTAGAAATAGCAAGTTAAAATAAGGCTAGTCCGTTATCAACTTGAAAAAGTGGCACCGAGTCGGTGC	ATCCCTTCTGCAGC	ACCTTCGCTTTTCC	GGAAAAGCGAAGGTGCTGCAGAAGGGAT			GGGGTCCCAGGTGCTGACGT	GTTTTAGAGCTAGAAATAGCAAGTTAAAATAAGGCTAGTCCGTTATCAACTTGAAAAAGTGGCACCGAGTCGGTGC
S5H	HEK293T	PRJNA735408	Chen2021_0983	PE2	PE5	FANCF	FANCF	+3 C ins	+48	GGAATCCCTTCTGCAGCACC	GTTTTAGAGCTAGAAATAGCAAGTTAAAATAAGGCTAGTCCGTTATCAACTTGAAAAAGTGGCACCGAGTCGGTGC	ATCCCTTCTGCAGC	ACCCTGGATCGCTTTTCC	GGAAAAGCGATCCAGGGTGCTGCAGAAGGGAT			GGGGTCCCAGGTGCTGACGT	GTTTTAGAGCTAGAAATAGCAAGTTAAAATAAGGCTAGTCCGTTATCAACTTGAAAAAGTGGCACCGAGTCGGTGC
S5H	HEK293T	PRJNA735408	Chen2021_0984	PE2	PE5	FANCF	FANCF	+4 GAT ins	+48	GGAATCCCTTCTGCAGCACC	GTTTTAGAGCTAGAAATAGCAAGTTAAAATAAGGCTAGTCCGTTATCAACTTGAAAAAGTGGCACCGAGTCGGTGC	ATCCCTTCTGCAGC	ACCGATTGGATCGCTTTTCC	GGAAAAGCGATCCAATCGGTGCTGCAGAAGGGAT			GGGGTCCCAGGTGCTGACGT	GTTTTAGAGCTAGAAATAGCAAGTTAAAATAAGGCTAGTCCGTTATCAACTTGAAAAAGTGGCACCGAGTCGGTGC
S5H	HEK293T	PRJNA735408	Chen2021_0985	PE2	PE5	FANCF	FANCF	+6 G del	+48	GGAATCCCTTCTGCAGCACC	GTTTTAGAGCTAGAAATAGCAAGTTAAAATAAGGCTAGTCCGTTATCAACTTGAAAAAGTGGCACCGAGTCGGTGC	ATCCCTTCTGCAGC	ACCTGATCGCTTTTCC	GGAAAAGCGATCAGGTGCTGCAGAAGGGAT			GGGGTCCCAGGTGCTGACGT	GTTTTAGAGCTAGAAATAGCAAGTTAAAATAAGGCTAGTCCGTTATCAACTTGAAAAAGTGGCACCGAGTCGGTGC
S5H	HEK293T	PRJNA735408	Chen2021_0986	PE2	PE5	FANCF	FANCF	+5–7 GGA del	+48	GGAATCCCTTCTGCAGCACC	GTTTTAGAGCTAGAAATAGCAAGTTAAAATAAGGCTAGTCCGTTATCAACTTGAAAAAGTGGCACCGAGTCGGTGC	ATCCCTTCTGCAGC	ACCTTCGCTTTTCC	GGAAAAGCGAAGGTGCTGCAGAAGGGAT			GGGGTCCCAGGTGCTGACGT	GTTTTAGAGCTAGAAATAGCAAGTTAAAATAAGGCTAGTCCGTTATCAACTTGAAAAAGTGGCACCGAGTCGGTGC
5D,S5I	HEK293T	PRJNA735408	Chen2021_0987	PE2	PE2	FANCF	FANCF	+1 del		GGAATCCCTTCTGCAGCACC	GTTTTAGAGCTAGAAATAGCAAGTTAAAATAAGGCTAGTCCGTTATCAACTTGAAAAAGTGGCACCGAGTCGGTGC	ATCCCTTCTGCAGC	CCTGGATCGCTTTTCCGAGCTTCTGGC	GCCAGAAGCTCGGAAAAGCGATCCAGGGCTGCAGAAGGGAT
5D,S5I	HEK293T	PRJNA735408	Chen2021_0988	PE2	PE2	FANCF	FANCF	+1–3 del		GGAATCCCTTCTGCAGCACC	GTTTTAGAGCTAGAAATAGCAAGTTAAAATAAGGCTAGTCCGTTATCAACTTGAAAAAGTGGCACCGAGTCGGTGC	ATCCCTTCTGCAGC	TGGATCGCTTTTCCGAGCTTCTGGC	GCCAGAAGCTCGGAAAAGCGATCCAGCTGCAGAAGGGAT
5D,S5I	HEK293T	PRJNA735408	Chen2021_0989	PE2	PE2	FANCF	FANCF	+1–6 del		GGAATCCCTTCTGCAGCACC	GTTTTAGAGCTAGAAATAGCAAGTTAAAATAAGGCTAGTCCGTTATCAACTTGAAAAAGTGGCACCGAGTCGGTGC	ATCCCTTCTGCAGC	ATCGCTTTTCCGAGCTTCTGGCGGTCT	AGACCGCCAGAAGCTCGGAAAAGCGATGCTGCAGAAGGGAT
5D,S5I	HEK293T	PRJNA735408	Chen2021_0990	PE2	PE2	FANCF	FANCF	+1–10 del		GGAATCCCTTCTGCAGCACC	GTTTTAGAGCTAGAAATAGCAAGTTAAAATAAGGCTAGTCCGTTATCAACTTGAAAAAGTGGCACCGAGTCGGTGC	ATCCCTTCTGCAGC	CTTTTCCGAGCTTCTGGCGGTCTCAA	TTGAGACCGCCAGAAGCTCGGAAAAGGCTGCAGAAGGGAT
5D,S5I	HEK293T	PRJNA735408	Chen2021_0991	PE2	PE2	FANCF	FANCF	+1–15 del		GGAATCCCTTCTGCAGCACC	GTTTTAGAGCTAGAAATAGCAAGTTAAAATAAGGCTAGTCCGTTATCAACTTGAAAAAGTGGCACCGAGTCGGTGC	ATCCCTTCTGCAGC	CCGAGCTTCTGGCGGTCTCAAGCACTA	TAGTGCTTGAGACCGCCAGAAGCTCGGGCTGCAGAAGGGAT
5D,S5I	HEK293T	PRJNA735408	Chen2021_0992	PE2	PE2	FANCF	FANCF	+1–20 del		GGAATCCCTTCTGCAGCACC	GTTTTAGAGCTAGAAATAGCAAGTTAAAATAAGGCTAGTCCGTTATCAACTTGAAAAAGTGGCACCGAGTCGGTGC	ATCCCTTCTGCAGC	CTTCTGGCGGTCTCAAGCACTACCTAC	GTAGGTAGTGCTTGAGACCGCCAGAAGGCTGCAGAAGGGAT
5D,S5I	HEK293T	PRJNA735408	Chen2021_0993	PE2	PE4	FANCF	FANCF	+1 del		GGAATCCCTTCTGCAGCACC	GTTTTAGAGCTAGAAATAGCAAGTTAAAATAAGGCTAGTCCGTTATCAACTTGAAAAAGTGGCACCGAGTCGGTGC	ATCCCTTCTGCAGC	CCTGGATCGCTTTTCCGAGCTTCTGGC	GCCAGAAGCTCGGAAAAGCGATCCAGGGCTGCAGAAGGGAT
5D,S5I	HEK293T	PRJNA735408	Chen2021_0994	PE2	PE4	FANCF	FANCF	+1–3 del		GGAATCCCTTCTGCAGCACC	GTTTTAGAGCTAGAAATAGCAAGTTAAAATAAGGCTAGTCCGTTATCAACTTGAAAAAGTGGCACCGAGTCGGTGC	ATCCCTTCTGCAGC	TGGATCGCTTTTCCGAGCTTCTGGC	GCCAGAAGCTCGGAAAAGCGATCCAGCTGCAGAAGGGAT
5D,S5I	HEK293T	PRJNA735408	Chen2021_0995	PE2	PE4	FANCF	FANCF	+1–6 del		GGAATCCCTTCTGCAGCACC	GTTTTAGAGCTAGAAATAGCAAGTTAAAATAAGGCTAGTCCGTTATCAACTTGAAAAAGTGGCACCGAGTCGGTGC	ATCCCTTCTGCAGC	ATCGCTTTTCCGAGCTTCTGGCGGTCT	AGACCGCCAGAAGCTCGGAAAAGCGATGCTGCAGAAGGGAT
5D,S5I	HEK293T	PRJNA735408	Chen2021_0996	PE2	PE4	FANCF	FANCF	+1–10 del		GGAATCCCTTCTGCAGCACC	GTTTTAGAGCTAGAAATAGCAAGTTAAAATAAGGCTAGTCCGTTATCAACTTGAAAAAGTGGCACCGAGTCGGTGC	ATCCCTTCTGCAGC	CTTTTCCGAGCTTCTGGCGGTCTCAA	TTGAGACCGCCAGAAGCTCGGAAAAGGCTGCAGAAGGGAT
5D,S5I	HEK293T	PRJNA735408	Chen2021_0997	PE2	PE4	FANCF	FANCF	+1–15 del		GGAATCCCTTCTGCAGCACC	GTTTTAGAGCTAGAAATAGCAAGTTAAAATAAGGCTAGTCCGTTATCAACTTGAAAAAGTGGCACCGAGTCGGTGC	ATCCCTTCTGCAGC	CCGAGCTTCTGGCGGTCTCAAGCACTA	TAGTGCTTGAGACCGCCAGAAGCTCGGGCTGCAGAAGGGAT
5D,S5I	HEK293T	PRJNA735408	Chen2021_0998	PE2	PE4	FANCF	FANCF	+1–20 del		GGAATCCCTTCTGCAGCACC	GTTTTAGAGCTAGAAATAGCAAGTTAAAATAAGGCTAGTCCGTTATCAACTTGAAAAAGTGGCACCGAGTCGGTGC	ATCCCTTCTGCAGC	CTTCTGGCGGTCTCAAGCACTACCTAC	GTAGGTAGTGCTTGAGACCGCCAGAAGGCTGCAGAAGGGAT
5D,S5I	HEK293T	PRJNA735408	Chen2021_0999	PE2	PE2	FANCF	FANCF	+3 C ins		GGAATCCCTTCTGCAGCACC	GTTTTAGAGCTAGAAATAGCAAGTTAAAATAAGGCTAGTCCGTTATCAACTTGAAAAAGTGGCACCGAGTCGGTGC	ATCCCTTCTGCAGC	ACCCTGGATCGCTTTTCC	GGAAAAGCGATCCAGGGTGCTGCAGAAGGGAT
5D,S5I	HEK293T	PRJNA735408	Chen2021_1000	PE2	PE2	FANCF	FANCF	+4 GAT ins		GGAATCCCTTCTGCAGCACC	GTTTTAGAGCTAGAAATAGCAAGTTAAAATAAGGCTAGTCCGTTATCAACTTGAAAAAGTGGCACCGAGTCGGTGC	ATCCCTTCTGCAGC	ACCGATTGGATCGCTTTTCC	GGAAAAGCGATCCAATCGGTGCTGCAGAAGGGAT
5D,S5I	HEK293T	PRJNA735408	Chen2021_1001	PE2	PE2	FANCF	FANCF	+1 CACCAT ins		GGAATCCCTTCTGCAGCACC	GTTTTAGAGCTAGAAATAGCAAGTTAAAATAAGGCTAGTCCGTTATCAACTTGAAAAAGTGGCACCGAGTCGGTGC	ATCCCTTCTGCAGC	CACCATACCTGGATCGCTTTTCCGAGCTTCTGGC	GCCAGAAGCTCGGAAAAGCGATCCAGGTATGGTGGCTGCAGAAGGGAT
5D,S5I	HEK293T	PRJNA735408	Chen2021_1002	PE2	PE2	FANCF	FANCF	+1 CACCATCATC ins		GGAATCCCTTCTGCAGCACC	GTTTTAGAGCTAGAAATAGCAAGTTAAAATAAGGCTAGTCCGTTATCAACTTGAAAAAGTGGCACCGAGTCGGTGC	ATCCCTTCTGCAGC	CACCATCATCACCTGGATCGCTTTTCCGAGCTTCTGGC	GCCAGAAGCTCGGAAAAGCGATCCAGGTGATGATGGTGGCTGCAGAAGGGAT
5D,S5I	HEK293T	PRJNA735408	Chen2021_1003	PE2	PE2	FANCF	FANCF	+1 CACCATCATCACCAT ins		GGAATCCCTTCTGCAGCACC	GTTTTAGAGCTAGAAATAGCAAGTTAAAATAAGGCTAGTCCGTTATCAACTTGAAAAAGTGGCACCGAGTCGGTGC	ATCCCTTCTGCAGC	CACCATCATCACCATACCTGGATCGCTTTTCCGAGCTTCTGGC	GCCAGAAGCTCGGAAAAGCGATCCAGGTATGGTGATGATGGTGGCTGCAGAAGGGAT
5D,S5I	HEK293T	PRJNA735408	Chen2021_1004	PE2	PE2	FANCF	FANCF	+1 CACCATCATCACCATCATTA ins		GGAATCCCTTCTGCAGCACC	GTTTTAGAGCTAGAAATAGCAAGTTAAAATAAGGCTAGTCCGTTATCAACTTGAAAAAGTGGCACCGAGTCGGTGC	ATCCCTTCTGCAGC	CACCATCATCACCATCATTAACCTGGATCGCTTTTCCGAGCTTCTGGC	GCCAGAAGCTCGGAAAAGCGATCCAGGTTAATGATGGTGATGATGGTGGCTGCAGAAGGGAT
5D,S5I	HEK293T	PRJNA735408	Chen2021_1005	PE2	PE4	FANCF	FANCF	+3 C ins		GGAATCCCTTCTGCAGCACC	GTTTTAGAGCTAGAAATAGCAAGTTAAAATAAGGCTAGTCCGTTATCAACTTGAAAAAGTGGCACCGAGTCGGTGC	ATCCCTTCTGCAGC	ACCCTGGATCGCTTTTCC	GGAAAAGCGATCCAGGGTGCTGCAGAAGGGAT
5D,S5I	HEK293T	PRJNA735408	Chen2021_1006	PE2	PE4	FANCF	FANCF	+4 GAT ins		GGAATCCCTTCTGCAGCACC	GTTTTAGAGCTAGAAATAGCAAGTTAAAATAAGGCTAGTCCGTTATCAACTTGAAAAAGTGGCACCGAGTCGGTGC	ATCCCTTCTGCAGC	ACCGATTGGATCGCTTTTCC	GGAAAAGCGATCCAATCGGTGCTGCAGAAGGGAT
5D,S5I	HEK293T	PRJNA735408	Chen2021_1007	PE2	PE4	FANCF	FANCF	+1 CACCAT ins		GGAATCCCTTCTGCAGCACC	GTTTTAGAGCTAGAAATAGCAAGTTAAAATAAGGCTAGTCCGTTATCAACTTGAAAAAGTGGCACCGAGTCGGTGC	ATCCCTTCTGCAGC	CACCATACCTGGATCGCTTTTCCGAGCTTCTGGC	GCCAGAAGCTCGGAAAAGCGATCCAGGTATGGTGGCTGCAGAAGGGAT
5D,S5I	HEK293T	PRJNA735408	Chen2021_1008	PE2	PE4	FANCF	FANCF	+1 CACCATCATC ins		GGAATCCCTTCTGCAGCACC	GTTTTAGAGCTAGAAATAGCAAGTTAAAATAAGGCTAGTCCGTTATCAACTTGAAAAAGTGGCACCGAGTCGGTGC	ATCCCTTCTGCAGC	CACCATCATCACCTGGATCGCTTTTCCGAGCTTCTGGC	GCCAGAAGCTCGGAAAAGCGATCCAGGTGATGATGGTGGCTGCAGAAGGGAT
5D,S5I	HEK293T	PRJNA735408	Chen2021_1009	PE2	PE4	FANCF	FANCF	+1 CACCATCATCACCAT ins		GGAATCCCTTCTGCAGCACC	GTTTTAGAGCTAGAAATAGCAAGTTAAAATAAGGCTAGTCCGTTATCAACTTGAAAAAGTGGCACCGAGTCGGTGC	ATCCCTTCTGCAGC	CACCATCATCACCATACCTGGATCGCTTTTCCGAGCTTCTGGC	GCCAGAAGCTCGGAAAAGCGATCCAGGTATGGTGATGATGGTGGCTGCAGAAGGGAT
5D,S5I	HEK293T	PRJNA735408	Chen2021_1010	PE2	PE4	FANCF	FANCF	+1 CACCATCATCACCATCATTA ins		GGAATCCCTTCTGCAGCACC	GTTTTAGAGCTAGAAATAGCAAGTTAAAATAAGGCTAGTCCGTTATCAACTTGAAAAAGTGGCACCGAGTCGGTGC	ATCCCTTCTGCAGC	CACCATCATCACCATCATTAACCTGGATCGCTTTTCCGAGCTTCTGGC	GCCAGAAGCTCGGAAAAGCGATCCAGGTTAATGATGGTGATGATGGTGGCTGCAGAAGGGAT
5D,S5I	HEK293T	PRJNA735408	Chen2021_1011	PE2	PE2	HEK3	HEK3	+1 del		GGCCCAGACTGAGCACGTGA	GTTTTAGAGCTAGAAATAGCAAGTTAAAATAAGGCTAGTCCGTTATCAACTTGAAAAAGTGGCACCGAGTCGGTGC	CAGACTGAGCACG	GATGGCAGAGGAAAGGAAGCCCT	AGGGCTTCCTTTCCTCTGCCATCCGTGCTCAGTCTG
5D,S5I	HEK293T	PRJNA735408	Chen2021_1012	PE2	PE2	HEK3	HEK3	+1–3 del		GGCCCAGACTGAGCACGTGA	GTTTTAGAGCTAGAAATAGCAAGTTAAAATAAGGCTAGTCCGTTATCAACTTGAAAAAGTGGCACCGAGTCGGTGC	CAGACTGAGCACG	TGGCAGAGGAAAGGAAGCCCTGCTTCCTCCA	TGGAGGAAGCAGGGCTTCCTTTCCTCTGCCACGTGCTCAGTCTG
5D,S5I	HEK293T	PRJNA735408	Chen2021_1013	PE2	PE2	HEK3	HEK3	+1–6 del		GGCCCAGACTGAGCACGTGA	GTTTTAGAGCTAGAAATAGCAAGTTAAAATAAGGCTAGTCCGTTATCAACTTGAAAAAGTGGCACCGAGTCGGTGC	CAGACTGAGCACG	CAGAGGAAAGGAAGCCCTGCTTC	GAAGCAGGGCTTCCTTTCCTCTGCGTGCTCAGTCTG
5D,S5I	HEK293T	PRJNA735408	Chen2021_1014	PE2	PE2	HEK3	HEK3	+1–10 del		GGCCCAGACTGAGCACGTGA	GTTTTAGAGCTAGAAATAGCAAGTTAAAATAAGGCTAGTCCGTTATCAACTTGAAAAAGTGGCACCGAGTCGGTGC	CAGACTGAGCACG	GGAAAGGAAGCCCTGCTTCCTCC	GGAGGAAGCAGGGCTTCCTTTCCCGTGCTCAGTCTG
5D,S5I	HEK293T	PRJNA735408	Chen2021_1015	PE2	PE2	HEK3	HEK3	+1–15 del		GGCCCAGACTGAGCACGTGA	GTTTTAGAGCTAGAAATAGCAAGTTAAAATAAGGCTAGTCCGTTATCAACTTGAAAAAGTGGCACCGAGTCGGTGC	CAGACTGAGCACG	GGAAGCCCTGCTTCCTCCAGA	TCTGGAGGAAGCAGGGCTTCCCGTGCTCAGTCTG
5D,S5I	HEK293T	PRJNA735408	Chen2021_1016	PE2	PE2	HEK3	HEK3	+1–20 del		GGCCCAGACTGAGCACGTGA	GTTTTAGAGCTAGAAATAGCAAGTTAAAATAAGGCTAGTCCGTTATCAACTTGAAAAAGTGGCACCGAGTCGGTGC	CAGACTGAGCACG	CCCTGCTTCCTCCAGAGGGCGTC	GACGCCCTCTGGAGGAAGCAGGGCGTGCTCAGTCTG
5D,S5I	HEK293T	PRJNA735408	Chen2021_1017	PE2	PE4	HEK3	HEK3	+1 del		GGCCCAGACTGAGCACGTGA	GTTTTAGAGCTAGAAATAGCAAGTTAAAATAAGGCTAGTCCGTTATCAACTTGAAAAAGTGGCACCGAGTCGGTGC	CAGACTGAGCACG	GATGGCAGAGGAAAGGAAGCCCT	AGGGCTTCCTTTCCTCTGCCATCCGTGCTCAGTCTG
5D,S5I	HEK293T	PRJNA735408	Chen2021_1018	PE2	PE4	HEK3	HEK3	+1–3 del		GGCCCAGACTGAGCACGTGA	GTTTTAGAGCTAGAAATAGCAAGTTAAAATAAGGCTAGTCCGTTATCAACTTGAAAAAGTGGCACCGAGTCGGTGC	CAGACTGAGCACG	TGGCAGAGGAAAGGAAGCCCTGCTTCCTCCA	TGGAGGAAGCAGGGCTTCCTTTCCTCTGCCACGTGCTCAGTCTG
5D,S5I	HEK293T	PRJNA735408	Chen2021_1019	PE2	PE4	HEK3	HEK3	+1–6 del		GGCCCAGACTGAGCACGTGA	GTTTTAGAGCTAGAAATAGCAAGTTAAAATAAGGCTAGTCCGTTATCAACTTGAAAAAGTGGCACCGAGTCGGTGC	CAGACTGAGCACG	CAGAGGAAAGGAAGCCCTGCTTC	GAAGCAGGGCTTCCTTTCCTCTGCGTGCTCAGTCTG
5D,S5I	HEK293T	PRJNA735408	Chen2021_1020	PE2	PE4	HEK3	HEK3	+1–10 del		GGCCCAGACTGAGCACGTGA	GTTTTAGAGCTAGAAATAGCAAGTTAAAATAAGGCTAGTCCGTTATCAACTTGAAAAAGTGGCACCGAGTCGGTGC	CAGACTGAGCACG	GGAAAGGAAGCCCTGCTTCCTCC	GGAGGAAGCAGGGCTTCCTTTCCCGTGCTCAGTCTG
5D,S5I	HEK293T	PRJNA735408	Chen2021_1021	PE2	PE4	HEK3	HEK3	+1–15 del		GGCCCAGACTGAGCACGTGA	GTTTTAGAGCTAGAAATAGCAAGTTAAAATAAGGCTAGTCCGTTATCAACTTGAAAAAGTGGCACCGAGTCGGTGC	CAGACTGAGCACG	GGAAGCCCTGCTTCCTCCAGA	TCTGGAGGAAGCAGGGCTTCCCGTGCTCAGTCTG
5D,S5I	HEK293T	PRJNA735408	Chen2021_1022	PE2	PE4	HEK3	HEK3	+1–20 del		GGCCCAGACTGAGCACGTGA	GTTTTAGAGCTAGAAATAGCAAGTTAAAATAAGGCTAGTCCGTTATCAACTTGAAAAAGTGGCACCGAGTCGGTGC	CAGACTGAGCACG	CCCTGCTTCCTCCAGAGGGCGTC	GACGCCCTCTGGAGGAAGCAGGGCGTGCTCAGTCTG
5D,S5I	HEK293T	PRJNA735408	Chen2021_1023	PE2	PE2	HEK3	HEK3	+1 G ins		GGCCCAGACTGAGCACGTGA	GTTTTAGAGCTAGAAATAGCAAGTTAAAATAAGGCTAGTCCGTTATCAACTTGAAAAAGTGGCACCGAGTCGGTGC	CAGACTGAGCACG	GTGATGGCAGAGGAAAGGAAGCCCTGCTTCCTCCA	TGGAGGAAGCAGGGCTTCCTTTCCTCTGCCATCACCGTGCTCAGTCTG
5D,S5I	HEK293T	PRJNA735408	Chen2021_1024	PE2	PE2	HEK3	HEK3	+1 GAT ins		GGCCCAGACTGAGCACGTGA	GTTTTAGAGCTAGAAATAGCAAGTTAAAATAAGGCTAGTCCGTTATCAACTTGAAAAAGTGGCACCGAGTCGGTGC	CAGACTGAGCACG	GATTGATGGCAGAGGAAAGGAAGCCCTGCTTCCTCCA	TGGAGGAAGCAGGGCTTCCTTTCCTCTGCCATCAATCCGTGCTCAGTCTG
5D,S5I	HEK293T	PRJNA735408	Chen2021_1025	PE2	PE2	HEK3	HEK3	+1 GATTAC ins		GGCCCAGACTGAGCACGTGA	GTTTTAGAGCTAGAAATAGCAAGTTAAAATAAGGCTAGTCCGTTATCAACTTGAAAAAGTGGCACCGAGTCGGTGC	CAGACTGAGCACG	GATTACTGATGGCAGAGGAAAGGAAGCCCTGCTTCCTCCA	TGGAGGAAGCAGGGCTTCCTTTCCTCTGCCATCAGTAATCCGTGCTCAGTCTG
5D,S5I	HEK293T	PRJNA735408	Chen2021_1026	PE2	PE2	HEK3	HEK3	+1 GATTACAAGG ins		GGCCCAGACTGAGCACGTGA	GTTTTAGAGCTAGAAATAGCAAGTTAAAATAAGGCTAGTCCGTTATCAACTTGAAAAAGTGGCACCGAGTCGGTGC	CAGACTGAGCACG	GATTACAAGGTGATGGCAGAGGAAAGGAAGCCCTGCTTCCTCCA	TGGAGGAAGCAGGGCTTCCTTTCCTCTGCCATCACCTTGTAATCCGTGCTCAGTCTG
5D,S5I	HEK293T	PRJNA735408	Chen2021_1027	PE2	PE2	HEK3	HEK3	+1 GATTACAAGGATGAC ins		GGCCCAGACTGAGCACGTGA	GTTTTAGAGCTAGAAATAGCAAGTTAAAATAAGGCTAGTCCGTTATCAACTTGAAAAAGTGGCACCGAGTCGGTGC	CAGACTGAGCACG	GATTACAAGGATGACTGATGGCAGAGGAAAGGAAGCCCTGCTTCCTCCA	TGGAGGAAGCAGGGCTTCCTTTCCTCTGCCATCAGTCATCCTTGTAATCCGTGCTCAGTCTG
5D,S5I	HEK293T	PRJNA735408	Chen2021_1028	PE2	PE2	HEK3	HEK3	+1 GATTACAAGGATGACGACGA ins		GGCCCAGACTGAGCACGTGA	GTTTTAGAGCTAGAAATAGCAAGTTAAAATAAGGCTAGTCCGTTATCAACTTGAAAAAGTGGCACCGAGTCGGTGC	CAGACTGAGCACG	GATTACAAGGATGACGACGATGATGGCAGAGGAAAGGAAGCCCTGCTTCCTCCA	TGGAGGAAGCAGGGCTTCCTTTCCTCTGCCATCATCGTCGTCATCCTTGTAATCCGTGCTCAGTCTG
5D,S5I	HEK293T	PRJNA735408	Chen2021_1029	PE2	PE4	HEK3	HEK3	+1 G ins		GGCCCAGACTGAGCACGTGA	GTTTTAGAGCTAGAAATAGCAAGTTAAAATAAGGCTAGTCCGTTATCAACTTGAAAAAGTGGCACCGAGTCGGTGC	CAGACTGAGCACG	GTGATGGCAGAGGAAAGGAAGCCCTGCTTCCTCCA	TGGAGGAAGCAGGGCTTCCTTTCCTCTGCCATCACCGTGCTCAGTCTG
5D,S5I	HEK293T	PRJNA735408	Chen2021_1030	PE2	PE4	HEK3	HEK3	+1 GAT ins		GGCCCAGACTGAGCACGTGA	GTTTTAGAGCTAGAAATAGCAAGTTAAAATAAGGCTAGTCCGTTATCAACTTGAAAAAGTGGCACCGAGTCGGTGC	CAGACTGAGCACG	GATTGATGGCAGAGGAAAGGAAGCCCTGCTTCCTCCA	TGGAGGAAGCAGGGCTTCCTTTCCTCTGCCATCAATCCGTGCTCAGTCTG
5D,S5I	HEK293T	PRJNA735408	Chen2021_1031	PE2	PE4	HEK3	HEK3	+1 GATTAC ins		GGCCCAGACTGAGCACGTGA	GTTTTAGAGCTAGAAATAGCAAGTTAAAATAAGGCTAGTCCGTTATCAACTTGAAAAAGTGGCACCGAGTCGGTGC	CAGACTGAGCACG	GATTACTGATGGCAGAGGAAAGGAAGCCCTGCTTCCTCCA	TGGAGGAAGCAGGGCTTCCTTTCCTCTGCCATCAGTAATCCGTGCTCAGTCTG
5D,S5I	HEK293T	PRJNA735408	Chen2021_1032	PE2	PE4	HEK3	HEK3	+1 GATTACAAGG ins		GGCCCAGACTGAGCACGTGA	GTTTTAGAGCTAGAAATAGCAAGTTAAAATAAGGCTAGTCCGTTATCAACTTGAAAAAGTGGCACCGAGTCGGTGC	CAGACTGAGCACG	GATTACAAGGTGATGGCAGAGGAAAGGAAGCCCTGCTTCCTCCA	TGGAGGAAGCAGGGCTTCCTTTCCTCTGCCATCACCTTGTAATCCGTGCTCAGTCTG
5D,S5I	HEK293T	PRJNA735408	Chen2021_1033	PE2	PE4	HEK3	HEK3	+1 GATTACAAGGATGAC ins		GGCCCAGACTGAGCACGTGA	GTTTTAGAGCTAGAAATAGCAAGTTAAAATAAGGCTAGTCCGTTATCAACTTGAAAAAGTGGCACCGAGTCGGTGC	CAGACTGAGCACG	GATTACAAGGATGACTGATGGCAGAGGAAAGGAAGCCCTGCTTCCTCCA	TGGAGGAAGCAGGGCTTCCTTTCCTCTGCCATCAGTCATCCTTGTAATCCGTGCTCAGTCTG
5D,S5I	HEK293T	PRJNA735408	Chen2021_1034	PE2	PE4	HEK3	HEK3	+1 GATTACAAGGATGACGACGA ins		GGCCCAGACTGAGCACGTGA	GTTTTAGAGCTAGAAATAGCAAGTTAAAATAAGGCTAGTCCGTTATCAACTTGAAAAAGTGGCACCGAGTCGGTGC	CAGACTGAGCACG	GATTACAAGGATGACGACGATGATGGCAGAGGAAAGGAAGCCCTGCTTCCTCCA	TGGAGGAAGCAGGGCTTCCTTTCCTCTGCCATCATCGTCGTCATCCTTGTAATCCGTGCTCAGTCTG
5E,5F,S5J	HEK293T	PRJNA735408	Chen2021_1035	PE2	PE2	DNMT1	DNMT1	+7 G to A		GATTCCTGGTGCCAGAAACA	GTTTTAGAGCTAGAAATAGCAAGTTAAAATAAGGCTAGTCCGTTATCAACTTGAAAAAGTGGCACCGAGTCGGTGC	CCTGGTGCCAGAA	ACAGGGATGACGGGAGGGCAGAAC	GTTCTGCCCTCCCGTCATCCCTGTTTCTGGCACCAGG
5E,5F,S5J	HEK293T	PRJNA735408	Chen2021_1036	PE2	PE2	DNMT1	DNMT1	+7–8 GT to AC		GATTCCTGGTGCCAGAAACA	GTTTTAGAGCTAGAAATAGCAAGTTAAAATAAGGCTAGTCCGTTATCAACTTGAAAAAGTGGCACCGAGTCGGTGC	CCTGGTGCCAGAA	ACAGGGACGACGGGAGGGCAGAAC	GTTCTGCCCTCCCGTCGTCCCTGTTTCTGGCACCAGG
5E,5F,S5J	HEK293T	PRJNA735408	Chen2021_1037	PE2	PE2	DNMT1	DNMT1	+7–9 GTG to ACC		GATTCCTGGTGCCAGAAACA	GTTTTAGAGCTAGAAATAGCAAGTTAAAATAAGGCTAGTCCGTTATCAACTTGAAAAAGTGGCACCGAGTCGGTGC	CCTGGTGCCAGAA	ACAGGGACCACGGGAGGGCAGAAC	GTTCTGCCCTCCCGTGGTCCCTGTTTCTGGCACCAGG
5E,5F,S5J	HEK293T	PRJNA735408	Chen2021_1038	PE2	PE2	DNMT1	DNMT1	+7–10 GTGA to ACCT		GATTCCTGGTGCCAGAAACA	GTTTTAGAGCTAGAAATAGCAAGTTAAAATAAGGCTAGTCCGTTATCAACTTGAAAAAGTGGCACCGAGTCGGTGC	CCTGGTGCCAGAA	ACAGGGACCTCGGGAGGGCAGAAC	GTTCTGCCCTCCCGAGGTCCCTGTTTCTGGCACCAGG
5E,5F,S5J	HEK293T	PRJNA735408	Chen2021_1039	PE2	PE2	DNMT1	DNMT1	+7–11 GTGAC to ACCTT		GATTCCTGGTGCCAGAAACA	GTTTTAGAGCTAGAAATAGCAAGTTAAAATAAGGCTAGTCCGTTATCAACTTGAAAAAGTGGCACCGAGTCGGTGC	CCTGGTGCCAGAA	ACAGGGACCTTGGGAGGGCAGAAC	GTTCTGCCCTCCCAAGGTCCCTGTTTCTGGCACCAGG
5E,5F,S5J	HEK293T	PRJNA735408	Chen2021_1040	PE2	PE4	DNMT1	DNMT1	+7 G to A		GATTCCTGGTGCCAGAAACA	GTTTTAGAGCTAGAAATAGCAAGTTAAAATAAGGCTAGTCCGTTATCAACTTGAAAAAGTGGCACCGAGTCGGTGC	CCTGGTGCCAGAA	ACAGGGATGACGGGAGGGCAGAAC	GTTCTGCCCTCCCGTCATCCCTGTTTCTGGCACCAGG
5E,5F,S5J	HEK293T	PRJNA735408	Chen2021_1041	PE2	PE4	DNMT1	DNMT1	+7–8 GT to AC		GATTCCTGGTGCCAGAAACA	GTTTTAGAGCTAGAAATAGCAAGTTAAAATAAGGCTAGTCCGTTATCAACTTGAAAAAGTGGCACCGAGTCGGTGC	CCTGGTGCCAGAA	ACAGGGACGACGGGAGGGCAGAAC	GTTCTGCCCTCCCGTCGTCCCTGTTTCTGGCACCAGG
5E,5F,S5J	HEK293T	PRJNA735408	Chen2021_1042	PE2	PE4	DNMT1	DNMT1	+7–9 GTG to ACC		GATTCCTGGTGCCAGAAACA	GTTTTAGAGCTAGAAATAGCAAGTTAAAATAAGGCTAGTCCGTTATCAACTTGAAAAAGTGGCACCGAGTCGGTGC	CCTGGTGCCAGAA	ACAGGGACCACGGGAGGGCAGAAC	GTTCTGCCCTCCCGTGGTCCCTGTTTCTGGCACCAGG
5E,5F,S5J	HEK293T	PRJNA735408	Chen2021_1043	PE2	PE4	DNMT1	DNMT1	+7–10 GTGA to ACCT		GATTCCTGGTGCCAGAAACA	GTTTTAGAGCTAGAAATAGCAAGTTAAAATAAGGCTAGTCCGTTATCAACTTGAAAAAGTGGCACCGAGTCGGTGC	CCTGGTGCCAGAA	ACAGGGACCTCGGGAGGGCAGAAC	GTTCTGCCCTCCCGAGGTCCCTGTTTCTGGCACCAGG
5E,5F,S5J	HEK293T	PRJNA735408	Chen2021_1044	PE2	PE4	DNMT1	DNMT1	+7–11 GTGAC to ACCTT		GATTCCTGGTGCCAGAAACA	GTTTTAGAGCTAGAAATAGCAAGTTAAAATAAGGCTAGTCCGTTATCAACTTGAAAAAGTGGCACCGAGTCGGTGC	CCTGGTGCCAGAA	ACAGGGACCTTGGGAGGGCAGAAC	GTTCTGCCCTCCCAAGGTCCCTGTTTCTGGCACCAGG
5E,5F,S5J	HEK293T	PRJNA735408	Chen2021_1045	PE2	PE2	FANCF	FANCF	+3 C to G		GGAATCCCTTCTGCAGCACC	GTTTTAGAGCTAGAAATAGCAAGTTAAAATAAGGCTAGTCCGTTATCAACTTGAAAAAGTGGCACCGAGTCGGTGC	ATCCCTTCTGCAGC	ACGTGGATCGCTTTTCCGAGC	GCTCGGAAAAGCGATCCACGTGCTGCAGAAGGGAT
5E,5F,S5J	HEK293T	PRJNA735408	Chen2021_1046	PE2	PE2	FANCF	FANCF	+3–4 CT to GA		GGAATCCCTTCTGCAGCACC	GTTTTAGAGCTAGAAATAGCAAGTTAAAATAAGGCTAGTCCGTTATCAACTTGAAAAAGTGGCACCGAGTCGGTGC	ATCCCTTCTGCAGC	ACGAGGATCGCTTTTCCGAGC	GCTCGGAAAAGCGATCCTCGTGCTGCAGAAGGGAT
5E,5F,S5J	HEK293T	PRJNA735408	Chen2021_1047	PE2	PE2	FANCF	FANCF	+3–5 CTG to GAA		GGAATCCCTTCTGCAGCACC	GTTTTAGAGCTAGAAATAGCAAGTTAAAATAAGGCTAGTCCGTTATCAACTTGAAAAAGTGGCACCGAGTCGGTGC	ATCCCTTCTGCAGC	ACGAAGATCGCTTTTCCGAGC	GCTCGGAAAAGCGATCTTCGTGCTGCAGAAGGGAT
5E,5F,S5J	HEK293T	PRJNA735408	Chen2021_1048	PE2	PE2	FANCF	FANCF	+3–6 CTGG to GAAT		GGAATCCCTTCTGCAGCACC	GTTTTAGAGCTAGAAATAGCAAGTTAAAATAAGGCTAGTCCGTTATCAACTTGAAAAAGTGGCACCGAGTCGGTGC	ATCCCTTCTGCAGC	ACGAATATCGCTTTTCCGAGC	GCTCGGAAAAGCGATATTCGTGCTGCAGAAGGGAT
5E,5F,S5J	HEK293T	PRJNA735408	Chen2021_1049	PE2	PE2	FANCF	FANCF	+3–7 CTGGA to GAATC		GGAATCCCTTCTGCAGCACC	GTTTTAGAGCTAGAAATAGCAAGTTAAAATAAGGCTAGTCCGTTATCAACTTGAAAAAGTGGCACCGAGTCGGTGC	ATCCCTTCTGCAGC	ACGAATCTCGCTTTTCCGAGC	GCTCGGAAAAGCGAGATTCGTGCTGCAGAAGGGAT
5E,5F,S5J	HEK293T	PRJNA735408	Chen2021_1050	PE2	PE2	FANCF	FANCF	+9 C to A		GGAATCCCTTCTGCAGCACC	GTTTTAGAGCTAGAAATAGCAAGTTAAAATAAGGCTAGTCCGTTATCAACTTGAAAAAGTGGCACCGAGTCGGTGC	ATCCCTTCTGCAGC	ACCTGGATAGCTTTTCCGAGCTTCT	AGAAGCTCGGAAAAGCTATCCAGGTGCTGCAGAAGGGAT
5E,5F,S5J	HEK293T	PRJNA735408	Chen2021_1051	PE2	PE2	FANCF	FANCF	+9–10 CG to AT		GGAATCCCTTCTGCAGCACC	GTTTTAGAGCTAGAAATAGCAAGTTAAAATAAGGCTAGTCCGTTATCAACTTGAAAAAGTGGCACCGAGTCGGTGC	ATCCCTTCTGCAGC	ACCTGGATATCTTTTCCGAGCTTCT	AGAAGCTCGGAAAAGATATCCAGGTGCTGCAGAAGGGAT
5E,5F,S5J	HEK293T	PRJNA735408	Chen2021_1052	PE2	PE2	FANCF	FANCF	+8–10 TCG to GAT		GGAATCCCTTCTGCAGCACC	GTTTTAGAGCTAGAAATAGCAAGTTAAAATAAGGCTAGTCCGTTATCAACTTGAAAAAGTGGCACCGAGTCGGTGC	ATCCCTTCTGCAGC	ACCTGGAGATCTTTTCCGAGCTTCT	AGAAGCTCGGAAAAGATCTCCAGGTGCTGCAGAAGGGAT
5E,5F,S5J	HEK293T	PRJNA735408	Chen2021_1053	PE2	PE2	FANCF	FANCF	+8–11 TCGC to GATA		GGAATCCCTTCTGCAGCACC	GTTTTAGAGCTAGAAATAGCAAGTTAAAATAAGGCTAGTCCGTTATCAACTTGAAAAAGTGGCACCGAGTCGGTGC	ATCCCTTCTGCAGC	ACCTGGAGATATTTTCCGAGCTTCT	AGAAGCTCGGAAAATATCTCCAGGTGCTGCAGAAGGGAT
5E,5F,S5J	HEK293T	PRJNA735408	Chen2021_1054	PE2	PE2	FANCF	FANCF	+7–11 ATCGC to CGATA		GGAATCCCTTCTGCAGCACC	GTTTTAGAGCTAGAAATAGCAAGTTAAAATAAGGCTAGTCCGTTATCAACTTGAAAAAGTGGCACCGAGTCGGTGC	ATCCCTTCTGCAGC	ACCTGGCGATATTTTCCGAGCTTCT	AGAAGCTCGGAAAATATCGCCAGGTGCTGCAGAAGGGAT
5E,5F,S5J	HEK293T	PRJNA735408	Chen2021_1055	PE2	PE4	FANCF	FANCF	+3 C to G		GGAATCCCTTCTGCAGCACC	GTTTTAGAGCTAGAAATAGCAAGTTAAAATAAGGCTAGTCCGTTATCAACTTGAAAAAGTGGCACCGAGTCGGTGC	ATCCCTTCTGCAGC	ACGTGGATCGCTTTTCCGAGC	GCTCGGAAAAGCGATCCACGTGCTGCAGAAGGGAT
5E,5F,S5J	HEK293T	PRJNA735408	Chen2021_1056	PE2	PE4	FANCF	FANCF	+3–4 CT to GA		GGAATCCCTTCTGCAGCACC	GTTTTAGAGCTAGAAATAGCAAGTTAAAATAAGGCTAGTCCGTTATCAACTTGAAAAAGTGGCACCGAGTCGGTGC	ATCCCTTCTGCAGC	ACGAGGATCGCTTTTCCGAGC	GCTCGGAAAAGCGATCCTCGTGCTGCAGAAGGGAT
5E,5F,S5J	HEK293T	PRJNA735408	Chen2021_1057	PE2	PE4	FANCF	FANCF	+3–5 CTG to GAA		GGAATCCCTTCTGCAGCACC	GTTTTAGAGCTAGAAATAGCAAGTTAAAATAAGGCTAGTCCGTTATCAACTTGAAAAAGTGGCACCGAGTCGGTGC	ATCCCTTCTGCAGC	ACGAAGATCGCTTTTCCGAGC	GCTCGGAAAAGCGATCTTCGTGCTGCAGAAGGGAT
5E,5F,S5J	HEK293T	PRJNA735408	Chen2021_1058	PE2	PE4	FANCF	FANCF	+3–6 CTGG to GAAT		GGAATCCCTTCTGCAGCACC	GTTTTAGAGCTAGAAATAGCAAGTTAAAATAAGGCTAGTCCGTTATCAACTTGAAAAAGTGGCACCGAGTCGGTGC	ATCCCTTCTGCAGC	ACGAATATCGCTTTTCCGAGC	GCTCGGAAAAGCGATATTCGTGCTGCAGAAGGGAT
5E,5F,S5J	HEK293T	PRJNA735408	Chen2021_1059	PE2	PE4	FANCF	FANCF	+3–7 CTGGA to GAATC		GGAATCCCTTCTGCAGCACC	GTTTTAGAGCTAGAAATAGCAAGTTAAAATAAGGCTAGTCCGTTATCAACTTGAAAAAGTGGCACCGAGTCGGTGC	ATCCCTTCTGCAGC	ACGAATCTCGCTTTTCCGAGC	GCTCGGAAAAGCGAGATTCGTGCTGCAGAAGGGAT
5E,5F,S5J	HEK293T	PRJNA735408	Chen2021_1060	PE2	PE4	FANCF	FANCF	+9 C to A		GGAATCCCTTCTGCAGCACC	GTTTTAGAGCTAGAAATAGCAAGTTAAAATAAGGCTAGTCCGTTATCAACTTGAAAAAGTGGCACCGAGTCGGTGC	ATCCCTTCTGCAGC	ACCTGGATAGCTTTTCCGAGCTTCT	AGAAGCTCGGAAAAGCTATCCAGGTGCTGCAGAAGGGAT
5E,5F,S5J	HEK293T	PRJNA735408	Chen2021_1061	PE2	PE4	FANCF	FANCF	+9–10 CG to AT		GGAATCCCTTCTGCAGCACC	GTTTTAGAGCTAGAAATAGCAAGTTAAAATAAGGCTAGTCCGTTATCAACTTGAAAAAGTGGCACCGAGTCGGTGC	ATCCCTTCTGCAGC	ACCTGGATATCTTTTCCGAGCTTCT	AGAAGCTCGGAAAAGATATCCAGGTGCTGCAGAAGGGAT
5E,5F,S5J	HEK293T	PRJNA735408	Chen2021_1062	PE2	PE4	FANCF	FANCF	+8–10 TCG to GAT		GGAATCCCTTCTGCAGCACC	GTTTTAGAGCTAGAAATAGCAAGTTAAAATAAGGCTAGTCCGTTATCAACTTGAAAAAGTGGCACCGAGTCGGTGC	ATCCCTTCTGCAGC	ACCTGGAGATCTTTTCCGAGCTTCT	AGAAGCTCGGAAAAGATCTCCAGGTGCTGCAGAAGGGAT
5E,5F,S5J	HEK293T	PRJNA735408	Chen2021_1063	PE2	PE4	FANCF	FANCF	+8–11 TCGC to GATA		GGAATCCCTTCTGCAGCACC	GTTTTAGAGCTAGAAATAGCAAGTTAAAATAAGGCTAGTCCGTTATCAACTTGAAAAAGTGGCACCGAGTCGGTGC	ATCCCTTCTGCAGC	ACCTGGAGATATTTTCCGAGCTTCT	AGAAGCTCGGAAAATATCTCCAGGTGCTGCAGAAGGGAT
5E,5F,S5J	HEK293T	PRJNA735408	Chen2021_1064	PE2	PE4	FANCF	FANCF	+7–11 ATCGC to CGATA		GGAATCCCTTCTGCAGCACC	GTTTTAGAGCTAGAAATAGCAAGTTAAAATAAGGCTAGTCCGTTATCAACTTGAAAAAGTGGCACCGAGTCGGTGC	ATCCCTTCTGCAGC	ACCTGGCGATATTTTCCGAGCTTCT	AGAAGCTCGGAAAATATCGCCAGGTGCTGCAGAAGGGAT
5E,5F,S5J	HEK293T	PRJNA735408	Chen2021_1065	PE2	PE2	HEK3	HEK3	+1 T to A		GGCCCAGACTGAGCACGTGA	GTTTTAGAGCTAGAAATAGCAAGTTAAAATAAGGCTAGTCCGTTATCAACTTGAAAAAGTGGCACCGAGTCGGTGC	CAGACTGAGCACG	AGATGGCAGAGGAAA	TTTCCTCTGCCATCTCGTGCTCAGTCTG
5E,5F,S5J	HEK293T	PRJNA735408	Chen2021_1066	PE2	PE2	HEK3	HEK3	+1–2 TG to AT		GGCCCAGACTGAGCACGTGA	GTTTTAGAGCTAGAAATAGCAAGTTAAAATAAGGCTAGTCCGTTATCAACTTGAAAAAGTGGCACCGAGTCGGTGC	CAGACTGAGCACG	ATATGGCAGAGGAAA	TTTCCTCTGCCATATCGTGCTCAGTCTG
5E,5F,S5J	HEK293T	PRJNA735408	Chen2021_1067	PE2	PE2	HEK3	HEK3	+1–3 TGA to ATC		GGCCCAGACTGAGCACGTGA	GTTTTAGAGCTAGAAATAGCAAGTTAAAATAAGGCTAGTCCGTTATCAACTTGAAAAAGTGGCACCGAGTCGGTGC	CAGACTGAGCACG	ATCTGGCAGAGGAAA	TTTCCTCTGCCAGATCGTGCTCAGTCTG
5E,5F,S5J	HEK293T	PRJNA735408	Chen2021_1068	PE2	PE2	HEK3	HEK3	+1–4 TGAT to ATCC		GGCCCAGACTGAGCACGTGA	GTTTTAGAGCTAGAAATAGCAAGTTAAAATAAGGCTAGTCCGTTATCAACTTGAAAAAGTGGCACCGAGTCGGTGC	CAGACTGAGCACG	ATCCGGCAGAGGAAA	TTTCCTCTGCCGGATCGTGCTCAGTCTG
5E,5F,S5J	HEK293T	PRJNA735408	Chen2021_1069	PE2	PE2	HEK3	HEK3	+1–5 TGATG to ATCCA		GGCCCAGACTGAGCACGTGA	GTTTTAGAGCTAGAAATAGCAAGTTAAAATAAGGCTAGTCCGTTATCAACTTGAAAAAGTGGCACCGAGTCGGTGC	CAGACTGAGCACG	ATCCAGCAGAGGAAA	TTTCCTCTGCTGGATCGTGCTCAGTCTG
5E,5F,S5J	HEK293T	PRJNA735408	Chen2021_1070	PE2	PE2	HEK3	HEK3	+8 A to T		GGCCCAGACTGAGCACGTGA	GTTTTAGAGCTAGAAATAGCAAGTTAAAATAAGGCTAGTCCGTTATCAACTTGAAAAAGTGGGACCGAGTCGGTCC	CAGACTGAGCACG	TGATGGCTGA	TCAGCCATCACGTGCTCAGTCTG
5E,5F,S5J	HEK293T	PRJNA735408	Chen2021_1071	PE2	PE2	HEK3	HEK3	+8–9 AG to TC		GGCCCAGACTGAGCACGTGA	GTTTTAGAGCTAGAAATAGCAAGTTAAAATAAGGCTAGTCCGTTATCAACTTGAAAAAGTGGCACCGAGTCGGTGC	CAGACTGAGCACG	TGATGGCTCAGGAAAGGAAGCCCT	AGGGCTTCCTTTCCTGAGCCATCACGTGCTCAGTCTG
5E,5F,S5J	HEK293T	PRJNA735408	Chen2021_1072	PE2	PE2	HEK3	HEK3	+8–10 AGA to TCC		GGCCCAGACTGAGCACGTGA	GTTTTAGAGCTAGAAATAGCAAGTTAAAATAAGGCTAGTCCGTTATCAACTTGAAAAAGTGGCACCGAGTCGGTGC	CAGACTGAGCACG	TGATGGCTCCGGAAAGGAAGCCCT	AGGGCTTCCTTTCCGGAGCCATCACGTGCTCAGTCTG
5E,5F,S5J	HEK293T	PRJNA735408	Chen2021_1073	PE2	PE2	HEK3	HEK3	+7–10 CAGA to TTCC		GGCCCAGACTGAGCACGTGA	GTTTTAGAGCTAGAAATAGCAAGTTAAAATAAGGCTAGTCCGTTATCAACTTGAAAAAGTGGCACCGAGTCGGTGC	CAGACTGAGCACG	TGATGGTTCCGGAAAGGAAGCCCT	AGGGCTTCCTTTCCGGAACCATCACGTGCTCAGTCTG
5E,5F,S5J	HEK293T	PRJNA735408	Chen2021_1074	PE2	PE2	HEK3	HEK3	+7–11 CAGAG to TTCCC		GGCCCAGACTGAGCACGTGA	GTTTTAGAGCTAGAAATAGCAAGTTAAAATAAGGCTAGTCCGTTATCAACTTGAAAAAGTGGCACCGAGTCGGTGC	CAGACTGAGCACG	TGATGGTTCCCGAAAGGAAGCCCT	AGGGCTTCCTTTCGGGAACCATCACGTGCTCAGTCTG
5E,5F,S5J	HEK293T	PRJNA735408	Chen2021_1075	PE2	PE4	HEK3	HEK3	+1 T to A		GGCCCAGACTGAGCACGTGA	GTTTTAGAGCTAGAAATAGCAAGTTAAAATAAGGCTAGTCCGTTATCAACTTGAAAAAGTGGCACCGAGTCGGTGC	CAGACTGAGCACG	AGATGGCAGAGGAAA	TTTCCTCTGCCATCTCGTGCTCAGTCTG
5E,5F,S5J	HEK293T	PRJNA735408	Chen2021_1076	PE2	PE4	HEK3	HEK3	+1–2 TG to AT		GGCCCAGACTGAGCACGTGA	GTTTTAGAGCTAGAAATAGCAAGTTAAAATAAGGCTAGTCCGTTATCAACTTGAAAAAGTGGCACCGAGTCGGTGC	CAGACTGAGCACG	ATATGGCAGAGGAAA	TTTCCTCTGCCATATCGTGCTCAGTCTG
5E,5F,S5J	HEK293T	PRJNA735408	Chen2021_1077	PE2	PE4	HEK3	HEK3	+1–3 TGA to ATC		GGCCCAGACTGAGCACGTGA	GTTTTAGAGCTAGAAATAGCAAGTTAAAATAAGGCTAGTCCGTTATCAACTTGAAAAAGTGGCACCGAGTCGGTGC	CAGACTGAGCACG	ATCTGGCAGAGGAAA	TTTCCTCTGCCAGATCGTGCTCAGTCTG
5E,5F,S5J	HEK293T	PRJNA735408	Chen2021_1078	PE2	PE4	HEK3	HEK3	+1–4 TGAT to ATCC		GGCCCAGACTGAGCACGTGA	GTTTTAGAGCTAGAAATAGCAAGTTAAAATAAGGCTAGTCCGTTATCAACTTGAAAAAGTGGCACCGAGTCGGTGC	CAGACTGAGCACG	ATCCGGCAGAGGAAA	TTTCCTCTGCCGGATCGTGCTCAGTCTG
5E,5F,S5J	HEK293T	PRJNA735408	Chen2021_1079	PE2	PE4	HEK3	HEK3	+1–5 TGATG to ATCCA		GGCCCAGACTGAGCACGTGA	GTTTTAGAGCTAGAAATAGCAAGTTAAAATAAGGCTAGTCCGTTATCAACTTGAAAAAGTGGCACCGAGTCGGTGC	CAGACTGAGCACG	ATCCAGCAGAGGAAA	TTTCCTCTGCTGGATCGTGCTCAGTCTG
5E,5F,S5J	HEK293T	PRJNA735408	Chen2021_1080	PE2	PE4	HEK3	HEK3	+8 A to T		GGCCCAGACTGAGCACGTGA	GTTTTAGAGCTAGAAATAGCAAGTTAAAATAAGGCTAGTCCGTTATCAACTTGAAAAAGTGGGACCGAGTCGGTCC	CAGACTGAGCACG	TGATGGCTGA	TCAGCCATCACGTGCTCAGTCTG
5E,5F,S5J	HEK293T	PRJNA735408	Chen2021_1081	PE2	PE4	HEK3	HEK3	+8–9 AG to TC		GGCCCAGACTGAGCACGTGA	GTTTTAGAGCTAGAAATAGCAAGTTAAAATAAGGCTAGTCCGTTATCAACTTGAAAAAGTGGCACCGAGTCGGTGC	CAGACTGAGCACG	TGATGGCTCAGGAAAGGAAGCCCT	AGGGCTTCCTTTCCTGAGCCATCACGTGCTCAGTCTG
5E,5F,S5J	HEK293T	PRJNA735408	Chen2021_1082	PE2	PE4	HEK3	HEK3	+8–10 AGA to TCC		GGCCCAGACTGAGCACGTGA	GTTTTAGAGCTAGAAATAGCAAGTTAAAATAAGGCTAGTCCGTTATCAACTTGAAAAAGTGGCACCGAGTCGGTGC	CAGACTGAGCACG	TGATGGCTCCGGAAAGGAAGCCCT	AGGGCTTCCTTTCCGGAGCCATCACGTGCTCAGTCTG
5E,5F,S5J	HEK293T	PRJNA735408	Chen2021_1083	PE2	PE4	HEK3	HEK3	+7–10 CAGA to TTCC		GGCCCAGACTGAGCACGTGA	GTTTTAGAGCTAGAAATAGCAAGTTAAAATAAGGCTAGTCCGTTATCAACTTGAAAAAGTGGCACCGAGTCGGTGC	CAGACTGAGCACG	TGATGGTTCCGGAAAGGAAGCCCT	AGGGCTTCCTTTCCGGAACCATCACGTGCTCAGTCTG
5E,5F,S5J	HEK293T	PRJNA735408	Chen2021_1084	PE2	PE4	HEK3	HEK3	+7–11 CAGAG to TTCCC		GGCCCAGACTGAGCACGTGA	GTTTTAGAGCTAGAAATAGCAAGTTAAAATAAGGCTAGTCCGTTATCAACTTGAAAAAGTGGCACCGAGTCGGTGC	CAGACTGAGCACG	TGATGGTTCCCGAAAGGAAGCCCT	AGGGCTTCCTTTCGGGAACCATCACGTGCTCAGTCTG
5E,5F,S5J	HEK293T	PRJNA735408	Chen2021_1085	PE2	PE2	RNF2	RNF2	+9 T to A		GTCATCTTAGTCATTACCTG	GTTTTAGAGCTAGAAATAGCAAGTTAAAATAAGGCTAGTCCGTTATCAACTTGAAAAAGTGGCACCGAGTCGGTGC	CATCTTAGTCATTAC	CTGAGGTGATCGTTGTAACT	AGTTACAACGATCACCTCAGGTAATGACTAAGATG
5E,5F,S5J	HEK293T	PRJNA735408	Chen2021_1086	PE2	PE2	RNF2	RNF2	+8–9 GT to AA		GTCATCTTAGTCATTACCTG	GTTTTAGAGCTAGAAATAGCAAGTTAAAATAAGGCTAGTCCGTTATCAACTTGAAAAAGTGGCACCGAGTCGGTGC	CATCTTAGTCATTAC	CTGAGGTAATCGTTGTAACT	AGTTACAACGATTACCTCAGGTAATGACTAAGATG
5E,5F,S5J	HEK293T	PRJNA735408	Chen2021_1087	PE2	PE2	RNF2	RNF2	+8–10 GTT to AAG		GTCATCTTAGTCATTACCTG	GTTTTAGAGCTAGAAATAGCAAGTTAAAATAAGGCTAGTCCGTTATCAACTTGAAAAAGTGGCACCGAGTCGGTGC	CATCTTAGTCATTAC	CTGAGGTAAGCGTTGTAACT	AGTTACAACGCTTACCTCAGGTAATGACTAAGATG
5E,5F,S5J	HEK293T	PRJNA735408	Chen2021_1088	PE2	PE2	RNF2	RNF2	+7–10 TGTT to CAAG		GTCATCTTAGTCATTACCTG	GTTTTAGAGCTAGAAATAGCAAGTTAAAATAAGGCTAGTCCGTTATCAACTTGAAAAAGTGGCACCGAGTCGGTGC	CATCTTAGTCATTAC	CTGAGGCAAGCGTTGTAACT	AGTTACAACGCTTGCCTCAGGTAATGACTAAGATG
5E,5F,S5J	HEK293T	PRJNA735408	Chen2021_1089	PE2	PE2	RNF2	RNF2	+7–11 TGTTC to CAAGA		GTCATCTTAGTCATTACCTG	GTTTTAGAGCTAGAAATAGCAAGTTAAAATAAGGCTAGTCCGTTATCAACTTGAAAAAGTGGCACCGAGTCGGTGC	CATCTTAGTCATTAC	CTGAGGCAAGAGTTGTAACT	AGTTACAACTCTTGCCTCAGGTAATGACTAAGATG
5E,5F,S5J	HEK293T	PRJNA735408	Chen2021_1090	PE2	PE4	RNF2	RNF2	+9 T to A		GTCATCTTAGTCATTACCTG	GTTTTAGAGCTAGAAATAGCAAGTTAAAATAAGGCTAGTCCGTTATCAACTTGAAAAAGTGGCACCGAGTCGGTGC	CATCTTAGTCATTAC	CTGAGGTGATCGTTGTAACT	AGTTACAACGATCACCTCAGGTAATGACTAAGATG
5E,5F,S5J	HEK293T	PRJNA735408	Chen2021_1091	PE2	PE4	RNF2	RNF2	+8–9 GT to AA		GTCATCTTAGTCATTACCTG	GTTTTAGAGCTAGAAATAGCAAGTTAAAATAAGGCTAGTCCGTTATCAACTTGAAAAAGTGGCACCGAGTCGGTGC	CATCTTAGTCATTAC	CTGAGGTAATCGTTGTAACT	AGTTACAACGATTACCTCAGGTAATGACTAAGATG
5E,5F,S5J	HEK293T	PRJNA735408	Chen2021_1092	PE2	PE4	RNF2	RNF2	+8–10 GTT to AAG		GTCATCTTAGTCATTACCTG	GTTTTAGAGCTAGAAATAGCAAGTTAAAATAAGGCTAGTCCGTTATCAACTTGAAAAAGTGGCACCGAGTCGGTGC	CATCTTAGTCATTAC	CTGAGGTAAGCGTTGTAACT	AGTTACAACGCTTACCTCAGGTAATGACTAAGATG
5E,5F,S5J	HEK293T	PRJNA735408	Chen2021_1093	PE2	PE4	RNF2	RNF2	+7–10 TGTT to CAAG		GTCATCTTAGTCATTACCTG	GTTTTAGAGCTAGAAATAGCAAGTTAAAATAAGGCTAGTCCGTTATCAACTTGAAAAAGTGGCACCGAGTCGGTGC	CATCTTAGTCATTAC	CTGAGGCAAGCGTTGTAACT	AGTTACAACGCTTGCCTCAGGTAATGACTAAGATG
5E,5F,S5J	HEK293T	PRJNA735408	Chen2021_1094	PE2	PE4	RNF2	RNF2	+7–11 TGTTC to CAAGA		GTCATCTTAGTCATTACCTG	GTTTTAGAGCTAGAAATAGCAAGTTAAAATAAGGCTAGTCCGTTATCAACTTGAAAAAGTGGCACCGAGTCGGTGC	CATCTTAGTCATTAC	CTGAGGCAAGAGTTGTAACT	AGTTACAACTCTTGCCTCAGGTAATGACTAAGATG
5E,5F,S5J	HEK293T	PRJNA735408	Chen2021_1095	PE2	PE2	VEGFA	VEGFA	+9 C to G		GATGTCTGCAGGCCAGATGA	GTTTTAGAGCTAGAAATAGCAAGTTAAAATAAGGCTAGTCCGTTATCAACTTGAAAAAGTGGCACCGAGTCGGTGC	TCTGCAGGCCAGA	TGAGGGCTGCAGATGGCACATTGT	ACAATGTGCCATCTGCAGCCCTCATCTGGCCTGCAGA
5E,5F,S5J	HEK293T	PRJNA735408	Chen2021_1096	PE2	PE2	VEGFA	VEGFA	+9–10 CC to GT		GATGTCTGCAGGCCAGATGA	GTTTTAGAGCTAGAAATAGCAAGTTAAAATAAGGCTAGTCCGTTATCAACTTGAAAAAGTGGCACCGAGTCGGTGC	TCTGCAGGCCAGA	TGAGGGCTGTAGATGGCACATTGT	ACAATGTGCCATCTACAGCCCTCATCTGGCCTGCAGA
5E,5F,S5J	HEK293T	PRJNA735408	Chen2021_1097	PE2	PE2	VEGFA	VEGFA	+8–10 TCC to GGT		GATGTCTGCAGGCCAGATGA	GTTTTAGAGCTAGAAATAGCAAGTTAAAATAAGGCTAGTCCGTTATCAACTTGAAAAAGTGGCACCGAGTCGGTGC	TCTGCAGGCCAGA	TGAGGGCGGTAGATGGCACATTGT	ACAATGTGCCATCTACCGCCCTCATCTGGCCTGCAGA
5E,5F,S5J	HEK293T	PRJNA735408	Chen2021_1098	PE2	PE2	VEGFA	VEGFA	+8–11 TCCA to GGTT		GATGTCTGCAGGCCAGATGA	GTTTTAGAGCTAGAAATAGCAAGTTAAAATAAGGCTAGTCCGTTATCAACTTGAAAAAGTGGCACCGAGTCGGTGC	TCTGCAGGCCAGA	TGAGGGCGGTTGATGGCACATTGT	ACAATGTGCCATCAACCGCCCTCATCTGGCCTGCAGA
5E,5F,S5J	HEK293T	PRJNA735408	Chen2021_1099	PE2	PE2	VEGFA	VEGFA	+7–11 CTCCA to AGGTT		GATGTCTGCAGGCCAGATGA	GTTTTAGAGCTAGAAATAGCAAGTTAAAATAAGGCTAGTCCGTTATCAACTTGAAAAAGTGGCACCGAGTCGGTGC	TCTGCAGGCCAGA	TGAGGGAGGTTGATGGCACATTGT	ACAATGTGCCATCAACCTCCCTCATCTGGCCTGCAGA
5E,5F,S5J	HEK293T	PRJNA735408	Chen2021_1100	PE2	PE4	VEGFA	VEGFA	+9 C to G		GATGTCTGCAGGCCAGATGA	GTTTTAGAGCTAGAAATAGCAAGTTAAAATAAGGCTAGTCCGTTATCAACTTGAAAAAGTGGCACCGAGTCGGTGC	TCTGCAGGCCAGA	TGAGGGCTGCAGATGGCACATTGT	ACAATGTGCCATCTGCAGCCCTCATCTGGCCTGCAGA
5E,5F,S5J	HEK293T	PRJNA735408	Chen2021_1101	PE2	PE4	VEGFA	VEGFA	+9–10 CC to GT		GATGTCTGCAGGCCAGATGA	GTTTTAGAGCTAGAAATAGCAAGTTAAAATAAGGCTAGTCCGTTATCAACTTGAAAAAGTGGCACCGAGTCGGTGC	TCTGCAGGCCAGA	TGAGGGCTGTAGATGGCACATTGT	ACAATGTGCCATCTACAGCCCTCATCTGGCCTGCAGA
5E,5F,S5J	HEK293T	PRJNA735408	Chen2021_1102	PE2	PE4	VEGFA	VEGFA	+8–10 TCC to GGT		GATGTCTGCAGGCCAGATGA	GTTTTAGAGCTAGAAATAGCAAGTTAAAATAAGGCTAGTCCGTTATCAACTTGAAAAAGTGGCACCGAGTCGGTGC	TCTGCAGGCCAGA	TGAGGGCGGTAGATGGCACATTGT	ACAATGTGCCATCTACCGCCCTCATCTGGCCTGCAGA
5E,5F,S5J	HEK293T	PRJNA735408	Chen2021_1103	PE2	PE4	VEGFA	VEGFA	+8–11 TCCA to GGTT		GATGTCTGCAGGCCAGATGA	GTTTTAGAGCTAGAAATAGCAAGTTAAAATAAGGCTAGTCCGTTATCAACTTGAAAAAGTGGCACCGAGTCGGTGC	TCTGCAGGCCAGA	TGAGGGCGGTTGATGGCACATTGT	ACAATGTGCCATCAACCGCCCTCATCTGGCCTGCAGA
5E,5F,S5J	HEK293T	PRJNA735408	Chen2021_1104	PE2	PE4	VEGFA	VEGFA	+7–11 CTCCA to AGGTT		GATGTCTGCAGGCCAGATGA	GTTTTAGAGCTAGAAATAGCAAGTTAAAATAAGGCTAGTCCGTTATCAACTTGAAAAAGTGGCACCGAGTCGGTGC	TCTGCAGGCCAGA	TGAGGGAGGTTGATGGCACATTGT	ACAATGTGCCATCAACCTCCCTCATCTGGCCTGCAGA
5H	HEK293T	PRJNA735408	Chen2021_1105	PE2	PE2, only coding edit	FANCF	FANCF	+6 G to T		GGAATCCCTTCTGCAGCACC	GTTTTAGAGCTAGAAATAGCAAGTTAAAATAAGGCTAGTCCGTTATCAACTTGAAAAAGTGGCACCGAGTCGGTGC	ATCCCTTCTGCAGC	ACCTGTATCGCTTTTCCGA	TCGGAAAAGCGATACAGGTGCTGCAGAAGGGAT
5H	HEK293T	PRJNA735408	Chen2021_1106	PE2	PE2, coding edit + silent mutations	FANCF	FANCF	+5–6 GG to AT		GGAATCCCTTCTGCAGCACC	GTTTTAGAGCTAGAAATAGCAAGTTAAAATAAGGCTAGTCCGTTATCAACTTGAAAAAGTGGCACCGAGTCGGTGC	ATCCCTTCTGCAGC	ACCTATATCGCTTTTCCGA	TCGGAAAAGCGATATAGGTGCTGCAGAAGGGAT
5H	HEK293T	PRJNA735408	Chen2021_1107	PE2	PE2, coding edit + silent mutations	FANCF	FANCF	+5–6 GG to AT, +8 T to C		GGAATCCCTTCTGCAGCACC	GTTTTAGAGCTAGAAATAGCAAGTTAAAATAAGGCTAGTCCGTTATCAACTTGAAAAAGTGGCACCGAGTCGGTGC	ATCCCTTCTGCAGC	ACCTATACCGCTTTTCCGA	TCGGAAAAGCGGTATAGGTGCTGCAGAAGGGAT
5H	HEK293T	PRJNA735408	Chen2021_1108	PE2	PE2, coding edit + silent mutations	FANCF	FANCF	+3 C to T, +5–6 GG to AT, +8 T to C		GGAATCCCTTCTGCAGCACC	GTTTTAGAGCTAGAAATAGCAAGTTAAAATAAGGCTAGTCCGTTATCAACTTGAAAAAGTGGCACCGAGTCGGTGC	ATCCCTTCTGCAGC	ACTTATACCGCTTTTCCGA	TCGGAAAAGCGGTATAAGTGCTGCAGAAGGGAT
5H	HEK293T	PRJNA735408	Chen2021_1109	PE2	PE2, coding edit + silent mutations	FANCF	FANCF	+2–3 CC to TT, +5–6 GG to AT, +8 T to C		GGAATCCCTTCTGCAGCACC	GTTTTAGAGCTAGAAATAGCAAGTTAAAATAAGGCTAGTCCGTTATCAACTTGAAAAAGTGGCACCGAGTCGGTGC	ATCCCTTCTGCAGC	ATTTATACCGCTTTTCCGA	TCGGAAAAGCGGTATAAATGCTGCAGAAGGGAT
5H	HEK293T	PRJNA735408	Chen2021_1110	PE2	PE4, only coding edit	FANCF	FANCF	+6 G to T		GGAATCCCTTCTGCAGCACC	GTTTTAGAGCTAGAAATAGCAAGTTAAAATAAGGCTAGTCCGTTATCAACTTGAAAAAGTGGCACCGAGTCGGTGC	ATCCCTTCTGCAGC	ACCTGTATCGCTTTTCCGA	TCGGAAAAGCGATACAGGTGCTGCAGAAGGGAT
5H	HEK293T	PRJNA735408	Chen2021_1111	PE2	PE4, coding edit + silent mutations	FANCF	FANCF	+5–6 GG to AT		GGAATCCCTTCTGCAGCACC	GTTTTAGAGCTAGAAATAGCAAGTTAAAATAAGGCTAGTCCGTTATCAACTTGAAAAAGTGGCACCGAGTCGGTGC	ATCCCTTCTGCAGC	ACCTATATCGCTTTTCCGA	TCGGAAAAGCGATATAGGTGCTGCAGAAGGGAT
5H	HEK293T	PRJNA735408	Chen2021_1112	PE2	PE4, coding edit + silent mutations	FANCF	FANCF	+5–6 GG to AT, +8 T to C		GGAATCCCTTCTGCAGCACC	GTTTTAGAGCTAGAAATAGCAAGTTAAAATAAGGCTAGTCCGTTATCAACTTGAAAAAGTGGCACCGAGTCGGTGC	ATCCCTTCTGCAGC	ACCTATACCGCTTTTCCGA	TCGGAAAAGCGGTATAGGTGCTGCAGAAGGGAT
5H	HEK293T	PRJNA735408	Chen2021_1113	PE2	PE4, coding edit + silent mutations	FANCF	FANCF	+3 C to T, +5–6 GG to AT, +8 T to C		GGAATCCCTTCTGCAGCACC	GTTTTAGAGCTAGAAATAGCAAGTTAAAATAAGGCTAGTCCGTTATCAACTTGAAAAAGTGGCACCGAGTCGGTGC	ATCCCTTCTGCAGC	ACTTATACCGCTTTTCCGA	TCGGAAAAGCGGTATAAGTGCTGCAGAAGGGAT
5H	HEK293T	PRJNA735408	Chen2021_1114	PE2	PE4, coding edit + silent mutations	FANCF	FANCF	+2–3 CC to TT, +5–6 GG to AT, +8 T to C		GGAATCCCTTCTGCAGCACC	GTTTTAGAGCTAGAAATAGCAAGTTAAAATAAGGCTAGTCCGTTATCAACTTGAAAAAGTGGCACCGAGTCGGTGC	ATCCCTTCTGCAGC	ATTTATACCGCTTTTCCGA	TCGGAAAAGCGGTATAAATGCTGCAGAAGGGAT
5H	HEK293T	PRJNA735408	Chen2021_1115	PE2	PE2, only coding edit	RUNX1	RUNX1	+6 G to T		GCATTTTCAGGAGGAAGCGA	GTTTTAGAGCTAGAAATAGCAAGTTAAAATAAGGCTAGTCCGTTATCAACTTGAAAAAGTGGCACCGAGTCGGTGC	ATTTTCAGGAGGAAG	CGATGTCTTCAGACAGCATA	TATGCTGTCTGAAGACATCGCTTCCTCCTGAAAAT
5H	HEK293T	PRJNA735408	Chen2021_1116	PE2	PE2, coding edit + silent mutations	RUNX1	RUNX1	+6 G to T, +8 T to G		GCATTTTCAGGAGGAAGCGA	GTTTTAGAGCTAGAAATAGCAAGTTAAAATAAGGCTAGTCCGTTATCAACTTGAAAAAGTGGCACCGAGTCGGTGC	ATTTTCAGGAGGAAG	CGATGTCGTCAGACAGCATA	TATGCTGTCTGACGACATCGCTTCCTCCTGAAAAT
5H	HEK293T	PRJNA735408	Chen2021_1117	PE2	PE2, coding edit + silent mutations	RUNX1	RUNX1	+6 G to T, +8–11 TTCA to GAGC		GCATTTTCAGGAGGAAGCGA	GTTTTAGAGCTAGAAATAGCAAGTTAAAATAAGGCTAGTCCGTTATCAACTTGAAAAAGTGGCACCGAGTCGGTGC	ATTTTCAGGAGGAAG	CGATGTCGAGCGACAGCATA	TATGCTGTCGCTCGACATCGCTTCCTCCTGAAAAT
5H	HEK293T	PRJNA735408	Chen2021_1118	PE2	PE2, coding edit + silent mutations	RUNX1	RUNX1	+6 G to T, +8 T to G, +11 A to G		GCATTTTCAGGAGGAAGCGA	GTTTTAGAGCTAGAAATAGCAAGTTAAAATAAGGCTAGTCCGTTATCAACTTGAAAAAGTGGCACCGAGTCGGTGC	ATTTTCAGGAGGAAG	CGATGTCGTCGGACAGCATA	TATGCTGTCCGACGACATCGCTTCCTCCTGAAAAT
5H	HEK293T	PRJNA735408	Chen2021_1119	PE2	PE2, coding edit + silent mutations	RUNX1	RUNX1	+6 G to T, +8 T to G, +11 A to G, +14 C to T		GCATTTTCAGGAGGAAGCGA	GTTTTAGAGCTAGAAATAGCAAGTTAAAATAAGGCTAGTCCGTTATCAACTTGAAAAAGTGGCACCGAGTCGGTGC	ATTTTCAGGAGGAAG	CGATGTCGTCGGATAGCATA	TATGCTATCCGACGACATCGCTTCCTCCTGAAAAT
5H	HEK293T	PRJNA735408	Chen2021_1120	PE2	PE4, only coding edit	RUNX1	RUNX1	+6 G to T		GCATTTTCAGGAGGAAGCGA	GTTTTAGAGCTAGAAATAGCAAGTTAAAATAAGGCTAGTCCGTTATCAACTTGAAAAAGTGGCACCGAGTCGGTGC	ATTTTCAGGAGGAAG	CGATGTCTTCAGACAGCATA	TATGCTGTCTGAAGACATCGCTTCCTCCTGAAAAT
5H	HEK293T	PRJNA735408	Chen2021_1121	PE2	PE4, coding edit + silent mutations	RUNX1	RUNX1	+6 G to T, +8 T to G		GCATTTTCAGGAGGAAGCGA	GTTTTAGAGCTAGAAATAGCAAGTTAAAATAAGGCTAGTCCGTTATCAACTTGAAAAAGTGGCACCGAGTCGGTGC	ATTTTCAGGAGGAAG	CGATGTCGTCAGACAGCATA	TATGCTGTCTGACGACATCGCTTCCTCCTGAAAAT
5H	HEK293T	PRJNA735408	Chen2021_1122	PE2	PE4, coding edit + silent mutations	RUNX1	RUNX1	+6 G to T, +8–11 TTCA to GAGC		GCATTTTCAGGAGGAAGCGA	GTTTTAGAGCTAGAAATAGCAAGTTAAAATAAGGCTAGTCCGTTATCAACTTGAAAAAGTGGCACCGAGTCGGTGC	ATTTTCAGGAGGAAG	CGATGTCGAGCGACAGCATA	TATGCTGTCGCTCGACATCGCTTCCTCCTGAAAAT
5H	HEK293T	PRJNA735408	Chen2021_1123	PE2	PE4, coding edit + silent mutations	RUNX1	RUNX1	+6 G to T, +8 T to G, +11 A to G		GCATTTTCAGGAGGAAGCGA	GTTTTAGAGCTAGAAATAGCAAGTTAAAATAAGGCTAGTCCGTTATCAACTTGAAAAAGTGGCACCGAGTCGGTGC	ATTTTCAGGAGGAAG	CGATGTCGTCGGACAGCATA	TATGCTGTCCGACGACATCGCTTCCTCCTGAAAAT
5H	HEK293T	PRJNA735408	Chen2021_1124	PE2	PE4, coding edit + silent mutations	RUNX1	RUNX1	+6 G to T, +8 T to G, +11 A to G, +14 C to T		GCATTTTCAGGAGGAAGCGA	GTTTTAGAGCTAGAAATAGCAAGTTAAAATAAGGCTAGTCCGTTATCAACTTGAAAAAGTGGCACCGAGTCGGTGC	ATTTTCAGGAGGAAG	CGATGTCGTCGGATAGCATA	TATGCTATCCGACGACATCGCTTCCTCCTGAAAAT
S5K	HEK293T	PRJNA735408	Chen2021_1125	PE2	PE2, only coding edit	CTNNB1	CTNNB1	+6 G to T		GCAACAGTCTTACCTGGACTC	GTTTTAGAGCTAGAAATAGCAAGTTAAAATAAGGCTAGTCCGTTATCAACTTGAAAAAGTGGCACCGAGTCGGTGC	GTCTTACCTGGA	CTCTGTAATCCATTCTGGTGCCA	TGGCACCAGAATGGATTACAGAGTCCAGGTAAGAC
S5K	HEK293T	PRJNA735408	Chen2021_1126	PE2	PE2, coding edit + silent mutations	CTNNB1	CTNNB1	+6–7 GA to TC		GCAACAGTCTTACCTGGACTC	GTTTTAGAGCTAGAAATAGCAAGTTAAAATAAGGCTAGTCCGTTATCAACTTGAAAAAGTGGCACCGAGTCGGTGC	GTCTTACCTGGA	CTCTGTCATCCATTCTGGTGCCA	TGGCACCAGAATGGATGACAGAGTCCAGGTAAGAC
S5K	HEK293T	PRJNA735408	Chen2021_1127	PE2	PE2, coding edit + silent mutations	CTNNB1	CTNNB1	+4 T to G, +6–7 GA to TC		GCAACAGTCTTACCTGGACTC	GTTTTAGAGCTAGAAATAGCAAGTTAAAATAAGGCTAGTCCGTTATCAACTTGAAAAAGTGGCACCGAGTCGGTGC	GTCTTACCTGGA	CTCGGTCATCCATTCTGGTGCCA	TGGCACCAGAATGGATGACCGAGTCCAGGTAAGAC
S5K	HEK293T	PRJNA735408	Chen2021_1128	PE2	PE2, coding edit + silent mutations	CTNNB1	CTNNB1	+4 T to G, +6–7 GA to TC, +10 C to A		GCAACAGTCTTACCTGGACTC	GTTTTAGAGCTAGAAATAGCAAGTTAAAATAAGGCTAGTCCGTTATCAACTTGAAAAAGTGGCACCGAGTCGGTGC	GTCTTACCTGGA	CTCGGTCATACATTCTGGTGCCA	TGGCACCAGAATGTATGACCGAGTCCAGGTAAGAC
S5K	HEK293T	PRJNA735408	Chen2021_1129	PE2	PE2, coding edit + silent mutations	CTNNB1	CTNNB1	+2–4 TCT to AGC, +6–7 GA to TC		GCAACAGTCTTACCTGGACTC	GTTTTAGAGCTAGAAATAGCAAGTTAAAATAAGGCTAGTCCGTTATCAACTTGAAAAAGTGGCACCGAGTCGGTGC	GTCTTACCTGGA	CAGCGTCATCCATTCTGGTGCCA	TGGCACCAGAATGGATGACGCTGTCCAGGTAAGAC
S5K	HEK293T	PRJNA735408	Chen2021_1130	PE2	PE4, only coding edit	CTNNB1	CTNNB1	+6 G to T		GCAACAGTCTTACCTGGACTC	GTTTTAGAGCTAGAAATAGCAAGTTAAAATAAGGCTAGTCCGTTATCAACTTGAAAAAGTGGCACCGAGTCGGTGC	GTCTTACCTGGA	CTCTGTAATCCATTCTGGTGCCA	TGGCACCAGAATGGATTACAGAGTCCAGGTAAGAC
S5K	HEK293T	PRJNA735408	Chen2021_1131	PE2	PE4, coding edit + silent mutations	CTNNB1	CTNNB1	+6–7 GA to TC		GCAACAGTCTTACCTGGACTC	GTTTTAGAGCTAGAAATAGCAAGTTAAAATAAGGCTAGTCCGTTATCAACTTGAAAAAGTGGCACCGAGTCGGTGC	GTCTTACCTGGA	CTCTGTCATCCATTCTGGTGCCA	TGGCACCAGAATGGATGACAGAGTCCAGGTAAGAC
S5K	HEK293T	PRJNA735408	Chen2021_1132	PE2	PE4, coding edit + silent mutations	CTNNB1	CTNNB1	+4 T to G, +6–7 GA to TC		GCAACAGTCTTACCTGGACTC	GTTTTAGAGCTAGAAATAGCAAGTTAAAATAAGGCTAGTCCGTTATCAACTTGAAAAAGTGGCACCGAGTCGGTGC	GTCTTACCTGGA	CTCGGTCATCCATTCTGGTGCCA	TGGCACCAGAATGGATGACCGAGTCCAGGTAAGAC
S5K	HEK293T	PRJNA735408	Chen2021_1133	PE2	PE4, coding edit + silent mutations	CTNNB1	CTNNB1	+4 T to G, +6–7 GA to TC, +10 C to A		GCAACAGTCTTACCTGGACTC	GTTTTAGAGCTAGAAATAGCAAGTTAAAATAAGGCTAGTCCGTTATCAACTTGAAAAAGTGGCACCGAGTCGGTGC	GTCTTACCTGGA	CTCGGTCATACATTCTGGTGCCA	TGGCACCAGAATGTATGACCGAGTCCAGGTAAGAC
S5K	HEK293T	PRJNA735408	Chen2021_1134	PE2	PE4, coding edit + silent mutations	CTNNB1	CTNNB1	+2–4 TCT to AGC, +6–7 GA to TC		GCAACAGTCTTACCTGGACTC	GTTTTAGAGCTAGAAATAGCAAGTTAAAATAAGGCTAGTCCGTTATCAACTTGAAAAAGTGGCACCGAGTCGGTGC	GTCTTACCTGGA	CAGCGTCATCCATTCTGGTGCCA	TGGCACCAGAATGGATGACGCTGTCCAGGTAAGAC
S5K	HEK293T	PRJNA735408	Chen2021_1135	PE2	PE2, only coding edit	IL2RB	IL2RB	+1 T to A, +5 G to C		GCCAGGTGTCTTTCAAAGTAG	GTTTTAGAGCTAGAAATAGCAAGTTAAAATAAGGCTAGTCCGTTATCAACTTGAAAAAGTGGCACCGAGTCGGTGC	GTGTCTTTCAAAG	AAGTCGGAGGCTTGGGA	TCCCAAGCCTCCGACTTCTTTGAAAGACAC
S5K	HEK293T	PRJNA735408	Chen2021_1136	PE2	PE2, coding edit + silent mutations	IL2RB	IL2RB	+1 T to A, +3 G to A, +5 G to C		GCCAGGTGTCTTTCAAAGTAG	GTTTTAGAGCTAGAAATAGCAAGTTAAAATAAGGCTAGTCCGTTATCAACTTGAAAAAGTGGCACCGAGTCGGTGC	GTGTCTTTCAAAG	AAATCGGAGGCTTGGGA	TCCCAAGCCTCCGATTTCTTTGAAAGACAC
S5K	HEK293T	PRJNA735408	Chen2021_1137	PE2	PE2, coding edit + silent mutations	IL2RB	IL2RB	+1 T to A, +3 G to A, +5–6 GG to CC		GCCAGGTGTCTTTCAAAGTAG	GTTTTAGAGCTAGAAATAGCAAGTTAAAATAAGGCTAGTCCGTTATCAACTTGAAAAAGTGGCACCGAGTCGGTGC	GTGTCTTTCAAAG	AAATCCGAGGCTTGGGA	TCCCAAGCCTCGGATTTCTTTGAAAGACAC
S5K	HEK293T	PRJNA735408	Chen2021_1138	PE2	PE4, only coding edit	IL2RB	IL2RB	+1 T to A, +5 G to C		GCCAGGTGTCTTTCAAAGTAG	GTTTTAGAGCTAGAAATAGCAAGTTAAAATAAGGCTAGTCCGTTATCAACTTGAAAAAGTGGCACCGAGTCGGTGC	GTGTCTTTCAAAG	AAGTCGGAGGCTTGGGA	TCCCAAGCCTCCGACTTCTTTGAAAGACAC
S5K	HEK293T	PRJNA735408	Chen2021_1139	PE2	PE4, coding edit + silent mutations	IL2RB	IL2RB	+1 T to A, +3 G to A, +5 G to C		GCCAGGTGTCTTTCAAAGTAG	GTTTTAGAGCTAGAAATAGCAAGTTAAAATAAGGCTAGTCCGTTATCAACTTGAAAAAGTGGCACCGAGTCGGTGC	GTGTCTTTCAAAG	AAATCGGAGGCTTGGGA	TCCCAAGCCTCCGATTTCTTTGAAAGACAC
S5K	HEK293T	PRJNA735408	Chen2021_1140	PE2	PE4, coding edit + silent mutations	IL2RB	IL2RB	+1 T to A, +3 G to A, +5–6 GG to CC		GCCAGGTGTCTTTCAAAGTAG	GTTTTAGAGCTAGAAATAGCAAGTTAAAATAAGGCTAGTCCGTTATCAACTTGAAAAAGTGGCACCGAGTCGGTGC	GTGTCTTTCAAAG	AAATCCGAGGCTTGGGA	TCCCAAGCCTCGGATTTCTTTGAAAGACAC
S5K	HEK293T	PRJNA735408	Chen2021_1141	PE2	PE2, only coding edit	EMX1	EMX1	+5 G to T		GAGTCCGAGCAGAAGAAGAA	GTTTTAGAGCTAGAAATAGCAAGTTAAAATAAGGCTAGTCCGTTATCAACTTGAAAAAGTGGCACCGAGTCGGTGC	TCCGAGCAGAAGAA	GAAGTGCTCCCATCACATC	GATGTGATGGGAGCACTTCTTCTTCTGCTCGGA
S5K	HEK293T	PRJNA735408	Chen2021_1142	PE2	PE2, coding edit + silent mutations	EMX1	EMX1	+4–5 GG to AT		GAGTCCGAGCAGAAGAAGAA	GTTTTAGAGCTAGAAATAGCAAGTTAAAATAAGGCTAGTCCGTTATCAACTTGAAAAAGTGGCACCGAGTCGGTGC	TCCGAGCAGAAGAA	GAAATGCTCCCATCACATC	GATGTGATGGGAGCATTTCTTCTTCTGCTCGGA
S5K	HEK293T	PRJNA735408	Chen2021_1143	PE2	PE2, coding edit + silent mutations	EMX1	EMX1	+4–5 GG to AT, +7 C to T		GAGTCCGAGCAGAAGAAGAA	GTTTTAGAGCTAGAAATAGCAAGTTAAAATAAGGCTAGTCCGTTATCAACTTGAAAAAGTGGCACCGAGTCGGTGC	TCCGAGCAGAAGAA	GAAATGTTCCCATCACATC	GATGTGATGGGAACATTTCTTCTTCTGCTCGGA
S5K	HEK293T	PRJNA735408	Chen2021_1144	PE2	PE2, coding edit + silent mutations	EMX1	EMX1	+4–5 GG to AT, +7–9 CTC to TAG		GAGTCCGAGCAGAAGAAGAA	GTTTTAGAGCTAGAAATAGCAAGTTAAAATAAGGCTAGTCCGTTATCAACTTGAAAAAGTGGCACCGAGTCGGTGC	TCCGAGCAGAAGAA	GAAATGTAGCCATCACATC	GATGTGATGGCTACATTTCTTCTTCTGCTCGGA
S5K	HEK293T	PRJNA735408	Chen2021_1145	PE2	PE4, only coding edit	EMX1	EMX1	+5 G to T		GAGTCCGAGCAGAAGAAGAA	GTTTTAGAGCTAGAAATAGCAAGTTAAAATAAGGCTAGTCCGTTATCAACTTGAAAAAGTGGCACCGAGTCGGTGC	TCCGAGCAGAAGAA	GAAGTGCTCCCATCACATC	GATGTGATGGGAGCACTTCTTCTTCTGCTCGGA
S5K	HEK293T	PRJNA735408	Chen2021_1146	PE2	PE4, coding edit + silent mutations	EMX1	EMX1	+4–5 GG to AT		GAGTCCGAGCAGAAGAAGAA	GTTTTAGAGCTAGAAATAGCAAGTTAAAATAAGGCTAGTCCGTTATCAACTTGAAAAAGTGGCACCGAGTCGGTGC	TCCGAGCAGAAGAA	GAAATGCTCCCATCACATC	GATGTGATGGGAGCATTTCTTCTTCTGCTCGGA
S5K	HEK293T	PRJNA735408	Chen2021_1147	PE2	PE4, coding edit + silent mutations	EMX1	EMX1	+4–5 GG to AT, +7 C to T		GAGTCCGAGCAGAAGAAGAA	GTTTTAGAGCTAGAAATAGCAAGTTAAAATAAGGCTAGTCCGTTATCAACTTGAAAAAGTGGCACCGAGTCGGTGC	TCCGAGCAGAAGAA	GAAATGTTCCCATCACATC	GATGTGATGGGAACATTTCTTCTTCTGCTCGGA
S5K	HEK293T	PRJNA735408	Chen2021_1148	PE2	PE4, coding edit + silent mutations	EMX1	EMX1	+4–5 GG to AT, +7–9 CTC to TAG		GAGTCCGAGCAGAAGAAGAA	GTTTTAGAGCTAGAAATAGCAAGTTAAAATAAGGCTAGTCCGTTATCAACTTGAAAAAGTGGCACCGAGTCGGTGC	TCCGAGCAGAAGAA	GAAATGTAGCCATCACATC	GATGTGATGGCTACATTTCTTCTTCTGCTCGGA
S5K	HEK293T	PRJNA735408	Chen2021_1149	PE2	PE2, only coding edit	RNF2	RNF2	+5 G to T		GTCATCTTAGTCATTACCTG	GTTTTAGAGCTAGAAATAGCAAGTTAAAATAAGGCTAGTCCGTTATCAACTTGAAAAAGTGGCACCGAGTCGGTGC	CATCTTAGTCATTAC	CTGATGTGTTCGTTGT	ACAACGAACACATCAGGTAATGACTAAGATG
S5K	HEK293T	PRJNA735408	Chen2021_1150	PE2	PE2, coding edit + silent mutations	RNF2	RNF2	+4–5 AG to GT		GTCATCTTAGTCATTACCTG	GTTTTAGAGCTAGAAATAGCAAGTTAAAATAAGGCTAGTCCGTTATCAACTTGAAAAAGTGGCACCGAGTCGGTGC	CATCTTAGTCATTAC	CTGGTGTGTTCGTTGT	ACAACGAACACACCAGGTAATGACTAAGATG
S5K	HEK293T	PRJNA735408	Chen2021_1151	PE2	PE2, coding edit + silent mutations	RNF2	RNF2	+4–5 AG to GT, +7 T to G		GTCATCTTAGTCATTACCTG	GTTTTAGAGCTAGAAATAGCAAGTTAAAATAAGGCTAGTCCGTTATCAACTTGAAAAAGTGGCACCGAGTCGGTGC	CATCTTAGTCATTAC	CTGGTGGGTTCGTTGT	ACAACGAACCCACCAGGTAATGACTAAGATG
S5K	HEK293T	PRJNA735408	Chen2021_1152	PE2	PE2, coding edit + silent mutations	RNF2	RNF2	+1 C to T, +4–5 AG to GT		GTCATCTTAGTCATTACCTG	GTTTTAGAGCTAGAAATAGCAAGTTAAAATAAGGCTAGTCCGTTATCAACTTGAAAAAGTGGCACCGAGTCGGTGC	CATCTTAGTCATTAC	TTGGTGTGTTCGTTGT	ACAACGAACACACCAAGTAATGACTAAGATG
S5K	HEK293T	PRJNA735408	Chen2021_1153	PE2	PE2, coding edit + silent mutations	RNF2	RNF2	+1 C to T, +4–5 AG to GT, +7 T to G		GTCATCTTAGTCATTACCTG	GTTTTAGAGCTAGAAATAGCAAGTTAAAATAAGGCTAGTCCGTTATCAACTTGAAAAAGTGGCACCGAGTCGGTGC	CATCTTAGTCATTAC	TTGGTGGGTTCGTTGT	ACAACGAACCCACCAAGTAATGACTAAGATG
S5K	HEK293T	PRJNA735408	Chen2021_1154	PE2	PE4, only coding edit	RNF2	RNF2	+5 G to T		GTCATCTTAGTCATTACCTG	GTTTTAGAGCTAGAAATAGCAAGTTAAAATAAGGCTAGTCCGTTATCAACTTGAAAAAGTGGCACCGAGTCGGTGC	CATCTTAGTCATTAC	CTGATGTGTTCGTTGT	ACAACGAACACATCAGGTAATGACTAAGATG
S5K	HEK293T	PRJNA735408	Chen2021_1155	PE2	PE4, coding edit + silent mutations	RNF2	RNF2	+4–5 AG to GT		GTCATCTTAGTCATTACCTG	GTTTTAGAGCTAGAAATAGCAAGTTAAAATAAGGCTAGTCCGTTATCAACTTGAAAAAGTGGCACCGAGTCGGTGC	CATCTTAGTCATTAC	CTGGTGTGTTCGTTGT	ACAACGAACACACCAGGTAATGACTAAGATG
S5K	HEK293T	PRJNA735408	Chen2021_1156	PE2	PE4, coding edit + silent mutations	RNF2	RNF2	+4–5 AG to GT, +7 T to G		GTCATCTTAGTCATTACCTG	GTTTTAGAGCTAGAAATAGCAAGTTAAAATAAGGCTAGTCCGTTATCAACTTGAAAAAGTGGCACCGAGTCGGTGC	CATCTTAGTCATTAC	CTGGTGGGTTCGTTGT	ACAACGAACCCACCAGGTAATGACTAAGATG
S5K	HEK293T	PRJNA735408	Chen2021_1157	PE2	PE4, coding edit + silent mutations	RNF2	RNF2	+1 C to T, +4–5 AG to GT		GTCATCTTAGTCATTACCTG	GTTTTAGAGCTAGAAATAGCAAGTTAAAATAAGGCTAGTCCGTTATCAACTTGAAAAAGTGGCACCGAGTCGGTGC	CATCTTAGTCATTAC	TTGGTGTGTTCGTTGT	ACAACGAACACACCAAGTAATGACTAAGATG
S5K	HEK293T	PRJNA735408	Chen2021_1158	PE2	PE4, coding edit + silent mutations	RNF2	RNF2	+1 C to T, +4–5 AG to GT, +7 T to G		GTCATCTTAGTCATTACCTG	GTTTTAGAGCTAGAAATAGCAAGTTAAAATAAGGCTAGTCCGTTATCAACTTGAAAAAGTGGCACCGAGTCGGTGC	CATCTTAGTCATTAC	TTGGTGGGTTCGTTGT	ACAACGAACCCACCAAGTAATGACTAAGATG
5I,S5L	HeLa	PRJNA735408	Chen2021_1159	PE2–P2A–BSD	PE2	DNMT1	DNMT1	+1 A to G		GATTCCTGGTGCCAGAAACA	GTTTTAGAGCTAGAAATAGCAAGTTAAAATAAGGCTAGTCCGTTATCAACTTGAAAAAGTGGCACCGAGTCGGTGC	CCTGGTGCCAGAA	GCAGGGGTGAC	GTCACCCCTGCTTCTGGCACCAGG
5I,5J	HeLa	PRJNA735408	Chen2021_1160	PE2–P2A–BSD	PE2	DNMT1	DNMT1	+6 G to C		GATTCCTGGTGCCAGAAACA	GTTTTAGAGCTAGAAATAGCAAGTTAAAATAAGGCTAGTCCGTTATCAACTTGAAAAAGTGGCACCGAGTCGGTGC	CCTGGTGCCAGAA	ACAGGCGTGAC	GTCACGCCTGTTTCTGGCACCAGG
5I,S5L	HeLa	PRJNA735408	Chen2021_1161	PE2–P2A–BSD	PE2	DNMT1	DNMT1	+8 T to A		GATTCCTGGTGCCAGAAACA	GTTTTAGAGCTAGAAATAGCAAGTTAAAATAAGGCTAGTCCGTTATCAACTTGAAAAAGTGGCACCGAGTCGGTGC	CCTGGTGCCAGAA	ACAGGGGAGACGGGAGGGC	GCCCTCCCGTCTCCCCTGTTTCTGGCACCAGG
5I,S5L	HeLa	PRJNA735408	Chen2021_1162	PE2–P2A–BSD	PE2	EMX1	EMX1	+2 A to C		GAGTCCGAGCAGAAGAAGAA	GTTTTAGAGCTAGAAATAGCAAGTTAAAATAAGGCTAGTCCGTTATCAACTTGAAAAAGTGGCACCGAGTCGGTGC	TCCGAGCAGAAGAA	GCAGGGCTCCCATCAC	GTGATGGGAGCCCTGCTTCTTCTGCTCGGA
5I,S5L	HeLa	PRJNA735408	Chen2021_1163	PE2–P2A–BSD	PE2	EMX1	EMX1	+5 G to A		GAGTCCGAGCAGAAGAAGAA	GTTTTAGAGCTAGAAATAGCAAGTTAAAATAAGGCTAGTCCGTTATCAACTTGAAAAAGTGGCACCGAGTCGGTGC	TCCGAGCAGAAGAA	GAAGAGCTCCCATCAC	GTGATGGGAGCTCTTCTTCTTCTGCTCGGA
5I,S5L	HeLa	PRJNA735408	Chen2021_1164	PE2–P2A–BSD	PE2	EMX1	EMX1	+5 G to T		GAGTCCGAGCAGAAGAAGAA	GTTTTAGAGCTAGAAATAGCAAGTTAAAATAAGGCTAGTCCGTTATCAACTTGAAAAAGTGGCACCGAGTCGGTGC	TCCGAGCAGAAGAA	GAAGTGCTCCCATCAC	GTGATGGGAGCACTTCTTCTTCTGCTCGGA
5I,5J	HeLa	PRJNA735408	Chen2021_1165	PE2–P2A–BSD	PE2	FANCF	FANCF	+3 C to G		GGAATCCCTTCTGCAGCACC	GTTTTAGAGCTAGAAATAGCAAGTTAAAATAAGGCTAGTCCGTTATCAACTTGAAAAAGTGGCACCGAGTCGGTGC	ATCCCTTCTGCAGC	ACGTGGATCGCTTTTCC	GGAAAAGCGATCCACGTGCTGCAGAAGGGAT
5I,5J	HeLa	PRJNA735408	Chen2021_1166	PE2–P2A–BSD	PE2	FANCF	FANCF	+3 C to T		GGAATCCCTTCTGCAGCACC	GTTTTAGAGCTAGAAATAGCAAGTTAAAATAAGGCTAGTCCGTTATCAACTTGAAAAAGTGGCACCGAGTCGGTGC	ATCCCTTCTGCAGC	ACTTGGATCGCTTTTCC	GGAAAAGCGATCCAAGTGCTGCAGAAGGGAT
5I,S5L	HeLa	PRJNA735408	Chen2021_1167	PE2–P2A–BSD	PE2	FANCF	FANCF	+4 T to G		GGAATCCCTTCTGCAGCACC	GTTTTAGAGCTAGAAATAGCAAGTTAAAATAAGGCTAGTCCGTTATCAACTTGAAAAAGTGGCACCGAGTCGGTGC	ATCCCTTCTGCAGC	ACCGGGATCGCTTTTCC	GGAAAAGCGATCCCGGTGCTGCAGAAGGGAT
5I,5J	HeLa	PRJNA735408	Chen2021_1168	PE2–P2A–BSD	PE2	HEK3	HEK3	+1 T to A		GGCCCAGACTGAGCACGTGA	GTTTTAGAGCTAGAAATAGCAAGTTAAAATAAGGCTAGTCCGTTATCAACTTGAAAAAGTGGGACCGAGTCGGTCC	CAGACTGAGCACG	AGATGGCAGA	TCTGCCATCTCGTGCTCAGTCTG
5I,S5L	HeLa	PRJNA735408	Chen2021_1169	PE2–P2A–BSD	PE2	HEK3	HEK3	+1 T to C		GGCCCAGACTGAGCACGTGA	GTTTTAGAGCTAGAAATAGCAAGTTAAAATAAGGCTAGTCCGTTATCAACTTGAAAAAGTGGGACCGAGTCGGTCC	CAGACTGAGCACG	CGATGGCAGA	TCTGCCATCGCGTGCTCAGTCTG
5I,S5L	HeLa	PRJNA735408	Chen2021_1170	PE2–P2A–BSD	PE2	HEK3	HEK3	+1 T to G		GGCCCAGACTGAGCACGTGA	GTTTTAGAGCTAGAAATAGCAAGTTAAAATAAGGCTAGTCCGTTATCAACTTGAAAAAGTGGGACCGAGTCGGTCC	CAGACTGAGCACG	GGATGGCAGA	TCTGCCATCCCGTGCTCAGTCTG
5I,S5L	HeLa	PRJNA735408	Chen2021_1171	PE2–P2A–BSD	PE2	HEK3	HEK3	+3 A to C		GGCCCAGACTGAGCACGTGA	GTTTTAGAGCTAGAAATAGCAAGTTAAAATAAGGCTAGTCCGTTATCAACTTGAAAAAGTGGGACCGAGTCGGTCC	CAGACTGAGCACG	TGCTGGCAGA	TCTGCCAGCACGTGCTCAGTCTG
5I,S5L	HeLa	PRJNA735408	Chen2021_1172	PE2–P2A–BSD	PE2	HEK3	HEK3	+3 A to G		GGCCCAGACTGAGCACGTGA	GTTTTAGAGCTAGAAATAGCAAGTTAAAATAAGGCTAGTCCGTTATCAACTTGAAAAAGTGGGACCGAGTCGGTCC	CAGACTGAGCACG	TGGTGGCAGA	TCTGCCACCACGTGCTCAGTCTG
5I,S5L	HeLa	PRJNA735408	Chen2021_1173	PE2–P2A–BSD	PE2	HEK3	HEK3	+3 A to T		GGCCCAGACTGAGCACGTGA	GTTTTAGAGCTAGAAATAGCAAGTTAAAATAAGGCTAGTCCGTTATCAACTTGAAAAAGTGGGACCGAGTCGGTCC	CAGACTGAGCACG	TGTTGGCAGA	TCTGCCAACACGTGCTCAGTCTG
5I,S5L	HeLa	PRJNA735408	Chen2021_1174	PE2–P2A–BSD	PE2	HEK3	HEK3	+5 G to A		GGCCCAGACTGAGCACGTGA	GTTTTAGAGCTAGAAATAGCAAGTTAAAATAAGGCTAGTCCGTTATCAACTTGAAAAAGTGGGACCGAGTCGGTCC	CAGACTGAGCACG	TGATAGCAGA	TCTGCTATCACGTGCTCAGTCTG
5I,S5L	HeLa	PRJNA735408	Chen2021_1175	PE2–P2A–BSD	PE2	HEK3	HEK3	+5 G to C		GGCCCAGACTGAGCACGTGA	GTTTTAGAGCTAGAAATAGCAAGTTAAAATAAGGCTAGTCCGTTATCAACTTGAAAAAGTGGGACCGAGTCGGTCC	CAGACTGAGCACG	TGATCGCAGA	TCTGCGATCACGTGCTCAGTCTG
5I,S5L	HeLa	PRJNA735408	Chen2021_1176	PE2–P2A–BSD	PE2	HEK3	HEK3	+5 G to T		GGCCCAGACTGAGCACGTGA	GTTTTAGAGCTAGAAATAGCAAGTTAAAATAAGGCTAGTCCGTTATCAACTTGAAAAAGTGGGACCGAGTCGGTCC	CAGACTGAGCACG	TGATTGCAGA	TCTGCAATCACGTGCTCAGTCTG
5I,S5L	HeLa	PRJNA735408	Chen2021_1177	PE2–P2A–BSD	PE2	HEK3	HEK3	+7 C to A		GGCCCAGACTGAGCACGTGA	GTTTTAGAGCTAGAAATAGCAAGTTAAAATAAGGCTAGTCCGTTATCAACTTGAAAAAGTGGGACCGAGTCGGTCC	CAGACTGAGCACG	TGATGGAAGA	TCTTCCATCACGTGCTCAGTCTG
5I,S5L	HeLa	PRJNA735408	Chen2021_1178	PE2–P2A–BSD	PE2	HEK3	HEK3	+7 C to G		GGCCCAGACTGAGCACGTGA	GTTTTAGAGCTAGAAATAGCAAGTTAAAATAAGGCTAGTCCGTTATCAACTTGAAAAAGTGGGACCGAGTCGGTCC	CAGACTGAGCACG	TGATGGGAGA	TCTCCCATCACGTGCTCAGTCTG
5I,S5L	HeLa	PRJNA735408	Chen2021_1179	PE2–P2A–BSD	PE2	HEK3	HEK3	+7 C to T		GGCCCAGACTGAGCACGTGA	GTTTTAGAGCTAGAAATAGCAAGTTAAAATAAGGCTAGTCCGTTATCAACTTGAAAAAGTGGGACCGAGTCGGTCC	CAGACTGAGCACG	TGATGGTAGA	TCTACCATCACGTGCTCAGTCTG
5I,S5L	HeLa	PRJNA735408	Chen2021_1180	PE2–P2A–BSD	PE2	RNF2	RNF2	+4 A to T		GTCATCTTAGTCATTACCTG	GTTTTAGAGCTAGAAATAGCAAGTTAAAATAAGGCTAGTCCGTTATCAACTTGAAAAAGTGGCACCGAGTCGGTGC	CATCTTAGTCATTAC	CTGTGGTGTTCGTT	AACGAACACCACAGGTAATGACTAAGATG
5I,5J	HeLa	PRJNA735408	Chen2021_1181	PE2–P2A–BSD	PE2	RNF2	RNF2	+6 G to A		GTCATCTTAGTCATTACCTG	GTTTTAGAGCTAGAAATAGCAAGTTAAAATAAGGCTAGTCCGTTATCAACTTGAAAAAGTGGCACCGAGTCGGTGC	CATCTTAGTCATTAC	CTGAGATGTTCGTT	AACGAACATCTCAGGTAATGACTAAGATG
5I,S5L	HeLa	PRJNA735408	Chen2021_1182	PE2–P2A–BSD	PE2	RNF2	RNF2	+7 T to C		GTCATCTTAGTCATTACCTG	GTTTTAGAGCTAGAAATAGCAAGTTAAAATAAGGCTAGTCCGTTATCAACTTGAAAAAGTGGCACCGAGTCGGTGC	CATCTTAGTCATTAC	CTGAGGCGTTCGTT	AACGAACGCCTCAGGTAATGACTAAGATG
5I,5J	HeLa	PRJNA735408	Chen2021_1183	PE2–P2A–BSD	PE2	RUNX1	RUNX1	+3 A to C		GCATTTTCAGGAGGAAGCGA	GTTTTAGAGCTAGAAATAGCAAGTTAAAATAAGGCTAGTCCGTTATCAACTTGAAAAAGTGGCACCGAGTCGGTGC	ATTTTCAGGAGGAAG	CGCTGGCTTCAGACA	TGTCTGAAGCCAGCGCTTCCTCCTGAAAAT
5I,S5L	HeLa	PRJNA735408	Chen2021_1184	PE2–P2A–BSD	PE2	RUNX1	RUNX1	+4 T to A		GCATTTTCAGGAGGAAGCGA	GTTTTAGAGCTAGAAATAGCAAGTTAAAATAAGGCTAGTCCGTTATCAACTTGAAAAAGTGGCACCGAGTCGGTGC	ATTTTCAGGAGGAAG	CGAAGGCTTCAGACA	TGTCTGAAGCCTTCGCTTCCTCCTGAAAAT
5I,5J	HeLa	PRJNA735408	Chen2021_1185	PE2–P2A–BSD	PE2	RUNX1	RUNX1	+5 G to T		GCATTTTCAGGAGGAAGCGA	GTTTTAGAGCTAGAAATAGCAAGTTAAAATAAGGCTAGTCCGTTATCAACTTGAAAAAGTGGCACCGAGTCGGTGC	ATTTTCAGGAGGAAG	CGATTGCTTCAGACA	TGTCTGAAGCAATCGCTTCCTCCTGAAAAT
5I,S5L	HeLa	PRJNA735408	Chen2021_1186	PE2–P2A–BSD	PE2	VEGFA	VEGFA	+1 T to G		GATGTCTGCAGGCCAGATGA	GTTTTAGAGCTAGAAATAGCAAGTTAAAATAAGGCTAGTCCGTTATCAACTTGAAAAAGTGGCACCGAGTCGGTGC	TCTGCAGGCCAGA	GGAGGGCTCCAGATGGCACATT	AATGTGCCATCTGGAGCCCTCCTCTGGCCTGCAGA
5I,5J	HeLa	PRJNA735408	Chen2021_1187	PE2–P2A–BSD	PE2	VEGFA	VEGFA	+7 C to A		GATGTCTGCAGGCCAGATGA	GTTTTAGAGCTAGAAATAGCAAGTTAAAATAAGGCTAGTCCGTTATCAACTTGAAAAAGTGGCACCGAGTCGGTGC	TCTGCAGGCCAGA	TGAGGGATCCAGATGGCACATT	AATGTGCCATCTGGATCCCTCATCTGGCCTGCAGA
5I,S5L	HeLa	PRJNA735408	Chen2021_1188	PE2–P2A–BSD	PE2	VEGFA	VEGFA	+7 C to T		GATGTCTGCAGGCCAGATGA	GTTTTAGAGCTAGAAATAGCAAGTTAAAATAAGGCTAGTCCGTTATCAACTTGAAAAAGTGGCACCGAGTCGGTGC	TCTGCAGGCCAGA	TGAGGGTTCCAGATGGCACATT	AATGTGCCATCTGGAACCCTCATCTGGCCTGCAGA
5I,S5L	HeLa	PRJNA735408	Chen2021_1189	PE2–P2A–BSD	PE4	DNMT1	DNMT1	+1 A to G		GATTCCTGGTGCCAGAAACA	GTTTTAGAGCTAGAAATAGCAAGTTAAAATAAGGCTAGTCCGTTATCAACTTGAAAAAGTGGCACCGAGTCGGTGC	CCTGGTGCCAGAA	GCAGGGGTGAC	GTCACCCCTGCTTCTGGCACCAGG
5I,5J	HeLa	PRJNA735408	Chen2021_1190	PE2–P2A–BSD	PE4	DNMT1	DNMT1	+6 G to C		GATTCCTGGTGCCAGAAACA	GTTTTAGAGCTAGAAATAGCAAGTTAAAATAAGGCTAGTCCGTTATCAACTTGAAAAAGTGGCACCGAGTCGGTGC	CCTGGTGCCAGAA	ACAGGCGTGAC	GTCACGCCTGTTTCTGGCACCAGG
5I,S5L	HeLa	PRJNA735408	Chen2021_1191	PE2–P2A–BSD	PE4	DNMT1	DNMT1	+8 T to A		GATTCCTGGTGCCAGAAACA	GTTTTAGAGCTAGAAATAGCAAGTTAAAATAAGGCTAGTCCGTTATCAACTTGAAAAAGTGGCACCGAGTCGGTGC	CCTGGTGCCAGAA	ACAGGGGAGACGGGAGGGC	GCCCTCCCGTCTCCCCTGTTTCTGGCACCAGG
5I,S5L	HeLa	PRJNA735408	Chen2021_1192	PE2–P2A–BSD	PE4	EMX1	EMX1	+2 A to C		GAGTCCGAGCAGAAGAAGAA	GTTTTAGAGCTAGAAATAGCAAGTTAAAATAAGGCTAGTCCGTTATCAACTTGAAAAAGTGGCACCGAGTCGGTGC	TCCGAGCAGAAGAA	GCAGGGCTCCCATCAC	GTGATGGGAGCCCTGCTTCTTCTGCTCGGA
5I,S5L	HeLa	PRJNA735408	Chen2021_1193	PE2–P2A–BSD	PE4	EMX1	EMX1	+5 G to A		GAGTCCGAGCAGAAGAAGAA	GTTTTAGAGCTAGAAATAGCAAGTTAAAATAAGGCTAGTCCGTTATCAACTTGAAAAAGTGGCACCGAGTCGGTGC	TCCGAGCAGAAGAA	GAAGAGCTCCCATCAC	GTGATGGGAGCTCTTCTTCTTCTGCTCGGA
5I,S5L	HeLa	PRJNA735408	Chen2021_1194	PE2–P2A–BSD	PE4	EMX1	EMX1	+5 G to T		GAGTCCGAGCAGAAGAAGAA	GTTTTAGAGCTAGAAATAGCAAGTTAAAATAAGGCTAGTCCGTTATCAACTTGAAAAAGTGGCACCGAGTCGGTGC	TCCGAGCAGAAGAA	GAAGTGCTCCCATCAC	GTGATGGGAGCACTTCTTCTTCTGCTCGGA
5I,5J	HeLa	PRJNA735408	Chen2021_1195	PE2–P2A–BSD	PE4	FANCF	FANCF	+3 C to G		GGAATCCCTTCTGCAGCACC	GTTTTAGAGCTAGAAATAGCAAGTTAAAATAAGGCTAGTCCGTTATCAACTTGAAAAAGTGGCACCGAGTCGGTGC	ATCCCTTCTGCAGC	ACGTGGATCGCTTTTCC	GGAAAAGCGATCCACGTGCTGCAGAAGGGAT
5I,5J	HeLa	PRJNA735408	Chen2021_1196	PE2–P2A–BSD	PE4	FANCF	FANCF	+3 C to T		GGAATCCCTTCTGCAGCACC	GTTTTAGAGCTAGAAATAGCAAGTTAAAATAAGGCTAGTCCGTTATCAACTTGAAAAAGTGGCACCGAGTCGGTGC	ATCCCTTCTGCAGC	ACTTGGATCGCTTTTCC	GGAAAAGCGATCCAAGTGCTGCAGAAGGGAT
5I,S5L	HeLa	PRJNA735408	Chen2021_1197	PE2–P2A–BSD	PE4	FANCF	FANCF	+4 T to G		GGAATCCCTTCTGCAGCACC	GTTTTAGAGCTAGAAATAGCAAGTTAAAATAAGGCTAGTCCGTTATCAACTTGAAAAAGTGGCACCGAGTCGGTGC	ATCCCTTCTGCAGC	ACCGGGATCGCTTTTCC	GGAAAAGCGATCCCGGTGCTGCAGAAGGGAT
5I,5J	HeLa	PRJNA735408	Chen2021_1198	PE2–P2A–BSD	PE4	HEK3	HEK3	+1 T to A		GGCCCAGACTGAGCACGTGA	GTTTTAGAGCTAGAAATAGCAAGTTAAAATAAGGCTAGTCCGTTATCAACTTGAAAAAGTGGGACCGAGTCGGTCC	CAGACTGAGCACG	AGATGGCAGA	TCTGCCATCTCGTGCTCAGTCTG
5I,S5L	HeLa	PRJNA735408	Chen2021_1199	PE2–P2A–BSD	PE4	HEK3	HEK3	+1 T to C		GGCCCAGACTGAGCACGTGA	GTTTTAGAGCTAGAAATAGCAAGTTAAAATAAGGCTAGTCCGTTATCAACTTGAAAAAGTGGGACCGAGTCGGTCC	CAGACTGAGCACG	CGATGGCAGA	TCTGCCATCGCGTGCTCAGTCTG
5I,S5L	HeLa	PRJNA735408	Chen2021_1200	PE2–P2A–BSD	PE4	HEK3	HEK3	+1 T to G		GGCCCAGACTGAGCACGTGA	GTTTTAGAGCTAGAAATAGCAAGTTAAAATAAGGCTAGTCCGTTATCAACTTGAAAAAGTGGGACCGAGTCGGTCC	CAGACTGAGCACG	GGATGGCAGA	TCTGCCATCCCGTGCTCAGTCTG
5I,S5L	HeLa	PRJNA735408	Chen2021_1201	PE2–P2A–BSD	PE4	HEK3	HEK3	+3 A to C		GGCCCAGACTGAGCACGTGA	GTTTTAGAGCTAGAAATAGCAAGTTAAAATAAGGCTAGTCCGTTATCAACTTGAAAAAGTGGGACCGAGTCGGTCC	CAGACTGAGCACG	TGCTGGCAGA	TCTGCCAGCACGTGCTCAGTCTG
5I,S5L	HeLa	PRJNA735408	Chen2021_1202	PE2–P2A–BSD	PE4	HEK3	HEK3	+3 A to G		GGCCCAGACTGAGCACGTGA	GTTTTAGAGCTAGAAATAGCAAGTTAAAATAAGGCTAGTCCGTTATCAACTTGAAAAAGTGGGACCGAGTCGGTCC	CAGACTGAGCACG	TGGTGGCAGA	TCTGCCACCACGTGCTCAGTCTG
5I,S5L	HeLa	PRJNA735408	Chen2021_1203	PE2–P2A–BSD	PE4	HEK3	HEK3	+3 A to T		GGCCCAGACTGAGCACGTGA	GTTTTAGAGCTAGAAATAGCAAGTTAAAATAAGGCTAGTCCGTTATCAACTTGAAAAAGTGGGACCGAGTCGGTCC	CAGACTGAGCACG	TGTTGGCAGA	TCTGCCAACACGTGCTCAGTCTG
5I,S5L	HeLa	PRJNA735408	Chen2021_1204	PE2–P2A–BSD	PE4	HEK3	HEK3	+5 G to A		GGCCCAGACTGAGCACGTGA	GTTTTAGAGCTAGAAATAGCAAGTTAAAATAAGGCTAGTCCGTTATCAACTTGAAAAAGTGGGACCGAGTCGGTCC	CAGACTGAGCACG	TGATAGCAGA	TCTGCTATCACGTGCTCAGTCTG
5I,S5L	HeLa	PRJNA735408	Chen2021_1205	PE2–P2A–BSD	PE4	HEK3	HEK3	+5 G to C		GGCCCAGACTGAGCACGTGA	GTTTTAGAGCTAGAAATAGCAAGTTAAAATAAGGCTAGTCCGTTATCAACTTGAAAAAGTGGGACCGAGTCGGTCC	CAGACTGAGCACG	TGATCGCAGA	TCTGCGATCACGTGCTCAGTCTG
5I,S5L	HeLa	PRJNA735408	Chen2021_1206	PE2–P2A–BSD	PE4	HEK3	HEK3	+5 G to T		GGCCCAGACTGAGCACGTGA	GTTTTAGAGCTAGAAATAGCAAGTTAAAATAAGGCTAGTCCGTTATCAACTTGAAAAAGTGGGACCGAGTCGGTCC	CAGACTGAGCACG	TGATTGCAGA	TCTGCAATCACGTGCTCAGTCTG
5I,S5L	HeLa	PRJNA735408	Chen2021_1207	PE2–P2A–BSD	PE4	HEK3	HEK3	+7 C to A		GGCCCAGACTGAGCACGTGA	GTTTTAGAGCTAGAAATAGCAAGTTAAAATAAGGCTAGTCCGTTATCAACTTGAAAAAGTGGGACCGAGTCGGTCC	CAGACTGAGCACG	TGATGGAAGA	TCTTCCATCACGTGCTCAGTCTG
5I,S5L	HeLa	PRJNA735408	Chen2021_1208	PE2–P2A–BSD	PE4	HEK3	HEK3	+7 C to G		GGCCCAGACTGAGCACGTGA	GTTTTAGAGCTAGAAATAGCAAGTTAAAATAAGGCTAGTCCGTTATCAACTTGAAAAAGTGGGACCGAGTCGGTCC	CAGACTGAGCACG	TGATGGGAGA	TCTCCCATCACGTGCTCAGTCTG
5I,S5L	HeLa	PRJNA735408	Chen2021_1209	PE2–P2A–BSD	PE4	HEK3	HEK3	+7 C to T		GGCCCAGACTGAGCACGTGA	GTTTTAGAGCTAGAAATAGCAAGTTAAAATAAGGCTAGTCCGTTATCAACTTGAAAAAGTGGGACCGAGTCGGTCC	CAGACTGAGCACG	TGATGGTAGA	TCTACCATCACGTGCTCAGTCTG
5I,S5L	HeLa	PRJNA735408	Chen2021_1210	PE2–P2A–BSD	PE4	RNF2	RNF2	+4 A to T		GTCATCTTAGTCATTACCTG	GTTTTAGAGCTAGAAATAGCAAGTTAAAATAAGGCTAGTCCGTTATCAACTTGAAAAAGTGGCACCGAGTCGGTGC	CATCTTAGTCATTAC	CTGTGGTGTTCGTT	AACGAACACCACAGGTAATGACTAAGATG
5I,5J	HeLa	PRJNA735408	Chen2021_1211	PE2–P2A–BSD	PE4	RNF2	RNF2	+6 G to A		GTCATCTTAGTCATTACCTG	GTTTTAGAGCTAGAAATAGCAAGTTAAAATAAGGCTAGTCCGTTATCAACTTGAAAAAGTGGCACCGAGTCGGTGC	CATCTTAGTCATTAC	CTGAGATGTTCGTT	AACGAACATCTCAGGTAATGACTAAGATG
5I,S5L	HeLa	PRJNA735408	Chen2021_1212	PE2–P2A–BSD	PE4	RNF2	RNF2	+7 T to C		GTCATCTTAGTCATTACCTG	GTTTTAGAGCTAGAAATAGCAAGTTAAAATAAGGCTAGTCCGTTATCAACTTGAAAAAGTGGCACCGAGTCGGTGC	CATCTTAGTCATTAC	CTGAGGCGTTCGTT	AACGAACGCCTCAGGTAATGACTAAGATG
5I,5J	HeLa	PRJNA735408	Chen2021_1213	PE2–P2A–BSD	PE4	RUNX1	RUNX1	+3 A to C		GCATTTTCAGGAGGAAGCGA	GTTTTAGAGCTAGAAATAGCAAGTTAAAATAAGGCTAGTCCGTTATCAACTTGAAAAAGTGGCACCGAGTCGGTGC	ATTTTCAGGAGGAAG	CGCTGGCTTCAGACA	TGTCTGAAGCCAGCGCTTCCTCCTGAAAAT
5I,S5L	HeLa	PRJNA735408	Chen2021_1214	PE2–P2A–BSD	PE4	RUNX1	RUNX1	+4 T to A		GCATTTTCAGGAGGAAGCGA	GTTTTAGAGCTAGAAATAGCAAGTTAAAATAAGGCTAGTCCGTTATCAACTTGAAAAAGTGGCACCGAGTCGGTGC	ATTTTCAGGAGGAAG	CGAAGGCTTCAGACA	TGTCTGAAGCCTTCGCTTCCTCCTGAAAAT
5I,5J	HeLa	PRJNA735408	Chen2021_1215	PE2–P2A–BSD	PE4	RUNX1	RUNX1	+5 G to T		GCATTTTCAGGAGGAAGCGA	GTTTTAGAGCTAGAAATAGCAAGTTAAAATAAGGCTAGTCCGTTATCAACTTGAAAAAGTGGCACCGAGTCGGTGC	ATTTTCAGGAGGAAG	CGATTGCTTCAGACA	TGTCTGAAGCAATCGCTTCCTCCTGAAAAT
5I,S5L	HeLa	PRJNA735408	Chen2021_1216	PE2–P2A–BSD	PE4	VEGFA	VEGFA	+1 T to G		GATGTCTGCAGGCCAGATGA	GTTTTAGAGCTAGAAATAGCAAGTTAAAATAAGGCTAGTCCGTTATCAACTTGAAAAAGTGGCACCGAGTCGGTGC	TCTGCAGGCCAGA	GGAGGGCTCCAGATGGCACATT	AATGTGCCATCTGGAGCCCTCCTCTGGCCTGCAGA
5I,5J	HeLa	PRJNA735408	Chen2021_1217	PE2–P2A–BSD	PE4	VEGFA	VEGFA	+7 C to A		GATGTCTGCAGGCCAGATGA	GTTTTAGAGCTAGAAATAGCAAGTTAAAATAAGGCTAGTCCGTTATCAACTTGAAAAAGTGGCACCGAGTCGGTGC	TCTGCAGGCCAGA	TGAGGGATCCAGATGGCACATT	AATGTGCCATCTGGATCCCTCATCTGGCCTGCAGA
5I,S5L	HeLa	PRJNA735408	Chen2021_1218	PE2–P2A–BSD	PE4	VEGFA	VEGFA	+7 C to T		GATGTCTGCAGGCCAGATGA	GTTTTAGAGCTAGAAATAGCAAGTTAAAATAAGGCTAGTCCGTTATCAACTTGAAAAAGTGGCACCGAGTCGGTGC	TCTGCAGGCCAGA	TGAGGGTTCCAGATGGCACATT	AATGTGCCATCTGGAACCCTCATCTGGCCTGCAGA
5I,S5L	HeLa	PRJNA735408	Chen2021_1219	PE2–P2A–BSD	PE3	DNMT1	DNMT1	+1 A to G	+49	GATTCCTGGTGCCAGAAACA	GTTTTAGAGCTAGAAATAGCAAGTTAAAATAAGGCTAGTCCGTTATCAACTTGAAAAAGTGGCACCGAGTCGGTGC	CCTGGTGCCAGAA	GCAGGGGTGAC	GTCACCCCTGCTTCTGGCACCAGG			GCCCTTCAGCTAAAATAAAGG	GTTTTAGAGCTAGAAATAGCAAGTTAAAATAAGGCTAGTCCGTTATCAACTTGAAAAAGTGGCACCGAGTCGGTGC
5I,5J	HeLa	PRJNA735408	Chen2021_1220	PE2–P2A–BSD	PE3	DNMT1	DNMT1	+6 G to C	+49	GATTCCTGGTGCCAGAAACA	GTTTTAGAGCTAGAAATAGCAAGTTAAAATAAGGCTAGTCCGTTATCAACTTGAAAAAGTGGCACCGAGTCGGTGC	CCTGGTGCCAGAA	ACAGGCGTGAC	GTCACGCCTGTTTCTGGCACCAGG			GCCCTTCAGCTAAAATAAAGG	GTTTTAGAGCTAGAAATAGCAAGTTAAAATAAGGCTAGTCCGTTATCAACTTGAAAAAGTGGCACCGAGTCGGTGC
5I,S5L	HeLa	PRJNA735408	Chen2021_1221	PE2–P2A–BSD	PE3	DNMT1	DNMT1	+8 T to A	+49	GATTCCTGGTGCCAGAAACA	GTTTTAGAGCTAGAAATAGCAAGTTAAAATAAGGCTAGTCCGTTATCAACTTGAAAAAGTGGCACCGAGTCGGTGC	CCTGGTGCCAGAA	ACAGGGGAGACGGGAGGGC	GCCCTCCCGTCTCCCCTGTTTCTGGCACCAGG			GCCCTTCAGCTAAAATAAAGG	GTTTTAGAGCTAGAAATAGCAAGTTAAAATAAGGCTAGTCCGTTATCAACTTGAAAAAGTGGCACCGAGTCGGTGC
5I,S5L	HeLa	PRJNA735408	Chen2021_1222	PE2–P2A–BSD	PE3	EMX1	EMX1	+2 A to C	+53	GAGTCCGAGCAGAAGAAGAA	GTTTTAGAGCTAGAAATAGCAAGTTAAAATAAGGCTAGTCCGTTATCAACTTGAAAAAGTGGCACCGAGTCGGTGC	TCCGAGCAGAAGAA	GCAGGGCTCCCATCAC	GTGATGGGAGCCCTGCTTCTTCTGCTCGGA			GACATCGATGTCCTCCCCAT	GTTTTAGAGCTAGAAATAGCAAGTTAAAATAAGGCTAGTCCGTTATCAACTTGAAAAAGTGGCACCGAGTCGGTGC
5I,S5L	HeLa	PRJNA735408	Chen2021_1223	PE2–P2A–BSD	PE3	EMX1	EMX1	+5 G to A	+53	GAGTCCGAGCAGAAGAAGAA	GTTTTAGAGCTAGAAATAGCAAGTTAAAATAAGGCTAGTCCGTTATCAACTTGAAAAAGTGGCACCGAGTCGGTGC	TCCGAGCAGAAGAA	GAAGAGCTCCCATCAC	GTGATGGGAGCTCTTCTTCTTCTGCTCGGA			GACATCGATGTCCTCCCCAT	GTTTTAGAGCTAGAAATAGCAAGTTAAAATAAGGCTAGTCCGTTATCAACTTGAAAAAGTGGCACCGAGTCGGTGC
5I,S5L	HeLa	PRJNA735408	Chen2021_1224	PE2–P2A–BSD	PE3	EMX1	EMX1	+5 G to T	+53	GAGTCCGAGCAGAAGAAGAA	GTTTTAGAGCTAGAAATAGCAAGTTAAAATAAGGCTAGTCCGTTATCAACTTGAAAAAGTGGCACCGAGTCGGTGC	TCCGAGCAGAAGAA	GAAGTGCTCCCATCAC	GTGATGGGAGCACTTCTTCTTCTGCTCGGA			GACATCGATGTCCTCCCCAT	GTTTTAGAGCTAGAAATAGCAAGTTAAAATAAGGCTAGTCCGTTATCAACTTGAAAAAGTGGCACCGAGTCGGTGC
5I,5J	HeLa	PRJNA735408	Chen2021_1225	PE2–P2A–BSD	PE3	FANCF	FANCF	+3 C to G	+48	GGAATCCCTTCTGCAGCACC	GTTTTAGAGCTAGAAATAGCAAGTTAAAATAAGGCTAGTCCGTTATCAACTTGAAAAAGTGGCACCGAGTCGGTGC	ATCCCTTCTGCAGC	ACGTGGATCGCTTTTCC	GGAAAAGCGATCCACGTGCTGCAGAAGGGAT			GGGGTCCCAGGTGCTGACGT	GTTTTAGAGCTAGAAATAGCAAGTTAAAATAAGGCTAGTCCGTTATCAACTTGAAAAAGTGGCACCGAGTCGGTGC
5I,5J	HeLa	PRJNA735408	Chen2021_1226	PE2–P2A–BSD	PE3	FANCF	FANCF	+3 C to T	+48	GGAATCCCTTCTGCAGCACC	GTTTTAGAGCTAGAAATAGCAAGTTAAAATAAGGCTAGTCCGTTATCAACTTGAAAAAGTGGCACCGAGTCGGTGC	ATCCCTTCTGCAGC	ACTTGGATCGCTTTTCC	GGAAAAGCGATCCAAGTGCTGCAGAAGGGAT			GGGGTCCCAGGTGCTGACGT	GTTTTAGAGCTAGAAATAGCAAGTTAAAATAAGGCTAGTCCGTTATCAACTTGAAAAAGTGGCACCGAGTCGGTGC
5I,S5L	HeLa	PRJNA735408	Chen2021_1227	PE2–P2A–BSD	PE3	FANCF	FANCF	+4 T to G	+48	GGAATCCCTTCTGCAGCACC	GTTTTAGAGCTAGAAATAGCAAGTTAAAATAAGGCTAGTCCGTTATCAACTTGAAAAAGTGGCACCGAGTCGGTGC	ATCCCTTCTGCAGC	ACCGGGATCGCTTTTCC	GGAAAAGCGATCCCGGTGCTGCAGAAGGGAT			GGGGTCCCAGGTGCTGACGT	GTTTTAGAGCTAGAAATAGCAAGTTAAAATAAGGCTAGTCCGTTATCAACTTGAAAAAGTGGCACCGAGTCGGTGC
5I,5J	HeLa	PRJNA735408	Chen2021_1228	PE2–P2A–BSD	PE3	HEK3	HEK3	+1 T to A	+90	GGCCCAGACTGAGCACGTGA	GTTTTAGAGCTAGAAATAGCAAGTTAAAATAAGGCTAGTCCGTTATCAACTTGAAAAAGTGGGACCGAGTCGGTCC	CAGACTGAGCACG	AGATGGCAGA	TCTGCCATCTCGTGCTCAGTCTG			GTCAACCAGTATCCCGGTGC	GTTTTAGAGCTAGAAATAGCAAGTTAAAATAAGGCTAGTCCGTTATCAACTTGAAAAAGTGGCACCGAGTCGGTGC
5I,S5L	HeLa	PRJNA735408	Chen2021_1229	PE2–P2A–BSD	PE3	HEK3	HEK3	+1 T to C	+90	GGCCCAGACTGAGCACGTGA	GTTTTAGAGCTAGAAATAGCAAGTTAAAATAAGGCTAGTCCGTTATCAACTTGAAAAAGTGGGACCGAGTCGGTCC	CAGACTGAGCACG	CGATGGCAGA	TCTGCCATCGCGTGCTCAGTCTG			GTCAACCAGTATCCCGGTGC	GTTTTAGAGCTAGAAATAGCAAGTTAAAATAAGGCTAGTCCGTTATCAACTTGAAAAAGTGGCACCGAGTCGGTGC
5I,S5L	HeLa	PRJNA735408	Chen2021_1230	PE2–P2A–BSD	PE3	HEK3	HEK3	+1 T to G	+90	GGCCCAGACTGAGCACGTGA	GTTTTAGAGCTAGAAATAGCAAGTTAAAATAAGGCTAGTCCGTTATCAACTTGAAAAAGTGGGACCGAGTCGGTCC	CAGACTGAGCACG	GGATGGCAGA	TCTGCCATCCCGTGCTCAGTCTG			GTCAACCAGTATCCCGGTGC	GTTTTAGAGCTAGAAATAGCAAGTTAAAATAAGGCTAGTCCGTTATCAACTTGAAAAAGTGGCACCGAGTCGGTGC
5I,S5L	HeLa	PRJNA735408	Chen2021_1231	PE2–P2A–BSD	PE3	HEK3	HEK3	+3 A to C	+90	GGCCCAGACTGAGCACGTGA	GTTTTAGAGCTAGAAATAGCAAGTTAAAATAAGGCTAGTCCGTTATCAACTTGAAAAAGTGGGACCGAGTCGGTCC	CAGACTGAGCACG	TGCTGGCAGA	TCTGCCAGCACGTGCTCAGTCTG			GTCAACCAGTATCCCGGTGC	GTTTTAGAGCTAGAAATAGCAAGTTAAAATAAGGCTAGTCCGTTATCAACTTGAAAAAGTGGCACCGAGTCGGTGC
5I,S5L	HeLa	PRJNA735408	Chen2021_1232	PE2–P2A–BSD	PE3	HEK3	HEK3	+3 A to G	+90	GGCCCAGACTGAGCACGTGA	GTTTTAGAGCTAGAAATAGCAAGTTAAAATAAGGCTAGTCCGTTATCAACTTGAAAAAGTGGGACCGAGTCGGTCC	CAGACTGAGCACG	TGGTGGCAGA	TCTGCCACCACGTGCTCAGTCTG			GTCAACCAGTATCCCGGTGC	GTTTTAGAGCTAGAAATAGCAAGTTAAAATAAGGCTAGTCCGTTATCAACTTGAAAAAGTGGCACCGAGTCGGTGC
5I,S5L	HeLa	PRJNA735408	Chen2021_1233	PE2–P2A–BSD	PE3	HEK3	HEK3	+3 A to T	+90	GGCCCAGACTGAGCACGTGA	GTTTTAGAGCTAGAAATAGCAAGTTAAAATAAGGCTAGTCCGTTATCAACTTGAAAAAGTGGGACCGAGTCGGTCC	CAGACTGAGCACG	TGTTGGCAGA	TCTGCCAACACGTGCTCAGTCTG			GTCAACCAGTATCCCGGTGC	GTTTTAGAGCTAGAAATAGCAAGTTAAAATAAGGCTAGTCCGTTATCAACTTGAAAAAGTGGCACCGAGTCGGTGC
5I,S5L	HeLa	PRJNA735408	Chen2021_1234	PE2–P2A–BSD	PE3	HEK3	HEK3	+5 G to A	+90	GGCCCAGACTGAGCACGTGA	GTTTTAGAGCTAGAAATAGCAAGTTAAAATAAGGCTAGTCCGTTATCAACTTGAAAAAGTGGGACCGAGTCGGTCC	CAGACTGAGCACG	TGATAGCAGA	TCTGCTATCACGTGCTCAGTCTG			GTCAACCAGTATCCCGGTGC	GTTTTAGAGCTAGAAATAGCAAGTTAAAATAAGGCTAGTCCGTTATCAACTTGAAAAAGTGGCACCGAGTCGGTGC
5I,S5L	HeLa	PRJNA735408	Chen2021_1235	PE2–P2A–BSD	PE3	HEK3	HEK3	+5 G to C	+90	GGCCCAGACTGAGCACGTGA	GTTTTAGAGCTAGAAATAGCAAGTTAAAATAAGGCTAGTCCGTTATCAACTTGAAAAAGTGGGACCGAGTCGGTCC	CAGACTGAGCACG	TGATCGCAGA	TCTGCGATCACGTGCTCAGTCTG			GTCAACCAGTATCCCGGTGC	GTTTTAGAGCTAGAAATAGCAAGTTAAAATAAGGCTAGTCCGTTATCAACTTGAAAAAGTGGCACCGAGTCGGTGC
5I,S5L	HeLa	PRJNA735408	Chen2021_1236	PE2–P2A–BSD	PE3	HEK3	HEK3	+5 G to T	+90	GGCCCAGACTGAGCACGTGA	GTTTTAGAGCTAGAAATAGCAAGTTAAAATAAGGCTAGTCCGTTATCAACTTGAAAAAGTGGGACCGAGTCGGTCC	CAGACTGAGCACG	TGATTGCAGA	TCTGCAATCACGTGCTCAGTCTG			GTCAACCAGTATCCCGGTGC	GTTTTAGAGCTAGAAATAGCAAGTTAAAATAAGGCTAGTCCGTTATCAACTTGAAAAAGTGGCACCGAGTCGGTGC
5I,S5L	HeLa	PRJNA735408	Chen2021_1237	PE2–P2A–BSD	PE3	HEK3	HEK3	+7 C to A	+90	GGCCCAGACTGAGCACGTGA	GTTTTAGAGCTAGAAATAGCAAGTTAAAATAAGGCTAGTCCGTTATCAACTTGAAAAAGTGGGACCGAGTCGGTCC	CAGACTGAGCACG	TGATGGAAGA	TCTTCCATCACGTGCTCAGTCTG			GTCAACCAGTATCCCGGTGC	GTTTTAGAGCTAGAAATAGCAAGTTAAAATAAGGCTAGTCCGTTATCAACTTGAAAAAGTGGCACCGAGTCGGTGC
5I,S5L	HeLa	PRJNA735408	Chen2021_1238	PE2–P2A–BSD	PE3	HEK3	HEK3	+7 C to G	+90	GGCCCAGACTGAGCACGTGA	GTTTTAGAGCTAGAAATAGCAAGTTAAAATAAGGCTAGTCCGTTATCAACTTGAAAAAGTGGGACCGAGTCGGTCC	CAGACTGAGCACG	TGATGGGAGA	TCTCCCATCACGTGCTCAGTCTG			GTCAACCAGTATCCCGGTGC	GTTTTAGAGCTAGAAATAGCAAGTTAAAATAAGGCTAGTCCGTTATCAACTTGAAAAAGTGGCACCGAGTCGGTGC
5I,S5L	HeLa	PRJNA735408	Chen2021_1239	PE2–P2A–BSD	PE3	HEK3	HEK3	+7 C to T	+90	GGCCCAGACTGAGCACGTGA	GTTTTAGAGCTAGAAATAGCAAGTTAAAATAAGGCTAGTCCGTTATCAACTTGAAAAAGTGGGACCGAGTCGGTCC	CAGACTGAGCACG	TGATGGTAGA	TCTACCATCACGTGCTCAGTCTG			GTCAACCAGTATCCCGGTGC	GTTTTAGAGCTAGAAATAGCAAGTTAAAATAAGGCTAGTCCGTTATCAACTTGAAAAAGTGGCACCGAGTCGGTGC
5I,S5L	HeLa	PRJNA735408	Chen2021_1240	PE2–P2A–BSD	PE3	RNF2	RNF2	+4 A to T	+41	GTCATCTTAGTCATTACCTG	GTTTTAGAGCTAGAAATAGCAAGTTAAAATAAGGCTAGTCCGTTATCAACTTGAAAAAGTGGCACCGAGTCGGTGC	CATCTTAGTCATTAC	CTGTGGTGTTCGTT	AACGAACACCACAGGTAATGACTAAGATG			GTCAACCATTAAGCAAAACAT	GTTTTAGAGCTAGAAATAGCAAGTTAAAATAAGGCTAGTCCGTTATCAACTTGAAAAAGTGGCACCGAGTCGGTGC
5I,5J	HeLa	PRJNA735408	Chen2021_1241	PE2–P2A–BSD	PE3	RNF2	RNF2	+6 G to A	+41	GTCATCTTAGTCATTACCTG	GTTTTAGAGCTAGAAATAGCAAGTTAAAATAAGGCTAGTCCGTTATCAACTTGAAAAAGTGGCACCGAGTCGGTGC	CATCTTAGTCATTAC	CTGAGATGTTCGTT	AACGAACATCTCAGGTAATGACTAAGATG			GTCAACCATTAAGCAAAACAT	GTTTTAGAGCTAGAAATAGCAAGTTAAAATAAGGCTAGTCCGTTATCAACTTGAAAAAGTGGCACCGAGTCGGTGC
5I,S5L	HeLa	PRJNA735408	Chen2021_1242	PE2–P2A–BSD	PE3	RNF2	RNF2	+7 T to C	+41	GTCATCTTAGTCATTACCTG	GTTTTAGAGCTAGAAATAGCAAGTTAAAATAAGGCTAGTCCGTTATCAACTTGAAAAAGTGGCACCGAGTCGGTGC	CATCTTAGTCATTAC	CTGAGGCGTTCGTT	AACGAACGCCTCAGGTAATGACTAAGATG			GTCAACCATTAAGCAAAACAT	GTTTTAGAGCTAGAAATAGCAAGTTAAAATAAGGCTAGTCCGTTATCAACTTGAAAAAGTGGCACCGAGTCGGTGC
5I,5J	HeLa	PRJNA735408	Chen2021_1243	PE2–P2A–BSD	PE3	RUNX1	RUNX1	+3 A to C	+38	GCATTTTCAGGAGGAAGCGA	GTTTTAGAGCTAGAAATAGCAAGTTAAAATAAGGCTAGTCCGTTATCAACTTGAAAAAGTGGCACCGAGTCGGTGC	ATTTTCAGGAGGAAG	CGCTGGCTTCAGACA	TGTCTGAAGCCAGCGCTTCCTCCTGAAAAT			GATGAAGCACTGTGGGTACGA	GTTTTAGAGCTAGAAATAGCAAGTTAAAATAAGGCTAGTCCGTTATCAACTTGAAAAAGTGGCACCGAGTCGGTGC
5I,S5L	HeLa	PRJNA735408	Chen2021_1244	PE2–P2A–BSD	PE3	RUNX1	RUNX1	+4 T to A	+38	GCATTTTCAGGAGGAAGCGA	GTTTTAGAGCTAGAAATAGCAAGTTAAAATAAGGCTAGTCCGTTATCAACTTGAAAAAGTGGCACCGAGTCGGTGC	ATTTTCAGGAGGAAG	CGAAGGCTTCAGACA	TGTCTGAAGCCTTCGCTTCCTCCTGAAAAT			GATGAAGCACTGTGGGTACGA	GTTTTAGAGCTAGAAATAGCAAGTTAAAATAAGGCTAGTCCGTTATCAACTTGAAAAAGTGGCACCGAGTCGGTGC
5I,5J	HeLa	PRJNA735408	Chen2021_1245	PE2–P2A–BSD	PE3	RUNX1	RUNX1	+5 G to T	+38	GCATTTTCAGGAGGAAGCGA	GTTTTAGAGCTAGAAATAGCAAGTTAAAATAAGGCTAGTCCGTTATCAACTTGAAAAAGTGGCACCGAGTCGGTGC	ATTTTCAGGAGGAAG	CGATTGCTTCAGACA	TGTCTGAAGCAATCGCTTCCTCCTGAAAAT			GATGAAGCACTGTGGGTACGA	GTTTTAGAGCTAGAAATAGCAAGTTAAAATAAGGCTAGTCCGTTATCAACTTGAAAAAGTGGCACCGAGTCGGTGC
5I,S5L	HeLa	PRJNA735408	Chen2021_1246	PE2–P2A–BSD	PE3	VEGFA	VEGFA	+1 T to G	+57	GATGTCTGCAGGCCAGATGA	GTTTTAGAGCTAGAAATAGCAAGTTAAAATAAGGCTAGTCCGTTATCAACTTGAAAAAGTGGCACCGAGTCGGTGC	TCTGCAGGCCAGA	GGAGGGCTCCAGATGGCACATT	AATGTGCCATCTGGAGCCCTCCTCTGGCCTGCAGA			GATGTACAGAGAGCCCAGGGC	GTTTTAGAGCTAGAAATAGCAAGTTAAAATAAGGCTAGTCCGTTATCAACTTGAAAAAGTGGCACCGAGTCGGTGC
5I,5J	HeLa	PRJNA735408	Chen2021_1247	PE2–P2A–BSD	PE3	VEGFA	VEGFA	+7 C to A	+57	GATGTCTGCAGGCCAGATGA	GTTTTAGAGCTAGAAATAGCAAGTTAAAATAAGGCTAGTCCGTTATCAACTTGAAAAAGTGGCACCGAGTCGGTGC	TCTGCAGGCCAGA	TGAGGGATCCAGATGGCACATT	AATGTGCCATCTGGATCCCTCATCTGGCCTGCAGA			GATGTACAGAGAGCCCAGGGC	GTTTTAGAGCTAGAAATAGCAAGTTAAAATAAGGCTAGTCCGTTATCAACTTGAAAAAGTGGCACCGAGTCGGTGC
5I,S5L	HeLa	PRJNA735408	Chen2021_1248	PE2–P2A–BSD	PE3	VEGFA	VEGFA	+7 C to T	+57	GATGTCTGCAGGCCAGATGA	GTTTTAGAGCTAGAAATAGCAAGTTAAAATAAGGCTAGTCCGTTATCAACTTGAAAAAGTGGCACCGAGTCGGTGC	TCTGCAGGCCAGA	TGAGGGTTCCAGATGGCACATT	AATGTGCCATCTGGAACCCTCATCTGGCCTGCAGA			GATGTACAGAGAGCCCAGGGC	GTTTTAGAGCTAGAAATAGCAAGTTAAAATAAGGCTAGTCCGTTATCAACTTGAAAAAGTGGCACCGAGTCGGTGC
5I,S5L	HeLa	PRJNA735408	Chen2021_1249	PE2–P2A–BSD	PE5	DNMT1	DNMT1	+1 A to G	+49	GATTCCTGGTGCCAGAAACA	GTTTTAGAGCTAGAAATAGCAAGTTAAAATAAGGCTAGTCCGTTATCAACTTGAAAAAGTGGCACCGAGTCGGTGC	CCTGGTGCCAGAA	GCAGGGGTGAC	GTCACCCCTGCTTCTGGCACCAGG			GCCCTTCAGCTAAAATAAAGG	GTTTTAGAGCTAGAAATAGCAAGTTAAAATAAGGCTAGTCCGTTATCAACTTGAAAAAGTGGCACCGAGTCGGTGC
5I,5J	HeLa	PRJNA735408	Chen2021_1250	PE2–P2A–BSD	PE5	DNMT1	DNMT1	+6 G to C	+49	GATTCCTGGTGCCAGAAACA	GTTTTAGAGCTAGAAATAGCAAGTTAAAATAAGGCTAGTCCGTTATCAACTTGAAAAAGTGGCACCGAGTCGGTGC	CCTGGTGCCAGAA	ACAGGCGTGAC	GTCACGCCTGTTTCTGGCACCAGG			GCCCTTCAGCTAAAATAAAGG	GTTTTAGAGCTAGAAATAGCAAGTTAAAATAAGGCTAGTCCGTTATCAACTTGAAAAAGTGGCACCGAGTCGGTGC
5I,S5L	HeLa	PRJNA735408	Chen2021_1251	PE2–P2A–BSD	PE5	DNMT1	DNMT1	+8 T to A	+49	GATTCCTGGTGCCAGAAACA	GTTTTAGAGCTAGAAATAGCAAGTTAAAATAAGGCTAGTCCGTTATCAACTTGAAAAAGTGGCACCGAGTCGGTGC	CCTGGTGCCAGAA	ACAGGGGAGACGGGAGGGC	GCCCTCCCGTCTCCCCTGTTTCTGGCACCAGG			GCCCTTCAGCTAAAATAAAGG	GTTTTAGAGCTAGAAATAGCAAGTTAAAATAAGGCTAGTCCGTTATCAACTTGAAAAAGTGGCACCGAGTCGGTGC
5I,S5L	HeLa	PRJNA735408	Chen2021_1252	PE2–P2A–BSD	PE5	EMX1	EMX1	+2 A to C	+53	GAGTCCGAGCAGAAGAAGAA	GTTTTAGAGCTAGAAATAGCAAGTTAAAATAAGGCTAGTCCGTTATCAACTTGAAAAAGTGGCACCGAGTCGGTGC	TCCGAGCAGAAGAA	GCAGGGCTCCCATCAC	GTGATGGGAGCCCTGCTTCTTCTGCTCGGA			GACATCGATGTCCTCCCCAT	GTTTTAGAGCTAGAAATAGCAAGTTAAAATAAGGCTAGTCCGTTATCAACTTGAAAAAGTGGCACCGAGTCGGTGC
5I,S5L	HeLa	PRJNA735408	Chen2021_1253	PE2–P2A–BSD	PE5	EMX1	EMX1	+5 G to A	+53	GAGTCCGAGCAGAAGAAGAA	GTTTTAGAGCTAGAAATAGCAAGTTAAAATAAGGCTAGTCCGTTATCAACTTGAAAAAGTGGCACCGAGTCGGTGC	TCCGAGCAGAAGAA	GAAGAGCTCCCATCAC	GTGATGGGAGCTCTTCTTCTTCTGCTCGGA			GACATCGATGTCCTCCCCAT	GTTTTAGAGCTAGAAATAGCAAGTTAAAATAAGGCTAGTCCGTTATCAACTTGAAAAAGTGGCACCGAGTCGGTGC
5I,S5L	HeLa	PRJNA735408	Chen2021_1254	PE2–P2A–BSD	PE5	EMX1	EMX1	+5 G to T	+53	GAGTCCGAGCAGAAGAAGAA	GTTTTAGAGCTAGAAATAGCAAGTTAAAATAAGGCTAGTCCGTTATCAACTTGAAAAAGTGGCACCGAGTCGGTGC	TCCGAGCAGAAGAA	GAAGTGCTCCCATCAC	GTGATGGGAGCACTTCTTCTTCTGCTCGGA			GACATCGATGTCCTCCCCAT	GTTTTAGAGCTAGAAATAGCAAGTTAAAATAAGGCTAGTCCGTTATCAACTTGAAAAAGTGGCACCGAGTCGGTGC
5I,5J	HeLa	PRJNA735408	Chen2021_1255	PE2–P2A–BSD	PE5	FANCF	FANCF	+3 C to G	+48	GGAATCCCTTCTGCAGCACC	GTTTTAGAGCTAGAAATAGCAAGTTAAAATAAGGCTAGTCCGTTATCAACTTGAAAAAGTGGCACCGAGTCGGTGC	ATCCCTTCTGCAGC	ACGTGGATCGCTTTTCC	GGAAAAGCGATCCACGTGCTGCAGAAGGGAT			GGGGTCCCAGGTGCTGACGT	GTTTTAGAGCTAGAAATAGCAAGTTAAAATAAGGCTAGTCCGTTATCAACTTGAAAAAGTGGCACCGAGTCGGTGC
5I,5J	HeLa	PRJNA735408	Chen2021_1256	PE2–P2A–BSD	PE5	FANCF	FANCF	+3 C to T	+48	GGAATCCCTTCTGCAGCACC	GTTTTAGAGCTAGAAATAGCAAGTTAAAATAAGGCTAGTCCGTTATCAACTTGAAAAAGTGGCACCGAGTCGGTGC	ATCCCTTCTGCAGC	ACTTGGATCGCTTTTCC	GGAAAAGCGATCCAAGTGCTGCAGAAGGGAT			GGGGTCCCAGGTGCTGACGT	GTTTTAGAGCTAGAAATAGCAAGTTAAAATAAGGCTAGTCCGTTATCAACTTGAAAAAGTGGCACCGAGTCGGTGC
5I,S5L	HeLa	PRJNA735408	Chen2021_1257	PE2–P2A–BSD	PE5	FANCF	FANCF	+4 T to G	+48	GGAATCCCTTCTGCAGCACC	GTTTTAGAGCTAGAAATAGCAAGTTAAAATAAGGCTAGTCCGTTATCAACTTGAAAAAGTGGCACCGAGTCGGTGC	ATCCCTTCTGCAGC	ACCGGGATCGCTTTTCC	GGAAAAGCGATCCCGGTGCTGCAGAAGGGAT			GGGGTCCCAGGTGCTGACGT	GTTTTAGAGCTAGAAATAGCAAGTTAAAATAAGGCTAGTCCGTTATCAACTTGAAAAAGTGGCACCGAGTCGGTGC
5I,5J	HeLa	PRJNA735408	Chen2021_1258	PE2–P2A–BSD	PE5	HEK3	HEK3	+1 T to A	+90	GGCCCAGACTGAGCACGTGA	GTTTTAGAGCTAGAAATAGCAAGTTAAAATAAGGCTAGTCCGTTATCAACTTGAAAAAGTGGGACCGAGTCGGTCC	CAGACTGAGCACG	AGATGGCAGA	TCTGCCATCTCGTGCTCAGTCTG			GTCAACCAGTATCCCGGTGC	GTTTTAGAGCTAGAAATAGCAAGTTAAAATAAGGCTAGTCCGTTATCAACTTGAAAAAGTGGCACCGAGTCGGTGC
5I,S5L	HeLa	PRJNA735408	Chen2021_1259	PE2–P2A–BSD	PE5	HEK3	HEK3	+1 T to C	+90	GGCCCAGACTGAGCACGTGA	GTTTTAGAGCTAGAAATAGCAAGTTAAAATAAGGCTAGTCCGTTATCAACTTGAAAAAGTGGGACCGAGTCGGTCC	CAGACTGAGCACG	CGATGGCAGA	TCTGCCATCGCGTGCTCAGTCTG			GTCAACCAGTATCCCGGTGC	GTTTTAGAGCTAGAAATAGCAAGTTAAAATAAGGCTAGTCCGTTATCAACTTGAAAAAGTGGCACCGAGTCGGTGC
5I,S5L	HeLa	PRJNA735408	Chen2021_1260	PE2–P2A–BSD	PE5	HEK3	HEK3	+1 T to G	+90	GGCCCAGACTGAGCACGTGA	GTTTTAGAGCTAGAAATAGCAAGTTAAAATAAGGCTAGTCCGTTATCAACTTGAAAAAGTGGGACCGAGTCGGTCC	CAGACTGAGCACG	GGATGGCAGA	TCTGCCATCCCGTGCTCAGTCTG			GTCAACCAGTATCCCGGTGC	GTTTTAGAGCTAGAAATAGCAAGTTAAAATAAGGCTAGTCCGTTATCAACTTGAAAAAGTGGCACCGAGTCGGTGC
5I,S5L	HeLa	PRJNA735408	Chen2021_1261	PE2–P2A–BSD	PE5	HEK3	HEK3	+3 A to C	+90	GGCCCAGACTGAGCACGTGA	GTTTTAGAGCTAGAAATAGCAAGTTAAAATAAGGCTAGTCCGTTATCAACTTGAAAAAGTGGGACCGAGTCGGTCC	CAGACTGAGCACG	TGCTGGCAGA	TCTGCCAGCACGTGCTCAGTCTG			GTCAACCAGTATCCCGGTGC	GTTTTAGAGCTAGAAATAGCAAGTTAAAATAAGGCTAGTCCGTTATCAACTTGAAAAAGTGGCACCGAGTCGGTGC
5I,S5L	HeLa	PRJNA735408	Chen2021_1262	PE2–P2A–BSD	PE5	HEK3	HEK3	+3 A to G	+90	GGCCCAGACTGAGCACGTGA	GTTTTAGAGCTAGAAATAGCAAGTTAAAATAAGGCTAGTCCGTTATCAACTTGAAAAAGTGGGACCGAGTCGGTCC	CAGACTGAGCACG	TGGTGGCAGA	TCTGCCACCACGTGCTCAGTCTG			GTCAACCAGTATCCCGGTGC	GTTTTAGAGCTAGAAATAGCAAGTTAAAATAAGGCTAGTCCGTTATCAACTTGAAAAAGTGGCACCGAGTCGGTGC
5I,S5L	HeLa	PRJNA735408	Chen2021_1263	PE2–P2A–BSD	PE5	HEK3	HEK3	+3 A to T	+90	GGCCCAGACTGAGCACGTGA	GTTTTAGAGCTAGAAATAGCAAGTTAAAATAAGGCTAGTCCGTTATCAACTTGAAAAAGTGGGACCGAGTCGGTCC	CAGACTGAGCACG	TGTTGGCAGA	TCTGCCAACACGTGCTCAGTCTG			GTCAACCAGTATCCCGGTGC	GTTTTAGAGCTAGAAATAGCAAGTTAAAATAAGGCTAGTCCGTTATCAACTTGAAAAAGTGGCACCGAGTCGGTGC
5I,S5L	HeLa	PRJNA735408	Chen2021_1264	PE2–P2A–BSD	PE5	HEK3	HEK3	+5 G to A	+90	GGCCCAGACTGAGCACGTGA	GTTTTAGAGCTAGAAATAGCAAGTTAAAATAAGGCTAGTCCGTTATCAACTTGAAAAAGTGGGACCGAGTCGGTCC	CAGACTGAGCACG	TGATAGCAGA	TCTGCTATCACGTGCTCAGTCTG			GTCAACCAGTATCCCGGTGC	GTTTTAGAGCTAGAAATAGCAAGTTAAAATAAGGCTAGTCCGTTATCAACTTGAAAAAGTGGCACCGAGTCGGTGC
5I,S5L	HeLa	PRJNA735408	Chen2021_1265	PE2–P2A–BSD	PE5	HEK3	HEK3	+5 G to C	+90	GGCCCAGACTGAGCACGTGA	GTTTTAGAGCTAGAAATAGCAAGTTAAAATAAGGCTAGTCCGTTATCAACTTGAAAAAGTGGGACCGAGTCGGTCC	CAGACTGAGCACG	TGATCGCAGA	TCTGCGATCACGTGCTCAGTCTG			GTCAACCAGTATCCCGGTGC	GTTTTAGAGCTAGAAATAGCAAGTTAAAATAAGGCTAGTCCGTTATCAACTTGAAAAAGTGGCACCGAGTCGGTGC
5I,S5L	HeLa	PRJNA735408	Chen2021_1266	PE2–P2A–BSD	PE5	HEK3	HEK3	+5 G to T	+90	GGCCCAGACTGAGCACGTGA	GTTTTAGAGCTAGAAATAGCAAGTTAAAATAAGGCTAGTCCGTTATCAACTTGAAAAAGTGGGACCGAGTCGGTCC	CAGACTGAGCACG	TGATTGCAGA	TCTGCAATCACGTGCTCAGTCTG			GTCAACCAGTATCCCGGTGC	GTTTTAGAGCTAGAAATAGCAAGTTAAAATAAGGCTAGTCCGTTATCAACTTGAAAAAGTGGCACCGAGTCGGTGC
5I,S5L	HeLa	PRJNA735408	Chen2021_1267	PE2–P2A–BSD	PE5	HEK3	HEK3	+7 C to A	+90	GGCCCAGACTGAGCACGTGA	GTTTTAGAGCTAGAAATAGCAAGTTAAAATAAGGCTAGTCCGTTATCAACTTGAAAAAGTGGGACCGAGTCGGTCC	CAGACTGAGCACG	TGATGGAAGA	TCTTCCATCACGTGCTCAGTCTG			GTCAACCAGTATCCCGGTGC	GTTTTAGAGCTAGAAATAGCAAGTTAAAATAAGGCTAGTCCGTTATCAACTTGAAAAAGTGGCACCGAGTCGGTGC
5I,S5L	HeLa	PRJNA735408	Chen2021_1268	PE2–P2A–BSD	PE5	HEK3	HEK3	+7 C to G	+90	GGCCCAGACTGAGCACGTGA	GTTTTAGAGCTAGAAATAGCAAGTTAAAATAAGGCTAGTCCGTTATCAACTTGAAAAAGTGGGACCGAGTCGGTCC	CAGACTGAGCACG	TGATGGGAGA	TCTCCCATCACGTGCTCAGTCTG			GTCAACCAGTATCCCGGTGC	GTTTTAGAGCTAGAAATAGCAAGTTAAAATAAGGCTAGTCCGTTATCAACTTGAAAAAGTGGCACCGAGTCGGTGC
5I,S5L	HeLa	PRJNA735408	Chen2021_1269	PE2–P2A–BSD	PE5	HEK3	HEK3	+7 C to T	+90	GGCCCAGACTGAGCACGTGA	GTTTTAGAGCTAGAAATAGCAAGTTAAAATAAGGCTAGTCCGTTATCAACTTGAAAAAGTGGGACCGAGTCGGTCC	CAGACTGAGCACG	TGATGGTAGA	TCTACCATCACGTGCTCAGTCTG			GTCAACCAGTATCCCGGTGC	GTTTTAGAGCTAGAAATAGCAAGTTAAAATAAGGCTAGTCCGTTATCAACTTGAAAAAGTGGCACCGAGTCGGTGC
5I,S5L	HeLa	PRJNA735408	Chen2021_1270	PE2–P2A–BSD	PE5	RNF2	RNF2	+4 A to T	+41	GTCATCTTAGTCATTACCTG	GTTTTAGAGCTAGAAATAGCAAGTTAAAATAAGGCTAGTCCGTTATCAACTTGAAAAAGTGGCACCGAGTCGGTGC	CATCTTAGTCATTAC	CTGTGGTGTTCGTT	AACGAACACCACAGGTAATGACTAAGATG			GTCAACCATTAAGCAAAACAT	GTTTTAGAGCTAGAAATAGCAAGTTAAAATAAGGCTAGTCCGTTATCAACTTGAAAAAGTGGCACCGAGTCGGTGC
5I,5J	HeLa	PRJNA735408	Chen2021_1271	PE2–P2A–BSD	PE5	RNF2	RNF2	+6 G to A	+41	GTCATCTTAGTCATTACCTG	GTTTTAGAGCTAGAAATAGCAAGTTAAAATAAGGCTAGTCCGTTATCAACTTGAAAAAGTGGCACCGAGTCGGTGC	CATCTTAGTCATTAC	CTGAGATGTTCGTT	AACGAACATCTCAGGTAATGACTAAGATG			GTCAACCATTAAGCAAAACAT	GTTTTAGAGCTAGAAATAGCAAGTTAAAATAAGGCTAGTCCGTTATCAACTTGAAAAAGTGGCACCGAGTCGGTGC
5I,S5L	HeLa	PRJNA735408	Chen2021_1272	PE2–P2A–BSD	PE5	RNF2	RNF2	+7 T to C	+41	GTCATCTTAGTCATTACCTG	GTTTTAGAGCTAGAAATAGCAAGTTAAAATAAGGCTAGTCCGTTATCAACTTGAAAAAGTGGCACCGAGTCGGTGC	CATCTTAGTCATTAC	CTGAGGCGTTCGTT	AACGAACGCCTCAGGTAATGACTAAGATG			GTCAACCATTAAGCAAAACAT	GTTTTAGAGCTAGAAATAGCAAGTTAAAATAAGGCTAGTCCGTTATCAACTTGAAAAAGTGGCACCGAGTCGGTGC
5I,5J	HeLa	PRJNA735408	Chen2021_1273	PE2–P2A–BSD	PE5	RUNX1	RUNX1	+3 A to C	+38	GCATTTTCAGGAGGAAGCGA	GTTTTAGAGCTAGAAATAGCAAGTTAAAATAAGGCTAGTCCGTTATCAACTTGAAAAAGTGGCACCGAGTCGGTGC	ATTTTCAGGAGGAAG	CGCTGGCTTCAGACA	TGTCTGAAGCCAGCGCTTCCTCCTGAAAAT			GATGAAGCACTGTGGGTACGA	GTTTTAGAGCTAGAAATAGCAAGTTAAAATAAGGCTAGTCCGTTATCAACTTGAAAAAGTGGCACCGAGTCGGTGC
5I,S5L	HeLa	PRJNA735408	Chen2021_1274	PE2–P2A–BSD	PE5	RUNX1	RUNX1	+4 T to A	+38	GCATTTTCAGGAGGAAGCGA	GTTTTAGAGCTAGAAATAGCAAGTTAAAATAAGGCTAGTCCGTTATCAACTTGAAAAAGTGGCACCGAGTCGGTGC	ATTTTCAGGAGGAAG	CGAAGGCTTCAGACA	TGTCTGAAGCCTTCGCTTCCTCCTGAAAAT			GATGAAGCACTGTGGGTACGA	GTTTTAGAGCTAGAAATAGCAAGTTAAAATAAGGCTAGTCCGTTATCAACTTGAAAAAGTGGCACCGAGTCGGTGC
5I,5J	HeLa	PRJNA735408	Chen2021_1275	PE2–P2A–BSD	PE5	RUNX1	RUNX1	+5 G to T	+38	GCATTTTCAGGAGGAAGCGA	GTTTTAGAGCTAGAAATAGCAAGTTAAAATAAGGCTAGTCCGTTATCAACTTGAAAAAGTGGCACCGAGTCGGTGC	ATTTTCAGGAGGAAG	CGATTGCTTCAGACA	TGTCTGAAGCAATCGCTTCCTCCTGAAAAT			GATGAAGCACTGTGGGTACGA	GTTTTAGAGCTAGAAATAGCAAGTTAAAATAAGGCTAGTCCGTTATCAACTTGAAAAAGTGGCACCGAGTCGGTGC
5I,S5L	HeLa	PRJNA735408	Chen2021_1276	PE2–P2A–BSD	PE5	VEGFA	VEGFA	+1 T to G	+57	GATGTCTGCAGGCCAGATGA	GTTTTAGAGCTAGAAATAGCAAGTTAAAATAAGGCTAGTCCGTTATCAACTTGAAAAAGTGGCACCGAGTCGGTGC	TCTGCAGGCCAGA	GGAGGGCTCCAGATGGCACATT	AATGTGCCATCTGGAGCCCTCCTCTGGCCTGCAGA			GATGTACAGAGAGCCCAGGGC	GTTTTAGAGCTAGAAATAGCAAGTTAAAATAAGGCTAGTCCGTTATCAACTTGAAAAAGTGGCACCGAGTCGGTGC
5I,5J	HeLa	PRJNA735408	Chen2021_1277	PE2–P2A–BSD	PE5	VEGFA	VEGFA	+7 C to A	+57	GATGTCTGCAGGCCAGATGA	GTTTTAGAGCTAGAAATAGCAAGTTAAAATAAGGCTAGTCCGTTATCAACTTGAAAAAGTGGCACCGAGTCGGTGC	TCTGCAGGCCAGA	TGAGGGATCCAGATGGCACATT	AATGTGCCATCTGGATCCCTCATCTGGCCTGCAGA			GATGTACAGAGAGCCCAGGGC	GTTTTAGAGCTAGAAATAGCAAGTTAAAATAAGGCTAGTCCGTTATCAACTTGAAAAAGTGGCACCGAGTCGGTGC
5I,S5L	HeLa	PRJNA735408	Chen2021_1278	PE2–P2A–BSD	PE5	VEGFA	VEGFA	+7 C to T	+57	GATGTCTGCAGGCCAGATGA	GTTTTAGAGCTAGAAATAGCAAGTTAAAATAAGGCTAGTCCGTTATCAACTTGAAAAAGTGGCACCGAGTCGGTGC	TCTGCAGGCCAGA	TGAGGGTTCCAGATGGCACATT	AATGTGCCATCTGGAACCCTCATCTGGCCTGCAGA			GATGTACAGAGAGCCCAGGGC	GTTTTAGAGCTAGAAATAGCAAGTTAAAATAAGGCTAGTCCGTTATCAACTTGAAAAAGTGGCACCGAGTCGGTGC
5I	HEK293T	PRJNA735408	Chen2021_1279	PE2	PE2	EMX1	EMX1	+2 A to C		GAGTCCGAGCAGAAGAAGAA	GTTTTAGAGCTAGAAATAGCAAGTTAAAATAAGGCTAGTCCGTTATCAACTTGAAAAAGTGGCACCGAGTCGGTGC	TCCGAGCAGAAGAA	GCAGGGCTCCCATCAC	GTGATGGGAGCCCTGCTTCTTCTGCTCGGA
5I	HEK293T	PRJNA735408	Chen2021_1280	PE2	PE2	EMX1	EMX1	+5 G to A		GAGTCCGAGCAGAAGAAGAA	GTTTTAGAGCTAGAAATAGCAAGTTAAAATAAGGCTAGTCCGTTATCAACTTGAAAAAGTGGCACCGAGTCGGTGC	TCCGAGCAGAAGAA	GAAGAGCTCCCATCAC	GTGATGGGAGCTCTTCTTCTTCTGCTCGGA
5I	HEK293T	PRJNA735408	Chen2021_1281	PE2	PE2	EMX1	EMX1	+5 G to T		GAGTCCGAGCAGAAGAAGAA	GTTTTAGAGCTAGAAATAGCAAGTTAAAATAAGGCTAGTCCGTTATCAACTTGAAAAAGTGGCACCGAGTCGGTGC	TCCGAGCAGAAGAA	GAAGTGCTCCCATCAC	GTGATGGGAGCACTTCTTCTTCTGCTCGGA
5I	HEK293T	PRJNA735408	Chen2021_1282	PE2	PE4	EMX1	EMX1	+2 A to C		GAGTCCGAGCAGAAGAAGAA	GTTTTAGAGCTAGAAATAGCAAGTTAAAATAAGGCTAGTCCGTTATCAACTTGAAAAAGTGGCACCGAGTCGGTGC	TCCGAGCAGAAGAA	GCAGGGCTCCCATCAC	GTGATGGGAGCCCTGCTTCTTCTGCTCGGA
5I	HEK293T	PRJNA735408	Chen2021_1283	PE2	PE4	EMX1	EMX1	+5 G to A		GAGTCCGAGCAGAAGAAGAA	GTTTTAGAGCTAGAAATAGCAAGTTAAAATAAGGCTAGTCCGTTATCAACTTGAAAAAGTGGCACCGAGTCGGTGC	TCCGAGCAGAAGAA	GAAGAGCTCCCATCAC	GTGATGGGAGCTCTTCTTCTTCTGCTCGGA
5I	HEK293T	PRJNA735408	Chen2021_1284	PE2	PE4	EMX1	EMX1	+5 G to T		GAGTCCGAGCAGAAGAAGAA	GTTTTAGAGCTAGAAATAGCAAGTTAAAATAAGGCTAGTCCGTTATCAACTTGAAAAAGTGGCACCGAGTCGGTGC	TCCGAGCAGAAGAA	GAAGTGCTCCCATCAC	GTGATGGGAGCACTTCTTCTTCTGCTCGGA
5I	HEK293T	PRJNA735408	Chen2021_1285	PE2	PE3	EMX1	EMX1	+2 A to C	+53	GAGTCCGAGCAGAAGAAGAA	GTTTTAGAGCTAGAAATAGCAAGTTAAAATAAGGCTAGTCCGTTATCAACTTGAAAAAGTGGCACCGAGTCGGTGC	TCCGAGCAGAAGAA	GCAGGGCTCCCATCAC	GTGATGGGAGCCCTGCTTCTTCTGCTCGGA			GACATCGATGTCCTCCCCAT	GTTTTAGAGCTAGAAATAGCAAGTTAAAATAAGGCTAGTCCGTTATCAACTTGAAAAAGTGGCACCGAGTCGGTGC
5I	HEK293T	PRJNA735408	Chen2021_1286	PE2	PE3	EMX1	EMX1	+5 G to A	+53	GAGTCCGAGCAGAAGAAGAA	GTTTTAGAGCTAGAAATAGCAAGTTAAAATAAGGCTAGTCCGTTATCAACTTGAAAAAGTGGCACCGAGTCGGTGC	TCCGAGCAGAAGAA	GAAGAGCTCCCATCAC	GTGATGGGAGCTCTTCTTCTTCTGCTCGGA			GACATCGATGTCCTCCCCAT	GTTTTAGAGCTAGAAATAGCAAGTTAAAATAAGGCTAGTCCGTTATCAACTTGAAAAAGTGGCACCGAGTCGGTGC
5I	HEK293T	PRJNA735408	Chen2021_1287	PE2	PE3	EMX1	EMX1	+5 G to T	+53	GAGTCCGAGCAGAAGAAGAA	GTTTTAGAGCTAGAAATAGCAAGTTAAAATAAGGCTAGTCCGTTATCAACTTGAAAAAGTGGCACCGAGTCGGTGC	TCCGAGCAGAAGAA	GAAGTGCTCCCATCAC	GTGATGGGAGCACTTCTTCTTCTGCTCGGA			GACATCGATGTCCTCCCCAT	GTTTTAGAGCTAGAAATAGCAAGTTAAAATAAGGCTAGTCCGTTATCAACTTGAAAAAGTGGCACCGAGTCGGTGC
5I	HEK293T	PRJNA735408	Chen2021_1288	PE2	PE5	EMX1	EMX1	+2 A to C	+53	GAGTCCGAGCAGAAGAAGAA	GTTTTAGAGCTAGAAATAGCAAGTTAAAATAAGGCTAGTCCGTTATCAACTTGAAAAAGTGGCACCGAGTCGGTGC	TCCGAGCAGAAGAA	GCAGGGCTCCCATCAC	GTGATGGGAGCCCTGCTTCTTCTGCTCGGA			GACATCGATGTCCTCCCCAT	GTTTTAGAGCTAGAAATAGCAAGTTAAAATAAGGCTAGTCCGTTATCAACTTGAAAAAGTGGCACCGAGTCGGTGC
5I	HEK293T	PRJNA735408	Chen2021_1289	PE2	PE5	EMX1	EMX1	+5 G to A	+53	GAGTCCGAGCAGAAGAAGAA	GTTTTAGAGCTAGAAATAGCAAGTTAAAATAAGGCTAGTCCGTTATCAACTTGAAAAAGTGGCACCGAGTCGGTGC	TCCGAGCAGAAGAA	GAAGAGCTCCCATCAC	GTGATGGGAGCTCTTCTTCTTCTGCTCGGA			GACATCGATGTCCTCCCCAT	GTTTTAGAGCTAGAAATAGCAAGTTAAAATAAGGCTAGTCCGTTATCAACTTGAAAAAGTGGCACCGAGTCGGTGC
5I	HEK293T	PRJNA735408	Chen2021_1290	PE2	PE5	EMX1	EMX1	+5 G to T	+53	GAGTCCGAGCAGAAGAAGAA	GTTTTAGAGCTAGAAATAGCAAGTTAAAATAAGGCTAGTCCGTTATCAACTTGAAAAAGTGGCACCGAGTCGGTGC	TCCGAGCAGAAGAA	GAAGTGCTCCCATCAC	GTGATGGGAGCACTTCTTCTTCTGCTCGGA			GACATCGATGTCCTCCCCAT	GTTTTAGAGCTAGAAATAGCAAGTTAAAATAAGGCTAGTCCGTTATCAACTTGAAAAAGTGGCACCGAGTCGGTGC
5I,5J	K562	PRJNA735408	Chen2021_1291	PE2	PE2	HEK3	HEK3	+1 T to A		GGCCCAGACTGAGCACGTGA	GTTTTAGAGCTAGAAATAGCAAGTTAAAATAAGGCTAGTCCGTTATCAACTTGAAAAAGTGGGACCGAGTCGGTCC	CAGACTGAGCACG	AGATGGCAGA	TCTGCCATCTCGTGCTCAGTCTG
5I,5J	K562	PRJNA735408	Chen2021_1292	PE2	PE2	RNF2	RNF2	+6 G to A		GTCATCTTAGTCATTACCTG	GTTTTAGAGCTAGAAATAGCAAGTTAAAATAAGGCTAGTCCGTTATCAACTTGAAAAAGTGGCACCGAGTCGGTGC	CATCTTAGTCATTAC	CTGAGATGTTCGTT	AACGAACATCTCAGGTAATGACTAAGATG
5I,5J	K562	PRJNA735408	Chen2021_1293	PE2	PE2	FANCF	FANCF	+3 C to T		GGAATCCCTTCTGCAGCACC	GTTTTAGAGCTAGAAATAGCAAGTTAAAATAAGGCTAGTCCGTTATCAACTTGAAAAAGTGGCACCGAGTCGGTGC	ATCCCTTCTGCAGC	ACTTGGATCGCTTTTCC	GGAAAAGCGATCCAAGTGCTGCAGAAGGGAT
5I,5J	K562	PRJNA735408	Chen2021_1294	PE2	PE2	RUNX1	RUNX1	+3 A to C		GCATTTTCAGGAGGAAGCGA	GTTTTAGAGCTAGAAATAGCAAGTTAAAATAAGGCTAGTCCGTTATCAACTTGAAAAAGTGGCACCGAGTCGGTGC	ATTTTCAGGAGGAAG	CGCTGGCTTCAGACA	TGTCTGAAGCCAGCGCTTCCTCCTGAAAAT
5I,5J	K562	PRJNA735408	Chen2021_1295	PE2	PE2	DNMT1	DNMT1	+6 G to C		GATTCCTGGTGCCAGAAACA	GTTTTAGAGCTAGAAATAGCAAGTTAAAATAAGGCTAGTCCGTTATCAACTTGAAAAAGTGGCACCGAGTCGGTGC	CCTGGTGCCAGAA	ACAGGCGTGAC	GTCACGCCTGTTTCTGGCACCAGG
5I,5J	K562	PRJNA735408	Chen2021_1296	PE2	PE2	VEGFA	VEGFA	+7 C to A		GATGTCTGCAGGCCAGATGA	GTTTTAGAGCTAGAAATAGCAAGTTAAAATAAGGCTAGTCCGTTATCAACTTGAAAAAGTGGCACCGAGTCGGTGC	TCTGCAGGCCAGA	TGAGGGATCCAGATGGCACATT	AATGTGCCATCTGGATCCCTCATCTGGCCTGCAGA
5I,5J	K562	PRJNA735408	Chen2021_1297	PE2	PE4	HEK3	HEK3	+1 T to A		GGCCCAGACTGAGCACGTGA	GTTTTAGAGCTAGAAATAGCAAGTTAAAATAAGGCTAGTCCGTTATCAACTTGAAAAAGTGGGACCGAGTCGGTCC	CAGACTGAGCACG	AGATGGCAGA	TCTGCCATCTCGTGCTCAGTCTG
5I,5J	K562	PRJNA735408	Chen2021_1298	PE2	PE4	RNF2	RNF2	+6 G to A		GTCATCTTAGTCATTACCTG	GTTTTAGAGCTAGAAATAGCAAGTTAAAATAAGGCTAGTCCGTTATCAACTTGAAAAAGTGGCACCGAGTCGGTGC	CATCTTAGTCATTAC	CTGAGATGTTCGTT	AACGAACATCTCAGGTAATGACTAAGATG
5I,5J	K562	PRJNA735408	Chen2021_1299	PE2	PE4	FANCF	FANCF	+3 C to T		GGAATCCCTTCTGCAGCACC	GTTTTAGAGCTAGAAATAGCAAGTTAAAATAAGGCTAGTCCGTTATCAACTTGAAAAAGTGGCACCGAGTCGGTGC	ATCCCTTCTGCAGC	ACTTGGATCGCTTTTCC	GGAAAAGCGATCCAAGTGCTGCAGAAGGGAT
5I,5J	K562	PRJNA735408	Chen2021_1300	PE2	PE4	RUNX1	RUNX1	+3 A to C		GCATTTTCAGGAGGAAGCGA	GTTTTAGAGCTAGAAATAGCAAGTTAAAATAAGGCTAGTCCGTTATCAACTTGAAAAAGTGGCACCGAGTCGGTGC	ATTTTCAGGAGGAAG	CGCTGGCTTCAGACA	TGTCTGAAGCCAGCGCTTCCTCCTGAAAAT
5I,5J	K562	PRJNA735408	Chen2021_1301	PE2	PE4	DNMT1	DNMT1	+6 G to C		GATTCCTGGTGCCAGAAACA	GTTTTAGAGCTAGAAATAGCAAGTTAAAATAAGGCTAGTCCGTTATCAACTTGAAAAAGTGGCACCGAGTCGGTGC	CCTGGTGCCAGAA	ACAGGCGTGAC	GTCACGCCTGTTTCTGGCACCAGG
5I,5J	K562	PRJNA735408	Chen2021_1302	PE2	PE4	VEGFA	VEGFA	+7 C to A		GATGTCTGCAGGCCAGATGA	GTTTTAGAGCTAGAAATAGCAAGTTAAAATAAGGCTAGTCCGTTATCAACTTGAAAAAGTGGCACCGAGTCGGTGC	TCTGCAGGCCAGA	TGAGGGATCCAGATGGCACATT	AATGTGCCATCTGGATCCCTCATCTGGCCTGCAGA
5I,5J	K562	PRJNA735408	Chen2021_1303	PE2	PE3	HEK3	HEK3	+1 T to A	+90	GGCCCAGACTGAGCACGTGA	GTTTTAGAGCTAGAAATAGCAAGTTAAAATAAGGCTAGTCCGTTATCAACTTGAAAAAGTGGGACCGAGTCGGTCC	CAGACTGAGCACG	AGATGGCAGA	TCTGCCATCTCGTGCTCAGTCTG			GTCAACCAGTATCCCGGTGC	GTTTTAGAGCTAGAAATAGCAAGTTAAAATAAGGCTAGTCCGTTATCAACTTGAAAAAGTGGCACCGAGTCGGTGC
5I,5J	K562	PRJNA735408	Chen2021_1304	PE2	PE3	RNF2	RNF2	+6 G to A	+41	GTCATCTTAGTCATTACCTG	GTTTTAGAGCTAGAAATAGCAAGTTAAAATAAGGCTAGTCCGTTATCAACTTGAAAAAGTGGCACCGAGTCGGTGC	CATCTTAGTCATTAC	CTGAGATGTTCGTT	AACGAACATCTCAGGTAATGACTAAGATG			GTCAACCATTAAGCAAAACAT	GTTTTAGAGCTAGAAATAGCAAGTTAAAATAAGGCTAGTCCGTTATCAACTTGAAAAAGTGGCACCGAGTCGGTGC
5I,5J	K562	PRJNA735408	Chen2021_1305	PE2	PE3	FANCF	FANCF	+3 C to T	+48	GGAATCCCTTCTGCAGCACC	GTTTTAGAGCTAGAAATAGCAAGTTAAAATAAGGCTAGTCCGTTATCAACTTGAAAAAGTGGCACCGAGTCGGTGC	ATCCCTTCTGCAGC	ACTTGGATCGCTTTTCC	GGAAAAGCGATCCAAGTGCTGCAGAAGGGAT			GGGGTCCCAGGTGCTGACGT	GTTTTAGAGCTAGAAATAGCAAGTTAAAATAAGGCTAGTCCGTTATCAACTTGAAAAAGTGGCACCGAGTCGGTGC
5I,5J	K562	PRJNA735408	Chen2021_1306	PE2	PE3	RUNX1	RUNX1	+3 A to C	+38	GCATTTTCAGGAGGAAGCGA	GTTTTAGAGCTAGAAATAGCAAGTTAAAATAAGGCTAGTCCGTTATCAACTTGAAAAAGTGGCACCGAGTCGGTGC	ATTTTCAGGAGGAAG	CGCTGGCTTCAGACA	TGTCTGAAGCCAGCGCTTCCTCCTGAAAAT			GATGAAGCACTGTGGGTACGA	GTTTTAGAGCTAGAAATAGCAAGTTAAAATAAGGCTAGTCCGTTATCAACTTGAAAAAGTGGCACCGAGTCGGTGC
5I,5J	K562	PRJNA735408	Chen2021_1307	PE2	PE3	DNMT1	DNMT1	+6 G to C	+49	GATTCCTGGTGCCAGAAACA	GTTTTAGAGCTAGAAATAGCAAGTTAAAATAAGGCTAGTCCGTTATCAACTTGAAAAAGTGGCACCGAGTCGGTGC	CCTGGTGCCAGAA	ACAGGCGTGAC	GTCACGCCTGTTTCTGGCACCAGG			GCCCTTCAGCTAAAATAAAGG	GTTTTAGAGCTAGAAATAGCAAGTTAAAATAAGGCTAGTCCGTTATCAACTTGAAAAAGTGGCACCGAGTCGGTGC
5I,5J	K562	PRJNA735408	Chen2021_1308	PE2	PE3	VEGFA	VEGFA	+7 C to A	+57	GATGTCTGCAGGCCAGATGA	GTTTTAGAGCTAGAAATAGCAAGTTAAAATAAGGCTAGTCCGTTATCAACTTGAAAAAGTGGCACCGAGTCGGTGC	TCTGCAGGCCAGA	TGAGGGATCCAGATGGCACATT	AATGTGCCATCTGGATCCCTCATCTGGCCTGCAGA			GATGTACAGAGAGCCCAGGGC	GTTTTAGAGCTAGAAATAGCAAGTTAAAATAAGGCTAGTCCGTTATCAACTTGAAAAAGTGGCACCGAGTCGGTGC
5I,5J	K562	PRJNA735408	Chen2021_1309	PE2	PE5	HEK3	HEK3	+1 T to A	+90	GGCCCAGACTGAGCACGTGA	GTTTTAGAGCTAGAAATAGCAAGTTAAAATAAGGCTAGTCCGTTATCAACTTGAAAAAGTGGGACCGAGTCGGTCC	CAGACTGAGCACG	AGATGGCAGA	TCTGCCATCTCGTGCTCAGTCTG			GTCAACCAGTATCCCGGTGC	GTTTTAGAGCTAGAAATAGCAAGTTAAAATAAGGCTAGTCCGTTATCAACTTGAAAAAGTGGCACCGAGTCGGTGC
5I,5J	K562	PRJNA735408	Chen2021_1310	PE2	PE5	RNF2	RNF2	+6 G to A	+41	GTCATCTTAGTCATTACCTG	GTTTTAGAGCTAGAAATAGCAAGTTAAAATAAGGCTAGTCCGTTATCAACTTGAAAAAGTGGCACCGAGTCGGTGC	CATCTTAGTCATTAC	CTGAGATGTTCGTT	AACGAACATCTCAGGTAATGACTAAGATG			GTCAACCATTAAGCAAAACAT	GTTTTAGAGCTAGAAATAGCAAGTTAAAATAAGGCTAGTCCGTTATCAACTTGAAAAAGTGGCACCGAGTCGGTGC
5I,5J	K562	PRJNA735408	Chen2021_1311	PE2	PE5	FANCF	FANCF	+3 C to T	+48	GGAATCCCTTCTGCAGCACC	GTTTTAGAGCTAGAAATAGCAAGTTAAAATAAGGCTAGTCCGTTATCAACTTGAAAAAGTGGCACCGAGTCGGTGC	ATCCCTTCTGCAGC	ACTTGGATCGCTTTTCC	GGAAAAGCGATCCAAGTGCTGCAGAAGGGAT			GGGGTCCCAGGTGCTGACGT	GTTTTAGAGCTAGAAATAGCAAGTTAAAATAAGGCTAGTCCGTTATCAACTTGAAAAAGTGGCACCGAGTCGGTGC
5I,5J	K562	PRJNA735408	Chen2021_1312	PE2	PE5	RUNX1	RUNX1	+3 A to C	+38	GCATTTTCAGGAGGAAGCGA	GTTTTAGAGCTAGAAATAGCAAGTTAAAATAAGGCTAGTCCGTTATCAACTTGAAAAAGTGGCACCGAGTCGGTGC	ATTTTCAGGAGGAAG	CGCTGGCTTCAGACA	TGTCTGAAGCCAGCGCTTCCTCCTGAAAAT			GATGAAGCACTGTGGGTACGA	GTTTTAGAGCTAGAAATAGCAAGTTAAAATAAGGCTAGTCCGTTATCAACTTGAAAAAGTGGCACCGAGTCGGTGC
5I,5J	K562	PRJNA735408	Chen2021_1313	PE2	PE5	DNMT1	DNMT1	+6 G to C	+49	GATTCCTGGTGCCAGAAACA	GTTTTAGAGCTAGAAATAGCAAGTTAAAATAAGGCTAGTCCGTTATCAACTTGAAAAAGTGGCACCGAGTCGGTGC	CCTGGTGCCAGAA	ACAGGCGTGAC	GTCACGCCTGTTTCTGGCACCAGG			GCCCTTCAGCTAAAATAAAGG	GTTTTAGAGCTAGAAATAGCAAGTTAAAATAAGGCTAGTCCGTTATCAACTTGAAAAAGTGGCACCGAGTCGGTGC
5I,5J	K562	PRJNA735408	Chen2021_1314	PE2	PE5	VEGFA	VEGFA	+7 C to A	+57	GATGTCTGCAGGCCAGATGA	GTTTTAGAGCTAGAAATAGCAAGTTAAAATAAGGCTAGTCCGTTATCAACTTGAAAAAGTGGCACCGAGTCGGTGC	TCTGCAGGCCAGA	TGAGGGATCCAGATGGCACATT	AATGTGCCATCTGGATCCCTCATCTGGCCTGCAGA			GATGTACAGAGAGCCCAGGGC	GTTTTAGAGCTAGAAATAGCAAGTTAAAATAAGGCTAGTCCGTTATCAACTTGAAAAAGTGGCACCGAGTCGGTGC
5I,5J	U2OS	PRJNA735408	Chen2021_1315	PE2	PE2	FANCF	FANCF	+3 C to T		GGAATCCCTTCTGCAGCACC	GTTTTAGAGCTAGAAATAGCAAGTTAAAATAAGGCTAGTCCGTTATCAACTTGAAAAAGTGGCACCGAGTCGGTGC	ATCCCTTCTGCAGC	ACTTGGATCGCTTTTCC	GGAAAAGCGATCCAAGTGCTGCAGAAGGGAT
5I,5J	U2OS	PRJNA735408	Chen2021_1316	PE2	PE2	RUNX1	RUNX1	+3 A to C		GCATTTTCAGGAGGAAGCGA	GTTTTAGAGCTAGAAATAGCAAGTTAAAATAAGGCTAGTCCGTTATCAACTTGAAAAAGTGGCACCGAGTCGGTGC	ATTTTCAGGAGGAAG	CGCTGGCTTCAGACA	TGTCTGAAGCCAGCGCTTCCTCCTGAAAAT
5I,5J	U2OS	PRJNA735408	Chen2021_1317	PE2	PE2	DNMT1	DNMT1	+6 G to C		GATTCCTGGTGCCAGAAACA	GTTTTAGAGCTAGAAATAGCAAGTTAAAATAAGGCTAGTCCGTTATCAACTTGAAAAAGTGGCACCGAGTCGGTGC	CCTGGTGCCAGAA	ACAGGCGTGAC	GTCACGCCTGTTTCTGGCACCAGG
5I,5J	U2OS	PRJNA735408	Chen2021_1318	PE2	PE2	VEGFA	VEGFA	+7 C to A		GATGTCTGCAGGCCAGATGA	GTTTTAGAGCTAGAAATAGCAAGTTAAAATAAGGCTAGTCCGTTATCAACTTGAAAAAGTGGCACCGAGTCGGTGC	TCTGCAGGCCAGA	TGAGGGATCCAGATGGCACATT	AATGTGCCATCTGGATCCCTCATCTGGCCTGCAGA
5I,5J	U2OS	PRJNA735408	Chen2021_1319	PE2–P2A–MLH1dn	PE4	FANCF	FANCF	+3 C to T		GGAATCCCTTCTGCAGCACC	GTTTTAGAGCTAGAAATAGCAAGTTAAAATAAGGCTAGTCCGTTATCAACTTGAAAAAGTGGCACCGAGTCGGTGC	ATCCCTTCTGCAGC	ACTTGGATCGCTTTTCC	GGAAAAGCGATCCAAGTGCTGCAGAAGGGAT
5I,5J	U2OS	PRJNA735408	Chen2021_1320	PE2–P2A–MLH1dn	PE4	RUNX1	RUNX1	+3 A to C		GCATTTTCAGGAGGAAGCGA	GTTTTAGAGCTAGAAATAGCAAGTTAAAATAAGGCTAGTCCGTTATCAACTTGAAAAAGTGGCACCGAGTCGGTGC	ATTTTCAGGAGGAAG	CGCTGGCTTCAGACA	TGTCTGAAGCCAGCGCTTCCTCCTGAAAAT
5I,5J	U2OS	PRJNA735408	Chen2021_1321	PE2–P2A–MLH1dn	PE4	DNMT1	DNMT1	+6 G to C		GATTCCTGGTGCCAGAAACA	GTTTTAGAGCTAGAAATAGCAAGTTAAAATAAGGCTAGTCCGTTATCAACTTGAAAAAGTGGCACCGAGTCGGTGC	CCTGGTGCCAGAA	ACAGGCGTGAC	GTCACGCCTGTTTCTGGCACCAGG
5I,5J	U2OS	PRJNA735408	Chen2021_1322	PE2–P2A–MLH1dn	PE4	VEGFA	VEGFA	+7 C to A		GATGTCTGCAGGCCAGATGA	GTTTTAGAGCTAGAAATAGCAAGTTAAAATAAGGCTAGTCCGTTATCAACTTGAAAAAGTGGCACCGAGTCGGTGC	TCTGCAGGCCAGA	TGAGGGATCCAGATGGCACATT	AATGTGCCATCTGGATCCCTCATCTGGCCTGCAGA
5I,5J	U2OS	PRJNA735408	Chen2021_1323	PE2	PE3	FANCF	FANCF	+3 C to T	+48	GGAATCCCTTCTGCAGCACC	GTTTTAGAGCTAGAAATAGCAAGTTAAAATAAGGCTAGTCCGTTATCAACTTGAAAAAGTGGCACCGAGTCGGTGC	ATCCCTTCTGCAGC	ACTTGGATCGCTTTTCC	GGAAAAGCGATCCAAGTGCTGCAGAAGGGAT			GGGGTCCCAGGTGCTGACGT	GTTTTAGAGCTAGAAATAGCAAGTTAAAATAAGGCTAGTCCGTTATCAACTTGAAAAAGTGGCACCGAGTCGGTGC
5I,5J	U2OS	PRJNA735408	Chen2021_1324	PE2	PE3	RUNX1	RUNX1	+3 A to C	+38	GCATTTTCAGGAGGAAGCGA	GTTTTAGAGCTAGAAATAGCAAGTTAAAATAAGGCTAGTCCGTTATCAACTTGAAAAAGTGGCACCGAGTCGGTGC	ATTTTCAGGAGGAAG	CGCTGGCTTCAGACA	TGTCTGAAGCCAGCGCTTCCTCCTGAAAAT			GATGAAGCACTGTGGGTACGA	GTTTTAGAGCTAGAAATAGCAAGTTAAAATAAGGCTAGTCCGTTATCAACTTGAAAAAGTGGCACCGAGTCGGTGC
5I,5J	U2OS	PRJNA735408	Chen2021_1325	PE2	PE3	DNMT1	DNMT1	+6 G to C	+49	GATTCCTGGTGCCAGAAACA	GTTTTAGAGCTAGAAATAGCAAGTTAAAATAAGGCTAGTCCGTTATCAACTTGAAAAAGTGGCACCGAGTCGGTGC	CCTGGTGCCAGAA	ACAGGCGTGAC	GTCACGCCTGTTTCTGGCACCAGG			GCCCTTCAGCTAAAATAAAGG	GTTTTAGAGCTAGAAATAGCAAGTTAAAATAAGGCTAGTCCGTTATCAACTTGAAAAAGTGGCACCGAGTCGGTGC
5I,5J	U2OS	PRJNA735408	Chen2021_1326	PE2	PE3	VEGFA	VEGFA	+7 C to A	+57	GATGTCTGCAGGCCAGATGA	GTTTTAGAGCTAGAAATAGCAAGTTAAAATAAGGCTAGTCCGTTATCAACTTGAAAAAGTGGCACCGAGTCGGTGC	TCTGCAGGCCAGA	TGAGGGATCCAGATGGCACATT	AATGTGCCATCTGGATCCCTCATCTGGCCTGCAGA			GATGTACAGAGAGCCCAGGGC	GTTTTAGAGCTAGAAATAGCAAGTTAAAATAAGGCTAGTCCGTTATCAACTTGAAAAAGTGGCACCGAGTCGGTGC
5I,5J	U2OS	PRJNA735408	Chen2021_1327	PE2–P2A–MLH1dn	PE5	FANCF	FANCF	+3 C to T	+48	GGAATCCCTTCTGCAGCACC	GTTTTAGAGCTAGAAATAGCAAGTTAAAATAAGGCTAGTCCGTTATCAACTTGAAAAAGTGGCACCGAGTCGGTGC	ATCCCTTCTGCAGC	ACTTGGATCGCTTTTCC	GGAAAAGCGATCCAAGTGCTGCAGAAGGGAT			GGGGTCCCAGGTGCTGACGT	GTTTTAGAGCTAGAAATAGCAAGTTAAAATAAGGCTAGTCCGTTATCAACTTGAAAAAGTGGCACCGAGTCGGTGC
5I,5J	U2OS	PRJNA735408	Chen2021_1328	PE2–P2A–MLH1dn	PE5	RUNX1	RUNX1	+3 A to C	+38	GCATTTTCAGGAGGAAGCGA	GTTTTAGAGCTAGAAATAGCAAGTTAAAATAAGGCTAGTCCGTTATCAACTTGAAAAAGTGGCACCGAGTCGGTGC	ATTTTCAGGAGGAAG	CGCTGGCTTCAGACA	TGTCTGAAGCCAGCGCTTCCTCCTGAAAAT			GATGAAGCACTGTGGGTACGA	GTTTTAGAGCTAGAAATAGCAAGTTAAAATAAGGCTAGTCCGTTATCAACTTGAAAAAGTGGCACCGAGTCGGTGC
5I,5J	U2OS	PRJNA735408	Chen2021_1329	PE2–P2A–MLH1dn	PE5	DNMT1	DNMT1	+6 G to C	+49	GATTCCTGGTGCCAGAAACA	GTTTTAGAGCTAGAAATAGCAAGTTAAAATAAGGCTAGTCCGTTATCAACTTGAAAAAGTGGCACCGAGTCGGTGC	CCTGGTGCCAGAA	ACAGGCGTGAC	GTCACGCCTGTTTCTGGCACCAGG			GCCCTTCAGCTAAAATAAAGG	GTTTTAGAGCTAGAAATAGCAAGTTAAAATAAGGCTAGTCCGTTATCAACTTGAAAAAGTGGCACCGAGTCGGTGC
5I,5J	U2OS	PRJNA735408	Chen2021_1330	PE2–P2A–MLH1dn	PE5	VEGFA	VEGFA	+7 C to A	+57	GATGTCTGCAGGCCAGATGA	GTTTTAGAGCTAGAAATAGCAAGTTAAAATAAGGCTAGTCCGTTATCAACTTGAAAAAGTGGCACCGAGTCGGTGC	TCTGCAGGCCAGA	TGAGGGATCCAGATGGCACATT	AATGTGCCATCTGGATCCCTCATCTGGCCTGCAGA			GATGTACAGAGAGCCCAGGGC	GTTTTAGAGCTAGAAATAGCAAGTTAAAATAAGGCTAGTCCGTTATCAACTTGAAAAAGTGGCACCGAGTCGGTGC
S6A	HEK293T	PRJNA735408	Chen2021_1331	untreated	untreated	HEK3
6B,6C,S6A	HEK293T	PRJNA735408	Chen2021_1332	PE2	Control	HEK3	HEK3	+1 T to A	+90	GGCCCAGACTGAGCACGTGA	GTTTTAGAGCTAGAAATAGCAAGTTAAAATAAGGCTAGTCCGTTATCAACTTGAAAAAGTGGCACCGAGTCGGTGC	CAGACTGAGCACG	AGATGGCAGA	TCTGCCATCTCGTGCTCAGTCTG			GTCAACCAGTATCCCGGTGC	GTTTTAGAGCTAGAAATAGCAAGTTAAAATAAGGCTAGTCCGTTATCAACTTGAAAAAGTGGCACCGAGTCGGTGC
6B,6C,S6A	HEK293T	PRJNA735408	Chen2021_1333	PE2	MLH1dn	HEK3	HEK3	+1 T to A	+90	GGCCCAGACTGAGCACGTGA	GTTTTAGAGCTAGAAATAGCAAGTTAAAATAAGGCTAGTCCGTTATCAACTTGAAAAAGTGGCACCGAGTCGGTGC	CAGACTGAGCACG	AGATGGCAGA	TCTGCCATCTCGTGCTCAGTCTG			GTCAACCAGTATCCCGGTGC	GTTTTAGAGCTAGAAATAGCAAGTTAAAATAAGGCTAGTCCGTTATCAACTTGAAAAAGTGGCACCGAGTCGGTGC
6B,6C,S6A	HEK293T	PRJNA735408	Chen2021_1334	PE2	Control	HEK3	HEK3	non-editing	+90	GGCCCAGACTGAGCACGTGA	GTTTTAGAGCTAGAAATAGCAAGTTAAAATAAGGCTAGTCCGTTATCAACTTGAAAAAGTGGCACCGAGTCGGTGC	CAGACTGAGCACG	TGATGGCAGA	TCTGCCATCACGTGCTCAGTCTG			GTCAACCAGTATCCCGGTGC	GTTTTAGAGCTAGAAATAGCAAGTTAAAATAAGGCTAGTCCGTTATCAACTTGAAAAAGTGGCACCGAGTCGGTGC
6B,6C,S6A	HEK293T	PRJNA735408	Chen2021_1335	PE2	MLH1dn	HEK3	HEK3	non-editing	+90	GGCCCAGACTGAGCACGTGA	GTTTTAGAGCTAGAAATAGCAAGTTAAAATAAGGCTAGTCCGTTATCAACTTGAAAAAGTGGCACCGAGTCGGTGC	CAGACTGAGCACG	TGATGGCAGA	TCTGCCATCACGTGCTCAGTCTG			GTCAACCAGTATCCCGGTGC	GTTTTAGAGCTAGAAATAGCAAGTTAAAATAAGGCTAGTCCGTTATCAACTTGAAAAAGTGGCACCGAGTCGGTGC
S6A	HEK293T	PRJNA735408	Chen2021_1336	PE2–dRT	Control	HEK3	HEK3	+1 T to A	+90	GGCCCAGACTGAGCACGTGA	GTTTTAGAGCTAGAAATAGCAAGTTAAAATAAGGCTAGTCCGTTATCAACTTGAAAAAGTGGCACCGAGTCGGTGC	CAGACTGAGCACG	AGATGGCAGA	TCTGCCATCTCGTGCTCAGTCTG			GTCAACCAGTATCCCGGTGC	GTTTTAGAGCTAGAAATAGCAAGTTAAAATAAGGCTAGTCCGTTATCAACTTGAAAAAGTGGCACCGAGTCGGTGC
S6A	HEK293T	PRJNA735408	Chen2021_1337	PE2–dRT	MLH1dn	HEK3	HEK3	+1 T to A	+90	GGCCCAGACTGAGCACGTGA	GTTTTAGAGCTAGAAATAGCAAGTTAAAATAAGGCTAGTCCGTTATCAACTTGAAAAAGTGGCACCGAGTCGGTGC	CAGACTGAGCACG	AGATGGCAGA	TCTGCCATCTCGTGCTCAGTCTG			GTCAACCAGTATCCCGGTGC	GTTTTAGAGCTAGAAATAGCAAGTTAAAATAAGGCTAGTCCGTTATCAACTTGAAAAAGTGGCACCGAGTCGGTGC
S6A	HEK293T	PRJNA735408	Chen2021_1338	Cas9 H840A	Control	HEK3	HEK3	+1 T to A	+90	GGCCCAGACTGAGCACGTGA	GTTTTAGAGCTAGAAATAGCAAGTTAAAATAAGGCTAGTCCGTTATCAACTTGAAAAAGTGGCACCGAGTCGGTGC	CAGACTGAGCACG	AGATGGCAGA	TCTGCCATCTCGTGCTCAGTCTG			GTCAACCAGTATCCCGGTGC	GTTTTAGAGCTAGAAATAGCAAGTTAAAATAAGGCTAGTCCGTTATCAACTTGAAAAAGTGGCACCGAGTCGGTGC
S6A	HEK293T	PRJNA735408	Chen2021_1339	Cas9 H840A	MLH1dn	HEK3	HEK3	+1 T to A	+90	GGCCCAGACTGAGCACGTGA	GTTTTAGAGCTAGAAATAGCAAGTTAAAATAAGGCTAGTCCGTTATCAACTTGAAAAAGTGGCACCGAGTCGGTGC	CAGACTGAGCACG	AGATGGCAGA	TCTGCCATCTCGTGCTCAGTCTG			GTCAACCAGTATCCCGGTGC	GTTTTAGAGCTAGAAATAGCAAGTTAAAATAAGGCTAGTCCGTTATCAACTTGAAAAAGTGGCACCGAGTCGGTGC
S6A	HEK293T	PRJNA735408	Chen2021_1340	untreated	untreated	EMX1
6B,6C,S6A	HEK293T	PRJNA735408	Chen2021_1341	PE2	Control	EMX1	EMX1	+5 G to T	+53	GAGTCCGAGCAGAAGAAGAA	GTTTTAGAGCTAGAAATAGCAAGTTAAAATAAGGCTAGTCCGTTATCAACTTGAAAAAGTGGCACCGAGTCGGTGC	TCCGAGCAGAAGAA	GAAGTGCTCCCATCAC	GTGATGGGAGCACTTCTTCTTCTGCTCGGA			GACATCGATGTCCTCCCCAT	GTTTTAGAGCTAGAAATAGCAAGTTAAAATAAGGCTAGTCCGTTATCAACTTGAAAAAGTGGCACCGAGTCGGTGC
6B,6C,S6A	HEK293T	PRJNA735408	Chen2021_1342	PE2	MLH1dn	EMX1	EMX1	+5 G to T	+53	GAGTCCGAGCAGAAGAAGAA	GTTTTAGAGCTAGAAATAGCAAGTTAAAATAAGGCTAGTCCGTTATCAACTTGAAAAAGTGGCACCGAGTCGGTGC	TCCGAGCAGAAGAA	GAAGTGCTCCCATCAC	GTGATGGGAGCACTTCTTCTTCTGCTCGGA			GACATCGATGTCCTCCCCAT	GTTTTAGAGCTAGAAATAGCAAGTTAAAATAAGGCTAGTCCGTTATCAACTTGAAAAAGTGGCACCGAGTCGGTGC
6B,6C,S6A	HEK293T	PRJNA735408	Chen2021_1343	PE2	Control	EMX1	EMX1	non-editing	+53	GAGTCCGAGCAGAAGAAGAA	GTTTTAGAGCTAGAAATAGCAAGTTAAAATAAGGCTAGTCCGTTATCAACTTGAAAAAGTGGCACCGAGTCGGTGC	TCCGAGCAGAAGAA	GAAGGGCTCCCATCAC	GTGATGGGAGCCCTTCTTCTTCTGCTCGGA			GACATCGATGTCCTCCCCAT	GTTTTAGAGCTAGAAATAGCAAGTTAAAATAAGGCTAGTCCGTTATCAACTTGAAAAAGTGGCACCGAGTCGGTGC
6B,6C,S6A	HEK293T	PRJNA735408	Chen2021_1344	PE2	MLH1dn	EMX1	EMX1	non-editing	+53	GAGTCCGAGCAGAAGAAGAA	GTTTTAGAGCTAGAAATAGCAAGTTAAAATAAGGCTAGTCCGTTATCAACTTGAAAAAGTGGCACCGAGTCGGTGC	TCCGAGCAGAAGAA	GAAGGGCTCCCATCAC	GTGATGGGAGCCCTTCTTCTTCTGCTCGGA			GACATCGATGTCCTCCCCAT	GTTTTAGAGCTAGAAATAGCAAGTTAAAATAAGGCTAGTCCGTTATCAACTTGAAAAAGTGGCACCGAGTCGGTGC
S6A	HEK293T	PRJNA735408	Chen2021_1345	PE2–dRT	Control	EMX1	EMX1	+5 G to T	+53	GAGTCCGAGCAGAAGAAGAA	GTTTTAGAGCTAGAAATAGCAAGTTAAAATAAGGCTAGTCCGTTATCAACTTGAAAAAGTGGCACCGAGTCGGTGC	TCCGAGCAGAAGAA	GAAGTGCTCCCATCAC	GTGATGGGAGCACTTCTTCTTCTGCTCGGA			GACATCGATGTCCTCCCCAT	GTTTTAGAGCTAGAAATAGCAAGTTAAAATAAGGCTAGTCCGTTATCAACTTGAAAAAGTGGCACCGAGTCGGTGC
S6A	HEK293T	PRJNA735408	Chen2021_1346	PE2–dRT	MLH1dn	EMX1	EMX1	+5 G to T	+53	GAGTCCGAGCAGAAGAAGAA	GTTTTAGAGCTAGAAATAGCAAGTTAAAATAAGGCTAGTCCGTTATCAACTTGAAAAAGTGGCACCGAGTCGGTGC	TCCGAGCAGAAGAA	GAAGTGCTCCCATCAC	GTGATGGGAGCACTTCTTCTTCTGCTCGGA			GACATCGATGTCCTCCCCAT	GTTTTAGAGCTAGAAATAGCAAGTTAAAATAAGGCTAGTCCGTTATCAACTTGAAAAAGTGGCACCGAGTCGGTGC
S6A	HEK293T	PRJNA735408	Chen2021_1347	Cas9 H840A	Control	EMX1	EMX1	+5 G to T	+53	GAGTCCGAGCAGAAGAAGAA	GTTTTAGAGCTAGAAATAGCAAGTTAAAATAAGGCTAGTCCGTTATCAACTTGAAAAAGTGGCACCGAGTCGGTGC	TCCGAGCAGAAGAA	GAAGTGCTCCCATCAC	GTGATGGGAGCACTTCTTCTTCTGCTCGGA			GACATCGATGTCCTCCCCAT	GTTTTAGAGCTAGAAATAGCAAGTTAAAATAAGGCTAGTCCGTTATCAACTTGAAAAAGTGGCACCGAGTCGGTGC
S6A	HEK293T	PRJNA735408	Chen2021_1348	Cas9 H840A	MLH1dn	EMX1	EMX1	+5 G to T	+53	GAGTCCGAGCAGAAGAAGAA	GTTTTAGAGCTAGAAATAGCAAGTTAAAATAAGGCTAGTCCGTTATCAACTTGAAAAAGTGGCACCGAGTCGGTGC	TCCGAGCAGAAGAA	GAAGTGCTCCCATCAC	GTGATGGGAGCACTTCTTCTTCTGCTCGGA			GACATCGATGTCCTCCCCAT	GTTTTAGAGCTAGAAATAGCAAGTTAAAATAAGGCTAGTCCGTTATCAACTTGAAAAAGTGGCACCGAGTCGGTGC
S6A	HEK293T	PRJNA735408	Chen2021_1349	untreated	untreated	FANCF
6B,6C,S6A	HEK293T	PRJNA735408	Chen2021_1350	PE2	Control	FANCF	FANCF	+3 C to T	+48	GGAATCCCTTCTGCAGCACC	GTTTTAGAGCTAGAAATAGCAAGTTAAAATAAGGCTAGTCCGTTATCAACTTGAAAAAGTGGCACCGAGTCGGTGC	ATCCCTTCTGCAGC	ACTTGGATCGCTTTTCC	GGAAAAGCGATCCAAGTGCTGCAGAAGGGAT			GGGGTCCCAGGTGCTGACGT	GTTTTAGAGCTAGAAATAGCAAGTTAAAATAAGGCTAGTCCGTTATCAACTTGAAAAAGTGGCACCGAGTCGGTGC
6B,6C,S6A	HEK293T	PRJNA735408	Chen2021_1351	PE2	MLH1dn	FANCF	FANCF	+3 C to T	+48	GGAATCCCTTCTGCAGCACC	GTTTTAGAGCTAGAAATAGCAAGTTAAAATAAGGCTAGTCCGTTATCAACTTGAAAAAGTGGCACCGAGTCGGTGC	ATCCCTTCTGCAGC	ACTTGGATCGCTTTTCC	GGAAAAGCGATCCAAGTGCTGCAGAAGGGAT			GGGGTCCCAGGTGCTGACGT	GTTTTAGAGCTAGAAATAGCAAGTTAAAATAAGGCTAGTCCGTTATCAACTTGAAAAAGTGGCACCGAGTCGGTGC
6B,6C,S6A	HEK293T	PRJNA735408	Chen2021_1352	PE2	Control	FANCF	FANCF	non-editing	+48	GGAATCCCTTCTGCAGCACC	GTTTTAGAGCTAGAAATAGCAAGTTAAAATAAGGCTAGTCCGTTATCAACTTGAAAAAGTGGCACCGAGTCGGTGC	ATCCCTTCTGCAGC	ACCTGGATCGCTTTTCC	GGAAAAGCGATCCAGGTGCTGCAGAAGGGAT			GGGGTCCCAGGTGCTGACGT	GTTTTAGAGCTAGAAATAGCAAGTTAAAATAAGGCTAGTCCGTTATCAACTTGAAAAAGTGGCACCGAGTCGGTGC
6B,6C,S6A	HEK293T	PRJNA735408	Chen2021_1353	PE2	MLH1dn	FANCF	FANCF	non-editing	+48	GGAATCCCTTCTGCAGCACC	GTTTTAGAGCTAGAAATAGCAAGTTAAAATAAGGCTAGTCCGTTATCAACTTGAAAAAGTGGCACCGAGTCGGTGC	ATCCCTTCTGCAGC	ACCTGGATCGCTTTTCC	GGAAAAGCGATCCAGGTGCTGCAGAAGGGAT			GGGGTCCCAGGTGCTGACGT	GTTTTAGAGCTAGAAATAGCAAGTTAAAATAAGGCTAGTCCGTTATCAACTTGAAAAAGTGGCACCGAGTCGGTGC
S6A	HEK293T	PRJNA735408	Chen2021_1354	PE2–dRT	Control	FANCF	FANCF	+3 C to T	+48	GGAATCCCTTCTGCAGCACC	GTTTTAGAGCTAGAAATAGCAAGTTAAAATAAGGCTAGTCCGTTATCAACTTGAAAAAGTGGCACCGAGTCGGTGC	ATCCCTTCTGCAGC	ACTTGGATCGCTTTTCC	GGAAAAGCGATCCAAGTGCTGCAGAAGGGAT			GGGGTCCCAGGTGCTGACGT	GTTTTAGAGCTAGAAATAGCAAGTTAAAATAAGGCTAGTCCGTTATCAACTTGAAAAAGTGGCACCGAGTCGGTGC
S6A	HEK293T	PRJNA735408	Chen2021_1355	PE2–dRT	MLH1dn	FANCF	FANCF	+3 C to T	+48	GGAATCCCTTCTGCAGCACC	GTTTTAGAGCTAGAAATAGCAAGTTAAAATAAGGCTAGTCCGTTATCAACTTGAAAAAGTGGCACCGAGTCGGTGC	ATCCCTTCTGCAGC	ACTTGGATCGCTTTTCC	GGAAAAGCGATCCAAGTGCTGCAGAAGGGAT			GGGGTCCCAGGTGCTGACGT	GTTTTAGAGCTAGAAATAGCAAGTTAAAATAAGGCTAGTCCGTTATCAACTTGAAAAAGTGGCACCGAGTCGGTGC
S6A	HEK293T	PRJNA735408	Chen2021_1356	Cas9 H840A	Control	FANCF	FANCF	+3 C to T	+48	GGAATCCCTTCTGCAGCACC	GTTTTAGAGCTAGAAATAGCAAGTTAAAATAAGGCTAGTCCGTTATCAACTTGAAAAAGTGGCACCGAGTCGGTGC	ATCCCTTCTGCAGC	ACTTGGATCGCTTTTCC	GGAAAAGCGATCCAAGTGCTGCAGAAGGGAT			GGGGTCCCAGGTGCTGACGT	GTTTTAGAGCTAGAAATAGCAAGTTAAAATAAGGCTAGTCCGTTATCAACTTGAAAAAGTGGCACCGAGTCGGTGC
S6A	HEK293T	PRJNA735408	Chen2021_1357	Cas9 H840A	MLH1dn	FANCF	FANCF	+3 C to T	+48	GGAATCCCTTCTGCAGCACC	GTTTTAGAGCTAGAAATAGCAAGTTAAAATAAGGCTAGTCCGTTATCAACTTGAAAAAGTGGCACCGAGTCGGTGC	ATCCCTTCTGCAGC	ACTTGGATCGCTTTTCC	GGAAAAGCGATCCAAGTGCTGCAGAAGGGAT			GGGGTCCCAGGTGCTGACGT	GTTTTAGAGCTAGAAATAGCAAGTTAAAATAAGGCTAGTCCGTTATCAACTTGAAAAAGTGGCACCGAGTCGGTGC
S6A	HEK293T	PRJNA735408	Chen2021_1358	untreated	untreated	DNMT1	`
6B,6C,S6A,S6C	HEK293T	PRJNA735408	Chen2021_1359	PE2	Control	DNMT1	DNMT1	+1 A to C	+49	GATTCCTGGTGCCAGAAACA	GTTTTAGAGCTAGAAATAGCAAGTTAAAATAAGGCTAGTCCGTTATCAACTTGAAAAAGTGGCACCGAGTCGGTGC	CCTGGTGCCAGAA	CCAGGGGTGAC	GTCACCCCTGGTTCTGGCACCAGG			GCCCTTCAGCTAAAATAAAGG	GTTTTAGAGCTAGAAATAGCAAGTTAAAATAAGGCTAGTCCGTTATCAACTTGAAAAAGTGGCACCGAGTCGGTGC
6B,6C,S6A,S6C	HEK293T	PRJNA735408	Chen2021_1360	PE2	MLH1dn	DNMT1	DNMT1	+1 A to C	+49	GATTCCTGGTGCCAGAAACA	GTTTTAGAGCTAGAAATAGCAAGTTAAAATAAGGCTAGTCCGTTATCAACTTGAAAAAGTGGCACCGAGTCGGTGC	CCTGGTGCCAGAA	CCAGGGGTGAC	GTCACCCCTGGTTCTGGCACCAGG			GCCCTTCAGCTAAAATAAAGG	GTTTTAGAGCTAGAAATAGCAAGTTAAAATAAGGCTAGTCCGTTATCAACTTGAAAAAGTGGCACCGAGTCGGTGC
6B,6C,S6A,S6C	HEK293T	PRJNA735408	Chen2021_1361	PE2	Control	DNMT1	DNMT1	non-editing	+49	GATTCCTGGTGCCAGAAACA	GTTTTAGAGCTAGAAATAGCAAGTTAAAATAAGGCTAGTCCGTTATCAACTTGAAAAAGTGGCACCGAGTCGGTGC	CCTGGTGCCAGAA	ACAGGGGTGAC	GTCACCCCTGTTTCTGGCACCAGG			GCCCTTCAGCTAAAATAAAGG	GTTTTAGAGCTAGAAATAGCAAGTTAAAATAAGGCTAGTCCGTTATCAACTTGAAAAAGTGGCACCGAGTCGGTGC
6B,6C,S6A,S6C	HEK293T	PRJNA735408	Chen2021_1362	PE2	MLH1dn	DNMT1	DNMT1	non-editing	+49	GATTCCTGGTGCCAGAAACA	GTTTTAGAGCTAGAAATAGCAAGTTAAAATAAGGCTAGTCCGTTATCAACTTGAAAAAGTGGCACCGAGTCGGTGC	CCTGGTGCCAGAA	ACAGGGGTGAC	GTCACCCCTGTTTCTGGCACCAGG			GCCCTTCAGCTAAAATAAAGG	GTTTTAGAGCTAGAAATAGCAAGTTAAAATAAGGCTAGTCCGTTATCAACTTGAAAAAGTGGCACCGAGTCGGTGC
S6A	HEK293T	PRJNA735408	Chen2021_1363	PE2–dRT	Control	DNMT1	DNMT1	+1 A to C	+49	GATTCCTGGTGCCAGAAACA	GTTTTAGAGCTAGAAATAGCAAGTTAAAATAAGGCTAGTCCGTTATCAACTTGAAAAAGTGGCACCGAGTCGGTGC	CCTGGTGCCAGAA	CCAGGGGTGAC	GTCACCCCTGGTTCTGGCACCAGG			GCCCTTCAGCTAAAATAAAGG	GTTTTAGAGCTAGAAATAGCAAGTTAAAATAAGGCTAGTCCGTTATCAACTTGAAAAAGTGGCACCGAGTCGGTGC
S6A	HEK293T	PRJNA735408	Chen2021_1364	PE2–dRT	MLH1dn	DNMT1	DNMT1	+1 A to C	+49	GATTCCTGGTGCCAGAAACA	GTTTTAGAGCTAGAAATAGCAAGTTAAAATAAGGCTAGTCCGTTATCAACTTGAAAAAGTGGCACCGAGTCGGTGC	CCTGGTGCCAGAA	CCAGGGGTGAC	GTCACCCCTGGTTCTGGCACCAGG			GCCCTTCAGCTAAAATAAAGG	GTTTTAGAGCTAGAAATAGCAAGTTAAAATAAGGCTAGTCCGTTATCAACTTGAAAAAGTGGCACCGAGTCGGTGC
S6A	HEK293T	PRJNA735408	Chen2021_1365	Cas9 H840A	Control	DNMT1	DNMT1	+1 A to C	+49	GATTCCTGGTGCCAGAAACA	GTTTTAGAGCTAGAAATAGCAAGTTAAAATAAGGCTAGTCCGTTATCAACTTGAAAAAGTGGCACCGAGTCGGTGC	CCTGGTGCCAGAA	CCAGGGGTGAC	GTCACCCCTGGTTCTGGCACCAGG			GCCCTTCAGCTAAAATAAAGG	GTTTTAGAGCTAGAAATAGCAAGTTAAAATAAGGCTAGTCCGTTATCAACTTGAAAAAGTGGCACCGAGTCGGTGC
S6A	HEK293T	PRJNA735408	Chen2021_1366	Cas9 H840A	MLH1dn	DNMT1	DNMT1	+1 A to C	+49	GATTCCTGGTGCCAGAAACA	GTTTTAGAGCTAGAAATAGCAAGTTAAAATAAGGCTAGTCCGTTATCAACTTGAAAAAGTGGCACCGAGTCGGTGC	CCTGGTGCCAGAA	CCAGGGGTGAC	GTCACCCCTGGTTCTGGCACCAGG			GCCCTTCAGCTAAAATAAAGG	GTTTTAGAGCTAGAAATAGCAAGTTAAAATAAGGCTAGTCCGTTATCAACTTGAAAAAGTGGCACCGAGTCGGTGC
6G	HEK293T	PRJNA735408	Chen2021_1367	PE2	PE2	HEK4	HEK4	+4 G to T		GGCACTGCGGCTGGAGGTGG	GTTTTAGAGCTAGAAATAGCAAGTTAAAATAAGGCTAGTCCGTTATCAACTTGAAAAAGTGGCACCGAGTCGGTGC	GGCTGGAGG	TGGTGGTTAA	TTAACCACCACCTCCAGCC
6G	HEK293T	PRJNA735408	Chen2021_1368	PE2	PE4	HEK4	HEK4	+4 G to T		GGCACTGCGGCTGGAGGTGG	GTTTTAGAGCTAGAAATAGCAAGTTAAAATAAGGCTAGTCCGTTATCAACTTGAAAAAGTGGCACCGAGTCGGTGC	GGCTGGAGG	TGGTGGTTAA	TTAACCACCACCTCCAGCC
S6E	HEK293T	PRJNA735408	Chen2021_1369	PE2	PE2	HEK4	HEK4	+1 T to C		GGCACTGCGGCTGGAGGTGG	GTTTTAGAGCTAGAAATAGCAAGTTAAAATAAGGCTAGTCCGTTATCAACTTGAAAAAGTGGCACCGAGTCGGTGC	GGCTGGAGG	CGGGGGTTAA	TTAACCCCCGCCTCCAGCC
S6E	HEK293T	PRJNA735408	Chen2021_1370	PE2	PE4	HEK4	HEK4	+1 T to C		GGCACTGCGGCTGGAGGTGG	GTTTTAGAGCTAGAAATAGCAAGTTAAAATAAGGCTAGTCCGTTATCAACTTGAAAAAGTGGCACCGAGTCGGTGC	GGCTGGAGG	CGGGGGTTAA	TTAACCCCCGCCTCCAGCC
6G	HEK293T	PRJNA735408	Chen2021_1371	PE2	PE2	HEK3 OT1	HEK3	+1 T to A		GGCCCAGACTGAGCACGTGA	GTTTTAGAGCTAGAAATAGCAAGTTAAAATAAGGCTAGTCCGTTATCAACTTGAAAAAGTGGGACCGAGTCGGTCC	CAGACTGAGCACG	AGATGGCAGA	TCTGCCATCTCGTGCTCAGTCTG
6G	HEK293T	PRJNA735408	Chen2021_1372	PE2	PE4	HEK3 OT1	HEK3	+1 T to A		GGCCCAGACTGAGCACGTGA	GTTTTAGAGCTAGAAATAGCAAGTTAAAATAAGGCTAGTCCGTTATCAACTTGAAAAAGTGGGACCGAGTCGGTCC	CAGACTGAGCACG	AGATGGCAGA	TCTGCCATCTCGTGCTCAGTCTG
S6E	HEK293T	PRJNA735408	Chen2021_1373	PE2	PE2	HEK3 OT1	HEK3	+5 G to T		GGCCCAGACTGAGCACGTGA	GTTTTAGAGCTAGAAATAGCAAGTTAAAATAAGGCTAGTCCGTTATCAACTTGAAAAAGTGGGACCGAGTCGGTCC	CAGACTGAGCACG	TGATTGCAGA	TCTGCAATCACGTGCTCAGTCTG
S6E	HEK293T	PRJNA735408	Chen2021_1374	PE2	PE4	HEK3 OT1	HEK3	+5 G to T		GGCCCAGACTGAGCACGTGA	GTTTTAGAGCTAGAAATAGCAAGTTAAAATAAGGCTAGTCCGTTATCAACTTGAAAAAGTGGGACCGAGTCGGTCC	CAGACTGAGCACG	TGATTGCAGA	TCTGCAATCACGTGCTCAGTCTG
6G	HEK293T	PRJNA735408	Chen2021_1375	PE2	PE2	HEK3 OT2	HEK3	+1 T to A		GGCCCAGACTGAGCACGTGA	GTTTTAGAGCTAGAAATAGCAAGTTAAAATAAGGCTAGTCCGTTATCAACTTGAAAAAGTGGGACCGAGTCGGTCC	CAGACTGAGCACG	AGATGGCAGA	TCTGCCATCTCGTGCTCAGTCTG
6G	HEK293T	PRJNA735408	Chen2021_1376	PE2	PE4	HEK3 OT2	HEK3	+1 T to A		GGCCCAGACTGAGCACGTGA	GTTTTAGAGCTAGAAATAGCAAGTTAAAATAAGGCTAGTCCGTTATCAACTTGAAAAAGTGGGACCGAGTCGGTCC	CAGACTGAGCACG	AGATGGCAGA	TCTGCCATCTCGTGCTCAGTCTG
S6E	HEK293T	PRJNA735408	Chen2021_1377	PE2	PE2	HEK3 OT2	HEK3	+5 G to T		GGCCCAGACTGAGCACGTGA	GTTTTAGAGCTAGAAATAGCAAGTTAAAATAAGGCTAGTCCGTTATCAACTTGAAAAAGTGGGACCGAGTCGGTCC	CAGACTGAGCACG	TGATTGCAGA	TCTGCAATCACGTGCTCAGTCTG
S6E	HEK293T	PRJNA735408	Chen2021_1378	PE2	PE4	HEK3 OT2	HEK3	+5 G to T		GGCCCAGACTGAGCACGTGA	GTTTTAGAGCTAGAAATAGCAAGTTAAAATAAGGCTAGTCCGTTATCAACTTGAAAAAGTGGGACCGAGTCGGTCC	CAGACTGAGCACG	TGATTGCAGA	TCTGCAATCACGTGCTCAGTCTG
6G	HEK293T	PRJNA735408	Chen2021_1379	PE2	PE2	HEK3 OT3	HEK3	+1 T to A		GGCCCAGACTGAGCACGTGA	GTTTTAGAGCTAGAAATAGCAAGTTAAAATAAGGCTAGTCCGTTATCAACTTGAAAAAGTGGGACCGAGTCGGTCC	CAGACTGAGCACG	AGATGGCAGA	TCTGCCATCTCGTGCTCAGTCTG
6G	HEK293T	PRJNA735408	Chen2021_1380	PE2	PE4	HEK3 OT3	HEK3	+1 T to A		GGCCCAGACTGAGCACGTGA	GTTTTAGAGCTAGAAATAGCAAGTTAAAATAAGGCTAGTCCGTTATCAACTTGAAAAAGTGGGACCGAGTCGGTCC	CAGACTGAGCACG	AGATGGCAGA	TCTGCCATCTCGTGCTCAGTCTG
S6E	HEK293T	PRJNA735408	Chen2021_1381	PE2	PE2	HEK3 OT3	HEK3	+5 G to T		GGCCCAGACTGAGCACGTGA	GTTTTAGAGCTAGAAATAGCAAGTTAAAATAAGGCTAGTCCGTTATCAACTTGAAAAAGTGGGACCGAGTCGGTCC	CAGACTGAGCACG	TGATTGCAGA	TCTGCAATCACGTGCTCAGTCTG
S6E	HEK293T	PRJNA735408	Chen2021_1382	PE2	PE4	HEK3 OT3	HEK3	+5 G to T		GGCCCAGACTGAGCACGTGA	GTTTTAGAGCTAGAAATAGCAAGTTAAAATAAGGCTAGTCCGTTATCAACTTGAAAAAGTGGGACCGAGTCGGTCC	CAGACTGAGCACG	TGATTGCAGA	TCTGCAATCACGTGCTCAGTCTG
6G	HEK293T	PRJNA735408	Chen2021_1383	PE2	PE2	HEK3 OT4	HEK3	+1 T to A		GGCCCAGACTGAGCACGTGA	GTTTTAGAGCTAGAAATAGCAAGTTAAAATAAGGCTAGTCCGTTATCAACTTGAAAAAGTGGGACCGAGTCGGTCC	CAGACTGAGCACG	AGATGGCAGA	TCTGCCATCTCGTGCTCAGTCTG
6G	HEK293T	PRJNA735408	Chen2021_1384	PE2	PE4	HEK3 OT4	HEK3	+1 T to A		GGCCCAGACTGAGCACGTGA	GTTTTAGAGCTAGAAATAGCAAGTTAAAATAAGGCTAGTCCGTTATCAACTTGAAAAAGTGGGACCGAGTCGGTCC	CAGACTGAGCACG	AGATGGCAGA	TCTGCCATCTCGTGCTCAGTCTG
S6E	HEK293T	PRJNA735408	Chen2021_1385	PE2	PE2	HEK3 OT4	HEK3	+5 G to T		GGCCCAGACTGAGCACGTGA	GTTTTAGAGCTAGAAATAGCAAGTTAAAATAAGGCTAGTCCGTTATCAACTTGAAAAAGTGGGACCGAGTCGGTCC	CAGACTGAGCACG	TGATTGCAGA	TCTGCAATCACGTGCTCAGTCTG
S6E	HEK293T	PRJNA735408	Chen2021_1386	PE2	PE4	HEK3 OT4	HEK3	+5 G to T		GGCCCAGACTGAGCACGTGA	GTTTTAGAGCTAGAAATAGCAAGTTAAAATAAGGCTAGTCCGTTATCAACTTGAAAAAGTGGGACCGAGTCGGTCC	CAGACTGAGCACG	TGATTGCAGA	TCTGCAATCACGTGCTCAGTCTG
6G	HEK293T	PRJNA735408	Chen2021_1387	PE2	PE2	EMX1 OT1	EMX1	+2 A to C		GAGTCCGAGCAGAAGAAGAA	GTTTTAGAGCTAGAAATAGCAAGTTAAAATAAGGCTAGTCCGTTATCAACTTGAAAAAGTGGCACCGAGTCGGTGC	TCCGAGCAGAAGAA	GCAGGGCTCCCATCAC	GTGATGGGAGCCCTGCTTCTTCTGCTCGGA
6G	HEK293T	PRJNA735408	Chen2021_1388	PE2	PE4	EMX1 OT1	EMX1	+2 A to C		GAGTCCGAGCAGAAGAAGAA	GTTTTAGAGCTAGAAATAGCAAGTTAAAATAAGGCTAGTCCGTTATCAACTTGAAAAAGTGGCACCGAGTCGGTGC	TCCGAGCAGAAGAA	GCAGGGCTCCCATCAC	GTGATGGGAGCCCTGCTTCTTCTGCTCGGA
S6E	HEK293T	PRJNA735408	Chen2021_1389	PE2	PE2	EMX1 OT1	EMX1	+5 G to T		GAGTCCGAGCAGAAGAAGAA	GTTTTAGAGCTAGAAATAGCAAGTTAAAATAAGGCTAGTCCGTTATCAACTTGAAAAAGTGGCACCGAGTCGGTGC	TCCGAGCAGAAGAA	GAAGTGCTCCCATCAC	GTGATGGGAGCACTTCTTCTTCTGCTCGGA
S6E	HEK293T	PRJNA735408	Chen2021_1390	PE2	PE4	EMX1 OT1	EMX1	+5 G to T		GAGTCCGAGCAGAAGAAGAA	GTTTTAGAGCTAGAAATAGCAAGTTAAAATAAGGCTAGTCCGTTATCAACTTGAAAAAGTGGCACCGAGTCGGTGC	TCCGAGCAGAAGAA	GAAGTGCTCCCATCAC	GTGATGGGAGCACTTCTTCTTCTGCTCGGA
6G	HEK293T	PRJNA735408	Chen2021_1391	PE2	PE2	EMX1 OT2	EMX1	+2 A to C		GAGTCCGAGCAGAAGAAGAA	GTTTTAGAGCTAGAAATAGCAAGTTAAAATAAGGCTAGTCCGTTATCAACTTGAAAAAGTGGCACCGAGTCGGTGC	TCCGAGCAGAAGAA	GCAGGGCTCCCATCAC	GTGATGGGAGCCCTGCTTCTTCTGCTCGGA
6G	HEK293T	PRJNA735408	Chen2021_1392	PE2	PE4	EMX1 OT2	EMX1	+2 A to C		GAGTCCGAGCAGAAGAAGAA	GTTTTAGAGCTAGAAATAGCAAGTTAAAATAAGGCTAGTCCGTTATCAACTTGAAAAAGTGGCACCGAGTCGGTGC	TCCGAGCAGAAGAA	GCAGGGCTCCCATCAC	GTGATGGGAGCCCTGCTTCTTCTGCTCGGA
S6E	HEK293T	PRJNA735408	Chen2021_1393	PE2	PE2	EMX1 OT2	EMX1	+5 G to T		GAGTCCGAGCAGAAGAAGAA	GTTTTAGAGCTAGAAATAGCAAGTTAAAATAAGGCTAGTCCGTTATCAACTTGAAAAAGTGGCACCGAGTCGGTGC	TCCGAGCAGAAGAA	GAAGTGCTCCCATCAC	GTGATGGGAGCACTTCTTCTTCTGCTCGGA
S6E	HEK293T	PRJNA735408	Chen2021_1394	PE2	PE4	EMX1 OT2	EMX1	+5 G to T		GAGTCCGAGCAGAAGAAGAA	GTTTTAGAGCTAGAAATAGCAAGTTAAAATAAGGCTAGTCCGTTATCAACTTGAAAAAGTGGCACCGAGTCGGTGC	TCCGAGCAGAAGAA	GAAGTGCTCCCATCAC	GTGATGGGAGCACTTCTTCTTCTGCTCGGA
6G	HEK293T	PRJNA735408	Chen2021_1395	PE2	PE2	EMX1 OT3	EMX1	+2 A to C		GAGTCCGAGCAGAAGAAGAA	GTTTTAGAGCTAGAAATAGCAAGTTAAAATAAGGCTAGTCCGTTATCAACTTGAAAAAGTGGCACCGAGTCGGTGC	TCCGAGCAGAAGAA	GCAGGGCTCCCATCAC	GTGATGGGAGCCCTGCTTCTTCTGCTCGGA
6G	HEK293T	PRJNA735408	Chen2021_1396	PE2	PE4	EMX1 OT3	EMX1	+2 A to C		GAGTCCGAGCAGAAGAAGAA	GTTTTAGAGCTAGAAATAGCAAGTTAAAATAAGGCTAGTCCGTTATCAACTTGAAAAAGTGGCACCGAGTCGGTGC	TCCGAGCAGAAGAA	GCAGGGCTCCCATCAC	GTGATGGGAGCCCTGCTTCTTCTGCTCGGA
S6E	HEK293T	PRJNA735408	Chen2021_1397	PE2	PE2	EMX1 OT3	EMX1	+5 G to T		GAGTCCGAGCAGAAGAAGAA	GTTTTAGAGCTAGAAATAGCAAGTTAAAATAAGGCTAGTCCGTTATCAACTTGAAAAAGTGGCACCGAGTCGGTGC	TCCGAGCAGAAGAA	GAAGTGCTCCCATCAC	GTGATGGGAGCACTTCTTCTTCTGCTCGGA
S6E	HEK293T	PRJNA735408	Chen2021_1398	PE2	PE4	EMX1 OT3	EMX1	+5 G to T		GAGTCCGAGCAGAAGAAGAA	GTTTTAGAGCTAGAAATAGCAAGTTAAAATAAGGCTAGTCCGTTATCAACTTGAAAAAGTGGCACCGAGTCGGTGC	TCCGAGCAGAAGAA	GAAGTGCTCCCATCAC	GTGATGGGAGCACTTCTTCTTCTGCTCGGA
6G	HEK293T	PRJNA735408	Chen2021_1399	PE2	PE2	EMX1 OT4	EMX1	+2 A to C		GAGTCCGAGCAGAAGAAGAA	GTTTTAGAGCTAGAAATAGCAAGTTAAAATAAGGCTAGTCCGTTATCAACTTGAAAAAGTGGCACCGAGTCGGTGC	TCCGAGCAGAAGAA	GCAGGGCTCCCATCAC	GTGATGGGAGCCCTGCTTCTTCTGCTCGGA
6G	HEK293T	PRJNA735408	Chen2021_1400	PE2	PE4	EMX1 OT4	EMX1	+2 A to C		GAGTCCGAGCAGAAGAAGAA	GTTTTAGAGCTAGAAATAGCAAGTTAAAATAAGGCTAGTCCGTTATCAACTTGAAAAAGTGGCACCGAGTCGGTGC	TCCGAGCAGAAGAA	GCAGGGCTCCCATCAC	GTGATGGGAGCCCTGCTTCTTCTGCTCGGA
S6E	HEK293T	PRJNA735408	Chen2021_1401	PE2	PE2	EMX1 OT4	EMX1	+5 G to T		GAGTCCGAGCAGAAGAAGAA	GTTTTAGAGCTAGAAATAGCAAGTTAAAATAAGGCTAGTCCGTTATCAACTTGAAAAAGTGGCACCGAGTCGGTGC	TCCGAGCAGAAGAA	GAAGTGCTCCCATCAC	GTGATGGGAGCACTTCTTCTTCTGCTCGGA
S6E	HEK293T	PRJNA735408	Chen2021_1402	PE2	PE4	EMX1 OT4	EMX1	+5 G to T		GAGTCCGAGCAGAAGAAGAA	GTTTTAGAGCTAGAAATAGCAAGTTAAAATAAGGCTAGTCCGTTATCAACTTGAAAAAGTGGCACCGAGTCGGTGC	TCCGAGCAGAAGAA	GAAGTGCTCCCATCAC	GTGATGGGAGCACTTCTTCTTCTGCTCGGA
6G	HEK293T	PRJNA735408	Chen2021_1403	PE2	PE2	FANCF OT1	FANCF	+3 C to T		GGAATCCCTTCTGCAGCACC	GTTTTAGAGCTAGAAATAGCAAGTTAAAATAAGGCTAGTCCGTTATCAACTTGAAAAAGTGGCACCGAGTCGGTGC	ATCCCTTCTGCAGC	ACTTGGATCGCTTTTCC	GGAAAAGCGATCCAAGTGCTGCAGAAGGGAT
6G	HEK293T	PRJNA735408	Chen2021_1404	PE2	PE4	FANCF OT1	FANCF	+3 C to T		GGAATCCCTTCTGCAGCACC	GTTTTAGAGCTAGAAATAGCAAGTTAAAATAAGGCTAGTCCGTTATCAACTTGAAAAAGTGGCACCGAGTCGGTGC	ATCCCTTCTGCAGC	ACTTGGATCGCTTTTCC	GGAAAAGCGATCCAAGTGCTGCAGAAGGGAT
S6E	HEK293T	PRJNA735408	Chen2021_1405	PE2	PE2	FANCF OT1	FANCF	+8 T to C		GGAATCCCTTCTGCAGCACC	GTTTTAGAGCTAGAAATAGCAAGTTAAAATAAGGCTAGTCCGTTATCAACTTGAAAAAGTGGCACCGAGTCGGTGC	ATCCCTTCTGCAGC	ACCTGGACCGCTTTTCC	GGAAAAGCGGTCCAGGTGCTGCAGAAGGGAT
S6E	HEK293T	PRJNA735408	Chen2021_1406	PE2	PE4	FANCF OT1	FANCF	+8 T to C		GGAATCCCTTCTGCAGCACC	GTTTTAGAGCTAGAAATAGCAAGTTAAAATAAGGCTAGTCCGTTATCAACTTGAAAAAGTGGCACCGAGTCGGTGC	ATCCCTTCTGCAGC	ACCTGGACCGCTTTTCC	GGAAAAGCGGTCCAGGTGCTGCAGAAGGGAT
6G	HEK293T	PRJNA735408	Chen2021_1407	PE2	PE2	FANCF OT2	FANCF	+3 C to T		GGAATCCCTTCTGCAGCACC	GTTTTAGAGCTAGAAATAGCAAGTTAAAATAAGGCTAGTCCGTTATCAACTTGAAAAAGTGGCACCGAGTCGGTGC	ATCCCTTCTGCAGC	ACTTGGATCGCTTTTCC	GGAAAAGCGATCCAAGTGCTGCAGAAGGGAT
6G	HEK293T	PRJNA735408	Chen2021_1408	PE2	PE4	FANCF OT2	FANCF	+3 C to T		GGAATCCCTTCTGCAGCACC	GTTTTAGAGCTAGAAATAGCAAGTTAAAATAAGGCTAGTCCGTTATCAACTTGAAAAAGTGGCACCGAGTCGGTGC	ATCCCTTCTGCAGC	ACTTGGATCGCTTTTCC	GGAAAAGCGATCCAAGTGCTGCAGAAGGGAT
S6E	HEK293T	PRJNA735408	Chen2021_1409	PE2	PE2	FANCF OT2	FANCF	+8 T to C		GGAATCCCTTCTGCAGCACC	GTTTTAGAGCTAGAAATAGCAAGTTAAAATAAGGCTAGTCCGTTATCAACTTGAAAAAGTGGCACCGAGTCGGTGC	ATCCCTTCTGCAGC	ACCTGGACCGCTTTTCC	GGAAAAGCGGTCCAGGTGCTGCAGAAGGGAT
S6E	HEK293T	PRJNA735408	Chen2021_1410	PE2	PE4	FANCF OT2	FANCF	+8 T to C		GGAATCCCTTCTGCAGCACC	GTTTTAGAGCTAGAAATAGCAAGTTAAAATAAGGCTAGTCCGTTATCAACTTGAAAAAGTGGCACCGAGTCGGTGC	ATCCCTTCTGCAGC	ACCTGGACCGCTTTTCC	GGAAAAGCGGTCCAGGTGCTGCAGAAGGGAT
6G	HEK293T	PRJNA735408	Chen2021_1411	PE2	PE2	FANCF OT3	FANCF	+3 C to T		GGAATCCCTTCTGCAGCACC	GTTTTAGAGCTAGAAATAGCAAGTTAAAATAAGGCTAGTCCGTTATCAACTTGAAAAAGTGGCACCGAGTCGGTGC	ATCCCTTCTGCAGC	ACTTGGATCGCTTTTCC	GGAAAAGCGATCCAAGTGCTGCAGAAGGGAT
6G	HEK293T	PRJNA735408	Chen2021_1412	PE2	PE4	FANCF OT3	FANCF	+3 C to T		GGAATCCCTTCTGCAGCACC	GTTTTAGAGCTAGAAATAGCAAGTTAAAATAAGGCTAGTCCGTTATCAACTTGAAAAAGTGGCACCGAGTCGGTGC	ATCCCTTCTGCAGC	ACTTGGATCGCTTTTCC	GGAAAAGCGATCCAAGTGCTGCAGAAGGGAT
S6E	HEK293T	PRJNA735408	Chen2021_1413	PE2	PE2	FANCF OT3	FANCF	+8 T to C		GGAATCCCTTCTGCAGCACC	GTTTTAGAGCTAGAAATAGCAAGTTAAAATAAGGCTAGTCCGTTATCAACTTGAAAAAGTGGCACCGAGTCGGTGC	ATCCCTTCTGCAGC	ACCTGGACCGCTTTTCC	GGAAAAGCGGTCCAGGTGCTGCAGAAGGGAT
S6E	HEK293T	PRJNA735408	Chen2021_1414	PE2	PE4	FANCF OT3	FANCF	+8 T to C		GGAATCCCTTCTGCAGCACC	GTTTTAGAGCTAGAAATAGCAAGTTAAAATAAGGCTAGTCCGTTATCAACTTGAAAAAGTGGCACCGAGTCGGTGC	ATCCCTTCTGCAGC	ACCTGGACCGCTTTTCC	GGAAAAGCGGTCCAGGTGCTGCAGAAGGGAT
6G	HEK293T	PRJNA735408	Chen2021_1415	PE2	PE2	FANCF OT4	FANCF	+3 C to T		GGAATCCCTTCTGCAGCACC	GTTTTAGAGCTAGAAATAGCAAGTTAAAATAAGGCTAGTCCGTTATCAACTTGAAAAAGTGGCACCGAGTCGGTGC	ATCCCTTCTGCAGC	ACTTGGATCGCTTTTCC	GGAAAAGCGATCCAAGTGCTGCAGAAGGGAT
[truncated: 456 more rows]
