# Supplementary material for: Enhanced prime editing systems by manipulating cellular determinants of editing outcomes
Source: Cell. 2021 Oct 28;184(22):5635–5652.e29. doi: 10.1016/j.cell.2021.09.018 (PMC8584034; doi:10.1016/j.cell.2021.09.018)
Supplement: Table S4. Primers used for sequencing of genomic DNA and qRT-PCR, related to Figures 1, 2, 3, 4, 5, 6, and 7 [file mmc4.xlsx]

## Sheet: Sheet1
Primer description	Primer sequence (5'-3')
Lentiviral HBB CDS site - PCR1 forward	ACACTCTTTCCCTACACGACGCTCTTCCGATCTAAATTGGACAGCAAGAAAGCGAGCTTAG
Lentiviral HBB CDS site - PCR1 reverse	TGGAGTTCAGACGTGTGCTCTTCCGATCTCTTTGCCACACTGAGTGAGCTG
Lentiviral pPC1000 edit site - PCR1 forward	ACACTCTTTCCCTACACGACGCTCTTCCGATCTNNNNGCCTTTAGTGATGGCCTGGCTCACCTG
Lentiviral pPC1000 edit site - PCR1 reverse	TGGAGTTCAGACGTGTGCTCTTCCGATCTTAGGCGGCCGCTGCACGTAG
Lentiviral pPC1000 CRISPRi sgRNA and edit site (for Repair-seq screens) - PCR1 forward	ACACTCTTTCCCTACACGACGCTCTTCCGATCTATCCCTTGGAGAACCACCTTGTTG
Lentiviral pPC1000 CRISPRi sgRNA and edit site (for Repair-seq screens) - PCR1 reverse	TGGAGTTCAGACGTGTGCTCTTCCGATCTCAACCAACGCTATCGGCATGG
HEK3 locus - PCR1 forward	ACACTCTTTCCCTACACGACGCTCTTCCGATCTNNNNCAGGGAAACGCCCATGCAATTAG
HEK3 locus - PCR1 reverse	TGGAGTTCAGACGTGTGCTCTTCCGATCTCTCTGTTGAGCTCGACCCTGAA
EMX1 locus - PCR1 forward	ACACTCTTTCCCTACACGACGCTCTTCCGATCTNNNNCAGCTCAGCCTGAGTGTTGA
EMX1 locus - PCR1 reverse	TGGAGTTCAGACGTGTGCTCTTCCGATCTCTCGTGGGTTTGTGGTTGC
RNF2 locus - PCR1 forward	ACACTCTTTCCCTACACGACGCTCTTCCGATCTNNNNTTAGCCAACATACAGAAGTCAGG
RNF2 locus - PCR1 reverse	TGGAGTTCAGACGTGTGCTCTTCCGATCTAGACCATAGCACTTCCCTTCC
FANCF locus - PCR1 forward	ACACTCTTTCCCTACACGACGCTCTTCCGATCTNNNNCGATGGATGTGGCGCAGGTAG
FANCF locus - PCR1 reverse	TGGAGTTCAGACGTGTGCTCTTCCGATCTAGACGCTGGGAGATTGACATGC
RUNX1 locus - PCR1 forward	ACACTCTTTCCCTACACGACGCTCTTCCGATCTNNNNTCACAAACAAGACAGGGAACTG
RUNX1 locus - PCR1 reverse	TGGAGTTCAGACGTGTGCTCTTCCGATCTAGATGTAGGGCTAGAGGGGTG
DNMT1 locus - PCR1 forward	ACACTCTTTCCCTACACGACGCTCTTCCGATCTNNNNCACAACAGCTTCATGTCAGCC
DNMT1 locus - PCR1 reverse	TGGAGTTCAGACGTGTGCTCTTCCGATCTACGTTAATGTTTCCTGATGGTCC
VEGFA locus - PCR1 forward	ACACTCTTTCCCTACACGACGCTCTTCCGATCTNNNNACTTGGTGCCAAATTCTTCTCC
VEGFA locus - PCR1 reverse	TGGAGTTCAGACGTGTGCTCTTCCGATCTAAAGAGGGAATGGGCTTTGGA
HEK4 locus - PCR1 forward	ACACTCTTTCCCTACACGACGCTCTTCCGATCTNNNNGAACCCAGGTAGCCAGAGAC
HEK4 locus - PCR1 reverse	TGGAGTTCAGACGTGTGCTCTTCCGATCTTCCTTTCAACCCGAACGGAG
MLH1 locus - PCR1 forward	ACACTCTTTCCCTACACGACGCTCTTCCGATCTNNNNCAATAGCTGCCGCTGAAGGGTG
MLH1 locus - PCR1 reverse	TGGAGTTCAGACGTGTGCTCTTCCGATCTTCGTAGCCCTTAAGTGAGCCCG
CTNNB1 locus - PCR1 forward	ACACTCTTTCCCTACACGACGCTCTTCCGATCTNNNNGCATTCTGACTTTCAGTAAGGCAATGA
CTNNB1 locus - PCR1 reverse	TGGAGTTCAGACGTGTGCTCTTCCGATCTTGGCCATGGAACCAGACAGAAA
HBB locus - PCR1 forward	ACACTCTTTCCCTACACGACGCTCTTCCGATCTNNNNGCCTTTAGTGATGGCCTGGCTCACCTG
HBB locus - PCR1 reverse	TGGAGTTCAGACGTGTGCTCTTCCGATCTGTCTTCTCTGTCTCCACATGCC
PRNP locus - PCR1 forward	ACACTCTTTCCCTACACGACGCTCTTCCGATCTNNNNGTCAGTGGAACAAGCCGAGT
PRNP locus - PCR1 reverse	TGGAGTTCAGACGTGTGCTCTTCCGATCTACTTGGTTGGGGTAACGGTG
CDKL5 locus - PCR1 forward	ACACTCTTTCCCTACACGACGCTCTTCCGATCTNNNNCTTCAGAAGGCCCAGGGACAAAG
CDKL5 locus - PCR1 reverse	TGGAGTTCAGACGTGTGCTCTTCCGATCTCTGGTACTGGGCTCCGCAATTT
CXCR4 locus - PCR1 forward	ACACTCTTTCCCTACACGACGCTCTTCCGATCTNNNNTCTTGAGGGCCTTGCGCTTC
CXCR4 locus - PCR1 reverse	TGGAGTTCAGACGTGTGCTCTTCCGATCTCCTTCATCAGTCTGGACCGCTA
IL2RB locus - PCR1 forward	ACACTCTTTCCCTACACGACGCTCTTCCGATCTNNNNGGACCAGGACAGGAAGGAGGAA
IL2RB locus - PCR1 reverse	TGGAGTTCAGACGTGTGCTCTTCCGATCTGTGGCAGGTACAAAGTGGGAGG
HBG1/2 locus - PCR1 forward	ACACTCTTTCCCTACACGACGCTCTTCCGATCTNNNNTCTTCATCCCTAGCCAGCCGC
HBG1/2 locus - PCR1 reverse	TGGAGTTCAGACGTGTGCTCTTCCGATCTAACGGCTGACAAAAGAAGTCCTGG
mouse Dnmt1 locus - PCR1 forward	ACACTCTTTCCCTACACGACGCTCTTCCGATCTNNNNCCTTCGGGCATAGCATGG
mouse Dnmt1 locus - PCR1 reverse	TGGAGTTCAGACGTGTGCTCTTCCGATCTCCTCGGCATCGGTCC
mouse Chd2 locus - PCR1 forward	ACACTCTTTCCCTACACGACGCTCTTCCGATCTNNNNAGTCAGTGCCTCACCTCTCACAC
mouse Chd2 locus - PCR1 reverse	TGGAGTTCAGACGTGTGCTCTTCCGATCTCTTGCAGATCGAGGAGACTGGCA
mouse Col12a1 locus - PCR1 forward	ACACTCTTTCCCTACACGACGCTCTTCCGATCTNNNNTGAAGTCATGTGCGGTCTGGTCA
mouse Col12a1 locus - PCR1 reverse	TGGAGTTCAGACGTGTGCTCTTCCGATCTAGCTCACAGCCTCATGAAGGGA
mouse Ctnnb1 locus - PCR1 forward	ACACTCTTTCCCTACACGACGCTCTTCCGATCTNNNNACCAGCTACTTGCTCTTGCGTG
mouse Ctnnb1 locus - PCR1 reverse	TGGAGTTCAGACGTGTGCTCTTCCGATCTCGTAGATGGCTTCTTCAGGTAGCA
HEK3 OT1 locus - PCR1 forward	ACACTCTTTCCCTACACGACGCTCTTCCGATCTNNNNTCCCCTGTTGACCTGGAGAA
HEK3 OT1 locus - PCR1 reverse	TGGAGTTCAGACGTGTGCTCTTCCGATCTCACTGTACTTGCCCTGACCA
HEK3 OT2 locus - PCR1 forward	ACACTCTTTCCCTACACGACGCTCTTCCGATCTNNNNTTGGTGTTGACAGGGAGCAA
HEK3 OT2 locus - PCR1 reverse	TGGAGTTCAGACGTGTGCTCTTCCGATCTCTGAGATGTGGGCAGAAGGG
HEK3 OT3 locus - PCR1 forward	ACACTCTTTCCCTACACGACGCTCTTCCGATCTNNNNTGAGAGGGAACAGAAGGGCT
HEK3 OT3 locus - PCR1 reverse	TGGAGTTCAGACGTGTGCTCTTCCGATCTGTCCAAAGGCCCAAGAACCT
HEK3 OT4 locus - PCR1 forward	ACACTCTTTCCCTACACGACGCTCTTCCGATCTNNNNTCCTAGCACTTTGGAAGGTCG
HEK3 OT4 locus - PCR1 reverse	TGGAGTTCAGACGTGTGCTCTTCCGATCTGCTCATCTTAATCTGCTCAGCC
FANCF OT1 locus - PCR1 forward	ACACTCTTTCCCTACACGACGCTCTTCCGATCTNNNNGCGGGCAGTGGCGTCTTAGTCG
FANCF OT1 locus - PCR1 reverse	TGGAGTTCAGACGTGTGCTCTTCCGATCTCCCTGGGTTTGGTTGGCTGCTC
FANCF OT2 locus - PCR1 forward	ACACTCTTTCCCTACACGACGCTCTTCCGATCTNNNNCTCCTTGCCGCCCAGCCGGTC
FANCF OT2 locus - PCR1 reverse	TGGAGTTCAGACGTGTGCTCTTCCGATCTCACTGGGGAAGAGGCGAGGACAC
FANCF OT3 locus - PCR1 forward	ACACTCTTTCCCTACACGACGCTCTTCCGATCTNNNNCCAGTGTTTCCCATCCCCAACAC
FANCF OT3 locus - PCR1 reverse	TGGAGTTCAGACGTGTGCTCTTCCGATCTGAATGGATCCCCCCCTAGAGCTC
FANCF OT4 locus - PCR1 forward	ACACTCTTTCCCTACACGACGCTCTTCCGATCTNNNNCAGGCCCACAGGTCCTTCTGGA
FANCF OT4 locus - PCR1 reverse	TGGAGTTCAGACGTGTGCTCTTCCGATCTCCACACGGAAGGCTGACCACG
EMX1 OT1 locus - PCR1 forward	ACACTCTTTCCCTACACGACGCTCTTCCGATCTNNNNGTGGGGAGATTTGCATCTGTGGAGG
EMX1 OT1 locus - PCR1 reverse	TGGAGTTCAGACGTGTGCTCTTCCGATCTGCTTTTATACCATCTTGGGGTTACAG
EMX1 OT2 locus - PCR1 forward	ACACTCTTTCCCTACACGACGCTCTTCCGATCTNNNNCAATGTGCTTCAACCCATCACGGC
EMX1 OT2 locus - PCR1 reverse	TGGAGTTCAGACGTGTGCTCTTCCGATCTCCATGAATTTGTGATGGATGCAGTCTG
EMX1 OT3 locus - PCR1 forward	ACACTCTTTCCCTACACGACGCTCTTCCGATCTNNNNGAGAAGGAGGTGCAGGAGCTAGAC
EMX1 OT3 locus - PCR1 reverse	TGGAGTTCAGACGTGTGCTCTTCCGATCTCATCCCGACCTTCATCCCTCCTGG
EMX1 OT4 locus - PCR1 forward	ACACTCTTTCCCTACACGACGCTCTTCCGATCTNNNNACAGGTGAATAACCGGTCGCCA
EMX1 OT4 locus - PCR1 reverse	TGGAGTTCAGACGTGTGCTCTTCCGATCTTTTATCAAACAAGGTGCAGATACAGCAA
HEK4 OT1 locus - PCR1 forward	ACACTCTTTCCCTACACGACGCTCTTCCGATCTNNNNGGCATGGCTTCTGAGACTCA
HEK4 OT1 locus - PCR1 reverse	TGGAGTTCAGACGTGTGCTCTTCCGATCTGTCTCCCTTGCACTCCCTGTCTTT
HEK4 OT2 locus - PCR1 forward	ACACTCTTTCCCTACACGACGCTCTTCCGATCTNNNNTTTGGCAATGGAGGCATTGG
HEK4 OT2 locus - PCR1 reverse	TGGAGTTCAGACGTGTGCTCTTCCGATCTGAAGAGGCTGCCCATGAGAG
HEK4 OT3 locus - PCR1 forward	ACACTCTTTCCCTACACGACGCTCTTCCGATCTNNNNGGTCTGAGGCTCGAATCCTG
HEK4 OT3 locus - PCR1 reverse	TGGAGTTCAGACGTGTGCTCTTCCGATCTCTGTGGCCTCCATATCCCTG
HEK4 OT4 locus - PCR1 forward	ACACTCTTTCCCTACACGACGCTCTTCCGATCTNNNNTTTCCACCAGAACTCAGCCC
HEK4 OT4 locus - PCR1 reverse	TGGAGTTCAGACGTGTGCTCTTCCGATCTCCTCGGTTCCTCCACAACAC
Bat-25 microsatellite - PCR1 forward	ACACTCTTTCCCTACACGACGCTCTTCCGATCTGGAGGATGACGAGTTGGCCCTAGAC
Bat-25 microsatellite - PCR1 reverse	TGGAGTTCAGACGTGTGCTCTTCCGATCTCCAAAGAGACAGCAGTTGGAACATGA
Bat-26 microsatellite - PCR1 forward	ACACTCTTTCCCTACACGACGCTCTTCCGATCTAGTGGAGTGGAGGAGGGGAGAGAAA
Bat-26 microsatellite - PCR1 reverse	TGGAGTTCAGACGTGTGCTCTTCCGATCTTTGCAGTTTCATCACTGTCTGCGGT
MONO-27 microsatellite - PCR1 forward	ACACTCTTTCCCTACACGACGCTCTTCCGATCTCTACTGTCCTACTGTGCCTGGCTCC
MONO-27 microsatellite - PCR1 reverse	TGGAGTTCAGACGTGTGCTCTTCCGATCTCAGCCTGGGCAAGATAATGAGACCC
NR-21 microsatellite - PCR1 forward	ACACTCTTTCCCTACACGACGCTCTTCCGATCTCTGGTGCACAGAGCAGAACCATCCT
NR-21 microsatellite - PCR1 reverse	TGGAGTTCAGACGTGTGCTCTTCCGATCTGCAACCTCAAAAGCTGCCTCCCTTT
NR-24 microsatellite - PCR1 forward	ACACTCTTTCCCTACACGACGCTCTTCCGATCTCTGTAGTCCCAGCTATTCGGGAGGC
NR-24 microsatellite - PCR1 reverse	TGGAGTTCAGACGTGTGCTCTTCCGATCTAAATGACCCCTTCCTGCCCATCACT
HSPH1-T17 microsatellite - PCR1 forward	ACACTCTTTCCCTACACGACGCTCTTCCGATCTTGGAAAAGGAACTGCATCTGTGACGG
HSPH1-T17 microsatellite - PCR1 reverse	TGGAGTTCAGACGTGTGCTCTTCCGATCTTTTTCCTAATCCCCTGTGAAACCTGT
EWSR1 microsatellite - PCR1 forward	ACACTCTTTCCCTACACGACGCTCTTCCGATCTAACAATGTTCATGGTTGTGATGT
EWSR1 microsatellite - PCR1 reverse	TGGAGTTCAGACGTGTGCTCTTCCGATCTCTGGATCTCCCCTTGAACCTTTGGA
MSI-01 microsatellite - PCR1 forward	ACACTCTTTCCCTACACGACGCTCTTCCGATCTTTGATGTCCTGCGTCTAGGGTCTGC
MSI-01 microsatellite - PCR1 reverse	TGGAGTTCAGACGTGTGCTCTTCCGATCTGACTGGAGCCTTGGACAGGTTGAGA
MSI-03 microsatellite - PCR1 forward	ACACTCTTTCCCTACACGACGCTCTTCCGATCTGCCACTGCTATTTGAAAGAGTTGCTC
MSI-03 microsatellite - PCR1 reverse	TGGAGTTCAGACGTGTGCTCTTCCGATCTCACACCTGGCTAAATGCTCGGATT
MSI-04 microsatellite - PCR1 forward	ACACTCTTTCCCTACACGACGCTCTTCCGATCTTCCAAGATTCCTTCCCTGGCCACTC
MSI-04 microsatellite - PCR1 reverse	TGGAGTTCAGACGTGTGCTCTTCCGATCTACTGTCTGTAGTCCTGGCTTCGTGG
MSI-06 microsatellite - PCR1 forward	ACACTCTTTCCCTACACGACGCTCTTCCGATCTAGCAGCAAACTGAACAGGTCACCAAC
MSI-06 microsatellite - PCR1 reverse	TGGAGTTCAGACGTGTGCTCTTCCGATCTGCTACACTGTGGCATCAGCACATATC
MSI-07 microsatellite - PCR1 forward	ACACTCTTTCCCTACACGACGCTCTTCCGATCTGCTGAAAGCAACCTAAGCTGTGGTGA
MSI-07 microsatellite - PCR1 reverse	TGGAGTTCAGACGTGTGCTCTTCCGATCTTGCTATAAGAGCTGAGCAGACGACA
MSI-08 microsatellite - PCR1 forward	ACACTCTTTCCCTACACGACGCTCTTCCGATCTCCAGCCCCCATGTACACTGTAGTCG
MSI-08 microsatellite - PCR1 reverse	TGGAGTTCAGACGTGTGCTCTTCCGATCTCCCACCCCAAGGCCAAAATCAGTAA
MSI-09 microsatellite - PCR1 forward	ACACTCTTTCCCTACACGACGCTCTTCCGATCTGTCTCGGCTACTTGGGAGGCTTAGG
MSI-09 microsatellite - PCR1 reverse	TGGAGTTCAGACGTGTGCTCTTCCGATCTCCGACTAAAGAGGTCATTCACTTGT
MSI-11 microsatellite - PCR1 forward	ACACTCTTTCCCTACACGACGCTCTTCCGATCTAGCATGTTTGCAGCCTTCTTCTGGA
MSI-11 microsatellite - PCR1 reverse	TGGAGTTCAGACGTGTGCTCTTCCGATCTAGAACTTCTCTCACAATGTAGCCCCT
MSI-12 microsatellite - PCR1 forward	ACACTCTTTCCCTACACGACGCTCTTCCGATCTGCTGAGGCTAAACACTATCATGCCA
MSI-12 microsatellite - PCR1 reverse	TGGAGTTCAGACGTGTGCTCTTCCGATCTCAGAGGTTGCAGTGAGCCGAGATTG
MSI-13 microsatellite - PCR1 forward	ACACTCTTTCCCTACACGACGCTCTTCCGATCTACATCTTCAGGTCAGGAAAACAGCTCG
MSI-13 microsatellite - PCR1 reverse	TGGAGTTCAGACGTGTGCTCTTCCGATCTTAATGACTTGGGCTTTGGAAGCAGC
MSH2 - RT-qPCR forward	CTTCGTGCGCTTCTTTCAGGG
MSH2 - RT-qPCR reverse	GCAGATTCTTTGCTCCTGCCG
MSH6 - RT-qPCR forward	CGCTGAGTGATGCCAACAAGG
MSH6 - RT-qPCR reverse	AGCCCTCCGTTGAGGTTCTTC
MLH1 - RT-qPCR forward	AAGACAATGGCACCGGGATCA
MLH1 - RT-qPCR reverse	AAGCCTCACCTCGAAAGCCAT
PMS2 - RT-qPCR forward	CTGGGCAGGTGGTACTGAGTC
PMS2 - RT-qPCR reverse	TAGTGGCACCAGCATCCAGAC
ACTB - RT-qPCR forward	GAGGCACTCTTCCAGCCTT
ACTB - RT-qPCR reverse	AAGGTAGTTTCGTGGATGCC
