# Supplementary material for: Enhanced prime editing systems by manipulating cellular determinants of editing outcomes
Source: Cell. 2021 Oct 28;184(22):5635–5652.e29. doi: 10.1016/j.cell.2021.09.018 (PMC8584034; doi:10.1016/j.cell.2021.09.018)
Supplement: Table S5. Nucleotide sequences of amplicons from high-throughput sequencing, related to Figures 1, 2, 3, 4, 5, 6, and 7 [file mmc5.xlsx]

## Sheet: Sheet1
High-throughput sequencing amplicon	Amplicon nucleotide sequence (5'-3')
Lentiviral HBB CDS site	ATTGGACAGCAAGAAAGCGAGCTTAGTGATACTTGTGGGCCAGGGCATTAGCCACACCAGCCACCACTTTCTGATAGGCAGCCTGCACTGGTGGGGTGAATTCTTTGCCAAAGTGATGGGCCAGCACACAGACCAGCACGTTGCCCAGGAGCTGTGGGAGGAAGATAAGAGGTATGAACATGATTAGCAAAAGGGCCTAGCTTGGACTCAGAATAATCCAGCCTTATCCCAACCA
Lentiviral pPC1000 edit site	GCCTTTAGTGATGGCCTGGCTCACCTGGAAAAACAACAATTAATGTGTTTGTTACCGGTGTCACAGGATTTCTGGGCTCCTACATCCTTGCAGATTTGTTAGGACGTTCTCCAAAGAACTACATCTGATAGGCAGCCTGCACTGGTGGGGTGAATTCTTTGCCAAAGTGATAGGCCAGCACACACCCCTCTCGACAATATTTTGTTGAACCGTACGAAAAATTTGCCTCAAATATTAAAGTTGTATTAGGCGATTTATCTAGCATGCTACGTGCAGCGGCCGCCTA
Lentiviral pPC1000 CRISPRi sgRNA and edit site (for Repair-seq screens)	ATCCCTTGGAGAACCACCTTGTTGGACCAGGATGGGCACCACCCGTTTAAGAGCTAAGCTGGAAACAGCATAGCAAGTTTAAATAAGGCTAGTCCGTTATCAACTTGAAAAAGTGGCACCGAGTCGGTGCTTTTTTCTCGAGGCCTTTAGTGATGGCCTGGCTCACCTGGAAAAACAACAATTAATGTGTTTGTTACCGGTGTCACAGGATTTCTGGGCTCCTACATCCTTGCAGATTTGTTAGGACGTTCTCCAAAGAACTACATCTGATAGGCAGCCTGCACTGGTGGGGTGAATTCTTTGCCAAAGTGATAGGCCAGCACACACCCCTCTCGACAATATTTTGTTGAACCGTACGAAAAATTTGCCTCAAATATTAAAGTTGTATTAGGCGATTTA…
HEK3 locus	CAGGGAAACGCCCATGCAATTAGTCTATTTCTGCTGCAAGTAAGCATGCATTTGTAGGCTTGATGCTTTTTTTCTGCTTCTCCAGCCCTGGCCTGGGTCAATCCTTGGGGCCCAGACTGAGCACGTGATGGCAGAGGAAAGGAAGCCCTGCTTCCTCCAGAGGGCGTCGCAGGACAGCTTTTCCTAGACAGGGGCTAGTATGTGCAGCTCCTGCACCGGGATACTGGTTGACAAGTTTGGCTGGGCTGGAAGCCAGCACCTAGGGAGGTCCCTGGAAGGGGCCAGCCTCACCAGGAGAGGAGGGACCTGGCCCTTCAGGGTCGAGCTCAACAGAG
EMX1 locus	CAGCTCAGCCTGAGTGTTGAGGCCCCAGTGGCTGCTCTGGGGGCCTCCTGAGTTTCTCATCTGTGCCCCTCCCTCCCTGGCCCAGGTGAAGGTGTGGTTCCAGAACCGGAGGACAAAGTACAAACGGCAGAAGCTGGAGGAGGAAGGGCCTGAGTCCGAGCAGAAGAAGAAGGGCTCCCATCACATCAACCGGTGGCGCATTGCCACGAAGCAGGCCAATGGGGAGGACATCGATGTCACCTCCAATGACTAGGGTGGGCAACCACAAACCCACGAG
RNF2 locus	TTAGCCAACATACAGAAGTCAGGAATGCTTGAATATAAATTTATTATTACTCTATGTTCTATTTAAGTTTTCATGTTCTAAAAATGTATCCCAGTTTACACGTCTCATATGCCCCTTGGCAGTCATCTTAGTCATTACCTGAGGTGTTCGTTGTAACTCATATAAACTGAGTTCCCATGTTTTGCTTAATGGTTGAGTTCCGTTTGTCTGCACAGCCTGAGACATTGCTGGAAATAAAGAAGAGAGAAAAACAATTTTAGTATTTGGAAGGGAAGTGCTATGGTCT
FANCF locus	CGATGGATGTGGCGCAGGTAGCGCGCCCACTGCAAGGCCCGGCGCACGGTGGCGGGGTCCCAGGTGCTGACGTAGGTAGTGCTTGAGACCGCCAGAAGCTCGGAAAAGCGATCCAGGTGCTGCAGAAGGGATTCCATGAGGTGCGCGAAGGCCCTACTTCCGCTTTCACCTTGGAGACGGCGACTCTCTGCGTACTGATTGGAACATCCGCGAAATGATACGCCTCTCTGCAATGCTATTGGTCGAAATGCATGTCAATCTCCCAGCGTCT
RUNX1 locus	TCACAAACAAGACAGGGAACTGGCAGGCACCGAGGCATCTCTGCACCGAGGTGAAACAAGCTGCCATTTCATTACAGGCAAAGCTGAGCAAAAGTAGATATTACAAGACCAGCATGTACTCACCTCTCATGAAGCACTGTGGGTACGAAGGAAATGACTCAAATATGCTGTCTGAAGCCATCGCTTCCTCCTGAAAATGCACCCTCTTCTGAAGGCGGGGGACTCAATGATTTCTTTTACCTTCGGAGCGAAAACCAAGACAGGTCACTGTTTCAGCCTCACCCCTCTAGCCCTACATCT
DNMT1 locus	CACAACAGCTTCATGTCAGCCAAGGCCACAAACACCATGTACCACACATGTGAACGGACAGATTGACATGTTAAAAACACAACATCAGTGCATGTTGGGGATTCCTGGTGCCAGAAACAGGGGTGACGGGAGGGCAGAACTAGTCCTTAGCAGCTTCCTCCTCCTTTATTTTAGCTGAAGGGAAATAAAAGGAAAAGTCACTCTGGGGAACACGCCCGGTGTCACGCCACTTGACAGGCGAGTAACAGACATGGACCATCAGGAAACATTAACGT
VEGFA locus	ACTTGGTGCCAAATTCTTCTCCCCTGGGAAGCATCCCTGGACACTTCCCAAAGGACCCCAGTCACTCCAGCCTGTTGGCTGCCGCTCACTTTGATGTCTGCAGGCCAGATGAGGGCTCCAGATGGCACATTGTCAGAGGGACACACTGTGGCCCCTGTGCCCAGCCCTGGGCTCTCTGTACATGAAGCAACTCCAGTCCCAAATATGTAGCTGTTTGGGAGGTCAGAAATAGGGGGTCCAGGAGCAAACTCCCCCCACCCCCTTTCCAAAGCCCATTCCCTCTTT
HEK4 locus	GAACCCAGGTAGCCAGAGACCCGCTGGTCTTCTTTCCCCTCCCCTGCCCTCCCCTCCCTTCAAGATGGCTGACAAAGGCCGGGCTGGGTGGAAGGAAGGGAGGAAGGGCGAGGCAGAGGGTCCAAAGCAGGATGACAGGCAGGGGCACCGCGGCGCCCCGGTGGCACTGCGGCTGGAGGTGGGGGTTAAAGCGGAGACTCTGGTGCTGTGTGACTACAGTGGGGGCCCTGCCCTCTCTGAGCCCCCGCCTCCAGGCCTGTGTGTGTGTCTCCGTTCGGGTTGAAAGGA
MLH1 locus	CAATAGCTGCCGCTGAAGGGTGGGGCTGGATGGCGTAAGCTACAGCTGAAGGAAGAACGTGAGCACGAGGCACTGAGGTGATTGGCTGAAGGCACTTCCGTTGAGCATCTAGACGTTTCCTTGGCTCTTCTGGCGCCAAAATGTCGTTCGTGGCAGGGGTTATTCGGCGGCTGGACGAGACAGTGGTGAACCGCATCGCGGCGGGGGAAGTTATCCAGCGGCCAGCTAATGCTATCAAAGAGATGATTGAGAACTGGTACGGAGGGAGTCGAGCCGGGCTCACTTAAGGGCTACGA
CTNNB1 locus	GCATTCTGACTTTCAGTAAGGCAATGAAAAATAATACTCTTACCAGCTACTTGTTCTTGAGTGAAGGACTGAGAAAATCCCTGTTCCCACTCATACAGGACTTGGGAGGTATCCACATCCTCTTCCTCAGGATTGCCTTTACCACTCAGAGAAGGAGCTGTGGTAGTGGCACCAGAATGGATTCCAGAGTCCAGGTAAGACTGTTGCTGCCAGTGACTAACAGCCGCTTTTCTGTCTGGTTCCATGGCCA
HBB locus	AGGGTTGGCCAATCTACTCCCAGGAGCAGGGAGGGCAGGAGCCAGGGCTGGGCATAAAAGTCAGGGCAGAGCCATCTATTGCTTACATTTGCTTCTGACACAACTGTGTTCACTAGCAACCTCAAACAGACACCATGGTGCACCTGACTCCTGAGGAGAAGTCTGCCGTTACTGCCCTGTGGGGCAAGGTGAACGTGGATGAAGTTGGTGGTGAGGCCCTGGGCAGGTTGGTATCAAGGTTACAAGACAGGTTTAAGGAGACCAATAGAAACTGGGCATGTGGAGACAGAGAAGAC
PRNP locus	GTCAGTGGAACAAGCCGAGTAAGCCAAAAACCAACATGAAGCACATGGCTGGTGCTGCAGCAGCTGGGGCAGTGGTGGGGGGCCTTGGCGGCTACATGCTGGGAAGTGCCATGAGCAGGCCCATCATACATTTCGGCAGTGACTATGAGGACCGTTACTATCGTGAAAACATGCACCGTTACCCCAACCAAGT
CDKL5 locus	CTTCAGAAGGCCCAGGGACAAAGTACCTCAAGTCAAACAGCAGATCTCAGCAGAACCGCCACTCATTCATGGAAAGCTCTCAAAGCAAAGCTGGGACACTGCAGCCCAATGAAAAGCAGAGTCGGCATAGCTATATTGACACAATTCCCCAGTCCTCTAGGAGTCCCTCCTACAGGACCAAGGCCAAAAGCCATGGGGCACTGAGTGACTCCAAGTCTGTGAGCAACCTTTCTGAAGCCAGGGCCCAAATTGCGGAGCCCAGTACCAG
CXCR4 locus	TCTTGAGGGCCTTGCGCTTCTGGTGGCCCTTGGAGTGTGACAGCTTGGAGATGATAATGCAATAGCAGGACAGGATGACAATACCAGGCAGGATAAGGCCAACCATGATGTGCTGAAACTGGAACACAACCACCCACAAGTCATTGGGGTAGAAGCGGTCACAGATATATCTGTCATCTGCCTCACTGACGTTGGCAAAGATGAAGTCGGGAATAGTCAGCAGGAGGGCAGGGATCCAGACGCCAACATAGACCACCTTTTCAGCCAACAGCTTCCTTGGCCTCTGACTGTTGGTGGCGTGGACGATGGCCAGGTAGCGGTCCAGACTGATGAAGG
IL2RB locus	GGACCAGGACAGGAAGGAGGAACCAAGGCAGGTACGGACTGGGCCACATTCTCACCTCCCAGGTGTGGCCTGGGGACAGCGTCCGGGCCTCGAACTCCAGGTGTCTTTCAAAGTAGTGGGAGGCTTGGGAGATTTCCCAGCTTATGTTGCATCTGTGGGTCTCCACGTGGACAACTTGGAGGGAGATGGGGGCCATCAGGCGAACTGGAGACAACAGGGGGTAGGGGAGAGCAGTCAGCCATGACCTCCACCTCCCACTTTGTACCTGCCAC
HBG1/2 locus	TCTTCATCCCTAGCCAGCCGCCGGCCCCTGGCCTCACTGGATACTCTAAGACTATTGGTCAAGTTTGCCTTGTCAAGGCTATTGGTCAAGGCAAGGCTGGCCAACCCATGGGTGGAGTTTAGCCAGGGACCGTTTCAGACAGATATTTGCATTGAGATAGTGTGGGGAAGGGGCCCCCAAGAGGATACTGCTGCTTAATTTTTTTTATAGCCTTTGCCTTGTTCCGATTCAGTCATTCCAATTTTTCTCTAATTTATTCTTCCCTTTAGCTAGTTTTCTTCTCCCACCATAGAAGATACCAGGACTTCTTTTGTCAGCCGTT
mouse Dnmt1 locus	CCTTCGGGCATAGCATGGTCTTCCCCCACTCTCTTGCCCTGTGTGGTACATGCTGCTTCCGCTTGCGCCGCCCCCTCCCAATTGGTTTCCGCGCGCGCGAAAAAGCCGGGGTCTCGTTCAGAGCTGTTCTGTCGTCTGCAACCTGCAAGATGCCAGCGCGAACAGCTCCAGCCCGAGTGCCTGCGCTTGCCTCCCCGGCAGGCTCGCTCCCGGACCATGTCCGCAGGCGGTAGGTGCCACGCAGGGTGGGGGTGAGGGGCGGGACCGATGCCGAGG
mouse Chd2 locus	AGTCAGTGCCTCACCTCTCACACCTTTCTACACACCTGTCATAATAGTCTCTGTGTCCCCGGTGGTCTCGGTCGCTGTTGTACTGCTCATACGGCCTCTTTCTGGACATGTTGTTAGGGCGGTAGCTCCCAGAACGGTGGGCATCCATATGCCTCCGGTCACCATAGTGGTGGTCCTTATACCAATGCTGCTCATACTGATGGTGCCGGTCGCCCCCCCAGGGGGCGCTGTTACCACCACCATAGTTGAACTTTCTTTCCCTCTGCCAGTCTCCTCGATCTGCAAG
mouse Col12a1 locus	TGAAGTCATGTGCGGTCTGGTCAGGCCTTTACAGGGCACCAGGCAGCAGCAGCTCCCTGGGGGAAGAATATTCTCTTTAAACTAGAATTTCCTACTAGTGCCCTGATTAAACCTATTGGAAGAGCTTGACTTCCATGGTTCCACAATGGGTCCATTATGTGCTGGGCTGGGCCCTGTTGTTTTATAGGCAGATTTGGCTCGGTTCTGGTCCATGTTTAGGCTCTAGTCTAACCTTGTTCGTGGCCTGCTCAGGCTGGGTTCTGATGGATCACTGCTTCCTCCTGCAGATCCCTTCATGAGGCTGTGAGCT
mouse Ctnnb1 locus	ACCAGCTACTTGCTCTTGCGTGAAGGACTGGGAAAAGCCTTGCTCCCATTCATAAAGGACTTGGGAGGTGTCAACATCTTCTTCCTCAGGGTTGCCCTTGCCACTCAGGGAAGGAGCTGTGGTGGTGGCACCAGAATGGATTCCAGAATCCAAGTAAGACTGCTGCTGCCAGTGGCTGACAGCAGCTTTTCTGTCCGGCTCCATGGCCATGTCCAACTCCATCAGGTCAGCTGTAAAAACAGAGTATGTTAGTGAACTGAAAATGCTACCTGAAGAAGCCATCTACG
HEK3 OT1 locus	TCCCCTGTTGACCTGGAGAAGCATGAACCAGTCAAAAAGTTTAAAGACAAGAGCATTAACTGCACCAGTGGGCAGCTCAGCTCAGACACCAGTAGCGTGGGCACCCAGACTGAGCACGTGCTGGAGCCCAAGAAATGCAGAGACCTGTGCACCTCTGGTCAGGGCAAGTACAGTG
HEK3 OT2 locus	TTGGTGTTGACAGGGAGCAACTTCACAGTCCCAGGCATCAGGACACAGACTGGGCACGTGAGGGAAGCCCAAGGGAGAGGACTGGTGTAATCGAGGCTGACTCCACTTTTAATGTTTGACTGATGATAGGTTTCAAGTCTCACTAAGTCTCCTTCCCCTTCTGCCCACATCTCAG
HEK3 OT3 locus	TGAGAGGGAACAGAAGGGCTAAGACTAAAAGGAACAGAGGAGTTCATAGTGAGCGGTAAAGAGCTCAGACTGAGCAAGTGAGGGGCTCAGCCTCCCATGGAGGACAGGGGGCTGGGGCCCCTGGCTGATGTCTGGACTGAAGCCCCCACGCCCAGAGGTTCTTGGGCCTTTGGAC
HEK3 OT4 locus	TCCTAGCACTTTGGAAGGTCGAAGCGGCAGGATGGCTTCAACCCAGGAGTTCGAGACCAGACTGAGCAAGAGAGGGAGAGTGTCTGTATTAACAACAAACAAACAAACAAAAAACTAAACTAAAAGAAACTGTGGTGTATAATATAAAATTCTGGCTGAGCAGATTAAGATGAGC
FANCF OT1 locus	GCGGGCAGTGGCGTCTTAGTCGCCTTAGCACTGGGTGCTTAATCCGGCTCCATCTTTTCTCCACGGAGGGGGCCTGGTGCTGCAGACGGGGTTCCCGGGGTCAGGACGATCCAGGTGACTTGAGAGAAAATAAGGGGAGTTGTATTGACACCAACTGTTTTATTTATTGTGATCTTCAGGTTAGTAAACAACTCCAGTGGCATCAATCTGTGTATCTGTTAAGTCTTAATGAGCAGCCAACCAAACCCAGGG
FANCF OT2 locus	CTCCTTGCCGCCCAGCCGGTCCAGGCCTCTGGCGAACATGGCGCTTGTCCCCTGCCAGGTGCTGCGGATGGCAATCCTGCTGTCTTACTGCTCTATCCTGTGTAACTACAAGGCCATCGAAATGCCCTCACACCAGACCTACGGAGGGAGCTGGAAATTCCTGACGTTCATTGATCTGGTAAGGCCGTCCCCTCCCCCTGCTCGCCCCGCACCCCGTGCCTGTGTGTGCGTGTGTGTGTGTGTGTGTGTGTGTGTGTGTGGATGCGCGAGCACCTGCGCACGTGCGCGCCTCCAGCATCCACCCGTGTCCTCGCCTCTTCCCCAGTG
FANCF OT3 locus	CCAGTGTTTCCCATCCCCAACACAGTGACAGAAGGCAGCCAAGGAATCCTCATTCCTGTCCTGGAACTACAGGAGTCCCTCCTACAGCACCAGGTGTATTCATCTTCTGTTGTTGCTATAACAAAATTACCACAAACTTAGTGGCTTAAGTAACTACACATTTATTATTTTCCAGTTGTGGAGGTCAGAGGTCTCAAACTGGTCTCACTGGGAAAAACTCAAGGTCTTCAGGGCTGTATTCCCTTTGGAGCTCTAGGGGGGGATCCATTC
FANCF OT4 locus	CAGGCCCACAGGTCCTTCTGGAAGGACTCAGGCAGGAGTTAGGAGGCTCCCGGGGTCAGGCTTCTGGGTCTAGATTTCCAGAGGCCCCTCTGCAGCACCAGGCATTCGCCTCTAGGAGTCATCGCTCTTCAGCGGATCCTGCAGCCCTTGGCGATGCTCAGAGTGAACGCGTTACCCCGCCAGCCCCCCTCTGCCGGCTCCTGCCGGTTTGTGATTTCTGTGTCTTCGTCTGTGGCCTGTGGATGTGGCCTTACACCTCGTGGTCAGCCTTCCGTGTGG
EMX1 OT1 locus	GTGGGGAGATTTGCATCTGTGGAGGCAATAAAGTGAAATAAATAACAGATGCAAGCAAGCTTTTCCTGACGCCCCGCTTGTCCATGTCTAGGAAAGATTAACAGAGAGTCTGACACCTTTTAAGATCTGACAGAGAAACATTTACCATAGACTATCACCTATTTTTTCTGAGGGCTGCTACCTGTACATCTGCACAAGATTGCCTTTACTCCATGCCTTTCTTCTTCTGCTCTAACTCTGACAATCTGTCTTGCCATGCCATAAGCCCCTATTCTTTCTGTAACCCCAAGATGGTATAAAAGC
EMX1 OT2 locus	CAATGTGCTTCAACCCATCACGGCCTTTGCAAATAGAGCCCTTTATTCATAGTAGACAAGAGTCTAAGCAGAAGAAGAAGAGAGCCACTACCCAACCATCTACTCTTCTAATGGTGTTTTCCTACAAAGGCCAAGTCATGAGACTGCATCCTTGTGAAAGCCAACACTGATGATAATGAGGCTTACCTTGAGTACAATGAAGTAGAGGAAGGTAGGCAGTGAAACAGTAGAAAAAAGTCCCCCCCCAAAAAGGCAGACTGCATCCATCACAAATTCATGG
EMX1 OT3 locus	GAGAAGGAGGTGCAGGAGCTAGACTCCGAGGGGAGGCTGCGAGCCGCAAGCGCAGGAGCCGGGTGGGAGAGAGACCCCTTCTTCTGCAAATGAGGAGGCCGAGCAGAAGAAAGACGGCGACAGATGTTGGGGGGAGGGGACGGTTTGTGAGGGATAGGGAGAGAAAGTCTAAGTGAGAGCAGGACGAGGAGGGGAGGGTGGTTGGGGAAGGGGATGAAATAAAGTGGCTGAGGGAAGGCTGAGGTGGGGTGAAGCTCCGCCAGGAGGGATGAAGGTCGGGATG
EMX1 OT4 locus	ACAGGTGAATAACCGGTCGCCACCCACCAGAAGCACCCGGATGTAGTTCTGACATTCCTCCTGAGGGAAAATAAATAAATTAATTAAAAATATATATATATATGTATAATGATAAACATGCTAACAAAGTCTGAGCACAAGAAGAATGGTGAGAAGGAATACATTTTATCTAATAAATATGTAAGCCATTAATAAAATGTAAACCATTAAAACAACAAATAAACCTTTCAGATATTGACCAAAAAATAACAACAGAGCTATTAAACAATTTGATTTTTATCAAATAAATTTAATTGCTGTATCTGCACCTTGTTTGATAAA
HEK4 OT1 locus	GGCATGGCTTCTGAGACTCATAGCTGGGGCTGAAGATCCCTAGGGGGGCTCTGCTGGGCTCACTGCTCTCCAGAGTGGTCCAGCCCGGCTGCAGGGTGCTGCTTCCAGCTTGGTGCACTGCGGCCGGAGGAGGTGGAGGATGGAAAGTAAGATTCAAAGACAGGGAGTGCAAGGG
HEK4 OT2 locus	GAAGAGGCTGCCCATGAGAGCAAGGGAGCCGAAGCAAGTGCTCCCCAATCCTGAAACCTGCCTGGCTGGGGCCCCTGTCACTAACAGCAACCCCACCCCCTCCAGCCGCAGAGCCCTGCGCACGTGCATGTGCCCTGAAGACAGGCTTCCCCTGCCCAATGCCTCCATTGCCAAA
HEK4 OT3 locus	GGTCTGAGGCTCGAATCCTGGCAGCAGGTCCTTCATGGCAAGGCGGGAAAAGAGAAAAGCCAACGGGTTCTCATGCTGGGAAAAGATGCCGGGCACGACGGCTGGAGGTGGGGGGTTGGGAGTGGGTGGGATGCTTGCGTGCCCTGCATGAGGTGCAGGGATATGGAGGCCACAG
HEK4 OT4 locus	TTTCCACCAGAACTCAGCCCAGGCTGCTGTGGGATGGAATCACCTGCACCCGGATGTTCTTTCTGGGCTGGTACATACAGGCAAGGCATCACGGCTGGAGGTGGAGGGGGCCTAACCCGGGGTTGCCCAGGAAGGGGTTTGCACATGGATTCGGTGTGTTGTGGAGGAACCGAGG
Bat-25 microsatellite	GGAGGATGACGAGTTGGCCCTAGACTTAGAAGACTTGCTGAGCTTTTCTTACCAGGTGGCAAAGGGCATGGCTTTCCTCGCCTCCAAGAATGTAAGTGGGAGTGATTCTCTAAAGAGTTTTGTGTTTTGTTTTTTTGATTTTTTTTTTTTTTTTTTTTTTTTTGAGAACAGAGCATTTTAGAGCCATAGTTAAAATGCAGAATGTCATTTTGAAGTGTGGTAACCAAAAGCAGAGGAAATTTAGTTTCTTCATGTTCCAACTGCTGTCTCTTTGG
Bat-26 microsatellite	AGTGGAGTGGAGGAGGGGAGAGAAAAATACAGCCATTTAAAGCTAGTTATCTAATCCAAGTATAATAATATTTCAAAATATTTTAGCTCCTTTATAAGCTTCTTCAGTATATGTCAATGAAAACATTTTTTAACCATTCAACATTTTTAACCCTTTTTTTTTTTTTTTTTTTTTTTTTTTACCTGAAAAAGGTTAAGGGCTCTGACTGCTGCAATATCCAATTTCATATACTGGCTGAAGTCAAAAGTAGTCAGTTCAAACTGTCCAAAGTTGGAATCATCTGATAAGAGTTCTAAAAACTTGATTACCGCAGACAGTGATGAAACTGCAA
MONO-27 microsatellite	CTACTGTCCTACTGTGCCTGGCTCCAGTTTTTTTTTTTTTTTTTTTTTTTTTTTTGAGACAGGGTCTCATTATGTCACCCAGGCTGGAGTGTAGTGCAATCACAGCTCACTGCAGCCTCGACCTCCTGGGCTCAAGTGATCCTCCCACCTCAGCCTCTTGAGTGGCTGGGGGCATAGGTGCATGCCACCACACCTGGCTAGTTTATTTTTCATTTTTTGCAGAGATGGGGTCTCATTATCTTGCCCAGGCTG
NR-21 microsatellite	CTGGTGCACAGAGCAGAACCATCCTGGTTTCTGAAGACACATCCCTTTCAGCAGAATTCCAGCCGGAGTCGCTGGCACAGTTCTATTTTTATATTTAAATGTATGTCTCCCCTGGCCTTTTTTTTTTTTTTTTTTTTTAGCAACACTTTTCTTGTTTGTAAACGCGAGTGACCAGAAAGTGTGAATGCGGAGTAGGAATATTTTTCGTGTTCTCTTTTATCTGCTTGCCTTTTTTAGAGAGTAGCAGTGGTTCCTATTTCGGAAAAGGACGTTCTAATTCAAAGCTCTCTCCCAATATATTTACACGAATACGCATTTAGAAAGGGAGGCAGCTTTTGAGGTTGC
NR-24 microsatellite	CTGTAGTCCCAGCTATTCGGGAGGCTGAGGCAGGAGAATGGCGTGAACCCGGGAGGCGGAGCTTGCAGTGAGCGGAGATTGTGCCATTGCATTCCAACCTGGGTGACAGAGTGAGACTCTGTCTCACAAAAAAAAAAAAAAAAAAAAAAATAGGACTGGGCCCAGGGAAGAGAAGAGTTTTTGGAGTCAGGAGGTAAAATTCAGCAATGGGGATCACGTTAAGGCAGACCTTAAATATTCAGATAATTTTTCACTAAATAGGGAGCTATTTTAGGTCTTGAGGAAGGCAGTGATGGGCAGGAAGGGGTCATTT
HSPH1-T17 microsatellite	TGGAAAAGGAACTGCATCTGTGACGGAAAATTCTCTAACTTTAAATGCCGGGGAAAGTATTGCACACTTAAAAAAAAAAAAAAAAATCATGAGCACATGAACACTTCCCAGTCATCTTTTAATATAAAACTCAATTCCAATGGATGGACAGGGTTTTCAAAAAAAAAAAAAAAAAACAACTCACATTCCAGAATTGTTTCCAGTATATTTCATCTAAACAAAGAATTTATTTTACCATCTAAATACTATGCCAATTACTAGGTACAAAGACAAATAATATATCTTAGGATAACGACAATTAATCAATAACAGGTTTCACAGGGGATTAGGAAAA
EWSR1 microsatellite	AACAATGTTCATGGTTGTGATGTTTTTTTTTTTTTTTTAAATAAAATTCCAAATGTTTATAAAGAGTCATCCTTCTCGGCCTCTGTTCCACAGTCACTGTGTGTCTGCTGGGAGCATGCTCCCACCCCACCCAGGAGAGGGGTGCCTTCCAGGTAAACGGTTGGTTCAGGGTTTGTGTGAGGGGAAATAAGCGGTTGTGACATGGAAACAGACTCTGGCCCTGATGCAGCCTCTGAGACCCACTAGTGTCCAAAGGTTCAAGGGGAGATCCAG
MSI-01 microsatellite	TTGATGTCCTGCGTCTAGGGTCTGCATACCTCACACCAATGGTCCTAAACTCTAGTTCCTAAGATGGACCCACATGCTTCTCTCTCTCTCTCTTTTTTTTTTTTTTTTTATCTCCACAGTAATCAGCGGGATCGGAACACTCTTCCCAAGAAAGGGCTCAGGTAACCCTTTAATGTGTTTTTTCTTCCCTATAAATGGGACTGCTGGTATGTATGAAAAATCATATCTCAACCTGTCCAAGGCTCCAGTC
MSI-03 microsatellite	GCCACTGCTATTTGAAAGAGTTGCTCAGGTTGTGTTTATTGGAATTTAAGAGCTATCGTCAGTTTTTTTTTTTTTTTTTACAGCTTTAGCTCCTAAATTTACAGTCCATTTTTCTTATGTGTTATATAACTGTTGAGATACATTATTGTTGTTTGTGTTGGCTTCATCATATCAGCCAATGAGTAATTTTGCTTAAATCCGAGCATTTAGCCAGGTGTG
MSI-04 microsatellite	TCCAAGATTCCTTCCCTGGCCACTCTCTCACTTTTTTTCTGAAGCTGGTCAGAATGTCCCCTTGCCATCCAAATAGTATGGCAAGGGGACATTTTGGTCTTTTTTTTTTTTTTTTTTTTTTAAGGCAGGGTCTTGTTGTGCAGGCTGGAGTACAGTGGTATGATCACAGCTTACTGCGGCTTCGACCTCCTAGCTCAAGAGAGCCTCTTGGCTTAGCCTGCCACGAAGCCAGGACTACAGACAGT
MSI-06 microsatellite	AGCAGCAAACTGAACAGGTCACCAACATGGTAATGATAACTCTAAAAAAAAAAAAAAATGCAAATGTCATTAAATAACTAGCAAACTATGCAAACATCACAGAATGGTTTAAGTCCCCTTTCCAGATTATCAAACTGGCATGGATTGCACACCAAGAAATTGGATCTGTATTTGCTCAAATATCCAGCAAACTGCGGTGTGCCCAGGGTACACCTGGGAAAAGTTTATGTAATTAAACATTTGTATTTAAAGAGATATGTGCTGATGCCACAGTGTAGC
MSI-07 microsatellite	GCTGAAAGCAACCTAAGCTGTGGTGAGTTTGTAGCGTATTCCTTTTTTTTTTTTTTTTTAGCATTATTCTATGAATATGATTGTCAACAAAGAATTATACATACACACAAATGTACCTGTATGTATATTCACACATATAGACATATATATATATGTTGTCATTAAAAAGCTCTTTTAATTTTTAAAATGTCGTCTGCTCAGCTCTTATAGCA
MSI-08 microsatellite	CCAGCCCCCATGTACACTGTAGTCGTTCTATTGTACAGAAAAAAATATTTCTATATTTGCAATGTTTGCTGTAAAATGAGAAAGAAAAAAAGACTATGTCTACTAAAAAAAAAAAAAAAAAGACTATGTCTACTTAAAAAAAAATCTGCAAAGGAAAACAAATCAAATGCTTGTTTGTCCTGGGTTTTTACTGTGGGTTTCAGGGAAAGAGTTGAGGTTTCTTTTATGTCCCGTTTAGGGGGTGGTTTTACTGATTTTGGCCTTGGGGTGGG
MSI-09 microsatellite	GTCTCGGCTACTTGGGAGGCTTAGGCAGGAGGATCGCTTGAGCCCAAGAGTTCAAGGCCAGTCTGGGCAACATCGTGAGATACCATCTCTTTACCATAAAAAAAAAAAAAGTAGTATTTAAGTTTTGGGTTTTCTCTGAACTGTTTCAGATGATGATAATGAAAGACTCTCGAAAGTTGAAAAAGCTAGACAGCTAAGAGAACAAGTGAATGACCTCTTTAGTCGG
MSI-11 microsatellite	AGCATGTTTGCAGCCTTCTTCTGGAAGTTGCCTGAATTTTTTTCCTCCATCTTTTTATCACCTTGTTCAGAATGACAAGTTTGAGACGATTCAGCCTACAAAAAAAAAAAATAACAAAGCAAGCACCTTGGTAAAAATCCAGCTATTCAGTTTTCTCATGAGATTAAATATTTCAAAATATTCTTTCTGTATCAGTTGGCTTTTTAAGTATACAGGGGTCTAGTTTTTTATCTACAAATTTCTATTCAAATATGAGCTCTATTTTGAATAAAAGGGGCTACATTGTGAGAGAAGTTCT
MSI-12 microsatellite	GCTGAGGCTAAACACTATCATGCCAAGTTGGTGAATATAAGAAAAGAGATGCTGATGCTTCATGAAAAAACATCAAAGTTAAAAGTGAGTTGAAAATTCTTTCACATTCTTTACAAAAGTAGAGGTTTAATTGTTTTTTGTTGTTTTTTTTTTTTTTCAGTATTCTTTTTTTTTTTGAGACGGAGTTTTGCTCTTGCCGCCCAGGCTGGAGTGCAATGGTGCAATCTCGGCTCACTGCAACCTCTG
MSI-13 microsatellite	ACATCTTCAGGTCAGGAAAACAGCTCGATTCATGACCATCTCCCATTACCAAAGACCCTTTTAAGGATTGATAAACAAAATAGAAAAAAAAAAAAAAACAGAGTCTTACTGTTGGCTAAAAGGCCTTTGCAAAATTTATGGAAAGACGGAAGAGAGAATAAAGGTGCGTATGTTTCAGACTTCTTCATTAAAACAGCTGCTTCCAAAGCCCAAGTCATTA
