# Supplementary material for: Enhanced prime editing systems by manipulating cellular determinants of editing outcomes
Source: Cell. 2021 Oct 28;184(22):5635–5652.e29. doi: 10.1016/j.cell.2021.09.018 (PMC8584034; doi:10.1016/j.cell.2021.09.018)
Supplement: Table S6. Number of cells and sequencing reads from Repair-seq screens, related to Figures 1 and 2 — The first sheet contains the number of cells and sequencing reads recovered for each Repair-seq screen condition. The second sheet contains the number of sequencing reads recovered for each CRISPRi sgRNA in each Repair-seq screen. Unedited HeLa screen controls were transfected with SaPE2 without Sa-pegRNA. Unedited K562 screen controls were transfected without any plasmid DNA. [file mmc6.xlsx]

## Sheet: total cell and read counts
PE Repair-seq screen condition	Number of live cells harvested for genomic DNA extraction (× 1e6)	Total number of sequencing reads
K562 unedited control rep1	35	685663
K562 unedited control rep2	35	814280
K562 PE2 rep1	83.72	118658517
K562 PE2 rep2	118.69	188344211
K562 PE3+50 rep1	70.213	230946050
K562 PE3+50 rep2	90.965	206570163
HeLa unedited control	13.925	110237
HeLa PE2 rep1	107.85	420685828
HeLa PE2 rep2	73.5	171390008
HeLa PE3+50 rep1	105.6	229364033
HeLa PE3+50 rep2	95.4	290852565
HeLa PE3–50 rep1	93.15	234577915
HeLa PE3–50 rep2	96.9	150012222

## Sheet: sgRNA read counts
CRISPRi_sgRNA	K562 unedited control rep1	K562 unedited control rep2	K562 PE2 rep1	K562 PE2 rep2	K562 PE3+50 rep1	K562 PE3+50 rep2	HeLa unedited control	HeLa PE2 rep1	HeLa PE2 rep2	HeLa PE3+50 rep1	HeLa PE3+50 rep2	HeLa PE3–50 rep1	HeLa PE3–50 rep2
ABRAXAS1_1	597	672	100881	159448	196571	175497	79	271690	113191	148702	180585	149173	94151
ABRAXAS1_2	650	799	107531	172448	204729	190812	90	296612	119815	158506	196725	155234	95810
ABRAXAS1_3	276	374	49078	77173	96724	85455	16	140005	56153	73738	89532	78427	47458
ACTL6A_1	18	35	3549	5667	7352	6107	20	86984	36685	48055	58273	50484	30688
ACTL6A_2	210	243	31356	55927	72094	70644	63	263516	108826	138681	177605	144472	93756
ACTL6A_3	163	156	20312	36453	51030	52322	41	139595	56551	74477	92529	77057	49261
ACTR5_1	285	281	48609	78334	96869	86105	57	143769	64738	76517	104526	84058	58850
ACTR5_2	408	569	82845	129907	160713	145746	85	240622	108529	128970	173310	144630	93630
ACTR5_3	294	335	56093	86620	103446	95870	53	169955	75408	93499	121865	100224	63045
ACTR8_1	299	325	42306	70743	80922	74804	59	147606	64418	80260	102524	87440	57758
ACTR8_2	412	432	58929	97866	113082	107036	93	230069	111706	129269	177232	140932	100948
ACTR8_3	589	669	95303	161116	181141	169345	139	412743	202264	223188	326638	259141	187405
AICDA_1	414	460	70176	113615	138089	124097	31	190470	84190	106197	133998	107110	68963
AICDA_2	375	480	70248	113125	143592	123376	53	192929	79803	106560	129969	107560	69147
AICDA_3	498	533	79028	122464	150718	135173	48	209712	88158	116344	142939	124969	80938
ALKBH2_1	462	524	77566	124212	149611	131456	61	230868	97365	124227	154107	127589	83615
ALKBH2_2	301	356	53101	89820	105268	95965	46	146317	59502	77541	98938	78493	50814
ALKBH2_3	535	654	99773	162306	202428	175749	62	278568	116433	152313	190292	161086	100669
ALKBH3_1	609	714	107959	174157	211069	191975	78	306473	132612	162575	214696	168185	109178
ALKBH3_2	397	535	82094	134399	163420	140035	61	218994	91017	115763	152251	121945	77722
ALKBH3_3	524	568	80440	130451	157085	137644	65	243934	104035	130779	171715	135422	87274
ALYREF_1	260	276	37472	58653	72414	65884	49	195397	79723	102868	133161	115442	73231
ALYREF_2	250	219	36284	57067	70046	61495	75	259566	107634	134907	173353	142617	91696
ALYREF_3	99	69	11232	17707	21007	20038	51	191767	86840	99872	140119	111433	78248
APEX1_1	623	652	105575	165422	204452	180816	69	281509	119903	152870	195379	158717	104696
APEX1_2	426	510	77669	126828	153958	143917	55	215940	92403	116202	148121	122342	76243
APEX1_3	399	497	76509	118605	148212	130579	52	192313	80201	105174	133453	115936	75544
APEX2_1	386	409	59960	96768	118348	102449	47	174284	71231	95584	115424	98413	60876
APEX2_2	326	361	54101	85851	101976	94524	36	146035	61019	78785	98565	79064	50943
APEX2_3	419	446	74213	116417	137297	127551	60	220476	88502	118862	143030	123694	78267
APLF_1	601	699	102571	161334	204254	181169	77	280692	121630	150380	198513	155417	103290
APLF_2	447	551	97845	155819	206316	185286	66	252199	106526	136115	171850	142039	92832
APLF_3	470	573	85812	134628	163426	141759	64	231067	95588	123223	157726	131978	88063
APOBEC1_1	584	675	103469	160600	202911	177112	66	275123	113364	144448	185480	155082	96492
APOBEC1_2	349	304	48416	75888	97065	81788	25	127202	53432	70084	86875	72378	46580
APOBEC1_3	175	262	34686	56286	70444	62396	19	90092	39900	48655	63433	51078	33878
APOBEC2_1	363	444	63934	101442	126071	109832	44	185323	77704	100867	125334	105356	66591
APOBEC2_2	209	258	38274	56823	70854	61452	33	99156	40583	54996	66125	55514	35160
APOBEC2_3	473	545	78265	124586	151079	135953	64	205260	86964	111043	144437	115276	74067
APOBEC3A_1	615	721	105758	170717	214763	184065	83	296178	115633	154283	190721	161606	101249
APOBEC3A_2	617	686	98915	158068	187093	166366	70	274930	115815	153098	190235	152750	98974
APOBEC3A_3	98	102	16009	24599	31713	28096	20	41203	17141	23633	27530	23798	14866
APOBEC3B_1	620	705	102414	166464	199180	175785	87	283364	116532	151687	190192	160161	100322
APOBEC3B_2	474	472	73739	119879	135586	125523	60	197127	86160	107029	135991	110589	70157
APOBEC3B_3	498	516	82704	130726	163379	147993	55	216796	97346	118416	155584	122438	80801
APOBEC3C_1_APOBEC3D_1	842	1029	147371	243141	270863	253132	117	415852	176730	223503	282366	242601	155861
APOBEC3C_2_APOBEC3D_2	1063	1236	192789	308242	329157	327733	169	527072	221653	282350	363596	296431	195099
APOBEC3C_3_APOBEC3D_3	817	949	140247	223269	274074	242974	121	386585	156935	206308	262549	226996	141899
APOBEC3F_1	583	665	96362	155075	188622	169393	60	259535	111337	139516	180492	149090	94771
APOBEC3F_2	356	437	62738	105566	121577	110969	46	173893	74630	92044	121096	93316	61725
APOBEC3F_3	404	500	73906	117522	146960	127609	56	196981	85805	109557	139819	111213	75783
APOBEC3G_1	543	590	94618	151184	177434	169199	74	262760	108391	140123	175463	144607	91457
APOBEC3G_2	432	534	83354	130572	163448	145429	61	206989	87802	109322	144536	118190	76097
APOBEC3G_3	534	611	87762	140068	176002	154710	83	255301	103312	134866	171832	142044	91240
APOBEC3H_1	510	536	82870	129508	161131	143240	50	220836	96972	123631	155963	124851	80387
APOBEC3H_2	524	512	84024	135132	152929	148121	51	221676	91003	117550	150362	122784	78559
APOBEC3H_3	410	432	67799	108291	137248	119289	67	187300	79337	100631	131125	101775	66132
APOBEC4_1	322	415	62315	98291	121479	108472	60	176912	73140	95853	120154	98498	62998
APOBEC4_2	389	466	69567	107999	137991	117730	60	178175	75139	96682	121508	99800	63755
APOBEC4_3	393	414	57374	92114	118113	96374	38	164876	68307	91087	111841	91261	57444
APTX_1_1	327	429	64335	101201	123879	109061	43	177624	75004	93182	118922	97502	63954
APTX_1_2	483	555	90263	140960	171285	152423	50	239220	104687	131669	166879	133131	89027
APTX_1_3	418	466	65886	105648	131396	113570	46	183153	75760	95912	123581	103192	65888
APTX_2_1	468	456	76633	120435	142405	126954	65	204353	82338	106564	135366	114164	72683
APTX_2_2	339	399	57559	91064	113188	100921	43	152101	61761	81472	95379	83408	52306
APTX_2_3	268	299	51885	80697	103499	85243	58	129193	57400	68844	89198	73748	49516
AQR_1	30	68	6911	11818	14575	12958	63	262482	109017	141577	170372	142853	89621
AQR_2	19	12	3067	5058	6017	5276	20	82460	30836	39253	47876	39740	24271
AQR_3	33	31	3824	5729	6551	5774	32	153836	58682	75986	92706	81569	50035
ARID1A_1	197	281	38467	64618	76724	67423	27	108732	44267	58523	72116	60251	39130
ARID1A_2	552	694	92546	157179	193069	169657	62	255211	105780	138144	177259	141577	92545
ARID1A_3	713	775	100622	173184	223397	196202	61	283395	111258	147007	180478	156260	97488
ARID1B_1_1	445	551	81947	124292	160593	139483	59	215532	90966	116134	148880	124797	84416
ARID1B_1_2	374	407	58564	98420	118338	105431	36	166148	67943	89964	110477	93520	59036
ARID1B_1_3	302	380	51093	79864	104641	92973	27	135981	59421	74353	95730	76949	50480
ARID1B_2_1	657	793	110442	187604	214666	197480	79	301092	129050	161278	208256	164493	108678
ARID1B_2_2	507	644	88112	135966	170705	148537	54	233856	96295	124144	155158	130064	79983
ARID1B_2_3	351	458	64950	108529	127589	111196	72	176763	75455	97906	124127	103784	66055
ARID2_1	202	220	39230	57999	68521	61724	65	218586	94971	117147	153686	124381	81589
ARID2_2	202	264	38209	60780	74018	68727	36	148047	58603	79479	95955	81319	49239
ARID2_3	193	238	36101	56692	71158	62486	36	141943	52254	78225	90132	79805	46502
ASCC3_1	195	233	25099	39755	46482	40736	38	127041	59588	66050	98878	67932	47605
ASCC3_2	195	259	29242	48085	57591	48950	34	123046	53392	61558	89195	64520	44325
ASCC3_3	370	390	43569	72499	88591	71188	56	203600	91262	105757	144827	105844	71158
ASF1A_1	462	568	77258	122209	126713	131085	58	256577	102587	133550	173821	143686	91162
ASF1A_2	551	637	85831	138722	153381	153734	68	274572	116843	146615	191033	150802	99658
ASF1A_3	552	638	85147	137205	158378	149905	82	272523	114825	145992	188266	155652	99522
ATM_1	576	624	96561	156414	180872	160494	64	250177	104647	131934	171090	121761	78876
ATM_2	705	771	118116	184804	218503	191935	82	331468	138677	170509	224987	180329	116739
ATM_3	553	638	94313	151258	185925	164470	80	254863	104824	132991	166946	123696	74841
ATP13A2_1	543	622	94375	148839	177941	156442	59	261727	110527	138652	179350	142453	90517
ATP13A2_2	560	719	105597	166340	212654	176687	68	295674	125307	157365	206873	163032	104149
ATP13A2_3	218	212	33514	52224	59510	56170	19	98113	41423	51242	65448	54223	32452
ATP13A5_1	286	382	55489	89106	109644	96135	39	152536	62069	78727	99245	84699	51481
ATP13A5_2	238	288	43742	67316	81283	71569	18	123689	50756	67283	82175	67944	43762
ATP13A5_3	105	122	18402	26269	36450	30396	28	125277	54771	71528	85671	68206	42589
ATR_1	151	159	19228	31848	37745	35614	66	285936	115820	148860	185934	139750	90119
ATR_2	189	244	23838	36959	47516	44430	114	419683	167211	206167	261224	193515	123684
ATR_3	116	152	19207	30031	38445	35231	91	409768	164491	208837	250404	175947	112658
ATRIP_1	399	512	60034	94280	123385	103475	60	199637	80434	102995	122725	95236	63558
ATRIP_2	524	570	81790	132030	161729	143945	67	228229	95685	122593	156537	128985	83969
ATRIP_3	305	387	42159	69653	81173	74319	56	185408	70908	93996	115315	92493	56933
ATRX_1	306	324	36094	61401	72298	68203	55	164225	66230	90267	111427	92596	59994
ATRX_2	494	577	64986	110938	122422	123158	74	284605	116115	156234	193009	151992	101602
ATRX_3	307	399	45336	76247	86251	85861	43	192367	78893	106754	123887	103472	64543
BABAM1_1	381	479	73154	115537	138790	122154	61	215635	90510	112010	146550	115727	76647
BABAM1_2	492	559	82788	126294	157627	140867	52	220917	95325	119851	156079	116049	76965
BABAM1_3	351	397	58693	93121	115468	100940	46	168204	71086	90202	114859	96118	64737
BABAM2_1	364	385	59992	91994	116309	97090	53	176936	73304	93806	119447	93488	61478
BABAM2_2	494	657	85533	133650	162547	144502	65	237169	100189	129333	162076	129638	83838
BABAM2_3	697	788	113283	175854	210942	191900	88	331332	135690	179362	217075	187492	116271
BACH1_1	566	678	105581	170579	212637	192898	70	260041	108167	143641	175981	144094	90393
BACH1_2	235	271	40650	65055	82719	73931	31	103537	42721	55206	70142	56346	37120
BACH1_3	221	234	35993	55516	71359	62432	23	93913	37045	47869	60759	49046	31578
BARD1_1	267	321	40445	66737	79578	71881	35	113081	45790	59505	75772	56838	35176
BARD1_2	449	523	72303	114951	139065	128184	48	239869	102420	130100	166127	127260	83046
BARD1_3	447	597	79101	126304	163262	138725	78	228462	96185	125548	158712	124844	81483
BAZ1A_1	372	441	60056	96921	110907	102839	50	176180	75367	93545	119066	104663	63732
BAZ1A_2	305	376	55085	88457	107173	94571	46	142696	59805	75318	97537	79262	50851
BAZ1A_3	388	490	70737	108277	126891	110624	48	212974	85400	111752	143541	116861	73846
BAZ1B_1	477	606	94043	149389	184172	162449	57	263888	110361	141042	179753	150112	95501
BAZ1B_2	577	694	102546	168399	205477	180595	87	294958	126825	156138	210292	161211	107741
BAZ1B_3	242	246	37942	60244	77975	66163	39	105861	44748	57480	74240	55620	37060
BCL11A_1	572	613	98476	156869	189094	170170	86	274307	112531	148800	187018	151621	100003
BCL11A_2	604	766	110653	174623	218729	191462	77	308895	129301	164644	216180	173583	110302
BCL11A_3	609	750	103945	165377	209751	177660	63	276675	118873	151770	192513	153711	100564
BCL11B_1	441	494	72326	117213	145274	128478	48	192109	80862	104374	131457	110208	70943
BCL11B_2	399	469	64241	103230	122772	108132	56	175328	74121	95336	119720	95751	62612
BCL11B_3	357	474	71350	108745	137153	118118	50	183207	76307	98630	125428	106023	67978
BCL7A_1	604	769	105326	171723	206027	185848	64	273423	114379	144616	184066	152940	98725
BCL7A_2	544	605	92598	149938	184214	162547	83	251628	108023	137113	178031	139062	91613
BCL7A_3	319	420	61953	102284	123635	110117	60	180317	71792	93350	118493	103149	65556
BCL7B_1	267	304	45360	74129	91111	82154	35	129258	52124	70549	88965	73247	49215
BCL7B_2	435	461	66375	105955	127902	114976	49	186616	79177	102269	126106	101814	64914
BCL7B_3	495	583	90283	139532	170162	153880	59	235489	98177	124853	161366	126391	85868
BCL7C_1	592	644	100772	160567	207790	184298	59	233027	97089	124644	158668	133365	85921
BCL7C_2	531	617	99280	157330	187348	171593	68	276565	110775	143673	183967	155411	96101
BCL7C_3	534	675	92881	155486	184480	168629	67	255442	107929	144571	173984	143791	93609
BCLAF1_1	351	436	66540	103710	125976	120547	77	284848	119684	156627	189747	160406	100487
BCLAF1_2	310	425	59743	90186	108846	105544	61	232778	98165	122207	160100	124475	80950
BCLAF1_3	261	329	41421	63582	76976	70624	56	184700	76112	96694	124915	102229	69027
BLM_1	88	116	15497	25087	31483	27258	9	61766	25535	32742	42435	34749	22824
BLM_2	402	491	65692	103820	127258	112428	53	236304	101890	125104	162639	136548	89699
BLM_3	185	228	29731	47923	60120	51385	37	130317	52339	68162	81304	75109	46902
BMI1_1	554	601	91880	149731	166392	156363	77	256044	106328	134975	177182	143900	90365
BMI1_2	601	695	105121	166238	208718	183004	62	303795	123648	161148	206791	164455	107331
BMI1_3	540	650	93385	148139	189945	164402	84	262516	107817	142226	177521	148068	90668
BRCA1_1	331	392	56001	89490	114064	94146	27	138840	57379	71671	88088	68357	42655
BRCA1_2	356	373	52870	84671	107065	93561	44	164501	68052	86977	109711	82627	51439
BRCA1_3	298	284	42656	68130	79166	73646	22	118602	43205	59661	72229	54182	33360
BRCA2_1	364	429	57698	91059	110092	103756	45	178357	71411	90867	108463	80405	51868
BRCA2_2	384	450	58725	92693	115205	102247	42	188439	76233	96513	125545	102321	64271
BRCA2_3	366	405	51340	83029	99375	89149	51	158318	62486	82737	97169	72341	45544
BRCC3_1	446	465	66007	106977	126820	111579	56	211123	88772	113782	143648	117951	77228
BRCC3_2	352	385	50623	81792	93354	83435	41	169078	68520	90896	111537	89970	54409
BRCC3_3	597	665	96374	150035	176887	158594	63	285299	117692	151288	190662	160989	99428
BRD7_1	344	409	62389	100668	129364	110118	46	164681	71171	89905	113419	95068	61853
BRD7_2	280	354	52965	78979	95516	84435	44	150044	63373	81079	102641	88360	57481
BRD7_3	413	399	68372	106095	129607	116735	45	187190	75160	98892	125634	104853	64518
BRD8_1	410	492	85668	131704	169949	153562	55	213585	89827	111424	140525	120492	76109
BRD8_2	248	347	59643	89818	116617	111437	40	181596	75580	96176	123097	103585	64693
BRD8_3	287	338	68502	101169	138744	132500	45	183521	75565	97664	120358	105639	65412
BRD9_1	349	462	59467	98502	130071	118652	44	227378	97688	123744	157484	130290	85316
BRD9_2	284	313	43443	70171	91484	79243	47	153296	63500	80511	103618	83748	54182
BRD9_3	358	416	62708	98091	118110	107256	74	257912	104113	141462	171593	146762	92164
BRIP1_1	487	582	87436	140365	164042	144102	67	213601	87069	113428	141267	113450	70813
BRIP1_2	590	737	107394	172016	209073	181559	80	268661	111655	141358	186374	143787	91934
BRIP1_3	656	845	123324	192242	233482	202769	70	284297	120993	151318	194765	150007	95823
BUB1_1	253	381	47408	75474	96436	85471	57	168049	72188	91542	114904	94261	60430
BUB1_2	447	499	78330	122920	152954	132300	57	235552	94653	126367	155478	131794	80822
BUB1_3	338	370	51867	80303	104351	91406	56	154628	65321	84252	100633	87017	55300
CABIN1_1	556	687	108664	162817	203015	185121	69	257114	106839	138871	173316	142294	92992
CABIN1_2	531	650	99534	154241	193363	175714	61	229848	97837	124434	162966	131288	84804
CABIN1_3	467	453	82450	131551	158100	146585	57	199608	80749	108169	133421	113858	70346
CBX2_1	507	645	95355	151824	187185	168167	70	260091	106832	137880	177618	147430	91287
CBX2_2	522	517	79142	125231	151501	134417	60	226426	95847	122750	156383	127614	82252
CBX2_3	448	498	71290	114541	134209	123049	42	185112	76728	100043	123796	109711	66018
CBX4_1	510	456	73391	118518	139811	130934	61	200653	88655	111914	142955	110498	71171
CBX4_2	367	456	67626	109570	133885	119964	61	184575	78198	99519	127927	101114	67141
CBX4_3	42	37	6237	11346	13510	12243	6	19204	7067	9962	11326	10092	6124
CBX6_1	473	564	84333	131460	159711	145453	62	230482	96457	124162	157441	131985	83993
CBX6_2	679	775	116034	187810	230507	201683	51	299575	127590	160646	207570	163326	106192
CBX6_3	439	398	70295	112890	140555	121688	50	180253	75356	99066	120622	99564	62417
CBX7_1	164	176	27013	45083	52747	45840	18	76322	31306	40245	52077	44727	28639
CBX7_2	364	425	59199	92560	114559	105549	42	138801	59474	74470	100440	79729	51033
CBX7_3	330	433	64247	98411	124742	109002	51	187573	76230	101630	128444	103036	65138
CBX8_1	414	472	75800	121762	153630	134358	54	205171	83706	113117	134469	121868	73460
CBX8_2	333	411	64855	101962	131115	113951	63	171310	72044	94287	118724	96372	62502
CBX8_3	737	820	128728	203102	249485	221473	93	335530	138022	181280	224216	186955	120641
CCDC58_1	449	468	70453	110972	144749	121113	43	206307	86060	109810	136773	117711	74889
CCDC58_2	428	545	73939	121283	149643	132544	65	213678	89497	116833	146773	121995	80243
CCDC58_3	151	173	28825	44882	59433	55371	38	163681	65492	86899	104778	93050	57751
CCNA1_1	618	714	98931	158752	175646	169384	83	298605	122349	159085	201450	162543	103565
CCNA1_2	484	577	84827	134065	170018	145752	37	228141	96122	123725	157951	122736	82329
CCNA1_3	509	555	90259	144729	178544	156648	64	228841	92320	122082	148659	131591	82859
CCNE1_1	304	356	57138	88525	113879	99367	37	148288	57599	77293	93852	85046	50084
CCNE1_2	236	246	38175	59097	78665	65198	29	90431	39360	47226	62743	52430	34350
CCNE1_3	362	467	70713	105013	134947	119705	47	181722	75562	96228	120337	98227	64057
CCNH_1	184	190	32662	49511	71566	58034	51	185278	73019	95101	115312	104190	63280
CCNH_2	321	392	67296	108006	137389	117303	47	197045	81428	107157	130632	109805	68920
CCNH_3	201	280	46372	70441	99257	84430	63	199665	80341	103220	125596	113111	69016
CDC40_1	49	72	9183	13734	17589	16252	24	101521	40021	54017	62806	54216	33879
CDC40_2	25	35	5706	9676	9669	10365	15	51550	20399	25243	31292	27044	17530
CDC40_3	20	18	2262	4009	4507	3851	20	92989	34951	46820	55555	46164	29478
CDK1_1	80	57	9789	15545	17469	16446	40	140871	54939	75537	89722	79494	45751
CDK1_2	186	233	31535	49142	63146	59724	50	204938	83668	110720	135453	109210	68430
CDK1_3	39	79	11535	17936	21474	22150	59	198947	72558	98212	116851	104076	61779
CDK7_1	232	281	49625	76065	98806	87332	40	138988	60536	75251	97470	80434	52714
CDK7_2	379	473	76744	118782	160503	140073	53	252900	106162	135324	174732	142722	92963
CDK7_3	199	195	39312	58241	80833	71500	51	158064	67168	83744	105584	88898	57605
CDYL_1_1	316	381	56468	86184	106402	95318	32	131914	56964	71210	96491	74560	51064
CDYL_1_2	453	550	95349	144870	180326	157828	60	244781	98964	131609	166246	137423	85694
CDYL_1_3	564	724	100163	156738	192472	166053	82	260157	109390	142286	182149	146732	97681
CDYL_2_1	449	500	82045	128716	158660	139860	37	220747	88982	118726	146530	125107	77793
CDYL_2_2	386	399	66855	104782	128360	110423	50	183436	72466	95778	119196	104256	62560
CDYL_2_3	351	371	59422	92450	112397	101951	44	166896	66269	88410	109710	90027	55369
CETN2_1_1	358	545	76592	121670	140019	131161	51	205863	87524	112666	140119	117910	73329
CETN2_1_2	502	627	91187	150354	185806	161336	61	256722	104545	134877	173988	145309	91133
CETN2_1_3	378	426	69145	114350	140774	120772	40	183945	74667	100383	122038	105568	65767
CETN2_2_1	635	705	104520	167080	198467	178247	84	271801	114998	143971	189474	144991	97397
CETN2_2_2	283	317	49454	82172	100193	89880	36	126648	53863	69724	90810	74801	47277
CETN2_2_3	660	840	121989	195005	231525	209354	89	320731	139151	171573	222677	178202	110437
CHAF1A_1	109	193	23792	36851	52562	52389	30	121254	49605	61049	76804	64555	41457
CHAF1A_2	367	371	67830	101605	131510	121167	70	248667	107860	131455	174011	140870	92966
CHAF1A_3	263	240	47487	69319	96084	89337	52	181504	79129	98010	122888	99641	65206
CHAF1B_1	185	219	35756	55794	74523	74176	16	104480	39260	49328	59619	55838	34688
CHAF1B_2	190	234	41961	62029	88038	89244	27	122295	42900	56859	65154	63292	37864
CHAF1B_3	197	195	38648	56339	82041	80839	18	99845	37165	44487	56370	51621	31747
CHD1L_1	287	337	46471	75309	95063	81323	33	125308	55234	67627	91733	70801	46759
CHD1L_2	564	646	98130	152739	179681	152840	68	282329	117773	153635	196343	158128	102603
CHD1L_3	502	594	88182	138816	176718	150599	57	248068	101207	129425	165265	135883	86621
CHD2_1_1	215	262	32257	52390	55715	57939	50	143531	63425	77316	105095	78089	52606
CHD2_1_2	412	441	61498	99433	114065	103924	66	255142	104694	136735	174995	141755	87975
CHD2_1_3	251	311	37674	63679	67710	68779	45	185668	79772	101656	130662	106585	67504
CHD2_2_1	346	370	56821	91691	114343	96073	49	143615	59067	77598	95576	78787	49352
CHD2_2_2	753	860	140920	219734	278712	255021	57	275388	113039	145245	187570	151849	97028
CHD2_2_3	513	607	103318	161787	203469	181018	48	200306	79493	105609	130286	115332	70038
CHD3_1	387	517	69377	110690	132060	118900	53	195006	85834	106929	134123	104524	69975
CHD3_2	309	388	54667	87391	100727	88740	46	171728	72319	89870	118149	95773	61611
CHD3_3	254	255	39001	65544	78274	70890	21	113334	48329	60964	78506	66114	42173
CHD4_1	412	492	63278	94875	109000	100597	76	296694	122987	158150	199547	164302	104327
CHD4_2	226	284	40712	59838	71907	65188	69	167603	68018	89878	113937	94235	60357
CHD4_3	362	482	62408	93392	112713	102993	60	250741	105982	135660	171183	139027	88991
CHD5_1	445	511	74164	121174	159414	139957	72	218520	92916	116126	150903	124290	80639
CHD5_2	435	477	78114	121179	148874	137003	66	215194	89468	117095	150339	119575	76655
CHD5_3	276	314	39089	61902	73935	68514	64	229421	94632	121506	155965	123723	81465
CHD6_1	520	648	102250	166325	214085	184426	63	230211	95112	123001	153570	126491	82985
CHD6_2	546	580	94129	148023	184984	164876	53	245681	105595	130780	174219	143660	89009
CHD6_3	639	753	111777	178319	215321	191604	88	308342	130743	167558	212577	181989	118973
CHEK1_1	375	475	57823	95043	121231	108127	154	511358	219107	273249	354344	276007	186331
CHEK1_2	822	992	133037	216072	269871	238586	185	639372	266457	346025	439760	349515	223528
CHEK1_3	52	40	6523	9885	12334	11372	92	418601	169764	210059	269701	210311	135450
CHEK2_1	573	659	103284	164205	205296	180881	73	260425	112222	145007	178181	150669	98540
CHEK2_2	557	709	102454	162334	207607	177869	77	263836	107855	140464	175705	146109	92673
CHEK2_3	433	549	80074	130296	161040	139506	65	211849	88494	112493	147077	114398	75458
CHFR_1	328	392	58308	91495	108178	99360	36	147744	60432	78661	99263	81266	52777
CHFR_2	420	475	77080	120665	151353	136327	60	188891	81478	104224	133499	104748	69435
CHFR_3	211	259	40356	63236	78968	67762	25	103991	44429	55626	72554	57069	37088
CHTF18_1	376	483	60226	96147	97474	97345	61	171136	74062	86478	121804	92237	60587
CHTF18_2	265	331	47004	72837	71255	74035	39	135677	53521	70949	88292	76009	49085
CHTF18_3	340	426	56241	89438	94320	88274	32	176867	68955	90081	114555	90079	58977
CLK2_1	466	509	70133	110052	124808	110027	53	222449	96079	120294	152947	123496	84075
CLK2_2	441	547	68038	106026	123649	105684	62	221793	87863	114590	138848	121361	76455
CLK2_3	383	395	57428	92926	104283	92734	41	182168	75852	100151	122495	97676	64496
CLOCK_1	203	224	27901	43415	50443	47528	25	114491	47061	59324	74352	63083	39433
CLOCK_2	468	549	85145	135694	165368	147857	53	229351	95319	123510	157600	128925	81219
CLOCK_3	326	445	64992	103024	127353	113778	57	180499	76637	98834	124746	100227	65851
CLSPN_1	130	144	19786	30865	34370	31540	28	110701	45456	54889	73137	57182	38221
CLSPN_2	113	153	20583	30622	35673	33115	20	121395	49416	60568	76135	63356	41092
CLSPN_3	585	675	92945	144947	174066	154308	104	456422	192641	244903	314184	256777	168113
CREBBP_1	331	460	56239	89104	97737	90400	59	269681	108593	141972	177474	148269	93046
CREBBP_2	453	534	71733	111571	136698	118327	68	307963	124642	163844	203290	174529	115616
CREBBP_3	341	423	51527	83003	100430	84218	68	246276	103029	133741	170704	131301	85983
DCLRE1A_1	338	382	62584	99464	120313	108244	53	169307	69833	93086	113137	93993	58787
DCLRE1A_2	519	590	93810	143481	177548	158724	79	224538	99761	121299	160665	129264	86864
DCLRE1A_3	282	362	52082	83480	100248	90276	46	146958	60960	79030	98682	83175	51731
DCLRE1B_1	401	462	63124	100543	120512	106547	58	171410	68601	90502	113200	102025	59968
DCLRE1B_2	179	189	32454	49265	61880	51911	20	79817	36868	42119	58835	43982	30705
DCLRE1B_3	512	544	90124	142467	172455	155872	71	250220	105538	136915	168434	135459	86355
DCLRE1C_1	536	591	87199	140381	167980	150320	51	229531	97690	121931	155075	118796	78819
DCLRE1C_2	214	315	44573	70649	87669	75568	27	126053	52440	67071	84000	67258	42535
DCLRE1C_3	584	716	97789	156394	193433	166275	71	267626	114210	142624	182035	145850	92021
DDB1_1_1	79	104	11814	18439	24895	22537	15	55677	22537	27193	34553	30483	20632
DDB1_1_2	520	539	88330	141678	171777	153811	64	245398	98549	133578	162579	136141	83097
DDB1_1_3	401	449	56648	92517	114098	102552	52	220531	92233	119766	148760	127649	80120
DDB1_2_1	322	436	56928	90213	112449	96982	38	150620	64385	78530	102746	84211	54409
DDB1_2_2	613	659	97570	158625	195267	174590	61	270024	118219	145458	197484	151776	98322
DDB1_2_3	421	534	74901	121677	147889	130874	67	206158	86969	110331	142634	113671	74975
DDB2_1	446	446	69326	106727	129697	119504	57	182158	77128	97080	124924	104345	67417
DDB2_2	209	273	38684	60051	77078	64841	32	106195	45180	55860	72238	61959	39324
DDB2_3	478	572	80972	132868	154559	138015	79	240023	102229	128239	163462	132073	81454
DDX1_1	442	607	77799	124025	156924	133782	51	204555	85428	109942	143412	112788	72656
DDX1_2	465	480	76007	121397	134350	132814	71	207038	86909	109098	143817	111162	71814
DDX1_3	374	536	66010	106702	129268	115598	60	188586	81092	101619	132448	98678	65508
DDX11_1	444	615	77350	125798	150934	134391	68	259028	109019	139838	176190	142035	91406
DDX11_2	340	393	56100	90364	110756	97434	55	162152	69742	89406	110733	92885	59153
DDX11_3	84	99	13064	21426	25977	23020	6	36881	15867	21152	26255	21157	13988
DDX3X_1	189	304	34682	54873	69764	60379	21	101596	43463	53330	68675	54695	36751
DDX3X_2	153	164	19042	32079	38769	36085	37	135881	63861	74411	107680	88304	60803
DDX3X_3	233	233	35033	58585	68094	64187	82	220818	102399	115123	165148	142291	96665
DDX5_1	410	497	65474	106190	130818	121591	52	200070	83137	110550	137182	115263	73405
DDX5_2	496	608	79790	132672	169594	149550	70	253267	109419	140635	177984	144517	93282
DDX5_3	484	525	71530	115372	149690	135940	40	226232	92454	128714	151944	130247	82222
DDX58_1	495	551	79703	127993	153704	142489	66	213578	86597	115177	146879	116511	75387
DDX58_2	655	679	114096	179542	222397	198694	74	305567	130219	167447	206071	162534	105741
DDX58_3	341	446	67248	105621	129527	115097	44	185493	76378	101502	124399	102076	62711
DHX15_1	41	58	7399	10617	13710	12701	20	116031	43276	49800	62887	49259	32129
DHX15_2	203	248	32156	48344	60230	54933	103	327698	137859	168308	215831	168788	110342
DHX15_3	193	205	26886	40540	47145	43930	118	358220	145157	183142	224650	185500	118758
DHX36_1	217	266	43615	66060	94395	93295	40	127179	50752	65993	79239	73997	44948
DHX36_2	461	601	89814	133651	202851	191541	93	260294	109605	136383	171038	150354	94578
DHX36_3	415	395	80100	124074	179225	164244	57	183845	77385	97484	123213	105950	67542
DHX8_1	27	35	4940	7780	10880	8255	93	352431	151744	188382	248385	194033	126124
DHX8_2	43	42	7256	12460	15324	13435	112	450145	183920	242456	296147	249597	159104
DHX8_3	13	18	3776	5940	7031	6156	12	85246	31729	39856	49708	44096	26329
DHX9_1	347	408	58838	93709	117657	101096	72	221558	96532	120319	151924	121286	78335
DHX9_2	664	702	107931	171331	213047	188673	93	262374	110884	146207	180905	145436	92435
DHX9_3	707	902	130296	207080	254360	228497	85	338048	145876	182974	235499	183256	123603
DICER1_1	436	477	75506	119584	166897	152725	39	184234	80023	100483	128005	103538	67205
DICER1_2	476	553	83454	138731	177579	160717	63	220332	89017	118521	146200	121270	77679
DICER1_3	437	563	81402	129554	173366	157405	54	203296	82243	108751	134484	112069	71375
DMAP1_1	218	233	41723	65541	86586	82616	66	181014	75216	96220	120128	102061	66749
DMAP1_2	304	304	59379	92254	125903	120868	70	242097	104172	129267	169794	132341	85577
DMAP1_3	127	129	19137	30149	39099	36938	70	212809	93446	110171	151995	115645	77558
DMC1_1	491	595	83005	133881	169038	145871	74	235196	101086	126639	164534	131988	86669
DMC1_2	178	193	29040	44774	55384	50402	24	70642	29641	38408	47998	39657	25438
DMC1_3	420	457	68850	107330	130525	117114	52	182303	79092	99927	126686	103687	65258
DNA2_1	127	134	17511	26655	29739	30121	29	111585	44361	55587	70743	56755	36677
DNA2_2	171	192	26471	40457	47039	43843	50	179881	72297	88943	118065	90972	59641
DNA2_3	87	132	15158	22475	25960	24853	51	129389	52194	65626	84512	64569	41407
DNMT1_1	374	460	52125	85450	99468	87471	53	225464	86282	116813	141611	114260	72874
DNMT1_2	280	299	42007	68072	82024	72468	26	121302	50534	64762	82356	68589	43317
DNMT1_3	405	510	71757	116292	140401	125602	47	181315	75903	99068	125698	100132	66573
DNMT3A_1	419	492	67980	109740	133655	115035	46	184456	78884	101355	129407	108425	66370
DNMT3A_2	405	532	70982	109955	131511	113804	41	213340	90561	114503	143956	122585	81748
DNMT3A_3	253	331	43776	69847	87855	76605	41	124596	52578	67033	85274	67969	44809
DNMT3B_1_1	495	642	89271	144193	176129	156283	65	235388	99097	127958	162509	131355	84701
DNMT3B_1_2	454	484	72855	115414	144930	124380	48	195013	83118	106120	130070	113606	70782
DNMT3B_1_3	524	605	82068	133614	164850	148058	53	228564	97677	122814	158749	129700	84398
DNMT3B_2_1	395	543	70973	114373	140057	125382	47	194414	83765	103977	131398	110313	70620
DNMT3B_2_2	433	577	86443	137911	172420	155021	74	237777	97926	128523	160265	133823	84316
DNMT3B_2_3	510	598	87002	141318	170283	152678	64	243895	100607	129845	166190	132080	82345
DNTT_1	14	14	2815	5025	5248	4815	1	5989	3103	4043	4095	3234	2291
DNTT_2	387	494	62408	98304	125029	110821	47	170453	71560	93357	112940	94065	60403
DNTT_3	367	407	58167	95496	114725	101121	55	165323	69232	88067	114835	91052	59031
DPF2_1_1	535	683	94825	150438	199704	170324	91	257558	112518	139461	183297	150152	98999
DPF2_1_2	518	622	90640	142325	195188	176244	76	248217	109222	138661	175851	143889	93474
DPF2_1_3	361	481	68452	108062	145155	129229	102	280573	124480	156277	211756	161054	108719
DPF2_2_1	513	719	98696	161330	195239	170357	78	276833	115876	148882	192035	154948	98805
DPF2_2_2	514	630	89882	141067	178499	152492	62	241403	100001	128660	164781	131988	83173
DPF2_2_3	340	341	57114	89623	108958	96173	45	155141	68010	82675	108178	85560	60129
DROSHA_1	368	441	79830	121362	171594	165267	118	355676	145979	184449	241028	203292	129420
DROSHA_2	268	308	60592	89498	129842	122734	54	282431	118039	149774	192695	159127	105213
DROSHA_3	144	174	28987	43231	60634	57101	47	170773	71396	92806	114790	102988	66028
DTL_1	207	214	25537	41111	48243	44553	63	240064	100853	129718	164172	132811	81185
DTL_2	363	388	56408	92291	109134	95203	71	238762	99207	122573	159685	129261	82492
DTL_3	101	118	16756	26416	33261	28744	40	169364	66773	89278	107275	93244	54892
DUT_1	112	157	14986	22007	28643	26659	137	506870	217201	268689	348683	270387	175728
DUT_2	62	80	9015	15011	17823	16997	115	378517	152631	194121	245305	197441	129442
DUT_3	120	103	13508	22946	28394	25929	114	391455	163209	211455	262146	213536	132807
E2F1_1	344	416	58461	94219	110669	101302	43	156621	65870	85894	104717	86969	54708
E2F1_2	323	475	71407	108507	132397	119373	54	198029	81180	104241	132116	112700	69610
E2F1_3	391	489	69582	109828	131655	119657	54	182539	75708	97882	123596	103734	65621
EED_1	164	185	25684	40259	48419	42227	12	73151	31460	38970	49552	40358	27239
EED_2	725	789	118604	190515	226099	203285	75	323659	135406	174887	220525	180266	116847
EED_3	266	379	52540	80686	102299	93053	46	169397	71191	93923	115146	101610	64870
ELP3_1	266	304	39105	63617	82402	83163	63	200656	84903	110634	134428	112088	71851
ELP3_2	227	279	37537	61853	82268	75608	48	168259	72690	91525	110617	89818	59681
ELP3_3	267	347	39057	66633	85088	80306	45	162216	69197	87843	114697	87231	56563
EME1_1	259	382	48219	78091	90845	82918	35	143784	59839	80330	100286	80756	51260
EME1_2	466	513	75809	121068	137406	125612	80	249595	101824	131271	167384	139382	88927
EME1_3	566	753	107139	170895	201303	187036	91	318212	133478	166487	220259	171641	112238
EME2_1	489	604	88885	135467	170768	157747	72	252302	103683	129440	172229	144402	94907
EME2_2	540	673	93157	149017	177541	168805	89	279223	119639	153309	192277	155634	99687
EME2_3	600	668	104820	165011	202967	180848	58	297268	118954	152728	198896	163076	101937
ENDOV_1	367	411	62613	100221	117207	101048	55	191719	77867	102423	128283	108301	69755
ENDOV_2	521	640	95040	146911	183798	160644	80	264926	113096	142056	184452	149611	95184
ENDOV_3	416	488	79504	124450	156208	134988	60	210830	88625	116657	145034	115923	76515
EP300_1	458	531	84561	135141	176252	146916	54	218510	97062	120225	156350	119499	81968
EP300_2	179	259	40850	62216	79866	69832	35	111339	47787	60679	73896	62664	39025
EP300_3	884	945	161543	256330	315727	289780	140	427872	181526	225029	298148	234987	154249
EP400_1	488	606	90911	145055	176243	159727	75	255882	101729	138729	167735	140477	87229
EP400_2	473	514	106210	161334	218110	209422	145	499778	204294	271511	334064	284725	175064
EP400_3	220	254	45452	70588	99256	95715	108	358316	156231	191526	249912	211389	138320
EPC1_1	650	725	113887	184348	224641	197416	82	304336	129687	167220	209762	167801	109915
EPC1_2	539	628	94903	148040	179875	170532	54	255417	104278	134727	171612	146923	89547
EPC1_3	358	473	73889	115127	153279	133517	67	216146	87311	108378	135537	117476	75643
ERCC1_1	556	663	91675	144626	179049	157339	68	274377	115041	144377	191790	150273	97738
ERCC1_2	548	621	92972	150478	190053	159598	60	246957	106168	130967	175887	140003	91290
ERCC1_3	557	647	96018	152062	186766	166283	93	263468	109592	143423	181982	149064	93641
ERCC2_1	930	1167	167715	261475	327520	284059	124	464063	181358	240035	288699	257374	157949
ERCC2_2	657	845	125552	192427	244555	218880	166	446037	184094	235888	297191	245161	154813
ERCC2_3	544	625	87634	133815	166318	148160	103	323926	137815	175348	221913	187939	119201
ERCC3_1	283	360	53147	81727	106550	92320	45	166346	68831	90405	112283	95234	60545
ERCC3_2	216	280	39218	63502	72988	65913	23	102141	43792	55900	73705	56856	38014
ERCC3_3	282	332	53061	83065	106990	94124	37	162639	70071	88035	108928	92555	59466
ERCC4_1_1	229	270	39744	63168	76175	65486	26	109904	45947	58978	75701	59764	40652
ERCC4_1_2	596	708	92654	144563	175352	149896	56	256410	105813	140036	175255	141945	87746
ERCC4_1_3	383	470	66256	107449	127193	114867	62	186765	80405	103024	130586	106114	66089
ERCC4_2_1	452	520	79567	126377	155429	136117	56	223140	94061	120773	148867	121855	76836
ERCC4_2_2	564	638	97116	150333	200415	170341	63	261322	111828	139552	183191	142112	93867
ERCC4_2_3	668	850	126225	201529	247878	214179	88	340588	141061	179301	231080	190067	119119
ERCC5_1	558	663	95409	156937	184696	167945	72	263708	110094	144012	182878	146620	95276
ERCC5_2	288	324	50903	79045	99427	90583	25	134392	55725	72650	91631	76534	49261
ERCC5_3	587	648	105047	170235	212640	192196	86	250780	108272	142033	177232	136835	89125
ERCC6_1	512	629	93675	151557	182270	162686	64	262117	103721	140005	168764	144164	87317
ERCC6_2	314	363	53318	84829	97886	89001	43	135490	58090	73392	91788	80425	51814
ERCC6_3	279	345	50514	78897	94911	82554	29	139405	58688	73992	98765	75259	48273
ERCC6L_1	354	409	56807	93762	126911	109175	61	193748	78031	104757	127289	102023	63515
ERCC6L_2	319	396	56192	90052	108576	98564	44	162921	66955	89192	106698	88720	54009
ERCC6L_3	557	605	81548	131066	151711	145436	57	215785	91551	115450	145401	114879	74371
ERCC8_1	368	424	66941	105372	134372	117009	50	179202	77557	98212	124454	102857	65055
ERCC8_2	190	156	25230	41666	52080	43937	18	72296	30920	39075	48518	41225	26349
ERCC8_3	598	635	97000	157820	192784	173147	71	263875	107900	143817	180552	147527	90878
ESCO1_1	442	504	74927	119368	145480	137006	49	185115	78582	100215	128603	99723	64341
ESCO1_2	601	724	103670	164037	204678	185962	72	264004	110790	143295	181096	138941	89741
ESCO1_3	476	581	83128	132874	166228	150751	64	219180	95466	117560	156738	123234	80527
ESPL1_1	50	92	10736	14844	18931	16250	51	212898	83245	105368	134506	108382	66495
ESPL1_2	34	58	8876	12201	17175	14153	44	193358	76122	99197	120617	96977	63530
ESPL1_3	117	133	18382	29984	35988	32666	66	232854	94241	118358	153086	120927	78001
EWSR1_1	337	432	52606	87822	110464	101149	71	266359	110931	140040	178254	149622	95438
EWSR1_2	248	341	47666	75783	97167	85642	46	191099	81311	103914	131818	107892	69514
EWSR1_3	256	305	48663	80637	98904	91155	74	220784	90797	117100	150511	124721	78734
EXO1_1	530	566	76602	123917	149938	135241	67	230185	95716	126076	159029	120828	78954
EXO1_2	310	324	49225	76918	95310	83739	44	140915	60953	77895	98701	74980	49956
EXO1_3	323	393	52903	84841	96377	90312	34	156477	65341	84471	105235	83379	55308
EZH1_1	368	520	73846	116640	142858	127570	41	198905	80317	106956	134894	110466	70475
EZH1_2	437	516	75297	115859	145293	131099	73	199325	85863	109247	144010	111940	74581
EZH1_3	422	508	72107	117266	140690	129524	63	212881	88806	113301	143601	116603	70834
EZH2_1	466	495	82393	128870	155734	139247	54	202330	85638	110813	139805	117080	73778
EZH2_2	557	677	91585	146622	172676	158013	63	228594	89562	123458	142590	123633	76220
EZH2_3	523	639	93527	147947	174761	163611	59	240875	96501	128387	154137	130667	81584
FAAP20_1	333	434	60019	95737	120069	101262	42	169717	68244	93403	113990	98012	62133
FAAP20_2	329	428	58671	95668	116119	104556	42	146037	64127	82393	104170	82235	52483
FAAP20_3	485	469	72581	117754	143177	123590	54	203846	84008	109668	137016	112573	69606
FAAP24_1	258	310	42787	70803	85811	75442	44	143683	61190	80965	100682	77683	50656
FAAP24_2	341	400	55070	88100	108086	92782	47	169159	69303	89881	110046	92117	58784
FAAP24_3	508	566	72266	114684	140437	121557	59	219135	92314	120638	152421	119066	76923
FAN1_1	315	413	59735	90631	107468	97781	49	158344	64307	82735	106954	86481	54701
FAN1_2	409	508	68703	108540	127086	113167	94	235459	102727	125178	170675	135125	91683
FAN1_3	524	632	94801	153856	190935	167039	48	251014	108696	137820	174738	141341	90901
FANCA_1	451	563	76833	122588	144680	129675	64	219117	90438	113769	149463	118176	76571
FANCA_2	356	458	62787	99392	120700	105794	54	187411	75784	99679	125617	103387	63195
FANCA_3	573	680	95573	151070	177437	160991	66	272646	116244	149852	189069	149681	98181
FANCB_1	412	523	58748	102955	121390	117451	47	251017	108348	131950	173928	138710	91448
FANCB_2	384	442	62258	98796	116565	107878	51	180154	74446	94371	123240	100773	65782
FANCB_3	407	388	57895	94534	110239	100958	36	174580	71943	92118	115510	93575	60415
FANCC_1	286	348	45885	71757	98335	80727	52	175920	76544	95078	123736	99700	66162
FANCC_2	547	668	96241	155109	194994	172610	76	258357	108412	140958	177578	141568	93528
FANCC_3	447	465	69018	112560	137002	119952	49	187869	79104	103605	129142	104699	65926
FANCD2_1	377	538	68309	110328	123763	112524	53	187182	72688	100020	120210	98466	59607
FANCD2_2	552	696	92956	148210	178103	157988	68	245297	101842	130335	169131	133592	82978
FANCD2_3	417	459	68552	110447	123328	114562	43	189182	76610	100821	124846	102765	64155
FANCE_1	694	732	106972	169586	215368	183360	81	296035	124925	164060	200966	162010	101355
FANCE_2	361	417	58488	90841	112916	101807	49	159899	69173	88227	112917	91406	58527
FANCE_3	693	741	112396	179286	223597	200077	67	319321	129423	171859	210150	170634	105962
FANCF_1	431	515	69583	113007	138912	119272	47	192659	78222	100243	124591	103942	64739
FANCF_2	400	483	72308	113126	134031	121335	47	189307	82041	100809	133547	104477	68548
FANCF_3	438	409	65860	103307	129880	114194	49	184262	81933	102176	130491	99982	64741
FANCG_1	254	321	44336	69876	90212	74433	38	136549	57737	74359	94076	78376	52495
FANCG_2	484	568	72519	113948	139234	124155	62	229658	96403	122675	154548	125357	78128
FANCG_3	305	362	49394	81065	96053	87024	43	163916	68356	89839	114151	88444	58149
FANCI_1	487	576	83423	134166	156125	144112	69	216728	92458	118979	151702	119794	77845
FANCI_2	478	485	71526	118331	137489	119736	55	201092	81535	107522	132323	108749	67145
FANCI_3	358	480	63090	100615	124598	108170	55	168642	70939	92064	118138	94324	59615
FANCL_1	482	568	79668	129010	159149	143741	58	231976	99583	129109	159907	126797	80793
FANCL_2	346	418	61429	98837	118121	101861	46	165660	67117	90467	111255	93179	60522
FANCL_3	311	300	48226	75674	90116	82563	41	136367	56790	73066	93858	76415	47825
FANCM_1	379	504	59079	98376	114943	105635	58	193304	78607	104225	129878	105609	64591
FANCM_2	486	594	74414	119123	142480	125397	60	236592	94853	125542	153431	122161	77698
FANCM_3	396	488	63458	98194	122414	106196	44	178887	75868	95535	122175	97374	61647
FBH1_1	272	311	50353	79685	100665	89246	32	138351	57693	76114	94338	74717	47484
FBH1_2	455	565	77600	126098	151259	131919	78	220427	94068	115148	149962	120075	79254
FBH1_3	301	358	51558	85217	107650	92166	41	152174	60275	80872	98594	86172	52773
FBXW7_1_1	319	466	61071	96978	110215	100061	60	188866	77779	99442	128697	107819	65702
FBXW7_1_2	128	169	25016	39462	46752	41851	28	72745	31481	40220	50552	41594	27783
FBXW7_1_3	506	635	96916	151382	184164	166058	63	261842	108546	137349	175329	144906	91775
FBXW7_2_1	435	599	73987	125939	146332	127659	64	250075	103334	132395	168263	136315	90584
FBXW7_2_2	394	509	72781	114781	140145	121895	59	197552	82470	105402	139573	114534	75158
FBXW7_2_3	436	414	67299	108371	126732	114637	50	205271	81583	109877	136489	113994	72011
FBXW7_3_1	492	648	94603	148826	186941	165612	71	259179	106719	140456	178690	142952	87551
FBXW7_3_2	567	719	98454	156827	190494	178667	70	265827	110186	138729	183259	146238	94558
FBXW7_3_3	456	472	69339	110766	139537	117354	52	187630	76398	101530	126563	108016	67058
FEN1_1	526	702	100918	158875	177661	161548	86	309056	130956	164337	215402	169737	110640
FEN1_2	451	481	59105	98025	105242	97881	67	211956	89030	112443	143881	116519	74904
FEN1_3	481	522	74130	118594	135619	124524	73	251934	107837	135024	177262	144030	93574
FIP1L1_1	187	245	37515	56983	66969	64621	229	681342	300567	362511	501385	405570	268599
FIP1L1_2	306	335	46924	73025	88125	83314	241	775012	358894	430882	586969	487961	330564
FIP1L1_3	55	57	9159	13228	17023	16813	46	200873	87141	106169	143567	126385	81966
GEN1_1	363	358	52698	83113	100513	88760	32	143041	57305	75846	95668	75902	49722
GEN1_2	508	659	85159	136955	162197	155220	58	252800	110294	136843	179572	145268	94860
GEN1_3	343	374	55505	89252	113628	97810	56	161231	64485	86310	108354	83116	56675
GPN1_1	127	172	25040	37960	48741	44113	36	127495	52826	64186	82381	75115	48116
GPN1_2	150	141	23795	37058	45840	43105	30	123924	53056	66734	82480	72607	45134
GPN1_3	232	271	38018	58050	75638	66604	58	212705	85003	109562	134974	121690	75154
GTF2H1_1	88	101	17159	25252	33167	29447	23	79030	31281	42743	48822	45407	26306
GTF2H1_2	430	441	79506	121425	155529	135549	87	268308	108915	143381	181329	151912	95676
GTF2H1_3	146	209	36917	54362	69851	63092	58	180018	72647	96719	120967	98756	65168
GTF2H2_1	646	763	109980	175288	213241	193081	85	311389	127221	166842	213108	171590	106907
GTF2H2_2	446	524	82243	126808	149848	138397	74	247820	102344	130814	165586	134136	86432
GTF2H2_3	473	618	87372	137848	171642	149369	68	233424	98033	124084	156399	129923	82407
GTF2H3_1	492	624	92298	144644	173481	164678	81	280710	116217	152700	190867	154558	96507
GTF2H3_2	345	451	61560	93103	106043	102482	39	182766	79274	98161	126002	104336	67783
GTF2H3_3	422	440	75526	114364	144569	125030	61	272884	106287	146367	172755	146532	93605
GTF2H4_1	338	331	66391	96420	123899	112390	57	273407	108696	144906	178438	145815	93283
GTF2H4_2	353	360	68532	102104	131454	114440	102	331800	135569	176343	220499	188777	115966
GTF2H4_3	143	174	25911	38986	50934	43008	49	186834	75508	98611	118346	98537	61762
GTF2H5_1	423	495	76274	113419	132511	124782	80	261783	109303	138553	172867	142224	89614
GTF2H5_2	99	119	19238	28587	37154	29963	14	72624	28307	41138	46398	40374	23572
GTF2H5_3	244	279	42149	64439	83361	66534	70	237191	99840	127187	159391	132403	84803
GTF3C4_1	703	738	112257	183723	241611	203961	82	301516	127147	165853	210186	167500	106936
GTF3C4_2	158	161	30139	46792	62623	49400	25	81631	34224	41099	55047	45493	30365
GTF3C4_3	561	611	93937	152545	181258	169039	58	243149	98240	132348	166198	132892	85729
H2AFX_1	571	699	106740	169739	207794	182234	97	304686	130201	161202	214100	167776	113107
H2AFX_2	386	504	74659	123074	150372	131128	62	218946	87662	119173	147936	120519	76996
H2AFX_3	401	491	73191	114371	141070	127036	46	202306	86708	111107	138343	111554	71920
H2AFZ_1	472	571	83491	132731	162686	146158	68	229445	96734	120326	159561	129360	83929
H2AFZ_2	454	554	72869	121406	156075	133433	48	223199	88903	118656	152373	125579	79696
H2AFZ_3	428	480	68708	111267	142452	125679	64	209236	90817	114229	150941	115146	74861
HAT1_1	117	135	23025	34385	43675	36562	52	195109	85818	107964	138311	111268	73207
HAT1_2	482	622	86264	135633	169198	152606	91	249333	108821	137448	175187	141173	94573
HAT1_3	463	574	82000	130577	158242	136071	47	230548	94959	124585	156199	131135	82822
HDAC1_1	575	616	92626	146015	168142	154434	71	299519	125728	163541	200535	170983	106622
HDAC1_2	489	606	87615	138540	156534	146883	77	296981	123623	157402	202480	162591	101676
HDAC1_3	531	555	82879	126437	154705	134900	89	270033	114472	150518	186519	150023	97273
HDAC2_1	117	146	24907	37349	53079	44020	33	130717	54637	70580	84747	73413	44729
HDAC2_2	155	193	27848	44285	52699	47875	16	83196	34194	43964	57235	46108	28794
HDAC2_3	262	323	51459	79281	102736	91383	32	138277	58293	76825	96142	77745	51704
HELQ_1	595	694	96651	153172	193103	166583	58	256984	106148	138092	171970	117688	73720
HELQ_2	24	30	5400	8931	10171	9182	7	15023	6203	8834	11027	7565	4034
HELQ_3	448	565	79092	125204	156133	137811	63	220739	90152	117483	147501	106618	66509
HIRA_1_1	364	486	65764	103746	135241	112588	52	185501	79037	99916	129257	105355	69913
HIRA_1_2	421	513	81905	135651	174690	163785	56	199758	81806	105175	141255	115146	73489
HIRA_1_3	474	582	76304	120082	153769	137278	62	206516	89557	114113	143045	115673	74247
HIRA_2_1	382	572	72890	109700	128197	122154	45	213444	85931	111647	139129	123671	73948
HIRA_2_2	423	525	75682	118615	139811	126108	45	196036	82243	103293	132157	111837	72476
HIRA_2_3	443	517	77224	120693	149864	131995	46	216332	91922	119080	148068	122848	77867
HLTF_1	525	638	92614	148416	176373	162950	69	249422	103032	120577	144486	90756	57943
HLTF_2	414	500	74450	117904	145136	127764	51	203332	86987	102980	123922	81656	53232
HLTF_3	482	608	81774	129105	159127	142999	73	230000	93066	116028	143704	90901	58367
HMGB1_1_1	396	556	76693	120696	151388	133202	49	206867	88610	114101	141872	121453	74875
HMGB1_1_2	428	494	78239	123900	152054	140971	55	207077	89465	111061	143859	117899	79415
HMGB1_1_3	483	565	89134	137290	170713	151087	73	250784	108334	136663	172537	145583	93734
HMGB1_2_1	463	568	82980	131979	162002	147858	62	222547	95063	123277	155575	127027	80363
HMGB1_2_2	291	370	56745	88346	110706	96852	40	149066	61565	78931	101739	85897	55402
HMGB1_2_3	407	536	72772	115053	142838	120111	68	205745	90056	114140	146511	120540	79110
HNRNPA1_1	851	973	139247	249611	332723	323086	64	253793	98305	131774	167013	134869	80398
HNRNPA1_2	672	758	120964	209563	272066	247990	80	262468	110663	141662	184182	149897	97592
HNRNPA1_3	817	924	137881	245972	328902	312180	74	278130	113232	148928	188021	151268	93613
HNRNPUL1_1	250	276	41597	65585	78110	71203	31	100153	44718	55927	72072	60543	37066
HNRNPUL1_2	562	719	137276	219710	349750	316777	71	252787	107879	134948	175581	142416	91471
HNRNPUL1_3	397	427	62206	103389	121243	112503	51	173312	73033	91391	116949	100073	66951
HNRNPUL2_1	380	477	67351	111455	133286	126402	64	239743	101675	127951	170573	138237	89641
HNRNPUL2_2	402	496	74745	119280	146732	132248	55	212946	90904	116772	145239	119028	79987
HNRNPUL2_3	381	449	70590	113179	135003	122809	75	202821	80285	107072	130643	113925	72887
HP1BP3_1	475	585	88026	139111	172050	151547	74	248254	104363	132558	167656	140804	89516
HP1BP3_2	500	671	93924	153333	183182	162742	73	270733	113225	147248	180584	155030	96294
HP1BP3_3	616	675	106375	168847	202854	186587	67	259222	111618	140490	184241	144555	93478
HUS1_1	408	439	59951	95031	114306	101395	60	252241	98046	132523	160299	139096	85409
HUS1_2	666	808	104410	163414	197612	178943	86	322289	140449	178454	225617	178563	116393
HUS1_3	325	396	53743	87327	103070	90395	49	190905	80014	103096	132290	105121	70232
HUS1B_1	278	312	45424	73769	96514	81197	29	125513	52650	65388	84923	69454	45903
HUS1B_2	294	349	54820	85726	111504	93421	33	148525	62806	78851	101342	83321	54079
HUS1B_3	583	676	105423	167008	204678	181321	98	291325	127014	158693	208606	167638	109190
HUWE1_1	445	608	95479	150199	203805	191980	69	247025	102779	131739	166767	137864	89101
HUWE1_2	500	608	94934	151798	206395	190315	81	253811	106602	137822	171185	142293	88859
HUWE1_3	390	401	80031	126763	184458	171770	52	219414	91664	117201	146648	114365	75415
ING3_1	471	578	74721	127180	166735	143491	91	205454	91270	112045	147144	118123	80427
ING3_2	598	742	99892	165059	198807	189484	85	297418	127229	156504	212333	169420	112211
ING3_3	572	688	95092	166039	211838	187640	74	252018	115508	138441	182475	147976	98624
INIP_1	334	388	54721	86345	110570	94447	37	147268	57044	76554	96513	81007	48410
INIP_2	152	179	24238	39465	48522	43949	29	65602	29701	35408	45954	36566	25137
INIP_3	102	148	18709	31443	37103	33508	14	56412	25028	31021	38471	31684	20595
INO80_1	337	409	51610	84408	103279	97400	57	196333	90134	107367	144808	114498	79251
INO80_2	235	259	40513	66772	80196	73719	40	132294	59432	72399	97853	75204	52708
INO80_3	360	419	57159	89107	108346	96415	73	287485	116838	152041	191240	158134	98802
INO80B_1	314	340	52055	86031	98082	94470	62	217007	99506	115510	159959	131785	91983
INO80B_2	453	561	75447	120197	141397	128880	75	224305	97350	122675	158185	132084	84054
INO80B_3	432	486	67215	108929	128344	113791	79	277265	131119	151978	211044	168014	118743
INO80C_1	528	650	98559	151902	186284	167891	84	307476	133118	161848	212614	178562	114293
INO80C_2	219	256	41121	70264	81595	71404	29	124668	53274	67394	86452	69567	45278
INO80C_3	372	436	68357	107567	121385	118843	52	197210	85421	106747	135670	115067	70953
INO80D_1	415	437	65665	102243	126811	115346	56	195888	82792	108643	142517	114914	74955
INO80D_2	751	762	111580	179466	224960	197284	101	310191	131533	171524	214827	172801	113249
INO80D_3	362	477	56978	97033	117211	102910	57	189462	81338	102983	131993	105004	65185
INO80E_1	537	699	94403	152617	189667	168968	59	256345	111134	140365	181747	152768	101919
INO80E_2	149	186	29315	46837	57020	51020	19	78055	33032	41555	52732	45509	28511
INO80E_3	613	742	89318	150529	177355	163742	80	317709	140113	169712	229606	187535	127272
INTS3_1	642	676	99058	151786	181003	169329	135	392154	167468	205854	270803	222472	144678
INTS3_2	290	356	55589	85312	112375	101718	86	361662	150313	190377	242223	194873	125673
INTS3_3	192	206	29616	44347	57886	49257	64	271705	93902	143145	156477	131725	79539
INTS6_1	431	663	79444	126148	140629	127957	75	258777	110051	141193	179145	140561	89949
INTS6_2	341	407	60695	97285	105613	97363	44	196691	84124	103983	137766	109855	71825
INTS6_3	305	408	50671	79655	85525	78635	49	200306	86834	109286	137659	105988	71056
IPMK_1	601	725	106754	170735	204458	180918	54	276472	110673	145079	188596	148136	94686
IPMK_2	283	424	55847	90617	107482	95288	49	160202	65803	84036	106886	87770	57599
IPMK_3	334	389	53490	87090	96146	88265	65	220654	81789	117520	137864	113336	68982
KAT2A_1	348	371	58555	95200	105018	96566	38	139784	59748	73409	94695	85809	55077
KAT2A_2	403	526	63999	104088	121858	109934	52	183592	80025	101125	129471	107006	69300
KAT2A_3	342	436	62396	98917	115867	106880	37	152163	65654	82629	104058	92224	55950
KAT2B_1	306	423	55316	85395	108379	99340	55	161023	69188	88645	114174	92735	59413
KAT2B_2	387	497	73972	121426	143117	127590	55	214770	95029	115967	153690	118540	78566
KAT2B_3	285	336	53382	82759	108202	93998	41	140901	57590	76304	93051	82309	49688
KAT5_1	616	770	109052	176780	218058	194463	89	298443	125299	161410	210612	167923	110738
KAT5_2	346	428	64575	102741	129539	113966	47	176328	72034	96280	117777	99990	64912
KAT5_3	222	275	50993	79070	102127	104179	81	227664	101846	122710	159657	131071	82712
KAT6A_1	399	502	69650	108204	128681	116662	55	197111	85718	110220	139831	114150	74886
KAT6A_2	373	468	64213	98325	118783	106360	58	175893	77078	95811	129298	100388	68039
KAT6A_3	529	624	90349	142344	174575	157081	72	254221	113492	137511	175144	148254	95549
KAT6B_1	192	209	30817	49696	64512	57003	33	95980	40112	51783	65422	52758	33774
KAT6B_2	586	616	96593	153522	193663	165112	86	284244	118142	153446	191440	156573	99866
KAT6B_3	484	587	88172	140641	176114	150441	73	247091	103192	136386	169247	139179	87513
KAT7_1	412	510	65554	95630	100251	88531	99	279146	127852	149617	211306	166271	114420
KAT7_2	515	676	82768	122426	133130	124197	68	295019	126383	158677	204974	169308	108510
KAT7_3	358	485	59056	83311	93682	85401	73	227603	102794	122515	172379	135832	91682
KAT8_1_1	156	217	23899	41452	58737	52333	18	117231	42527	56700	68575	55938	33905
KAT8_1_2	250	287	42850	71104	86261	76296	42	120828	49743	65567	77510	65438	42124
KAT8_1_3	178	197	28636	46066	64064	56348	14	93090	32391	43039	52161	42565	27255
KAT8_2_1	616	720	103494	165484	206109	184603	56	286675	119735	158415	189852	159146	97898
KAT8_2_2	564	727	99818	158488	199429	178893	92	261728	110019	144439	179751	146340	94310
KAT8_2_3	354	362	58633	96074	123361	107138	47	154922	67291	84783	109838	88868	59725
KDM4A_1	454	510	79778	128908	164532	146473	47	219314	88888	120535	144642	125175	75065
KDM4A_2	614	701	104642	170157	206977	184920	100	310080	130019	171888	206484	174993	106204
KDM4A_3	264	328	48896	78839	92996	87310	38	137824	55201	74087	92307	75526	46835
KEAP1_1	345	418	66997	106612	142417	122843	39	144733	57844	76271	96583	77165	48905
KEAP1_2	345	348	50374	82219	109906	95514	32	139986	57928	77024	96507	77524	49886
KEAP1_3	347	437	54632	87699	107636	95474	40	170918	67075	91894	110994	97197	58162
LIG1_1	233	308	41784	63879	74391	65931	29	130095	52280	68056	83667	69610	44387
LIG1_2	279	369	46933	72802	83964	75149	34	146310	62967	78903	98452	83996	52039
LIG1_3	387	437	63926	100998	116150	103131	55	203943	83418	105758	132596	115342	71327
LIG3_1	394	498	72578	115513	143575	128693	71	202664	82101	110087	140111	119788	74535
LIG3_2	321	344	53082	85041	102753	94994	28	138881	56764	74359	95011	81745	52018
LIG3_3	541	628	85416	140510	171634	152166	59	228450	96974	124809	158684	128663	84566
LIG4_1_1	483	539	81945	129920	159535	135839	68	216594	93976	121649	155102	123383	81330
LIG4_1_2	552	598	94986	149045	176118	160845	66	245154	100015	129703	167423	133917	85887
LIG4_1_3	447	517	78480	128793	155807	140920	70	218051	93906	115828	150914	123344	79379
LIG4_2_1	345	320	43560	67544	82384	74750	36	119195	50929	64387	85267	66437	41127
LIG4_2_2	433	529	74021	117637	150522	128543	63	227183	95109	119206	151884	123636	81348
LIG4_2_3	499	608	88364	142300	174751	160012	49	245380	105099	131809	170123	136600	87349
MAD2L2_1	381	468	68642	109951	134971	123345	58	198091	84920	107134	137022	117112	76579
MAD2L2_2	480	611	90869	141294	177412	159477	53	180840	77109	97596	123977	116153	70754
MAD2L2_3	550	587	92424	140989	175789	149040	74	238914	101439	129320	165215	137395	90891
MAU2_1	329	419	55147	89958	107907	100740	75	254448	103827	135935	171965	139849	88823
MAU2_2	486	636	79434	132655	161611	145964	64	267644	109202	146263	184255	147308	91814
MAU2_3	267	370	51928	83132	101459	96288	61	208931	88646	111136	142518	117794	76980
MBD2_1	404	547	77972	125284	153569	129786	56	223417	91677	115708	151388	121279	80008
MBD2_2	142	215	31744	52535	61732	55674	20	90168	35418	50145	60360	51612	31355
MBD2_3	339	407	64244	101806	125244	113614	38	163755	64374	87165	104029	90750	55532
MBD3_1	195	196	30089	47744	53984	45187	42	156266	66573	85219	111169	89449	61177
MBD3_2	243	355	50849	78373	94118	83475	46	158020	67672	86431	110294	88143	56212
MBD3_3	228	273	36800	55854	57042	52886	81	289087	119009	157313	198946	162415	99796
MBD4_1	491	598	89984	142529	178394	156077	68	252874	103482	136892	171115	142491	92577
MBD4_2	318	457	62006	96603	120292	105794	48	175900	73629	97117	118721	99529	63398
MBD4_3	370	430	67026	105698	130478	120693	64	194289	81817	106354	132648	111639	73506
MCM10_1	283	352	48250	73933	79207	75260	108	360592	149281	180808	241859	188372	125874
MCM10_2	303	364	52381	78292	86199	81218	70	307592	131076	159912	212622	166771	108746
MCM10_3	51	59	8649	12717	15716	15018	8	21012	7429	9506	11204	9814	6152
MCM2_1	295	343	46495	66737	69742	73005	31	128523	46436	59624	71108	58894	36924
MCM2_2	311	356	49043	70132	82508	75779	27	139649	47917	61134	73648	64234	39746
MCM2_3	244	283	37067	53201	61676	59394	29	111125	38462	45695	56029	49027	28839
MCM6_1	200	214	32765	47831	56072	50142	19	86447	32957	39768	47929	39921	25313
MCM6_2	125	164	21029	28750	32316	31003	19	61915	23828	29343	36392	29223	18848
MCM6_3	250	254	37235	54091	61338	55824	14	109749	45528	53672	70636	56135	36331
MCM7_1	107	142	17861	25386	31375	27741	32	146151	60880	81103	97495	86074	51628
MCM7_2	410	444	66719	107404	129745	117876	41	183452	76782	99093	127663	105809	67813
MCM7_3	531	629	100363	159399	190559	174535	49	260449	106166	139584	173984	142125	91627
MCRS1_1	450	486	75490	120946	151448	131298	61	222822	87697	116587	145154	125884	79894
MCRS1_2	588	667	95437	155103	192723	168474	74	268366	113566	140973	184893	150653	100344
MCRS1_3	467	557	79253	128701	159848	141545	59	234616	94226	123896	156777	128866	80154
MDC1_1	508	666	89427	143633	177990	154619	68	266813	109543	142146	180407	154387	97716
MDC1_2	568	694	100376	165149	207568	183873	102	335593	140408	177588	232408	186171	119426
MDC1_3	413	428	65084	108389	129554	120761	60	189414	78777	101009	129711	97148	63301
MDM2_1	400	517	73313	124829	161313	143945	69	221637	90453	117614	147284	117898	76409
MDM2_2	210	230	35782	57867	70403	62136	20	101991	41950	52790	70232	59703	36012
MDM2_3	507	597	92494	145747	170145	156424	71	248346	103143	129359	170312	138358	89234
MEAF6_1	244	240	40300	59564	67161	60290	49	153597	67603	84894	112152	88989	59090
MEAF6_2	281	351	55861	80100	86860	82948	76	197337	91724	104898	149981	114064	79091
MEAF6_3	340	390	64276	95494	101669	95940	109	265177	124490	141014	199570	157929	108048
MGMT_1	365	397	60944	97523	115911	106607	42	165771	69252	89419	114108	96961	61412
MGMT_2	512	652	98083	153711	187514	170078	70	264389	109320	141551	180481	147413	94551
MGMT_3	663	820	112543	179519	196572	191703	62	306147	129031	161471	214660	173498	110553
MLH1_1	484	580	88204	143745	171797	154905	64	248349	105510	133453	168888	136336	90804
MLH1_2	371	449	66325	104842	135739	112559	61	188182	80087	101524	130115	106063	70625
MLH1_3	423	517	83210	133156	157446	143874	47	185254	77829	97525	124290	102312	64888
MLH3_1	352	390	57278	93908	110451	101365	36	157955	67010	86172	108703	87083	57021
MLH3_2	146	173	24768	38423	47929	42668	19	67845	29418	36044	44678	37935	24699
MLH3_3	457	537	80504	132400	156743	138221	58	220076	91471	117034	146718	123447	79835
MMS19_1	358	437	55649	93020	111283	107349	50	230714	93590	122962	154450	124361	79488
MMS19_2	348	431	58817	92760	111807	111776	88	293099	124075	155412	197806	153314	100835
MMS19_3	403	478	65361	105826	127564	117409	57	226231	96978	121015	159193	124703	81286
MMS22L_1	180	198	26847	40111	45930	44787	25	132175	49626	65834	78987	69735	41436
MMS22L_2	438	587	72708	110542	132013	121586	107	377595	155852	193862	248763	204299	129225
MMS22L_3	185	227	30066	45493	52744	50318	25	125243	45027	61604	75144	63706	37815
MNAT1_1	221	255	45195	67385	86824	78477	95	292233	119533	150715	188608	169505	104995
MNAT1_2	507	567	101079	156893	200793	181982	163	498332	205689	264581	328288	286592	180782
MNAT1_3	308	387	74060	109877	155297	132159	70	264556	107533	141200	172575	151741	92785
MORF4L1_1	335	411	60576	95448	111038	96761	28	143915	58101	74011	97344	78181	49038
MORF4L1_2	478	536	78578	123403	149003	131547	40	194874	83583	106475	136470	109893	72899
MORF4L1_3	561	662	96604	154863	183049	163005	69	253822	104692	134742	172268	144086	92456
MPG_1	341	387	57154	91694	104639	94176	48	191208	78690	102882	131829	109591	70552
MPG_2	479	560	78182	125642	155332	139541	59	223553	92188	120065	154010	124702	85031
MPG_3	409	486	72643	115801	143416	127104	43	198003	78013	105522	131527	112077	71263
MPLKIP_1	510	530	75100	124458	151603	136006	69	250879	104818	131232	172542	144362	92787
MPLKIP_2	529	649	87191	134711	166047	151846	55	233467	98816	125471	163567	127676	82012
MPLKIP_3	183	186	30940	50061	62174	53489	30	82883	35003	46228	59261	47918	31370
MRE11_1	472	553	77399	123203	136673	125837	66	238972	99883	125885	163914	127456	78232
MRE11_2	448	475	70531	113471	134500	119764	45	189791	81781	106571	131764	110112	70635
MRE11_3	257	273	33170	53197	64063	57173	35	93771	42280	51645	68082	48271	32605
MRGBP_1	359	411	73882	110365	146359	130329	27	123244	49008	63489	79641	69658	43059
MRGBP_2	502	564	109866	163828	219218	197711	47	149835	59691	75976	92350	80701	51654
MRGBP_3	241	327	58932	87183	116643	100444	16	83913	34600	43095	53748	45777	29131
MSH2_1	618	762	113354	179267	226631	196732	84	292072	126428	157336	210394	162926	106972
MSH2_2	137	153	22581	34515	43925	36544	9	58742	24305	30869	38642	30812	20597
MSH2_3	449	525	78220	121236	151202	133375	39	199627	84551	106995	139457	109138	72287
MSH3_1	187	290	39368	58699	79972	67783	30	143707	63185	74769	97784	77837	50849
MSH3_2	493	525	85518	131601	165097	148883	71	229547	98457	123744	157805	127825	83455
MSH3_3	556	635	92380	143475	178055	162343	58	254546	104210	137202	165520	143940	90866
MSH4_1	704	780	110523	175504	221748	191990	65	269931	110637	147021	184339	147515	91836
MSH4_2	317	334	49791	76721	99344	86226	34	138198	57098	75239	95029	78306	48797
MSH4_3	419	448	71500	113384	141068	128112	49	197336	84991	105363	136312	109186	74472
MSH5_1	571	756	99283	158574	199248	174939	87	259971	110389	142885	179954	143868	93696
MSH5_2	329	407	60012	92548	119080	105277	38	162798	66136	87724	108383	93040	57739
MSH5_3	349	398	51256	85744	102091	97274	57	207553	84943	108656	143392	116521	72365
MSH6_1	525	669	102185	164957	199191	174989	63	264786	109935	139750	178673	142770	95132
MSH6_2	564	648	100104	163243	203735	177565	77	263032	110691	143497	180003	145431	92448
MSH6_3	540	643	97267	153724	187314	170115	73	244611	100850	129009	161344	136030	86838
MTA1_1	342	470	67904	106261	123715	113212	64	225319	95901	120928	155517	127717	83712
MTA1_2	592	604	91102	151122	181045	170530	69	252784	107158	137161	171767	143098	91433
MTA1_3	442	523	74715	117290	142150	123369	71	238320	104810	129252	168742	138396	92987
MTA2_1	450	447	68133	107061	122723	109164	49	259780	113735	145768	179665	143701	93837
MTA2_2	364	412	61462	90984	103556	93169	60	221770	93511	116318	150873	124293	78623
MTA2_3	363	500	71705	111632	127943	114355	69	240312	101889	124392	165159	132873	89291
MTA3_1	405	551	82943	126898	153877	136188	75	233874	99270	127514	159118	132829	85967
MTA3_2	569	687	86372	136525	157789	142167	62	268624	110354	147132	188085	152095	98127
MTA3_3	467	578	79821	124289	146665	131361	54	244495	102668	131731	169530	135326	89163
MUS81_1	335	398	55660	88137	111920	96951	37	169580	70092	90326	112240	93831	57347
MUS81_2	314	391	53257	86270	106149	92805	26	147466	61640	80920	103670	82339	52920
MUS81_3	396	473	64619	103043	126560	109086	50	199515	82777	110021	135204	109540	70285
MUTYH_1	565	755	110658	173777	228775	199215	71	289144	122280	158184	202256	166783	104751
MUTYH_2	385	497	76572	121323	160775	136084	63	200466	83846	105563	139019	109556	72287
MUTYH_3	256	304	44341	69899	86976	75578	28	119952	50340	65014	83761	71971	46113
NABP1_1	507	586	84720	132324	162898	147887	45	248179	100103	130367	162182	135787	84205
NABP1_2	339	418	65190	98519	135449	115508	36	164465	70973	89489	113962	95114	62676
NABP1_3	370	439	69845	106831	127555	112854	46	197608	84366	106126	137732	110927	70448
NABP2_1_1	533	634	89717	141642	180409	159671	60	246833	104258	134505	170667	140301	89448
NABP2_1_2	611	632	93883	152180	184777	163772	64	285901	114305	154372	185009	163693	106026
NABP2_1_3	572	670	102759	168292	207290	185941	72	277407	119400	149997	192919	165961	106454
NABP2_2_1	562	576	89722	148491	184856	160648	73	233781	99192	126000	160204	129521	83217
NABP2_2_2	404	527	76531	119870	154375	135950	42	168491	69371	90686	110113	91189	59221
NABP2_2_3	361	497	74910	122530	141977	131048	55	197704	84384	106475	139416	112204	73620
NAT10_1	98	128	16319	26199	31433	27801	38	162012	70896	83524	109323	88332	57375
NAT10_2	174	178	26939	41027	48661	44817	49	191685	79037	100408	126918	101478	66458
NAT10_3	123	140	21699	33019	40726	38312	47	170101	69974	85795	110639	90845	57184
NBN_1	172	185	32230	51919	61246	53540	18	89723	38560	49826	62106	47267	30277
NBN_2	379	426	63581	101038	125427	109270	43	171750	73978	92379	113820	80603	53159
NBN_3	577	704	102458	159386	183083	174429	75	278069	113696	147366	180585	155104	98655
NEIL1_1	583	685	102810	161351	193745	179124	71	284514	114112	149678	192002	154760	96968
NEIL1_2	375	436	66307	104241	134509	117266	47	189231	80886	104423	133158	104401	69687
NEIL1_3	263	311	43266	70062	85031	71809	31	122187	48089	65063	79246	66509	41128
NEIL2_1	467	555	73002	123490	165154	143660	65	256954	114865	143134	186850	149453	99578
NEIL2_2	447	515	74101	118036	142378	125978	48	192129	81878	106385	134337	107282	69382
NEIL2_3	460	514	76313	121620	155983	132286	59	213293	86029	116103	143981	118719	76139
NEIL3_1	446	567	72955	115004	141726	124869	54	199115	85160	110745	134276	112350	72254
NEIL3_2	383	533	68107	107838	139990	118584	52	185905	80729	99638	130567	106341	69757
NEIL3_3	362	415	61164	99311	120040	109231	39	176720	73283	95542	118936	103543	65051
NFRKB_1	500	623	89207	140279	166579	152080	62	242542	99469	127536	165901	134903	85601
NFRKB_2	606	682	94554	155035	180504	168201	72	286968	122547	152994	201849	157101	105215
NFRKB_3	551	686	84177	144908	168922	157874	93	270478	122654	145258	199607	161987	111262
NHEJ1_1	545	617	101814	160951	181933	174084	82	275607	114690	143004	185254	153667	98357
NHEJ1_2	410	479	64938	102570	126664	112496	59	184260	78513	98149	125841	101268	68118
NHEJ1_3	341	440	61826	97821	119440	105162	34	162957	70638	87513	111899	86520	56677
NIPBL_1	282	336	51245	82692	96590	87714	57	173094	75972	91593	124414	101311	65610
NIPBL_2	263	346	48857	77300	101065	91040	36	143181	57166	78645	95535	79396	50466
NIPBL_3	636	668	96312	155745	183556	167186	81	291717	119599	157634	202207	157274	98159
NSD2_1	567	761	99037	152056	197338	174982	89	284582	130934	160213	211980	167670	110392
NSD2_2	557	761	90583	149196	175969	164239	40	186343	77729	96114	123958	101321	65813
NSD2_3	412	512	67894	107475	134469	114820	56	189046	79145	100092	129008	107785	67640
NSD3_1	557	648	99884	158055	190508	173445	92	277635	117662	151444	189231	150645	97817
NSD3_2	460	525	80069	124630	158676	140095	61	217803	91286	119013	146172	123847	78674
NSD3_3	558	621	93895	146996	182772	164359	65	238338	101653	129872	164990	132640	85657
NTHL1_1	394	487	66618	105058	131247	118780	68	181330	77553	97851	123875	99520	62740
NTHL1_2	212	288	41380	64081	85240	79102	29	98305	41575	53267	68561	57578	36113
NTHL1_3	432	482	74909	119394	140884	117910	55	190091	77584	100205	123998	100601	64993
NUDT1_1	265	311	44172	71249	85907	79471	34	118488	49943	63928	79223	68413	44417
NUDT1_2	204	238	41669	65683	82572	74135	22	109140	47731	59719	77270	66270	44108
NUDT1_3	533	657	91946	149769	162990	154630	86	279884	120088	153707	198282	154932	103861
OGA_1	323	373	49896	80495	97290	84053	47	181618	81384	98087	137155	109209	77648
OGA_2	231	271	42526	73035	86802	74301	48	138259	59924	73767	92829	76987	49476
OGA_3	316	367	54159	83414	104572	90875	40	160412	67883	84660	109173	89056	57394
OGG1_1	526	638	92976	143148	179024	158003	79	243662	104479	130192	168593	145991	93099
OGG1_2	535	585	77708	126066	151778	137313	78	259104	105665	134826	172859	146402	90540
OGG1_3	368	444	59533	96822	120749	101671	69	166238	69857	90489	113207	94328	62235
PALB2_1	115	117	15945	26897	30277	27604	10	44400	18768	23105	30315	24026	14390
PALB2_2	777	912	125607	199259	248113	217275	99	335380	136604	178377	217489	178016	108665
PALB2_3	287	373	49338	80313	97896	86363	45	156246	61623	80211	96099	73287	45940
PARG_1	370	445	63797	102962	125455	111912	40	179066	78543	97077	126737	97538	66933
PARG_2	349	352	57351	92754	114855	100647	37	153444	63106	85871	101512	90186	54924
PARG_3	568	614	88841	143966	180804	162171	47	246068	109166	136972	175896	143351	94291
PARP1_1	416	470	71902	115640	145560	130868	47	199377	79895	109132	128105	108679	68534
PARP1_2	362	462	68484	107475	133167	121109	47	180088	73166	96351	117374	103787	63291
PARP1_3	472	531	83750	132466	168185	148496	46	207580	85579	108563	137609	113675	72972
PARP2_1	513	681	99498	159522	195649	177439	70	283331	117825	153697	192960	155941	102442
PARP2_2	408	567	73880	115698	144406	127311	45	200393	83284	106506	139687	113417	74288
PARP2_3	452	557	80915	129982	159204	142306	81	229148	91994	124713	152001	127601	80156
PARP3_1	411	463	68649	110879	137746	117232	42	183105	78553	98436	127275	103761	65315
PARP3_2	666	796	113419	179977	218196	194754	89	315071	130094	170938	209091	172462	109075
PARP3_3	313	386	55673	90702	107977	98879	42	162693	63420	86553	104654	88206	56367
PARPBP_1	477	447	72235	118206	140563	123243	65	227459	92436	123965	151074	128193	77947
PARPBP_2	513	580	86956	140515	169260	149460	54	246056	101019	128148	164679	136413	86658
PARPBP_3	491	567	81986	131547	162371	138972	61	230620	97803	128450	159657	128397	82037
PAXIP1_1	329	420	60267	95650	125893	104782	40	158870	66351	84770	107157	86858	57647
PAXIP1_2	556	638	93518	148385	181344	159508	50	226252	91595	119674	149394	124938	80627
PAXIP1_3	413	472	69323	114949	138715	121585	51	189633	75084	99575	126685	106679	65264
PBRM1_1	299	346	67468	100190	119872	102898	60	231979	95599	124755	153855	130556	81627
PBRM1_2	384	445	80559	120783	149434	127925	63	219087	90044	117077	152249	122345	78036
PBRM1_3	372	477	75220	113712	138129	121909	51	181848	73838	97824	126617	101533	64304
PCGF1_1	288	380	53951	83726	102495	92799	39	122426	47463	67800	80187	69561	42299
PCGF1_2	581	595	109268	164140	203773	185925	44	200234	76497	109256	124801	108561	63680
PCGF1_3	654	829	126029	199392	241887	224959	85	293447	117361	155515	191905	162287	100606
PCGF2_1_1	667	702	104313	164487	207244	187796	62	300092	122458	160310	199806	165656	102745
PCGF2_1_2	355	420	60616	99130	116732	107121	50	170284	74633	91336	116568	94100	61553
PCGF2_1_3	687	766	111360	176443	213879	192343	61	307246	126637	167346	207945	165735	106290
PCGF2_2_1	520	594	87981	139301	161826	150196	60	237590	98222	126494	161024	134349	85618
PCGF2_2_2	269	290	42641	67340	82839	75640	40	124126	56429	66310	91827	69577	47387
PCGF2_2_3	340	354	59550	93768	118053	105728	49	160480	67803	86907	110166	90938	58919
PCGF3_1	281	274	38753	63461	81026	71475	37	111754	47323	58409	76942	63787	39863
PCGF3_2	331	424	61431	96608	123343	105037	42	162608	72718	88341	116429	94052	62490
PCGF3_3	549	660	98176	154100	189844	163337	70	260544	112108	139559	183242	146395	96309
PCGF5_1_2	524	612	95616	148816	192095	165468	72	253339	110074	138063	178055	146156	94586
PCGF5_1_3	665	747	114606	178453	226171	197171	73	301685	128209	163890	210580	169495	111608
PCGF5_1_1_PCGF5_2_2	727	905	129292	204983	255897	224476	92	351447	149110	190956	239162	200484	130468
PCGF5_2_1	563	680	101422	166621	198868	175517	77	285027	117990	151802	190783	155607	99912
PCGF5_2_3	504	588	89094	142248	176655	154937	75	246214	105469	133771	169631	140612	92059
PCGF6_1	482	657	93775	147782	173274	158201	53	238035	101903	126010	165885	133092	91874
PCGF6_2	191	158	27373	41878	54683	46255	25	70688	32276	39699	52916	40643	28657
PCGF6_3	428	494	74899	119410	147153	128509	60	199573	86887	105739	141581	113211	76346
PCNA_1	1034	1035	162026	260968	314035	287115	123	441922	185739	235857	299707	234332	153427
PCNA_2	923	1091	148656	235502	279428	255661	113	459058	192718	244121	319215	263899	173722
PCNA_3	634	735	106333	164957	199451	175911	88	334899	137351	175101	226064	183291	118754
PDS5B_1	640	758	113035	176749	209868	186861	47	226201	88696	118496	141512	116793	73350
PDS5B_2	723	899	126438	198216	242918	211332	62	239266	96321	122586	156486	126700	78189
PDS5B_3	738	868	126698	202176	240597	218569	66	241236	96131	126351	155486	124112	78881
PER1_1_1	620	765	108468	169551	221450	188544	81	298854	120306	155646	196763	163740	103614
PER1_1_2	325	404	60422	94359	117205	107218	46	156880	61215	81964	104065	88154	54409
PER1_1_3	293	339	37769	57996	64840	63142	68	255259	106653	136796	177287	148401	92690
PER1_2_1	555	581	93905	147172	181319	163087	62	253478	106066	137102	179709	142658	90624
PER1_2_2	402	555	75762	123522	146414	132438	47	208155	85614	110251	141971	117634	73260
PER1_2_3	461	512	73366	118498	146425	130161	47	202899	86772	110917	141310	114593	76695
PHC1_1	549	575	78635	124167	158339	139395	50	219315	95202	119688	151266	128657	84677
PHC1_2	421	485	69321	107035	135364	119873	81	221564	96471	118946	156850	122027	81058
PHC1_3	459	550	83443	125931	162038	140659	67	211118	89479	117410	145337	120380	75155
PHC2_1	444	587	82603	128998	160086	143831	67	227107	98499	123976	153752	125861	81663
PHC2_2	494	575	85009	133671	158993	146230	65	223881	90850	118523	149334	125549	78575
PHC2_3	602	704	106481	167183	215284	180536	85	287282	119460	155894	196017	160073	102827
PHC3_1	490	587	86377	143264	183433	159381	58	222743	92760	120307	150831	125127	79117
PHC3_2	676	792	123366	192565	230205	207376	104	329953	139370	174506	229727	183367	119561
PHC3_3	229	273	41376	67051	80879	72404	32	104398	44548	56923	76068	57326	36428
PHF10_1	457	547	77755	122267	151630	136151	61	215662	91085	117757	149343	119318	78237
PHF10_2	185	276	29750	48293	51686	50239	65	231581	91407	121863	151484	120589	76864
PHF10_3	420	555	72986	115126	143777	129598	72	200587	83412	106429	140039	110366	72483
PIAS1_1	510	639	83436	143094	178538	166441	85	249065	107124	132414	167505	133074	86089
PIAS1_2	407	528	67385	108472	126779	113190	70	213083	88002	113667	141340	114542	73729
PIAS1_3	435	456	53996	94926	113462	109791	81	276836	114282	147578	187930	149314	96877
PIAS4_1	270	312	45268	70459	84520	73784	37	160108	67000	85400	110694	91809	57131
PIAS4_2	382	444	66093	105568	132631	114083	46	190239	80650	106340	131671	110897	70994
PIAS4_3	460	469	70977	111087	132321	116963	76	244111	98693	132583	169270	133591	86663
PIF1_1_1	469	467	74448	117819	149623	134005	50	196741	80661	105064	127033	109316	68048
PIF1_1_2	219	293	40808	64525	84189	76797	30	113150	46784	60880	73071	60801	40539
PIF1_1_3	224	210	31351	50586	67260	56366	17	96093	38251	49702	61508	55154	34297
PIF1_2_1	445	446	78670	123854	153262	134609	57	212770	90853	116881	147887	120077	76130
PIF1_2_2	552	622	86538	134922	164729	149680	67	259586	106704	139322	174721	142383	87217
PIF1_2_3	643	725	113079	182559	215416	199703	101	315368	131163	165453	212932	174950	113052
PLK1_1	38	33	7487	12124	14577	12612	9	52182	19814	26964	30551	24632	15049
PLK1_2	480	554	76655	121323	145739	130974	5	29992	12132	15271	19043	14584	9982
PLK1_3	46	43	5691	9162	10932	10148	4	34430	13432	18491	22100	17614	10051
PMS1_1	465	556	86142	132582	160627	143990	59	228261	91133	122245	145923	131155	79095
PMS1_2	449	502	79655	125348	155880	138150	56	215740	87808	112365	144611	119070	76564
PMS1_3	477	548	81162	128232	158930	139177	71	217932	90199	115566	147191	119406	75011
PMS2_1	355	378	56651	90024	109501	98426	35	169016	68485	91071	111518	93000	60319
PMS2_2	682	844	118860	190235	227524	201365	100	354487	147242	188064	242229	195653	123224
PMS2_3	418	515	72809	110119	140497	120993	50	193985	84495	107270	139107	113543	73766
PNKP_1	586	648	93084	151393	186996	161808	68	286218	123089	159885	197597	162962	107494
PNKP_2	540	607	102498	160478	202085	176324	88	305319	133377	164856	211692	173549	111604
PNKP_3	581	725	101185	154455	189069	162482	80	310724	130513	163861	214423	169677	109361
POLA1_1	87	89	12265	17527	20917	20613	25	145926	61169	76027	99952	84447	53481
POLA1_2	67	87	11790	18629	19972	19650	44	165210	69686	88048	111962	93534	61105
POLA1_3	272	336	50285	72746	87492	77445	49	184290	79104	99390	128744	108119	70822
POLA2_1	144	167	24190	33980	40082	39579	15	62152	21593	30946	34676	31804	18169
POLA2_2	473	563	78548	119964	144227	130745	41	166821	69085	88516	113925	98459	62978
POLA2_3	517	659	86876	129453	159404	139687	49	211211	85832	111258	136058	117305	74522
POLB_1	432	450	68282	111930	140619	119966	50	190724	77970	102029	124034	113431	70301
POLB_2	166	258	31944	51135	60201	54634	19	94227	38342	49515	64298	54535	35495
POLB_3	490	471	69063	113746	140486	125822	50	194847	79605	105339	132602	107776	70870
POLD1_1	157	183	23608	33810	35468	36040	39	110010	45408	56863	70519	58017	41115
POLD1_2	204	249	31677	49475	50784	53044	31	114865	49205	61923	79998	65822	42769
POLD1_3	176	235	33751	47313	51584	51036	35	115449	44236	58451	73052	59051	38268
POLD2_1	286	335	47223	74115	79143	76091	21	104475	44022	51576	66737	57206	37857
POLD2_2	127	151	17942	26280	28719	27343	5	36456	13143	17237	20094	18344	11047
POLD2_3	292	288	42006	61029	68994	69718	38	128900	49145	65159	79408	70573	42833
POLD3_1	657	888	113827	167709	183099	176890	123	420190	175059	231175	282995	234656	149346
POLD3_2	272	406	46213	66565	73260	77337	66	316116	132297	164865	206762	171536	109625
POLD3_3	47	79	10506	15652	17613	16818	10	90418	35860	47370	58055	48209	29978
POLD4_1	593	709	108084	170498	208828	187772	68	293016	120081	156029	197057	155653	99601
POLD4_2	480	590	85166	130628	164614	141764	62	232033	97678	125393	158626	128845	84366
POLD4_3	376	461	66734	105802	129165	112796	42	175732	74853	95064	120153	99674	65741
POLDIP3_1	523	654	89604	139975	175745	157398	71	257305	109134	141063	173002	150207	91214
POLDIP3_2	267	265	39492	63887	83520	75631	35	122119	50356	65014	82139	72333	44919
POLDIP3_3	67	97	13192	19843	28150	22594	7	36970	15325	19983	26444	21404	13726
POLE_1	84	116	14020	20648	23951	23229	16	83102	34351	41994	51378	43293	27941
POLE_2	213	299	36529	58638	68028	59527	29	141891	58546	74782	92830	78272	51632
POLE_3	260	255	38522	60358	72017	64166	34	116212	48139	63128	72761	63412	40213
POLE2_1	133	163	22357	33381	39070	37191	8	47966	19682	23612	31812	24310	16791
POLE2_2	289	298	41072	62546	66226	65226	28	81685	31793	39076	51518	41629	26918
POLE2_3	463	474	79736	123639	153152	138947	51	205083	88754	115213	140513	117402	73709
POLE3_1	620	686	99364	157706	192834	174533	61	265982	110855	142558	183258	146005	94774
POLE3_2	409	459	63126	102929	121582	108139	46	170952	70637	91962	112810	94649	59228
POLE3_3	403	435	66055	104116	125821	110633	49	183418	74870	96988	126963	101710	67308
POLE4_1	453	497	72168	115168	138593	131353	61	200288	85948	107034	141627	111762	69124
POLE4_2	254	266	37556	60546	76001	72024	27	97005	41254	53250	67657	50506	34659
POLE4_3	493	540	78705	129288	161981	146213	60	205320	82089	110848	135960	110928	69062
POLG_1	504	547	83621	133376	160857	144711	58	258865	107472	140134	173774	142732	92467
POLG_2	337	457	55502	86063	110828	97702	44	144266	58861	78682	96517	82260	52784
POLG_3	572	607	90263	143890	176254	155978	61	262687	109952	138593	180270	149142	97653
POLG2_1	359	377	50876	84083	98324	90691	49	182277	82355	101311	133673	102940	68674
POLG2_2	247	329	38277	63002	76798	65684	31	141057	56956	75163	93022	78373	49287
POLG2_3	271	330	47260	74895	88834	82889	34	168782	72833	89115	116581	89948	62565
POLH_1	684	801	112407	176224	219717	200303	94	285038	116635	150378	192880	157038	100417
POLH_2	430	506	71457	114760	142733	122313	43	194767	82046	102972	132019	104967	67798
POLH_3	431	448	69590	113024	135412	119320	54	183121	78313	97282	128595	102643	67227
POLI_1	684	758	111908	173457	217249	195930	69	307493	127992	160346	208229	171260	109423
POLI_2	522	618	85127	136909	172921	152140	65	233173	99149	127269	162732	135311	87841
POLI_3	423	456	68461	107539	135400	119868	43	193638	77524	102962	127798	110226	67251
POLK_1	276	307	44124	68201	88481	78022	32	121301	51357	66605	80029	66867	42459
POLK_2	786	812	128008	205037	247475	214875	93	356524	146150	192211	236269	194310	120389
POLK_3	236	248	41132	66167	82748	68054	21	104565	43759	58757	70756	57793	37673
POLL_1	167	164	17446	30279	35859	35565	33	148869	63104	81779	103469	83645	54440
POLL_2	345	392	61942	100420	121373	109748	44	166758	72057	90721	111054	95125	60016
POLL_3	356	426	63336	99629	124453	110291	51	175759	74619	96917	123302	101072	64899
POLM_1_1	657	788	104289	171452	207962	190726	79	300632	124915	162968	200754	165311	106984
POLM_1_2	313	360	55163	86125	103290	94895	37	143962	60812	77476	96664	80609	50407
POLM_1_3	181	186	31397	47604	58848	53889	15	81266	33569	43595	54060	45027	30235
POLM_2_1	229	313	41878	65627	84150	74285	32	110004	50942	60181	75412	64178	41129
POLM_2_2	364	394	55890	87211	109063	93525	41	152067	66367	83672	102729	81271	54694
POLM_2_3	454	504	74167	120867	147775	133633	52	204928	83681	108690	136945	114378	70745
POLN_1	260	244	36535	56510	72345	60967	32	136343	52561	71771	82017	71738	43819
POLN_2	348	433	56758	92858	118943	101609	46	187320	82035	99942	130489	100960	68634
POLN_3	279	350	49624	75892	94793	83742	52	147124	57919	77347	90938	79223	49246
POLQ_1	465	578	85282	133107	162492	145329	71	246098	106186	134490	169415	138495	87190
POLQ_2	369	418	72382	115682	143974	127226	49	177397	69249	96080	114223	94276	57073
POLQ_3	257	315	51901	80754	95018	85069	41	148976	58620	78969	96945	81306	53095
POLR2I_1	98	87	15925	23733	30619	28639	38	164819	67695	86052	106312	97239	59234
POLR2I_2	163	201	29665	45035	58745	53631	73	233312	96553	121078	157510	130850	85864
POLR2I_3	28	38	6056	9429	11030	10985	76	243384	96120	124841	155018	140098	86489
POLR3E_1	220	254	24439	41985	46589	42915	65	200790	80147	97515	124456	105955	69902
POLR3E_2	537	577	83832	132138	166157	146359	72	238939	99309	130831	160922	136163	86246
POLR3E_3	289	322	49814	80139	93835	87987	36	143680	61202	75354	99701	84794	54043
PPP4R1_1	490	567	91421	144552	179644	157430	45	235536	95801	123146	155140	128452	79515
PPP4R1_2	346	387	59599	93921	117523	104988	39	161502	66549	87488	111402	94437	59313
PPP4R1_3	329	409	54660	88777	108065	97749	43	146448	63085	77194	106572	80004	55113
PRKDC_1	469	548	78387	126365	152286	135113	45	236074	95345	122477	155342	129623	80051
PRKDC_2	569	618	86994	144166	164961	152990	67	287549	111415	149764	180366	142974	88816
PRKDC_3	603	601	91168	145090	178979	158022	56	268393	116353	147452	190754	147014	99144
PRPF19_1	77	91	14260	22579	29679	26563	17	122346	44177	56009	66682	56583	36022
PRPF19_2	46	87	9053	14059	19218	17400	41	152693	59332	74137	94263	76596	47573
PRPF19_3	263	337	42895	67748	94543	83193	20	69283	24342	29238	36559	29023	18786
PSIP1_1	486	598	89545	141704	157515	147416	64	251381	106982	132532	173267	141506	94274
PSIP1_2	411	409	63321	103524	117169	108364	39	177912	75293	96053	122523	100642	64934
PSIP1_3	421	430	69323	110817	128336	113009	53	195936	81527	103691	134286	108863	68213
PTN_1	478	564	75121	118683	147881	130034	54	195110	85172	110089	139541	110961	71692
PTN_2	243	279	41536	67013	80784	74195	32	116274	48552	63358	81267	67431	43161
PTN_3	642	682	97582	153660	178833	160530	94	284639	121171	156461	198947	160015	99421
RAD1_1	373	450	66996	108582	126436	114794	43	180984	70963	95994	116327	96226	58815
RAD1_2	274	310	47783	72303	90980	81046	27	121319	53727	65965	85322	68098	43536
RAD1_3	672	760	113808	181428	221186	198465	80	320300	136197	171638	223123	180426	114920
RAD17_1	481	514	83138	126036	143577	131204	58	218124	85338	107950	134345	107720	67091
RAD17_2	393	458	67629	103375	126024	113768	41	178023	74653	93649	116419	96877	59315
RAD17_3	406	429	59847	95790	106334	96090	43	148408	60556	76716	93525	72949	47814
RAD18_1	518	621	88543	143553	172261	153879	58	230522	96632	124326	159988	124681	81314
RAD18_2	318	374	55257	90846	108479	97538	38	140805	56286	74356	96026	77635	49660
RAD18_3	248	317	45287	74598	90574	78346	29	121461	48460	65015	79318	68857	43887
RAD21_1	220	302	44382	71501	80642	72190	39	126910	48072	69235	81550	71602	45410
RAD21_2	509	611	96449	148588	163659	153782	70	264560	102293	137154	169720	142619	88032
RAD21_3	360	356	56731	86112	107534	96166	51	234417	93570	121864	155854	129197	79773
RAD23A_1	322	380	54049	82252	103038	89574	44	158774	67215	86500	113797	86272	57527
RAD23A_2	367	453	69880	107646	134744	122802	58	199707	82727	104810	136115	105871	70868
RAD23A_3	436	417	73202	114699	140258	122292	58	190677	78229	103775	132833	113156	69805
RAD23B_1	300	270	41366	67747	82041	73799	42	136635	57982	70697	91857	70841	47184
RAD23B_2	516	488	72997	118623	136438	129917	61	248025	100033	131132	167938	136222	86665
RAD23B_3	209	230	30383	48393	62210	54735	28	108010	46588	59336	72658	61177	38879
RAD50_1	649	789	112546	177285	217894	193930	94	298899	121690	154940	197349	135423	84441
RAD50_2	443	518	75740	116938	145968	124099	53	204987	81656	106713	133760	101449	62988
RAD50_3	429	499	72699	111996	136134	124893	52	192884	77504	102459	127404	105485	64619
RAD51_1	173	242	33202	49540	52954	51600	35	140013	53328	69106	84613	67708	41181
RAD51_2	120	168	26167	38935	40674	38840	31	92583	34469	45735	57123	44712	28510
RAD51_3	254	242	36602	56341	59790	59923	33	144051	60866	78316	93569	76715	48404
RAD51AP1_1	499	592	86026	136210	168418	148527	67	241365	101598	132947	163487	137581	88820
RAD51AP1_2	675	655	96839	155735	189586	167252	57	271534	111252	146636	181280	150280	94710
RAD51AP1_3	558	663	95024	152283	185967	167227	65	266008	109248	141234	177160	142716	94674
RAD51B_1	670	788	110767	179047	215226	194631	83	298839	124904	160683	198463	167700	101244
RAD51B_2	492	510	80809	132880	156427	144078	61	212139	89559	114420	147421	122861	78465
RAD51B_3	262	274	44434	71882	85917	78291	37	124611	53430	68024	88183	66320	43878
RAD51C_1	547	614	97409	148383	166803	154857	51	229260	92040	120055	147051	113636	73509
RAD51C_2	121	131	21354	32974	35721	32904	14	49256	18065	23878	28243	23885	14025
RAD51C_3	305	360	55273	87580	105234	90568	30	133139	54488	70198	88457	68895	44439
RAD51D_1	503	565	84067	138540	160365	141424	44	205255	83367	105241	132975	105497	66584
RAD51D_2	612	760	102862	164733	195228	170535	73	246158	101535	129532	164854	128976	80582
RAD51D_3	361	375	56440	88093	100605	89220	21	105914	41166	56684	69388	54436	34965
RAD52_1_1	436	529	79173	122551	150673	138864	58	207832	81973	109154	138010	117856	75755
RAD52_1_2	582	742	106524	166831	207683	185449	70	294854	122009	163944	198713	163981	103694
RAD52_1_3	251	350	52044	82793	96755	87666	37	145543	61836	77122	98658	83682	51601
RAD52_2_1	452	629	83442	130381	165271	148862	62	217806	88919	117994	146285	120185	74891
RAD52_2_2	370	465	71674	113046	135604	122970	60	201823	79552	105459	135494	111182	69299
RAD52_2_3	395	409	68770	112863	136685	122818	48	179669	75768	95123	120953	99232	63827
RAD54B_1	374	446	63951	101899	124338	113225	37	167808	69138	86883	114303	93506	60595
RAD54B_2	439	552	75209	121186	146112	130115	48	196224	84464	105499	136508	111103	72322
RAD54B_3	542	622	99840	157577	192325	172117	82	242878	98541	133774	165890	133173	81816
RAD54L_1	454	493	78871	124020	144901	131645	72	211510	87546	114273	144123	117494	73646
RAD54L_2	501	583	93966	147772	167194	150870	64	238058	106540	128187	169511	128543	89405
RAD54L_3	551	646	101627	166809	192834	181233	59	237464	97221	124748	159176	132815	83418
RAD54L2_1	510	700	97034	152809	187603	173844	62	267907	110318	143369	180861	149119	91612
RAD54L2_2	379	389	56833	91514	111522	96958	54	159736	66324	87556	108048	89270	58652
RAD54L2_3	496	572	84113	131467	161717	144740	47	214859	90952	116634	149386	122752	80509
RAD9A_1	231	312	37493	62156	79031	67660	20	111027	43536	56330	70296	58877	36245
RAD9A_2	391	491	73274	109272	123926	121419	63	209041	93728	111231	147067	118502	78674
RAD9A_3	324	387	51295	80803	90866	85008	32	134678	53555	66161	81058	60127	37549
RADX_1	465	478	79665	131218	163396	136923	41	216352	90602	116363	148696	119861	75683
RADX_2	612	705	105240	168510	209764	184812	73	274410	114655	150536	186937	155802	100475
RADX_3	474	543	85162	135285	169828	148323	68	228318	92685	123343	150002	130058	81026
RBBP4_1	116	125	18827	26521	29982	26946	32	94198	38800	50202	62920	51907	33790
RBBP4_2	120	165	14443	21646	23527	25077	60	229130	89625	121790	146309	114255	71342
RBBP4_3	309	325	44958	67731	74557	66526	64	219129	89510	118596	149717	115666	76969
RBBP7_1	405	482	75451	124304	152221	130198	57	214670	92886	114638	152875	127577	83446
RBBP7_2	577	663	96026	151816	189582	164285	66	251769	106316	133899	174610	142927	92964
RBBP7_3	581	774	106459	168440	196214	180031	84	348362	144340	186175	236915	188827	120714
RBBP8_1	298	368	53183	79993	96496	87237	42	181517	76755	99890	121841	98337	61368
RBBP8_2	504	662	88504	139808	173104	153364	74	266881	111168	144407	180097	150195	93934
RBBP8_3	245	316	48904	71620	84013	78154	41	181911	75499	99280	120343	98923	62460
RBMX_1	65	89	8565	13036	16524	15360	33	111612	39823	53260	62393	50186	31750
RBMX_2	129	165	21637	35664	43109	39829	58	237812	88356	121343	141040	115979	71972
RBMX_3	623	682	99984	158813	185482	171160	130	430257	180521	231103	298576	239492	149464
RDM1_1	426	495	76628	120314	148416	128496	63	196569	86192	106359	139271	107090	68562
RDM1_2	331	412	57311	94144	116588	104142	43	148371	64731	82680	106217	86143	57596
RDM1_3	539	552	91061	148281	187639	159978	82	257486	107231	135241	176984	143327	92647
REC8_1	251	299	41284	62100	80407	74406	49	169933	71934	89879	114473	95887	62062
REC8_2	458	495	78692	125081	147790	138825	62	239428	96561	128631	158347	130778	81962
REC8_3	169	200	29597	47142	59007	50874	62	218694	96559	121098	161301	121906	82818
RECQL_1	274	330	48040	74361	98332	80316	31	126926	55580	68987	91596	72017	45974
RECQL_2	655	844	121045	193356	227419	208430	86	351606	144905	186784	240839	192289	125716
RECQL_3	602	716	110322	171605	214896	192336	103	310639	131715	162626	217326	169233	110094
RECQL4_1	472	593	89534	144587	193432	173400	57	171157	72948	92523	119380	97276	65148
RECQL4_2	554	645	93174	150794	183236	164765	71	277399	115951	147189	185732	147762	95210
RECQL4_3	314	358	49539	76812	90556	81820	60	206466	85918	112902	141337	115353	72596
RECQL5_1	534	586	90848	142782	181809	158203	67	231186	95473	121398	157249	125512	81144
RECQL5_2	585	697	105083	168283	212028	186229	62	280891	114414	154195	193638	152705	99069
RECQL5_3	287	330	59712	93338	110629	98518	32	146227	62751	80851	102873	83143	53754
REV1_1	386	439	62407	102062	120877	103910	47	163257	66557	85285	107115	95135	55974
REV1_2	347	383	68423	104278	141617	125673	56	173677	77009	92056	125504	95614	68105
REV1_3	564	633	97130	155226	189539	170739	63	265889	111517	143678	182833	152607	99413
REV3L_1	512	550	78789	123792	150520	133049	56	213449	86347	113316	143782	122353	75030
REV3L_2	480	610	88628	138907	173611	149350	41	222784	90334	118354	149928	123611	76546
REV3L_3	517	624	86821	138458	170084	151030	58	227628	95944	120588	156385	124795	80936
RFC1_1	246	245	37805	56043	69543	64090	35	121122	53717	64994	89924	67010	43871
RFC1_2	526	652	88770	138146	160175	144465	67	276600	114862	147407	189496	155014	100788
RFC1_3	59	79	12150	18113	20597	19449	41	157036	64656	81554	102593	81777	50364
RFC2_1	230	264	33556	50165	56107	55209	38	167753	61274	77733	93390	75413	47610
RFC2_2	76	97	14469	22471	25507	24706	24	123462	42018	52280	63054	52309	31879
RFC2_3	503	587	80617	119589	124544	123302	103	354100	140700	172550	222505	173310	111584
RFC3_1	45	54	8480	12494	15866	15792	18	95833	37216	47050	56165	46227	28876
RFC3_2	204	252	32143	47172	55828	51471	109	399443	161375	205953	255140	201550	126732
RFC3_3	62	80	11354	16585	18931	17533	20	76750	29289	40001	47922	39717	24096
RFC4_1	57	88	10867	15771	18050	17019	25	62097	23009	28635	34777	28453	18497
RFC4_2	148	166	20854	31677	33629	33004	32	128396	49655	61721	76687	61795	38523
RFC4_3	161	179	22980	35758	37436	36729	23	100356	39209	50915	62589	50967	31511
RFC5_1	223	263	37694	57417	68286	62427	49	199034	83476	101404	130930	104475	67146
RFC5_2	262	301	42538	64793	76641	69562	40	202874	85719	108566	136456	109540	69433
RFC5_3	436	376	59509	89124	100516	96733	38	157047	62595	79860	98003	80518	50941
RFWD3_1	375	442	63930	104619	119904	107348	35	151206	64458	83325	102530	81784	52566
RFWD3_2	413	538	80636	121287	134155	123381	42	165578	65122	85214	107492	84512	52811
RFWD3_3	491	677	88819	135180	165209	143928	62	224472	91140	118412	150735	119095	73943
RHNO1_1	402	454	69906	110170	129139	123013	48	179753	73387	94504	119793	101549	63322
RHNO1_2	533	609	89257	140855	168997	152068	61	231357	96469	124743	154852	126131	82110
RHNO1_3	483	525	83309	134893	165541	148806	62	215952	88622	116313	145590	119064	75555
RIF1_1	374	479	60685	94649	111542	105614	76	252969	109906	135483	177750	135929	88307
RIF1_2	340	400	54141	89158	101726	90525	67	230592	94333	120784	155932	126156	79748
RIF1_3	346	401	54709	89908	86371	92393	63	235931	102168	120736	164952	129509	85637
RING1_1	663	755	110219	178453	206266	188689	80	273580	112288	144759	184850	149123	96014
RING1_2	538	660	102546	162322	195318	179376	44	236655	95376	126502	158828	134392	86513
RING1_3	634	717	109934	176671	209928	190092	75	269376	109379	146750	172383	153948	95613
RNASEH1_1	210	247	20849	33901	40433	39689	58	217278	92150	117535	151965	117362	77621
RNASEH1_2	528	645	90605	147062	179050	154090	63	248544	100730	131764	169005	128437	81679
RNASEH1_3	344	419	65853	105829	127987	112104	54	171182	75111	91830	122608	87874	57038
RNASEH2A_1	541	633	99932	153286	191055	171153	67	275261	117191	149294	183543	152827	96990
RNASEH2A_2	409	616	79193	126464	151123	141920	67	222227	92655	120065	152455	123591	78547
RNASEH2A_3	253	334	45345	72589	92885	82801	17	100503	42763	53898	68313	57075	38615
RNF168_1	420	478	70674	114511	132385	123493	56	205944	87748	109620	146036	118591	77562
RNF168_2	488	620	86327	134474	166426	151156	60	246124	102941	132614	166940	141148	91039
RNF168_3	367	374	59699	93806	118467	106239	53	173938	72248	93274	112670	97727	58608
RNF2_1	502	549	75407	113849	141857	135457	76	200143	81889	109076	136713	111104	69732
RNF2_2	579	663	97032	153296	200697	172790	47	246153	106705	133434	170603	141769	92470
RNF2_3	243	259	42950	69581	85780	73796	31	95786	39550	51297	65755	53329	33005
RNF20_1	716	854	115814	185598	225056	203015	91	332775	139575	186651	233436	187899	124053
RNF20_2	286	321	36184	59807	72179	63610	67	291936	122155	163127	199946	159821	101136
RNF20_3	58	55	5076	8739	9317	9731	46	125861	50419	61368	74949	69278	45742
RNF4_1	441	459	91731	139516	194723	167172	58	152329	68637	82945	110930	87820	56194
RNF4_2	255	374	41729	67418	81053	68922	38	127304	54329	69828	91675	72287	48548
RNF4_3	429	476	70761	113679	134605	113990	49	225811	91994	122138	156733	120457	77700
RNF40_1	181	242	22495	38529	44460	40239	74	244449	105262	134415	161809	129597	91954
RNF40_2	238	317	49093	77743	93796	85018	39	157070	64927	82955	104535	87918	52910
RNF40_3	425	437	67089	108750	128049	119123	52	215684	89842	115113	145478	125289	78081
RNF8_1	192	242	33455	51984	64829	61650	18	100144	39271	54200	65010	57472	35705
RNF8_2	460	598	84928	137860	167923	149217	63	221587	96713	124993	151455	133609	91005
RNF8_3	418	468	72349	112744	137058	122989	54	218229	89026	114734	145169	119588	76911
RPA1_1	28	37	4455	7143	9547	8409	31	151570	54527	76812	93113	77956	46664
RPA1_2	96	104	12514	19854	22887	21948	54	221170	91401	119120	150003	123853	79145
RPA1_3	10	17	2134	3481	4006	4534	16	73568	27473	36871	44045	38278	22928
RPA2_1	43	40	7489	12433	16622	14506	7	25460	8874	11872	13807	12023	7188
RPA2_2	24	21	4270	6168	8836	7661	1	12011	4262	5159	5974	5493	3486
RPA2_3	34	45	6606	10618	12262	12218	5	19379	6845	8857	10793	9270	5410
RPA3_1	344	420	59852	90274	113248	101167	86	348444	148147	184323	238839	197836	123988
RPA3_2	600	712	89911	140026	173577	151781	112	461934	197834	251964	324236	265423	168511
RPA3_3	26	43	5128	8568	11459	10457	14	100299	34330	47072	54436	47594	27811
RPA4_1	513	663	92529	148164	180511	158870	70	249725	104198	132777	171824	141746	91100
RPA4_2	396	481	79015	127076	163661	143811	67	206024	89770	111694	142938	116409	76434
RPA4_3	542	602	98336	153329	184049	166067	66	262340	111026	144148	174836	147139	89984
RRM2B_1	518	592	94379	147763	182956	166447	58	255468	102593	134854	169608	140253	86280
RRM2B_2	285	328	44968	73324	92866	80489	47	129677	54938	71466	89500	69158	46324
RRM2B_3	525	543	91456	145233	177451	156114	48	236542	96661	129290	159962	134519	86802
RTEL1_1	375	496	77113	124213	150560	134546	41	212434	88168	113218	140043	118522	77366
RTEL1_2	306	382	56359	89507	110506	101175	38	166233	67906	90687	114090	91626	57824
RTEL1_3	471	527	82291	132291	165431	143443	60	224696	92250	122884	152306	125186	80253
RUVBL1_1	72	111	12718	19580	22242	21950	64	220728	94765	114938	147414	118958	76939
RUVBL1_2	50	49	7776	11551	15763	15176	19	71744	30645	36526	48185	39534	26129
RUVBL1_3	23	39	5228	7535	12318	8451	9	51375	19808	25738	30647	27933	18713
RUVBL2_1	778	977	144212	223823	268097	245969	94	370779	157496	205372	264760	214114	141739
RUVBL2_2	146	128	21588	36042	48197	43415	52	230356	93088	115697	148651	125892	81973
RUVBL2_3	102	126	20771	32120	42767	39748	41	164139	62695	86072	102934	91525	56240
SAE1_1	138	188	15389	26229	32615	33635	26	89439	28977	37474	44222	31106	21531
SAE1_2	70	85	10240	17532	22299	22637	33	121471	37186	48386	55633	42988	27617
SAE1_3	351	383	40140	70210	81797	84820	203	552527	217169	287606	353586	276174	179684
SCMH1_1_1	243	282	37117	65199	77508	65999	22	110687	47111	60229	75129	64427	41474
SCMH1_1_2	659	818	116024	184458	221726	197925	88	309023	134324	169091	215558	170980	111284
SCMH1_1_3	622	535	101903	158036	195940	173697	71	268398	112818	142813	184066	154163	98860
SCMH1_2_1	532	588	87533	139694	178826	155351	89	236088	99463	125596	166315	136503	86450
SCMH1_2_2	337	454	65684	105443	125213	114229	51	179581	73033	96145	124167	99197	61400
SCMH1_2_3	197	174	32699	54585	65318	58612	22	92702	39220	51141	62207	54052	33856
SEM1_1	34	40	5403	8746	12228	11055	26	134905	38256	54229	57009	48830	27544
SEM1_2	22	31	3943	6278	8319	8481	21	100609	28924	40484	41138	36919	20662
SEM1_3	34	71	7323	10517	13146	12454	29	145157	47686	64463	71327	60894	35068
SETD2_1	430	455	77547	119729	163697	136143	41	170171	73796	91485	116799	93133	62720
SETD2_2	536	583	92446	143906	178611	159690	58	232106	96131	124022	158301	130394	79845
SETD2_3	320	419	59295	97504	123326	105968	61	164191	69750	86216	115464	93022	61578
SETMAR_1	392	551	77942	123197	146818	133623	59	219048	88851	118883	144808	118086	73703
SETMAR_2	463	446	75541	118317	147859	129960	70	205293	88697	111305	143469	114045	74108
SETMAR_3	546	633	87017	142733	169658	155657	62	238386	102631	132963	169448	137486	86302
SETX_1	388	459	72745	115145	143462	126585	51	187963	75036	100311	124426	99374	63118
SETX_2	490	566	79928	127992	147897	136653	76	227519	94700	122304	156306	116417	75410
SETX_3	574	656	86977	136213	167571	146976	76	269799	108820	139823	175527	136332	84829
SGO1_1	125	192	24324	38577	48802	44289	6	24503	10269	13373	16616	12852	8765
SGO1_2	138	149	23043	36620	45742	43477	8	28742	11232	14329	17390	15177	9677
SGO1_3	184	224	28520	44848	55382	50773	6	30599	12452	16591	19212	16638	10975
SGO2_1	472	536	77647	124409	156782	131941	57	221005	93445	123763	146634	123623	81045
SGO2_2	274	407	53928	84200	106258	93383	54	150266	65534	80407	105804	83830	53677
SGO2_3	316	437	67735	105271	135255	118864	58	200472	82490	104199	133830	109635	73311
SHPRH_1	452	558	81032	131121	166120	148021	62	229687	96404	125164	155277	128156	82196
SHPRH_2	257	368	47552	76788	95567	83454	48	127602	55001	69955	89470	71721	45371
SHPRH_3	437	536	75722	117830	144498	132406	44	184073	79697	100751	130864	103541	65246
SIRT6_1	676	729	119013	183090	234491	202751	106	264833	116483	140748	185842	153407	102104
SIRT6_2	538	653	101847	156581	206619	178283	65	319059	140458	175422	234717	196788	129581
SIRT6_3	416	494	73982	111090	149452	130391	43	176041	70971	99655	115221	97491	60391
SKIV2L_1	21	29	4154	6514	7365	7266	2	11745	4232	5379	5931	5420	3209
SKIV2L_2	348	384	62635	96538	115556	107504	50	194114	78117	104096	132969	105108	67477
SKIV2L_3	607	680	96914	150724	184229	165894	76	293999	120662	156695	199224	166918	105357
SLX1A_1	236	256	41674	67152	83830	72466	41	112087	46397	60047	77901	60892	39856
SLX1A_3	164	251	33158	53377	63149	56824	18	91935	38247	48425	60485	52525	32305
SLX1A_2_SLX1B_2	965	1219	180989	288708	347907	313521	124	531552	217443	281458	355614	290983	186101
SLX1B_1	499	566	90692	142385	175314	153870	69	261008	111616	136734	178038	143888	95502
SLX1B_3	386	485	67569	107419	131106	116805	47	188148	77697	102517	129986	105798	67893
SLX4_1	405	519	72202	110686	137041	122662	49	173693	75870	93261	123245	93583	62576
SLX4_2	339	371	55348	86487	102375	90006	34	133428	56044	70922	92061	73439	46128
SLX4_3	357	502	70864	107947	134409	119406	44	159588	64365	86143	102478	86734	54759
SMARCA2_1	649	779	103714	164010	205465	180487	74	289869	119750	158291	199886	167682	105896
SMARCA2_2	359	499	69406	114758	137341	125539	46	198373	80034	105649	130206	111519	69767
SMARCA2_3	367	494	72714	114037	133126	123204	49	195978	79612	106129	132433	107893	68554
SMARCA4_1	391	417	64343	101810	124523	112145	42	170924	71418	92320	115496	92950	59334
SMARCA4_2	586	782	98960	173780	210268	189674	75	285582	115292	153186	191689	155341	97156
SMARCA4_3	270	299	47830	75895	95044	83674	29	124697	52535	68515	85411	69564	44635
SMARCA5_1	387	516	74872	121662	151782	140719	60	223702	93089	116342	155046	129788	82232
SMARCA5_2	426	503	75409	122519	151774	140228	44	205716	87693	110150	145513	116151	76132
SMARCA5_3	312	311	46549	75272	95159	87913	33	141248	57771	74947	93415	83325	50481
SMARCAD1_1	720	866	126677	203989	254798	217292	106	336286	140843	178227	228428	180109	113868
SMARCAD1_2	485	608	93933	151113	179920	163207	60	248776	101918	132297	170548	142246	91718
SMARCAD1_3	676	792	123307	194758	239772	202224	96	309738	133775	164585	215553	169139	112233
SMARCAL1_1	479	605	90979	142604	175613	155373	71	242368	100206	134601	166398	130210	80826
SMARCAL1_2	627	702	106358	162830	204417	175175	87	277007	119961	152476	193797	153566	98851
SMARCAL1_3	553	571	83263	127584	154148	137230	67	216384	89082	117867	149863	116987	75675
SMARCB1_1_1	463	554	79105	132698	166061	147872	60	248096	98674	129948	165139	135148	85634
SMARCB1_1_2	422	504	76624	122314	154824	132009	62	203906	87667	113961	141371	114084	73125
SMARCB1_1_3	373	444	59709	98895	133825	114104	62	223214	87153	119900	147132	121995	76095
SMARCB1_2_1	266	330	46948	75659	92588	82643	32	126966	53365	69186	84541	67756	45540
SMARCB1_2_2	457	526	82763	132798	155929	142229	65	227429	94574	123673	155089	125955	80664
SMARCB1_2_3	293	401	52856	85817	104985	91261	43	134371	58466	75843	92990	77031	49954
SMARCC1_1	475	632	74225	132246	169501	151267	64	256927	102442	137014	168863	140430	87557
SMARCC1_2	410	479	65749	119886	147385	134065	66	240712	92878	124992	156844	129476	80384
SMARCC1_3	73	73	9399	16399	20275	17984	4	33310	14329	18501	22976	17712	11828
SMARCC2_1	538	584	86215	135531	170432	147476	62	231633	96461	121573	156320	131690	87156
SMARCC2_2	334	452	67131	105266	134262	114170	40	180267	74617	99959	122144	99235	64670
SMARCC2_3	507	558	87856	135682	165982	148441	74	251795	101928	132052	168273	139544	89165
SMARCD1_1	534	654	85156	140635	176815	155595	50	239444	97575	130023	159272	141048	89397
SMARCD1_2	411	480	68692	110415	143867	126092	35	159614	64382	85245	103085	80189	50433
SMARCD1_3	747	803	116742	194998	239125	213485	86	323518	136682	171895	220167	178191	116406
SMARCD2_1	477	477	85198	135503	170592	150771	59	247724	100701	129289	162840	136710	83942
SMARCD2_2	663	824	112989	181343	220994	198418	114	321113	133382	169815	220699	180142	114877
SMARCD2_3	541	631	91617	143817	186727	162289	65	255582	108072	139830	175018	141515	89399
SMARCE1_1	435	528	70514	126346	159672	140631	45	238464	87515	124488	140640	127696	77479
SMARCE1_2	423	487	72288	122051	173520	146566	34	195071	83000	103383	132328	105362	69835
SMARCE1_3	177	196	28666	49510	64859	56127	17	105428	35432	55056	61527	60187	35172
SMC1A_1	50	94	10213	15875	22185	20311	39	191202	68887	92831	105604	106475	58007
SMC1A_2	172	201	29852	47318	58220	52824	74	295571	109907	157685	179215	163736	95609
SMC1A_3	171	210	29862	47393	56467	53819	83	357621	126171	179546	199106	201769	115180
SMC1B_1	639	837	117231	185003	221596	198638	104	328934	136076	184396	226555	182989	117922
SMC1B_2	413	393	66321	107633	130049	116291	49	178395	77026	96507	121517	101924	64291
SMC1B_3	468	530	77103	125365	153461	136346	64	217576	91501	116073	151477	121510	82324
SMC2_1	129	166	20575	31772	39032	35092	147	637018	266839	341700	435168	354982	229660
SMC2_2	375	476	60720	96253	122425	109478	110	503853	208616	268686	346190	275713	177853
SMC2_3	63	85	10925	17144	22898	19601	34	178197	65419	83975	101387	83358	49944
SMC3_1	268	314	45732	75843	84997	77417	74	253041	98518	128314	154189	131918	83831
SMC3_2	337	446	62234	99582	123040	108464	39	129674	49669	64611	73932	76434	43464
SMC3_3	131	139	19231	30226	38919	35728	61	242334	83885	125264	134249	138070	76637
SMC4_1_1	515	573	73503	118517	148236	127155	97	428513	177268	231796	284759	235589	150067
SMC4_1_2	47	43	6065	9320	12172	10936	20	146357	49371	69935	78574	66836	40157
SMC4_1_3	380	428	53863	85579	99786	90851	89	332536	130648	173478	215981	182244	116686
SMC4_2_1	731	784	120640	193097	243547	213715	95	330776	136603	180284	228169	187838	125642
SMC4_2_2	1352	1573	241330	380831	479120	422017	178	615447	264973	343461	435882	362434	228586
SMC4_2_3	1063	1314	191686	295240	353709	325052	163	523083	221290	280066	360924	299278	191813
SMG1_1	268	378	46608	75421	85630	75177	49	145042	60448	78295	102168	80776	54287
SMG1_2	431	530	77656	123831	152609	137725	57	208084	89378	111565	141318	115265	74818
SMG1_3	448	557	78268	125316	148990	133311	53	218743	92928	118698	151027	125481	82823
SMUG1_1	519	583	84029	133044	160516	148090	71	241717	100204	130091	161017	129834	83280
SMUG1_2	562	656	97879	151317	185074	161072	71	268553	106834	143995	176594	149343	88782
SMUG1_3	599	660	101495	164472	204065	176173	81	287365	116348	149859	187573	161705	104910
SNW1_1_1	79	90	13154	21577	29833	24870	65	220652	85659	116783	136528	111690	67443
SNW1_1_2	76	108	14497	22959	30343	26539	56	230317	89945	118244	147289	119764	76612
SNW1_1_3	41	45	8493	14299	16991	16029	28	116021	42766	57719	72211	58041	37157
SNW1_2_1	967	1081	162458	262438	318666	280659	127	445187	189725	235755	306009	265118	172563
SNW1_2_2	709	956	118034	191275	229249	206078	76	333209	136163	178605	222526	190757	122136
SNW1_2_3	1065	1160	172628	275429	326452	295219	127	474793	199718	254000	329069	264027	171384
SPO11_1	537	560	87068	139594	170700	150203	59	247140	105116	131712	168296	141584	90654
SPO11_2	478	571	83849	130455	157643	143378	55	228900	94192	123106	149886	129532	78285
SPO11_3	429	573	79019	125527	153899	139044	58	207053	88129	112991	143353	115957	74553
SPRTN_1	319	360	57834	90008	109997	100566	33	159609	68438	86738	109822	87202	56339
SPRTN_2	232	336	45286	74638	91061	81904	38	133680	57047	71585	93028	76966	49019
SPRTN_3	521	647	96919	150887	186017	164514	89	258768	112119	142955	179774	146329	93063
SRCAP_1	522	610	89599	140341	176348	156726	68	243275	106264	133574	170632	140885	90595
SRCAP_2	537	606	95673	152159	197331	178063	99	297926	122092	159072	205048	169541	106771
SRCAP_3	575	603	87458	141940	174425	153132	82	249229	108094	133797	173458	142990	92499
SRSF1_1	130	151	22870	35363	48846	44752	58	242077	91744	122967	149014	122640	77434
SRSF1_2	343	444	68588	109824	156721	139648	64	311772	110392	163861	183732	151447	94504
SRSF1_3	88	87	15422	25272	33821	31905	22	130346	44237	62062	69142	59119	37528
SS18_1	626	679	99127	156762	197143	174217	70	270162	122435	146706	204147	155295	105605
SS18_2	390	513	68787	111594	140320	125219	56	188005	80169	100071	130135	106457	68969
SS18_3	473	506	80647	126321	163902	143387	76	225470	104171	122020	171252	134525	90020
SSBP1_1	385	408	37843	70088	79610	84977	92	403777	168216	215035	273171	230858	147745
SSBP1_2	657	785	92888	151930	180480	166777	124	397388	168340	214950	273884	218402	143079
SSBP1_3	484	556	56853	99682	117874	120192	147	507248	213157	274165	350756	286643	182580
SSRP1_1	112	120	21296	33126	43165	38041	135	425377	181802	226505	287820	242058	155668
SSRP1_2	133	153	19639	29444	36671	32483	34	114808	49911	61207	76199	67653	44594
SSRP1_3	912	1144	163932	270891	317719	299165	112	417759	171360	222168	271738	237990	148927
STAG1_1	266	283	48743	76663	93280	81772	43	136140	56149	72615	90122	75531	46654
STAG1_2	158	195	31322	47187	59871	50339	34	91155	37092	48964	60205	51477	33446
STAG1_3	293	353	55541	89084	110724	99816	42	150161	59459	80480	93525	79883	51017
STAG2_1_1	626	605	107008	169405	190475	172683	57	235168	93848	125728	153520	129721	81799
STAG2_1_2	448	537	98549	152566	166565	148584	60	248002	97132	128319	157958	140074	84520
STAG2_1_3	471	663	104335	167263	185737	160322	65	237621	91929	127314	152271	128668	78583
STAG2_2_1	628	843	110147	176350	211125	182843	73	279284	115137	148702	187210	157427	99175
STAG2_2_2	390	434	60299	98649	121446	103130	28	167016	66171	87313	108983	91195	57903
STAG2_2_3	341	387	59801	92167	116142	98568	43	153615	59762	80999	98214	85837	52963
STAG3_1	298	411	54325	89138	110460	97814	42	149183	64366	83086	101380	87319	54892
STAG3_2	436	538	83205	122738	134546	114765	45	164826	65670	84690	107055	89119	56599
STAG3_3	487	615	90129	140339	175823	154254	76	237417	104389	128762	172558	139360	92108
SUMO1_1	406	561	78021	125445	146112	135469	64	209353	85598	114890	143261	117815	72903
SUMO1_2	488	550	83665	134288	172742	149336	71	215992	93420	122306	150891	121833	77058
SUMO1_3	327	444	59536	96020	114326	106890	60	213563	90106	113352	144778	119519	76163
SUMO2_1	401	471	62403	106317	130539	122020	48	208077	84429	113507	133590	118788	73316
SUMO2_2	410	549	67655	110282	134639	126109	70	206233	87740	113323	144052	113696	73632
SUMO2_3	423	509	70264	111828	142690	123931	56	194458	78709	103386	127612	112569	70242
SUMO3_1	436	555	77013	122602	153372	138532	53	222730	94649	121178	148870	128411	82947
SUMO3_2	479	521	77795	122647	143676	131475	64	238217	99201	133594	162488	138924	90142
SUMO3_3	580	593	91928	152723	184117	162245	74	255876	107052	136822	172215	139164	88303
SUPT16H_1	412	563	82123	131276	170802	150542	60	206019	85502	107346	139824	113084	72112
SUPT16H_2	385	520	74726	115586	147576	129528	51	189830	79366	100903	130421	109792	69571
SUPT16H_3	247	375	44720	69453	87895	79155	52	193587	81121	103775	128941	110052	67373
SUZ12_1	450	536	76823	119988	154215	138668	63	219306	91974	118523	148690	121710	80067
SUZ12_2	378	447	72466	112924	125441	117120	52	176779	75324	93704	125058	97713	63147
SUZ12_3	503	600	89523	143787	171005	153368	58	199827	79197	108287	131399	110700	69317
SYCP1_1	501	699	97911	153355	196139	169950	101	275874	113936	149391	181408	148486	96128
SYCP1_2	520	775	98850	156720	190114	172341	72	265976	111337	139167	186243	147211	99854
SYCP1_3	756	839	123341	195641	236505	213878	95	337810	138193	187525	227547	199277	126632
SYCP2_1	526	585	91059	143224	174023	156242	53	247233	99373	129548	164605	136584	84742
SYCP2_2	520	650	95022	148857	182455	162565	74	262590	109683	142197	181999	151222	98079
SYCP2_3	340	400	64761	101529	122685	110926	47	182756	72145	96911	118923	104180	63016
SYCP3_1	362	390	55753	89479	103712	95442	45	170092	73910	93676	119595	95074	63684
SYCP3_2	144	156	24543	38489	48236	42720	10	69032	27300	38078	43763	39913	24608
SYCP3_3	426	537	75234	119003	143816	132642	59	206162	84166	109618	141179	113386	74032
TAF15_1	486	505	78768	123770	144053	131878	62	243601	100388	133627	165559	133127	85540
TAF15_2	507	556	87216	146476	174656	157559	63	245885	103410	135632	168487	138005	89536
TAF15_3	116	123	18594	30734	35248	31708	22	56547	24994	31307	39913	32903	20637
TCEA1_1	415	469	74548	118549	150249	132801	40	200403	86582	110846	133431	111990	72097
TCEA1_2	379	438	58640	93709	109923	93848	52	202198	82542	106283	136235	111058	70362
TCEA1_3	573	687	101958	162360	197423	176348	72	266541	112517	140378	181930	145941	97996
TDG_1	583	667	99009	161788	200065	176659	99	267981	112780	145197	188112	147498	93839
TDG_2	585	626	94711	152965	187041	163227	77	261739	111976	140891	180695	149347	93257
TDG_3	444	650	83585	131983	165290	146358	65	228937	96965	126748	155610	126031	81589
TDP1_1	143	148	28472	45236	55256	47838	19	74132	31423	40306	49534	39767	27771
TDP1_2	475	601	81204	130033	159456	139854	74	251331	92525	139753	156521	135953	81797
TDP1_3	376	379	54196	85707	109383	92102	31	145951	60855	75921	98950	82152	52811
TDP2_1	594	738	104174	163082	208992	183960	85	283797	114651	153099	186509	165448	103853
TDP2_2	593	676	101006	158791	196672	173671	68	282873	116149	150150	194321	150572	98355
TDP2_3	218	228	37117	56754	70888	62777	17	101089	42347	55507	69211	58357	35638
TELO2_1	259	327	50890	84858	102309	97619	42	128172	56387	69379	92266	75454	50433
TELO2_2	465	612	85474	133191	160553	146678	69	252104	104150	133567	164267	138870	89459
TELO2_3	371	446	69692	109009	133810	122168	43	167545	68439	90136	114766	95071	60480
TERF1_1	436	480	66807	106510	129055	113289	50	188266	80374	104298	132397	103533	69066
TERF1_2	571	658	98140	151644	190237	165050	83	262644	112153	144178	183494	143802	95712
TERF1_3	379	545	73309	121320	143105	129221	54	212732	93099	112406	153046	122900	81719
TERF2_1	394	465	72357	114739	135609	121925	65	229479	93417	120285	151606	119709	76733
TERF2_2	553	609	96718	148788	181189	161287	93	283913	116673	150882	192518	159122	100682
TERF2_3	14	40	4365	7650	9393	8048	7	52068	21601	26253	31188	28308	18820
TFPT_1	472	537	84790	134262	162453	146721	53	211143	89769	110735	151033	119249	78428
TFPT_2	196	229	29934	46877	52978	49550	70	242634	103659	125960	163928	135150	87236
TFPT_3	824	927	141084	225898	282673	254339	98	346427	142895	184727	240203	194651	125420
THOC1_1	245	266	30334	47468	59615	53203	37	213487	85170	113416	138377	119791	76423
THOC1_2	97	125	12769	21503	25525	23518	18	99329	37779	48743	62766	53582	35414
THOC1_3	142	182	20248	30871	36309	34059	35	126485	45136	63627	75936	68005	40782
THOC2_1	179	237	28233	44345	54617	48478	40	154000	62903	82828	106143	86956	55071
THOC2_2	274	335	37157	58747	71691	63354	66	231711	97579	121527	152226	133605	83374
THOC2_3	95	120	12369	17945	21579	19831	41	144375	59814	76327	98032	78129	52379
THOC3_1	515	575	85452	135503	158611	146899	79	231246	94820	120699	155571	126379	81405
THOC3_2	309	412	57032	91352	112557	100860	37	150235	63450	82080	102903	85535	53039
THOC3_3	294	343	48134	77816	95930	83443	39	136332	56106	73141	92821	77121	48783
THOC5_1	278	363	42209	68339	83533	75806	91	318932	118262	168353	201165	178171	105908
THOC5_2	92	136	13921	23843	27654	26053	51	230438	81869	117766	127114	122595	72758
THOC5_3	43	60	5714	9105	10621	9391	12	97947	31638	45373	48446	47805	28959
THOC6_1	383	418	59748	94334	111305	97915	57	213387	90366	113050	146826	122210	81935
THOC6_2	375	419	57528	92166	109973	95919	61	191104	83095	107507	132802	111519	72383
THOC6_3	361	480	58371	93564	110764	98062	50	211130	85157	111501	139500	118780	73341
THOC7_1	69	75	8537	14713	18204	16629	37	177744	64539	93815	105968	98222	58054
THOC7_2	99	142	14871	24624	29705	27038	39	199267	73818	109746	124167	111482	68918
THOC7_3	133	158	16978	27992	33655	31936	48	215975	84949	111523	140124	121018	75797
THRAP3_1	304	398	49793	78712	97041	87515	80	206519	94319	114299	152770	120086	81496
THRAP3_2	333	342	39160	59223	63691	64664	47	184282	82040	100686	132168	104523	70661
THRAP3_3	233	325	39321	61273	74543	65365	55	172915	78046	95297	129522	97082	68211
TIMELESS_1	333	416	61055	89260	94133	94869	77	303982	135941	157614	210646	175248	115246
TIMELESS_2	356	457	65910	97142	99180	101505	72	272311	116292	140222	189400	152794	101461
TIMELESS_3	375	472	66180	102043	110947	106063	54	279559	116912	144638	179625	146810	93658
TIPIN_1	214	230	39524	57841	67670	63004	30	125911	55880	67526	84844	68867	46240
TIPIN_2	188	234	37340	56138	61795	60975	34	117003	48419	59049	75036	62795	40204
TIPIN_3	157	233	33046	48561	55735	51674	20	95511	40661	49989	64851	51861	34782
TONSL_1	66	93	15545	22709	24564	21599	4	33685	11899	16808	17923	17082	9492
TONSL_2	122	135	18772	30820	37859	33281	18	50021	20525	27187	35294	26414	18431
TONSL_3	116	98	14496	20884	23319	22536	5	40302	14125	18804	21309	19180	11878
TOP1_1	292	331	59401	92685	121996	105050	45	166116	69838	87957	111116	88428	57084
TOP1_2	518	615	99826	156894	192083	174760	95	258482	107924	135438	176598	139404	90576
TOP1_3	186	221	33109	51215	65711	56569	43	164698	67961	91355	112058	91388	59322
TOP2A_1	112	147	18596	27915	32614	29947	21	118729	45254	58480	71765	56450	37005
TOP2A_2	224	300	36908	58474	72337	61854	59	248632	98279	121830	152085	115721	75420
TOP2A_3	437	467	62122	96031	119694	101263	115	426737	166639	221559	269050	217289	136874
TOP2B_1	540	682	101830	162612	199680	185148	66	252225	109348	136745	171862	139995	87724
TOP2B_2	644	731	119366	188188	237875	206183	76	303495	124339	163387	204379	168196	106397
TOP2B_3	528	695	101298	161126	195830	170868	75	254858	103670	134653	169765	148334	92185
TOP3A_1	251	314	45352	74091	85047	75503	38	131008	56866	70128	94458	75006	50692
TOP3A_2	384	464	67725	106465	133713	121779	51	217700	89250	113714	143224	124735	79904
TOP3A_3	261	315	48703	77276	96031	81080	51	128783	55852	72369	92244	72500	47090
TOP3B_1	215	266	37088	58734	69891	62981	22	91533	38363	48804	62944	52885	36473
TOP3B_2	364	511	71550	114370	135083	123281	45	192554	84803	103465	135670	110104	73302
TOP3B_3	344	374	61675	101280	122838	112684	48	163684	74520	88794	121116	91936	63405
TOPBP1_1	340	366	52336	77600	90558	84449	52	208045	85276	107923	142516	116129	73242
TOPBP1_2	471	631	87278	138117	168050	150394	62	228827	96204	125442	156129	130827	83645
TOPBP1_3	227	258	34800	53915	59547	58211	25	95961	41333	51088	65169	52669	32687
TOPORS_1	588	712	107547	167786	193839	173824	72	279839	117538	152116	194657	161323	102536
TOPORS_2	183	228	29672	47316	53462	51459	17	90530	36368	48892	63266	51263	32912
TOPORS_3	385	483	71980	117749	143299	124394	64	201805	85254	106770	144087	112702	74974
TP53_1	696	833	124509	192244	234175	218541	106	355630	149196	194749	242554	196344	124677
TP53_2	377	429	68603	106235	129264	117839	42	194586	81425	102780	136595	102818	69168
TP53_3	390	526	76080	124959	147621	129470	59	227372	96212	118672	156562	130577	83771
TP53BP1_1_1	437	537	80369	125311	143384	136491	51	196901	87332	104467	138820	115634	77440
TP53BP1_1_2	459	592	82892	129785	149571	135088	65	216615	86974	110719	140199	126387	80404
TP53BP1_1_3	498	661	93866	150530	174504	159355	77	257865	99403	131829	162776	150938	94622
TP53BP1_2_1	440	514	75956	116421	145288	127854	76	206087	81705	108165	135161	116284	73519
TP53BP1_2_2	451	589	82287	134695	163228	145767	54	219298	93981	119730	149614	122492	81345
TP53BP1_2_3	350	418	64277	102945	126068	115005	57	180746	74286	99905	122686	98241	63743
TP53BP2_1	265	341	48238	77583	90204	82166	30	137501	58616	72890	93976	77523	49758
TP53BP2_2	394	537	76734	127450	156460	138431	59	217725	96447	116982	157208	123674	81844
TP53BP2_3	640	818	121265	191492	240362	204330	80	301613	128761	157793	204422	166812	105392
TP53I11_1	93	135	18120	26610	35264	31288	17	92730	35353	45107	57364	48225	28933
TP53I11_2	381	485	68825	109175	133546	118482	53	192129	76427	105314	125999	103613	65616
TP53I11_3	539	766	103076	161705	194894	175871	74	267170	112705	145835	186199	147515	95878
TREX1_1	508	595	91445	142479	172627	151341	86	248770	99074	124743	151266	108287	72079
TREX1_2	481	613	86723	133866	170185	149810	83	229837	88602	117348	140909	104123	67486
TREX1_3	272	255	41294	65866	76458	69553	50	119454	48287	58943	76369	54386	36128
TREX2_1	117	138	17634	26307	33329	29944	35	166735	59665	81575	93071	83803	51531
TREX2_2	304	457	53046	78290	102798	96631	143	513093	206672	273031	336972	275605	175559
TREX2_3	112	137	19843	30327	39258	35299	65	205062	78675	102237	121634	101340	63124
TRRAP_1	475	542	105982	156880	210459	199426	89	367517	153676	192497	240762	209693	131927
TRRAP_2	866	1165	187314	288029	368093	337862	128	473095	204142	260750	324026	266607	170006
TRRAP_3	845	1024	186137	284219	353444	335552	158	534762	222787	284399	362497	293754	189371
UBA2_1	171	251	22407	41213	45458	50275	114	260643	106139	143324	176116	128246	89272
UBA2_2	169	225	22162	35952	43388	43028	72	205313	79737	109534	132350	113597	69344
UBA2_3	363	465	66401	112566	130393	118184	59	215233	88484	117624	144278	119742	76630
UBE2A_1	452	544	66881	106541	125325	109370	96	286867	126015	152495	204850	167444	111072
UBE2A_2	222	289	37237	59737	70105	63104	39	139887	58185	74554	92873	79539	49357
UBE2A_3	485	541	76305	119115	136117	116381	61	282740	121061	153154	198316	160622	104896
UBE2B_1	127	169	17492	29125	34062	33887	36	159188	62031	79302	99650	84341	52659
UBE2B_2	288	374	54942	88765	103091	92385	35	151841	63189	81217	102389	87415	54818
UBE2B_3	414	487	72133	110696	145782	127293	56	200627	80479	107932	135213	113716	70423
UBE2I_1	263	336	30072	55189	61845	63093	100	354317	142115	192117	230751	184976	116797
UBE2I_2	402	516	57099	95746	112828	108885	62	296208	121127	159399	200438	157553	101994
UBE2I_3	305	300	36602	64212	70143	73745	65	247132	102139	133586	161214	131362	78998
UBE2N_1	624	808	121999	197481	264155	249925	57	231345	94896	119684	152256	122658	80630
UBE2N_2	125	151	29379	47474	58643	57918	23	73446	29681	39377	47202	39444	24288
UBE2N_3	361	499	74368	117293	151188	132868	56	185903	82573	100430	134693	103389	71034
UBE2T_1	362	477	63270	100987	108954	106204	46	186295	72606	99372	124755	104321	62134
UBE2T_2	430	552	72567	108044	131197	114894	50	178443	76432	97316	124349	93716	60711
UBE2T_3	183	229	32535	49771	58824	50474	18	79980	35716	46004	55361	44772	29183
UBE2V2_1	520	615	89463	144810	177074	164218	62	217347	91862	118129	150805	120465	75799
UBE2V2_2	554	667	92828	149335	192089	175113	74	233838	96169	125902	158061	128285	79745
UBE2V2_3	477	581	79262	126729	167310	147436	71	234284	96322	125594	153103	128765	78976
UBN1_1	441	546	85153	133835	161060	142545	72	248235	101250	133641	167529	145174	89211
UBN1_2	451	587	89895	142422	171498	156473	61	231676	100977	123285	164502	131359	85613
UBN1_3	491	596	87065	142915	173580	153175	58	234280	94576	129705	157859	131531	79467
UCHL5_1	445	552	76735	126658	153479	135599	52	200190	89698	109839	145255	114979	78965
UCHL5_2	406	544	76247	124281	149834	134156	67	207406	87865	111562	142863	123102	76367
UCHL5_3	607	704	101743	159700	194079	169003	63	245481	104819	131562	173254	142583	93719
UHRF1_1	476	565	81951	130332	156502	134179	53	213293	90496	112806	149448	121954	77670
UHRF1_2	544	628	95119	151620	187279	165960	83	271365	111036	144393	181939	150819	98660
UHRF1_3	321	354	42274	69100	80975	72081	63	205996	89354	109993	143279	115723	76494
UIMC1_1	287	336	49095	78837	96459	89068	33	134619	53041	70274	85191	74405	46487
UIMC1_2	453	567	90178	141818	169654	149722	46	237459	99706	124879	162079	133422	86167
UIMC1_3	396	483	75524	120392	144799	130915	62	210074	92238	113978	144986	115957	79177
UNG_1	515	600	90451	142446	178232	163008	45	230742	99849	126654	159290	134631	85339
UNG_2	322	408	55698	84481	105101	95121	48	145439	63529	78715	101606	81834	53136
UNG_3	296	355	53948	85666	103187	92109	37	153514	63287	83343	105075	87356	55962
UPF1_1	503	599	86329	136032	165479	150521	76	272357	115865	149637	184121	145085	95064
UPF1_2	498	608	92659	142054	180890	159827	53	238759	97007	127232	154991	127917	82103
UPF1_3	273	347	42667	68708	86558	74864	32	119660	49729	62750	80018	65143	39038
USP1_1	387	429	62181	102620	128301	116900	47	183533	82185	98587	127588	100181	65820
USP1_2	308	288	47423	79274	99789	86007	55	139576	63494	76869	97703	82538	53121
USP1_3	228	249	32757	53769	68907	58783	32	104745	47090	57631	75865	62051	39902
USP28_1	399	486	68377	105666	129238	121424	54	178202	77296	95244	125446	99217	67112
USP28_2	522	551	88063	138665	171254	155022	65	234719	99306	122892	164549	131040	86285
USP28_3	457	519	74519	119661	149530	133214	49	222595	91537	119227	151070	118547	79711
USP7_1	277	358	48949	78729	88637	86065	38	117909	53034	63376	83426	69376	44171
USP7_2	654	889	119730	190557	240133	213798	82	301602	120491	157494	197755	166028	103489
USP7_3	543	559	86106	136445	158093	138865	51	195197	84828	107642	137357	111772	72687
UVSSA_1	499	609	92576	152302	186361	163247	60	234157	96391	123466	157054	130458	81829
UVSSA_2	516	547	81268	127671	146100	130746	61	218058	92015	116307	151544	115200	76883
UVSSA_3	386	428	66917	107572	130893	121179	48	151328	64798	78847	104938	84494	55000
VPS72_1	280	348	23919	43002	51244	53106	70	272899	100181	129324	159340	117048	74783
VPS72_2	124	133	10284	17536	21077	21616	25	99821	35721	48057	54859	41555	26266
VPS72_3	751	932	101682	164879	197451	180956	125	406572	175458	216855	279898	225988	145687
WAPL_1	526	578	102010	154025	179162	158674	68	223095	91413	120053	149389	128333	82172
WAPL_2	478	559	87374	132349	156552	144113	53	225034	88693	114673	144902	124359	78727
WAPL_3	606	725	112696	176112	198456	186048	77	294044	120159	156950	195366	164638	101151
WEE1_1	67	63	7022	10645	14939	13164	14	52012	19982	25366	32001	26962	17079
WEE1_2	325	412	57237	88642	117115	99396	42	197405	82224	108475	134149	114231	73314
WEE1_3	453	507	71387	111048	140833	124812	45	214801	79553	114860	133465	111810	69365
WRN_1	631	714	108585	172258	210687	189488	80	288352	117832	151134	191133	142118	91215
WRN_2	495	574	78338	129137	155524	140208	72	216812	89572	116934	143979	128446	80854
WRN_3	377	439	63642	101423	122117	109311	62	172900	69998	92481	112495	92306	57846
XAB2_1	49	54	9397	14350	19374	17367	34	110207	46736	57507	73299	57348	39497
XAB2_2	389	461	68160	106569	135922	121225	73	251978	106577	135152	170138	139547	89485
XAB2_3	28	40	4737	7417	10116	8202	20	86931	35129	44768	55802	46762	30018
XPA_1	459	463	71030	115070	142664	125893	43	195099	82476	104169	132598	112133	72601
XPA_2	760	957	134905	225368	296750	264002	85	303842	124731	160594	206434	168589	106115
XPA_3	461	576	80613	126782	150301	136107	58	217029	91800	116906	149387	120035	76573
XPC_1_1	412	524	75912	116184	155552	141220	97	239203	103376	129444	169366	135343	90115
XPC_1_2	267	260	43063	67087	94959	80671	44	134685	58491	75115	92966	72010	47529
XPC_1_3	396	425	68760	106854	131967	117857	56	223978	96674	112707	149465	125257	82392
XPC_2_1	339	441	61988	102006	125916	110828	57	174217	73305	91271	118283	96294	63323
XPC_2_2	331	398	61997	98151	125199	107917	49	175850	72830	93673	114269	97254	60588
XPC_2_3	418	565	75792	118978	148464	129621	58	196944	84711	108215	137155	109862	72729
XRCC1_1	219	211	34516	56002	67810	60394	24	96173	40246	51194	64341	54720	33021
XRCC1_2	520	624	86200	134480	157100	144632	66	245820	103723	132390	168818	134371	85969
XRCC1_3	616	780	107907	170479	216733	193848	69	305871	130169	166018	211973	167792	110538
XRCC2_1	395	490	68432	108141	134467	116341	52	177223	75435	96616	121555	96720	61512
XRCC2_2	467	539	91693	149800	166417	159749	60	237027	98880	128868	161115	135081	82546
XRCC2_3	525	593	85624	138689	170831	151270	77	224289	93642	123820	150248	128081	81114
XRCC3_1	418	502	69841	109052	113805	106807	60	196076	80297	103160	123105	99323	61243
XRCC3_2	534	723	99112	164932	208947	189217	66	236575	100493	123973	164601	132333	83975
XRCC3_3	323	373	56213	80897	108675	91989	44	154485	65674	82109	105994	81514	52188
XRCC4_1	392	580	81547	125051	163816	136820	54	217463	89325	117305	142976	122539	77198
XRCC4_2	566	636	100837	159485	199014	174444	78	259984	108309	139824	178805	150548	97610
XRCC4_3	718	858	125446	193542	243410	212164	95	339640	146078	179623	238221	200457	130945
XRCC5_1	276	272	32030	47795	57003	53592	66	300319	117230	153145	185041	159484	98802
XRCC5_2	118	136	12205	19572	23238	22602	41	146826	53594	67808	78424	69708	41060
XRCC5_3	112	174	17542	27794	32451	30648	47	234316	84526	105470	126599	110729	64007
XRCC6_1	83	62	6937	11335	13959	13251	48	209139	79739	99914	119389	101017	59850
XRCC6_2	107	85	11732	19019	22665	20285	43	223655	85483	110781	131569	115468	71364
XRCC6_3	418	479	60616	95154	117179	106091	92	331209	137365	179132	222706	188584	120121
YBX3_1	260	338	38308	60124	73006	65347	60	226893	104453	123634	164669	131071	84998
YBX3_2	362	442	63896	101243	123365	110964	34	162746	69147	88512	113627	92561	59678
YBX3_3	480	524	69200	112703	134777	131561	43	215034	83818	116605	139211	122280	71429
YEATS4_1	527	648	90032	151177	187233	176239	70	271729	112015	147017	186320	152755	98017
YEATS4_2	522	584	87311	140197	166985	146832	109	281253	117252	149418	193500	150494	101932
YEATS4_3	720	850	126041	209308	243791	234701	97	367489	157450	199463	263135	204431	133084
YY1_1	405	565	73918	116084	144646	130024	77	237642	102765	130014	168714	133583	85944
YY1_2	457	546	77812	126510	147103	131398	64	254767	101042	132487	165872	137960	86347
YY1_3	484	574	82074	133076	164997	145729	66	227011	96381	122318	156436	128174	83955
ZNHIT1_1	273	284	29266	52369	63817	58785	67	263680	109195	143658	179717	151158	93142
ZNHIT1_2	576	706	99483	156586	182111	159945	84	293816	122231	157404	201586	162045	102254
ZNHIT1_3	424	538	76456	120105	143527	136164	38	211645	88108	113836	146228	118187	78121
ZRANB3_1	148	148	22807	36887	46873	42634	9	61832	25321	33324	42038	34993	21202
ZRANB3_2	509	551	75758	120688	144708	131146	47	211954	86895	111900	140845	122301	76448
ZRANB3_3	562	666	98835	158683	187163	171107	77	252069	107917	136937	174523	140455	92916
non-targeting_00026	288	354	59241	91659	117655	103181	51	138238	62681	76381	101344	79710	52649
non-targeting_00074	470	623	96366	152506	192262	166385	70	264895	100342	142225	163481	142968	86655
non-targeting_00097	637	796	107011	172639	219247	189057	77	289400	122964	161102	199993	164294	106303
non-targeting_00155	427	434	62760	100164	123542	106626	47	173225	73576	91997	118655	95568	61519
non-targeting_00240	627	714	113318	180533	225042	196144	72	308957	134619	168376	215495	175568	110131
non-targeting_00249	341	371	54763	86413	110483	93484	40	147367	61725	79727	100879	80634	52359
non-targeting_00364	403	460	74089	116869	146214	128240	38	194865	85491	105609	133496	110271	72297
non-targeting_00398	377	399	60784	96966	116385	108232	43	160664	69275	86852	114694	94413	59981
non-targeting_00513	547	594	85182	139996	177094	156281	61	246424	101280	135145	165479	134458	83625
non-targeting_00515	502	616	85095	136368	157225	145506	69	233603	98949	126940	157474	131069	81217
non-targeting_00566	453	578	84720	134971	168165	147147	61	236487	101063	125156	163674	130607	86409
non-targeting_00678	414	501	73249	118011	142110	130270	47	207923	88768	113219	141537	117588	79605
non-targeting_00740	569	638	97548	155669	191823	167741	72	273211	112366	147715	177389	154094	95428
non-targeting_00745	433	574	75332	122080	143917	137901	47	175867	75343	97206	124793	97185	62124
non-targeting_00869	502	610	90097	141623	173990	153789	63	244153	104229	134645	165267	134943	88259
non-targeting_00889	273	331	50356	81713	100745	88333	38	142380	58724	77608	92865	77843	47030
non-targeting_00948	443	577	80874	130700	153966	139956	45	219754	91379	120597	148489	118624	77946
non-targeting_00984	252	237	37499	59584	71849	65482	37	104421	45255	54987	71892	54958	37494
non-targeting_01042	245	312	41705	67434	85033	72820	31	117840	48479	61771	79313	64688	41645
non-targeting_01091	390	517	67648	106125	135299	119167	62	170927	70404	92068	118896	89860	59801
non-targeting_01222	232	249	41121	64647	79024	73301	25	118082	49197	60485	78842	62728	41808
non-targeting_01332	235	266	43071	68282	84179	75378	32	115492	47105	63208	79884	69215	41545
non-targeting_01358	773	829	129110	208185	257873	227412	77	354190	146793	196670	245804	205303	132137
non-targeting_01439	267	336	42415	69289	84457	74886	44	115356	47271	63251	77425	64853	41570
non-targeting_01528	226	242	38454	61060	76301	65984	29	102181	42641	56254	72588	58532	39053
non-targeting_01566	594	652	102115	163786	202765	177569	62	259829	104235	136197	176868	143127	92831
non-targeting_01594	527	606	87309	140365	164379	153992	64	238016	91373	126007	153347	132287	81566
non-targeting_01631	332	336	59010	93257	111132	99107	52	161641	68722	86326	115630	91670	59691
non-targeting_01959	431	477	71139	113369	139206	126630	49	205596	86072	109383	143229	114506	74560
non-targeting_02031	273	261	42616	68251	80426	73230	42	117234	50023	63417	82366	66119	43039
non-targeting_02085	508	605	83161	138755	165453	145583	54	230314	94279	123760	154314	127136	82577
non-targeting_02293	317	418	57794	90907	112975	103546	52	159681	66728	84766	105828	87219	57113
non-targeting_02305	375	428	65702	107596	130784	115605	38	181280	73578	94152	120960	97947	61484
non-targeting_02359	510	622	88669	140416	169958	151920	66	237358	98710	125802	162459	133599	86244
non-targeting_02607	493	579	86983	141210	168228	150681	52	232715	98266	125364	159988	133145	88583
non-targeting_02613	519	613	93757	149033	180658	164803	71	253332	107204	139456	178888	140129	92307
non-targeting_02642	408	517	72953	110962	132273	121075	48	195476	80655	102240	131472	105232	66500
non-targeting_02692	622	748	108851	169824	217788	188347	91	274778	116198	148511	192626	147992	96908
non-targeting_02821	213	216	32116	50556	64440	56254	28	84172	36142	46085	59343	48658	30792
non-targeting_02822	571	617	89652	147466	177929	161030	85	245819	103126	132889	170969	137167	91119
non-targeting_02937	412	480	77224	121936	147566	129969	63	214832	91302	115086	148555	123144	81145
non-targeting_02942	424	505	74609	120345	144838	127620	40	208588	86951	112558	139890	118617	75697
non-targeting_02964	391	458	65195	104622	126589	114487	55	215544	87195	114249	145766	115075	71910
non-targeting_03019	507	557	84723	134608	162464	143091	49	229362	94133	126111	159479	131122	83972
non-targeting_03026	232	287	42475	67632	82139	75232	41	109693	47038	58970	77660	61795	39547
non-targeting_03051	561	579	83523	135880	166590	150256	75	260941	113468	142375	188772	157351	104076
non-targeting_03059	331	408	60791	98763	118613	103661	63	177549	74607	91234	126030	103467	68810
non-targeting_03076	470	565	87816	137077	176207	152832	68	235814	95900	124334	160745	131321	83969
non-targeting_03086	460	547	82081	126949	159514	142603	67	210597	90460	115666	147632	116950	75665
non-targeting_03178	506	575	85205	136353	166303	148529	58	235629	100791	129016	165433	132486	86463
non-targeting_03220	417	474	80893	121174	149943	137930	41	205593	79617	109165	131096	117391	70673
non-targeting_03260	380	591	78660	125314	155259	136677	60	213270	92166	113706	147299	124291	77178
non-targeting_03264	379	458	71233	109554	138876	123993	53	193426	78528	102990	125550	107639	69675
non-targeting_03292	182	297	37000	60564	73705	64761	36	107311	42157	58827	71828	58858	36800
non-targeting_03346	301	389	52478	82827	107580	91460	32	134941	59608	75019	95435	76426	49440
non-targeting_03451	282	285	46953	78996	92748	83144	45	135634	54448	72499	85633	75547	46670
non-targeting_03460	84	101	15700	25396	32204	27881	17	42843	18514	23174	29794	23535	14633
non-targeting_03512	707	863	124347	201960	252906	218307	93	331107	136541	179991	225500	194137	125088
non-targeting_03589	344	537	67599	105171	128289	112478	41	169470	68679	91582	111951	95182	61117
non-targeting_03612	287	311	48442	76076	94420	83010	44	131500	53474	69981	86929	72124	44723
